# Supplementary material for: In-situ photomechanical bending in a photosalient Zn-based coordination polymer probed by photocrystallography
Source: Commun Chem. 2025 Nov 28;8:383. doi: 10.1038/s42004-025-01769-8 (PMC12663308; doi:10.1038/s42004-025-01769-8)
Supplement: Supplementary file 4 — Supplementary Data 1 [file 42004_2025_1769_MOESM4_ESM.cif]

data_global

# SUBMISSION DETAILS
 
_publ_contact_author_name       'Hatcher, Lauren'
_publ_contact_author_address
;
School of Chemistry
Cardiff University
Main Building
Park Place 
Cardiff
CF10 3AT
United Kingdom
;
_publ_contact_author_email       'HatcherL1@cardiff.ac.uk'
_publ_requested_category          FM
_publ_section_comment
; 
?
;
_publ_section_references
;  
SHELXL: Sheldrick G. M. (2015). Acta Cryst. C71, 3-8.
SHELXT:	Sheldrick, G. M. (2015). Acta Cryst. A71, 3-8.
 
OLEX2: Dolomanov, O.V.; Bourhis, L.J.; Gildea, R.J.; Howard, J.A.K.; Puschmann,
 H., OLEX2: A complete structure solution, refinement and analysis program 
 (2009). J. Appl. Cryst., 42, 339-341.

MERCURY: Macrae, C. F., Bruno, I. J., Chisholm, J. A., Edgington,
P. R., McCabe, P., Pidcock, E., Rodriguez-Monge, L., Taylor, R.,
van de Streek, J. & Wood, P. A. (2008). J. Appl. Cryst. 41, 466-470.
;

####
 
 # start Validation Reply Form
_vrf_PLAT910_g22leh149
;
PROBLEM: Missing # of FCF Reflection(s) Below Theta(Min). 16 Note
RESPONSE: The structure has a fairly large unit cell owing to being a
complicated MOF structure, as well as containing disorder. Though repeat data
collections were run and the beamstop mask checked, these were the best data
obtained for the photocrystallography study.
;
# end Validation Reply Form
 
data_g22leh149
 
_audit_creation_method            'SHELXL-2018/3'
_shelx_SHELXL_version_number      '2018/3'
_chemical_name_systematic         ?
_chemical_name_common             ?
_chemical_melting_point           ?
_chemical_formula_moiety          'C42 H28 Cl2 N2 O4 Zn, C H4 O'
_chemical_formula_sum             'C43 H32 Cl2 N2 O5 Zn' 
_chemical_formula_weight          792.97

loop_
 _atom_type_symbol
 _atom_type_description
 _atom_type_scat_dispersion_real
 _atom_type_scat_dispersion_imag
 _atom_type_scat_source
 'C'  'C'   0.0033   0.0016
 'International Tables Vol C Tables 4.2.6.8 and 6.1.1.4'
 'H'  'H'   0.0000   0.0000
 'International Tables Vol C Tables 4.2.6.8 and 6.1.1.4'
 'Cl'  'Cl'   0.1484   0.1585
 'International Tables Vol C Tables 4.2.6.8 and 6.1.1.4'
 'N'  'N'   0.0061   0.0033
 'International Tables Vol C Tables 4.2.6.8 and 6.1.1.4'
 'O'  'O'   0.0106   0.0060
 'International Tables Vol C Tables 4.2.6.8 and 6.1.1.4'
 'Zn'  'Zn'   0.2839   1.4301
 'International Tables Vol C Tables 4.2.6.8 and 6.1.1.4'
 
_space_group_crystal_system       triclinic
_space_group_IT_number            2
_space_group_name_H-M_alt         'P -1'
_space_group_name_Hall            '-P 1'
 
_shelx_space_group_comment
;
The symmetry employed for this shelxl refinement is uniquely defined
by the following loop, which should always be used as a source of
symmetry information in preference to the above space-group names.
They are only intended as comments.
;
 
loop_
 _space_group_symop_operation_xyz
 'x, y, z'
 '-x, -y, -z'
 
_cell_length_a                    7.5425(2)
_cell_length_b                    13.7619(5)
_cell_length_c                    18.8631(6)
_cell_angle_alpha                 102.974(3)
_cell_angle_beta                  99.441(2)
_cell_angle_gamma                 98.684(3)
_cell_volume                      1845.87(11)
_cell_formula_units_Z             2
_cell_measurement_temperature     294(2)
_cell_measurement_reflns_used     11003
_cell_measurement_theta_min       3.7260
_cell_measurement_theta_max       28.6900
 
_exptl_crystal_description        block
_exptl_crystal_colour             colourless
_exptl_crystal_density_meas       ?
_exptl_crystal_density_method     ?
_exptl_crystal_density_diffrn     1.427          
_exptl_crystal_F_000              816
_exptl_transmission_factor_min    ?
_exptl_transmission_factor_max    ?
_exptl_crystal_size_max           0.5
_exptl_crystal_size_mid           0.3
_exptl_crystal_size_min           0.25
_exptl_absorpt_coefficient_mu     0.859
_shelx_estimated_absorpt_T_min    ?
_shelx_estimated_absorpt_T_max    ?
_exptl_absorpt_correction_T_min   0.72027
_exptl_absorpt_correction_T_max   1.00000
_exptl_absorpt_correction_type    multi-scan
_exptl_absorpt_process_details
;
CrysAlisPro 1.171.41.107a (Rigaku Oxford Diffraction, 2021)
Empirical absorption correction using spherical harmonics,
implemented in SCALE3 ABSPACK scaling algorithm.
;
_exptl_absorpt_special_details    ?
_diffrn_ambient_temperature       294(2)
_diffrn_radiation_wavelength      0.71073
_diffrn_radiation_type            MoK\a
_diffrn_source                    'fine-focus sealed X-ray tube'
_diffrn_source_type               'Enhance (Mo) X-ray Source'
_diffrn_measurement_device_type   'Xcalibur, Atlas, Gemini ultra'
_diffrn_measurement_method        '\w scans'
_diffrn_detector_area_resol_mean  10.3795
_diffrn_reflns_number             28072
_diffrn_reflns_av_unetI/netI      0.0447
_diffrn_reflns_av_R_equivalents   0.0448
_diffrn_reflns_limit_h_min        -9
_diffrn_reflns_limit_h_max        9
_diffrn_reflns_limit_k_min        -17
_diffrn_reflns_limit_k_max        17
_diffrn_reflns_limit_l_min        -23
_diffrn_reflns_limit_l_max        23
_diffrn_reflns_theta_min          3.312
_diffrn_reflns_theta_max          26.372
_diffrn_reflns_theta_full         25.242
_diffrn_measured_fraction_theta_max   0.997
_diffrn_measured_fraction_theta_full  0.997
_diffrn_reflns_Laue_measured_fraction_max    0.997
_diffrn_reflns_Laue_measured_fraction_full   0.997
_diffrn_reflns_point_group_measured_fraction_max   0.997
_diffrn_reflns_point_group_measured_fraction_full  0.997
_reflns_number_total              7539
_reflns_number_gt                 5732
_reflns_threshold_expression      'I > 2\s(I)'
_reflns_Friedel_coverage          0.000
_reflns_Friedel_fraction_max      .
_reflns_Friedel_fraction_full     .
 
_reflns_special_details
;
 Reflections were merged by SHELXL according to the crystal
 class for the calculation of statistics and refinement.
 
 _reflns_Friedel_fraction is defined as the number of unique
 Friedel pairs measured divided by the number that would be
 possible theoretically, ignoring centric projections and
 systematic absences.
;
 
_computing_data_collection       'CrysAlisPro 1.171.41.107a (Rigaku OD, 2021)'
_computing_cell_refinement       'CrysAlisPro 1.171.41.107a (Rigaku OD, 2021)'
_computing_data_reduction        'CrysAlisPro 1.171.41.107a (Rigaku OD, 2021)'
_computing_structure_solution    'SHELXT-2018/2 (Sheldrick, 2018)'
_computing_structure_refinement  'SHELXL-2018/3 (Sheldrick, 2018)'
_computing_molecular_graphics    'OLEX2 (Dolomanov et al., 2009)'
_computing_publication_material  'MERCURY (Macrae et al., 2008)'
_refine_special_details           ?
_refine_ls_structure_factor_coef  Fsqd
_refine_ls_matrix_type            full
_refine_ls_weighting_scheme       calc
_refine_ls_weighting_details
'w=1/[\s^2^(Fo^2^)+(0.0415P)^2^+0.6419P] where P=(Fo^2^+2Fc^2^)/3'
_atom_sites_solution_primary      ?
_atom_sites_solution_secondary    ?
_atom_sites_solution_hydrogens    geom
_refine_ls_hydrogen_treatment     constr
_refine_ls_extinction_method      none
_refine_ls_extinction_coef        .
_refine_ls_number_reflns          7539
_refine_ls_number_parameters      483
_refine_ls_number_restraints      8
_refine_ls_R_factor_all           0.0623
_refine_ls_R_factor_gt            0.0415
_refine_ls_wR_factor_ref          0.1024
_refine_ls_wR_factor_gt           0.0913
_refine_ls_goodness_of_fit_ref    1.029
_refine_ls_restrained_S_all       1.030
_refine_ls_shift/su_max           0.002
_refine_ls_shift/su_mean          0.000
 
loop_
 _atom_site_label
 _atom_site_type_symbol
 _atom_site_fract_x
 _atom_site_fract_y
 _atom_site_fract_z
 _atom_site_U_iso_or_equiv
 _atom_site_adp_type
 _atom_site_occupancy
 _atom_site_site_symmetry_order  
 _atom_site_calc_flag
 _atom_site_refinement_flags_posn
 _atom_site_refinement_flags_adp
 _atom_site_refinement_flags_occupancy
 _atom_site_disorder_assembly
 _atom_site_disorder_group
Zn1 Zn 0.08593(4) 0.53387(2) 0.22262(2) 0.03747(10) Uani 1 1 d . . . . .
Cl1 Cl -0.45239(9) 0.67442(5) 0.14184(3) 0.0561(2) Uani 1 1 d . . . . .
Cl2 Cl -0.34288(10) 0.46515(7) 0.37382(4) 0.0681(2) Uani 1 1 d . . . . .
O1 O 0.2007(3) 0.4255(2) 0.33726(12) 0.0758(7) Uani 1 1 d . . . . .
O2 O -0.0223(3) 0.50307(14) 0.30458(9) 0.0535(5) Uani 1 1 d . . . . .
O3 O -0.1369(2) 0.53102(16) 0.15576(10) 0.0595(5) Uani 1 1 d . . . . .
O4 O -0.0145(3) 0.61981(19) 0.08623(11) 0.0748(7) Uani 1 1 d . . . . .
N1 N 0.2097(3) 0.43177(15) 0.16481(11) 0.0408(5) Uani 1 1 d . . . . .
N2 N 0.2637(2) 0.66568(15) 0.27450(10) 0.0381(5) Uani 1 1 d . . . . .
C1 C 0.3704(3) 0.6753(2) 0.34140(14) 0.0484(7) Uani 1 1 d . . . . .
H1 H 0.367977 0.618483 0.360486 0.058 Uiso 1 1 calc R U . . .
C2 C 0.4819(3) 0.7647(2) 0.38242(14) 0.0494(7) Uani 1 1 d . . . . .
H2 H 0.553902 0.767519 0.428126 0.059 Uiso 1 1 calc R U . . .
C3 C 0.4882(3) 0.85090(18) 0.35634(14) 0.0406(6) Uani 1 1 d . . . . .
C4 C 0.3806(3) 0.84018(19) 0.28683(14) 0.0443(6) Uani 1 1 d . . . . .
H4 H 0.382342 0.895514 0.266117 0.053 Uiso 1 1 calc R U . . .
C5 C 0.2714(3) 0.74780(19) 0.24857(13) 0.0416(6) Uani 1 1 d . . . . .
H5 H 0.199573 0.742712 0.202338 0.050 Uiso 1 1 calc R U . . .
C6 C 0.5999(4) 0.9497(2) 0.39763(15) 0.0502(7) Uani 1 1 d . . . . .
H6 H 0.598870 1.002265 0.374074 0.060 Uiso 1 1 calc R U . . .
C7 C 0.7017(3) 0.97179(19) 0.46464(15) 0.0477(7) Uani 1 1 d . . . . .
H7 H 0.702073 0.918766 0.487720 0.057 Uiso 1 1 calc R U . . .
C8 C 0.8152(3) 1.07047(18) 0.50761(14) 0.0424(6) Uani 1 1 d . . . . .
C9 C 0.9069(3) 1.08430(18) 0.58327(14) 0.0402(6) Uani 1 1 d . . . . .
C10 C 0.8992(4) 1.0068(2) 0.62062(15) 0.0502(7) Uani 1 1 d . . . . .
H10 H 0.828324 0.942988 0.596281 0.060 Uiso 1 1 calc R U . . .
C11 C 0.9935(4) 1.0229(2) 0.69196(17) 0.0617(8) Uani 1 1 d . . . . .
H11 H 0.988620 0.969946 0.715166 0.074 Uiso 1 1 calc R U . . .
C12 C 1.0979(4) 1.1198(3) 0.73025(16) 0.0618(8) Uani 1 1 d . . . . .
H12 H 1.161686 1.130692 0.778806 0.074 Uiso 1 1 calc R U . . .
C13 C 1.1057(4) 1.1966(2) 0.69691(16) 0.0543(7) Uani 1 1 d . . . . .
H13 H 1.172496 1.260596 0.723365 0.065 Uiso 1 1 calc R U . . .
C14 C 1.0144(3) 1.18204(19) 0.62228(14) 0.0431(6) Uani 1 1 d . . . . .
C15 C 1.0304(4) 1.2605(2) 0.58694(16) 0.0540(7) Uani 1 1 d . . . . .
H15 H 1.099486 1.324153 0.612936 0.065 Uiso 1 1 calc R U . . .
C16 C 0.9459(4) 1.2450(2) 0.51460(17) 0.0590(8) Uani 1 1 d . . . . .
H16 H 0.959356 1.297534 0.491174 0.071 Uiso 1 1 calc R U . . .
C17 C 0.8389(4) 1.1500(2) 0.47558(16) 0.0516(7) Uani 1 1 d . . . . .
H17 H 0.782139 1.140715 0.426252 0.062 Uiso 1 1 calc R U . . .
C18 C 0.0697(4) 0.46543(19) 0.34936(14) 0.0448(6) Uani 1 1 d . . . . .
C19 C 0.0246(3) 0.47985(18) 0.42580(13) 0.0384(6) Uani 1 1 d . . . . .
C20 C 0.1703(3) 0.49502(18) 0.48540(13) 0.0411(6) Uani 1 1 d . . . . .
H20 H 0.286855 0.491820 0.476071 0.049 Uiso 1 1 calc R U . . .
C21 C -0.1471(3) 0.48544(18) 0.44243(13) 0.0398(6) Uani 1 1 d . . . . .
C22 C -0.1418(3) 0.5677(2) 0.10007(13) 0.0421(6) Uani 1 1 d . . . . .
C23 C -0.3275(3) 0.53579(18) 0.04742(12) 0.0336(5) Uani 1 1 d . . . . .
C24 C -0.4771(3) 0.57642(17) 0.06280(11) 0.0335(5) Uani 1 1 d . . . . .
C25 C -0.3512(3) 0.45797(18) -0.01684(12) 0.0361(5) Uani 1 1 d . . . . .
H25 H -0.252426 0.429319 -0.028796 0.043 Uiso 1 1 calc R U . . .
C26 C 0.3883(4) 0.4302(2) 0.18421(15) 0.0516(7) Uani 1 1 d . . . . .
H26 H 0.457106 0.477293 0.226915 0.062 Uiso 1 1 calc R U . . .
C27 C 0.4742(4) 0.3633(2) 0.14464(16) 0.0536(7) Uani 1 1 d . . . . .
H27 H 0.598463 0.365729 0.160799 0.064 Uiso 1 1 calc R U . . .
C28 C 0.3780(4) 0.2916(2) 0.08043(14) 0.0462(6) Uani 1 1 d . . . . .
C29 C 0.1950(4) 0.2949(2) 0.05983(16) 0.0609(8) Uani 1 1 d . . . . .
H29 H 0.124036 0.249634 0.016731 0.073 Uiso 1 1 calc R U . . .
C30 C 0.1170(4) 0.3641(2) 0.10206(15) 0.0547(7) Uani 1 1 d . . . . .
H30 H -0.006508 0.364172 0.086467 0.066 Uiso 1 1 calc R U . . .
C31 C 0.4705(4) 0.2208(2) 0.03691(16) 0.0552(7) Uani 1 1 d . . . . .
H31 H 0.594877 0.225840 0.054878 0.066 Uiso 1 1 calc R U . . .
C32 C 0.3954(4) 0.1513(2) -0.02473(17) 0.0613(8) Uani 1 1 d . . . . .
H32 H 0.269325 0.143138 -0.040279 0.074 Uiso 1 1 calc R U . . .
C33 C 0.4880(4) 0.0845(2) -0.07232(16) 0.0604(8) Uani 1 1 d . . . . .
C34 C 0.6674(5) 0.1163(3) -0.07555(19) 0.0755(10) Uani 1 1 d . . . . .
H34 H 0.732101 0.178752 -0.045313 0.091 Uiso 1 1 calc R U . . .
C35 C 0.7549(6) 0.0559(4) -0.1238(2) 0.0899(12) Uani 1 1 d . . . . .
H35 H 0.877274 0.077872 -0.124508 0.108 Uiso 1 1 calc R U . . .
C36 C 0.6613(7) -0.0342(4) -0.1693(2) 0.0912(13) Uani 1 1 d . . . . .
H36 H 0.720213 -0.072929 -0.201463 0.109 Uiso 1 1 calc R U . . .
C37 C 0.4784(6) -0.0702(3) -0.16911(18) 0.0756(10) Uani 1 1 d . . . . .
C38 C 0.3781(8) -0.1640(3) -0.2176(2) 0.1034(16) Uani 1 1 d . . . . .
H38 H 0.434936 -0.202370 -0.250935 0.124 Uiso 1 1 calc R U . . .
C39 C 0.2025(9) -0.1979(3) -0.2161(3) 0.1126(17) Uani 1 1 d . . . . .
H39 H 0.138928 -0.259059 -0.248725 0.135 Uiso 1 1 calc R U . . .
C40 C 0.1150(6) -0.1431(3) -0.1665(2) 0.0946(13) Uani 1 1 d . . . . .
H40 H -0.006120 -0.167886 -0.165565 0.114 Uiso 1 1 calc R U . . .
C41 C 0.2065(5) -0.0524(3) -0.11892(19) 0.0744(10) Uani 1 1 d . . . . .
H41 H 0.146708 -0.016820 -0.085361 0.089 Uiso 1 1 calc R U . . .
C42 C 0.3892(5) -0.0116(2) -0.11952(16) 0.0625(8) Uani 1 1 d . . . . .
O5 O 0.2793(14) 0.2260(8) 0.3461(7) 0.134(3) Uani 0.573(14) 1 d D . P A 1
H5A H 0.234015 0.271896 0.333977 0.200 Uiso 0.573(14) 1 calc R U P A 1
C43 C 0.3748(19) 0.2600(9) 0.4201(8) 0.134(3) Uani 0.573(14) 1 d D . P A 1
H43A H 0.456211 0.323637 0.426913 0.200 Uiso 0.573(14) 1 calc R U P A 1
H43B H 0.444327 0.210711 0.431855 0.200 Uiso 0.573(14) 1 calc R U P A 1
H43C H 0.289176 0.269072 0.452406 0.200 Uiso 0.573(14) 1 calc R U P A 1
O5A O 0.3134(19) 0.2523(11) 0.3230(10) 0.134(3) Uani 0.427(14) 1 d D . P A 2
H5AA H 0.310391 0.313044 0.330363 0.200 Uiso 0.427(14) 1 calc R U P A 2
C43A C 0.414(2) 0.2329(13) 0.3910(10) 0.134(3) Uani 0.427(14) 1 d D . P A 2
H43D H 0.432584 0.163943 0.380429 0.200 Uiso 0.427(14) 1 calc R U P A 2
H43E H 0.344906 0.243575 0.429443 0.200 Uiso 0.427(14) 1 calc R U P A 2
H43F H 0.531179 0.278465 0.407307 0.200 Uiso 0.427(14) 1 calc R U P A 2
 
loop_
 _atom_site_aniso_label
 _atom_site_aniso_U_11
 _atom_site_aniso_U_22
 _atom_site_aniso_U_33
 _atom_site_aniso_U_23
 _atom_site_aniso_U_13
 _atom_site_aniso_U_12
Zn1 0.03531(16) 0.04313(17) 0.02650(15) 0.00321(11) -0.00331(11) 0.00393(12)
Cl1 0.0548(4) 0.0641(4) 0.0350(3) -0.0124(3) 0.0003(3) 0.0157(3)
Cl2 0.0450(4) 0.1028(6) 0.0483(4) 0.0302(4) -0.0119(3) -0.0035(4)
O1 0.0759(15) 0.1106(19) 0.0531(13) 0.0255(12) 0.0220(11) 0.0394(14)
O2 0.0675(12) 0.0633(12) 0.0314(9) 0.0157(9) 0.0091(9) 0.0138(10)
O3 0.0412(10) 0.0893(15) 0.0416(11) 0.0259(10) -0.0117(8) 0.0014(10)
O4 0.0395(11) 0.1138(19) 0.0581(13) 0.0300(13) -0.0077(10) -0.0175(12)
N1 0.0428(12) 0.0456(12) 0.0298(10) 0.0066(9) 0.0022(9) 0.0058(9)
N2 0.0327(10) 0.0424(12) 0.0319(11) 0.0007(9) 0.0004(9) 0.0055(9)
C1 0.0468(15) 0.0462(15) 0.0434(15) 0.0107(12) -0.0065(12) 0.0007(12)
C2 0.0451(15) 0.0493(16) 0.0408(15) 0.0064(12) -0.0113(12) -0.0013(12)
C3 0.0349(13) 0.0398(14) 0.0400(14) -0.0004(11) 0.0044(11) 0.0051(10)
C4 0.0453(14) 0.0427(14) 0.0425(14) 0.0093(11) 0.0044(12) 0.0086(12)
C5 0.0386(13) 0.0489(15) 0.0315(13) 0.0024(11) 0.0008(11) 0.0094(11)
C6 0.0493(15) 0.0421(15) 0.0495(16) 0.0028(12) -0.0003(13) 0.0039(12)
C7 0.0478(15) 0.0395(14) 0.0467(16) 0.0014(12) 0.0056(13) -0.0006(12)
C8 0.0375(13) 0.0385(14) 0.0435(14) -0.0010(11) 0.0069(11) 0.0033(11)
C9 0.0351(13) 0.0361(13) 0.0444(14) -0.0005(11) 0.0104(11) 0.0054(10)
C10 0.0487(15) 0.0462(15) 0.0491(16) 0.0030(13) 0.0106(13) 0.0017(12)
C11 0.0657(19) 0.067(2) 0.0554(18) 0.0202(15) 0.0126(16) 0.0143(16)
C12 0.0533(17) 0.075(2) 0.0443(16) 0.0008(15) -0.0006(14) 0.0078(15)
C13 0.0465(16) 0.0542(17) 0.0486(16) -0.0056(14) 0.0040(13) 0.0032(13)
C14 0.0350(13) 0.0414(14) 0.0430(14) -0.0059(11) 0.0058(11) 0.0051(11)
C15 0.0518(16) 0.0352(14) 0.0613(18) -0.0039(13) 0.0039(14) 0.0000(12)
C16 0.0694(19) 0.0380(15) 0.064(2) 0.0112(13) 0.0078(16) 0.0043(14)
C17 0.0571(17) 0.0428(15) 0.0463(15) 0.0053(12) 0.0011(13) 0.0025(13)
C18 0.0487(15) 0.0437(14) 0.0352(14) 0.0060(11) 0.0034(12) -0.0001(12)
C19 0.0425(14) 0.0359(13) 0.0342(13) 0.0125(10) 0.0023(11) 0.0003(11)
C20 0.0387(13) 0.0449(14) 0.0402(14) 0.0160(11) 0.0059(11) 0.0041(11)
C21 0.0397(14) 0.0401(13) 0.0341(13) 0.0141(11) -0.0055(11) -0.0017(11)
C22 0.0320(13) 0.0563(16) 0.0295(13) -0.0002(11) -0.0015(11) 0.0084(12)
C23 0.0284(11) 0.0464(13) 0.0236(11) 0.0081(10) 0.0013(9) 0.0056(10)
C24 0.0337(12) 0.0424(13) 0.0200(11) 0.0041(9) 0.0019(9) 0.0040(10)
C25 0.0293(12) 0.0506(14) 0.0278(12) 0.0076(10) 0.0051(10) 0.0111(10)
C26 0.0512(16) 0.0541(16) 0.0395(15) 0.0019(12) -0.0050(13) 0.0104(13)
C27 0.0458(15) 0.0584(17) 0.0533(17) 0.0111(14) -0.0002(13) 0.0165(13)
C28 0.0517(16) 0.0489(15) 0.0413(14) 0.0135(12) 0.0117(12) 0.0145(12)
C29 0.0560(18) 0.0636(19) 0.0472(17) -0.0113(14) 0.0004(14) 0.0127(14)
C30 0.0439(15) 0.0596(17) 0.0461(16) -0.0066(13) -0.0005(13) 0.0074(13)
C31 0.0589(17) 0.0619(18) 0.0497(17) 0.0145(14) 0.0139(14) 0.0235(15)
C32 0.0636(19) 0.0646(19) 0.0582(19) 0.0094(15) 0.0166(15) 0.0254(15)
C33 0.074(2) 0.069(2) 0.0484(17) 0.0177(15) 0.0177(15) 0.0367(17)
C34 0.073(2) 0.096(3) 0.065(2) 0.0169(19) 0.0212(18) 0.037(2)
C35 0.088(3) 0.124(4) 0.084(3) 0.039(3) 0.039(2) 0.059(3)
C36 0.130(4) 0.107(3) 0.065(2) 0.028(2) 0.043(3) 0.078(3)
C37 0.115(3) 0.076(2) 0.0517(19) 0.0209(17) 0.020(2) 0.057(2)
C38 0.169(5) 0.080(3) 0.066(3) 0.005(2) 0.015(3) 0.069(3)
C39 0.159(5) 0.071(3) 0.093(3) 0.002(2) -0.006(4) 0.042(3)
C40 0.110(3) 0.071(3) 0.097(3) 0.016(2) 0.003(3) 0.029(2)
C41 0.093(3) 0.065(2) 0.067(2) 0.0132(17) 0.0107(19) 0.0339(19)
C42 0.088(2) 0.0630(19) 0.0466(17) 0.0172(15) 0.0131(16) 0.0411(18)
O5 0.159(5) 0.069(4) 0.172(7) 0.046(3) 0.025(4) 0.008(3)
C43 0.159(5) 0.069(4) 0.172(7) 0.046(3) 0.025(4) 0.008(3)
O5A 0.159(5) 0.069(4) 0.172(7) 0.046(3) 0.025(4) 0.008(3)
C43A 0.159(5) 0.069(4) 0.172(7) 0.046(3) 0.025(4) 0.008(3)
 
_geom_special_details
;
 All esds (except the esd in the dihedral angle between two l.s. planes)
 are estimated using the full covariance matrix.  The cell esds are taken
 into account individually in the estimation of esds in distances, angles
 and torsion angles; correlations between esds in cell parameters are only
 used when they are defined by crystal symmetry.  An approximate (isotropic)
 treatment of cell esds is used for estimating esds involving l.s. planes.
;
 
loop_
 _geom_bond_atom_site_label_1
 _geom_bond_atom_site_label_2
 _geom_bond_distance
 _geom_bond_site_symmetry_2
 _geom_bond_publ_flag
Zn1 O3 1.9180(16) . ?
Zn1 O2 1.9597(19) . ?
Zn1 N1 2.019(2) . ?
Zn1 N2 2.0207(19) . ?
Cl1 C24 1.734(2) . ?
Cl2 C21 1.738(2) . ?
O1 C18 1.229(3) . ?
O2 C18 1.255(3) . ?
O3 C22 1.261(3) . ?
O4 C22 1.210(3) . ?
N1 C30 1.339(3) . ?
N1 C26 1.342(3) . ?
N2 C5 1.326(3) . ?
N2 C1 1.348(3) . ?
C1 C2 1.367(3) . ?
C1 H1 0.9300 . ?
C2 C3 1.380(4) . ?
C2 H2 0.9300 . ?
C3 C4 1.388(3) . ?
C3 C6 1.459(3) . ?
C4 C5 1.376(3) . ?
C4 H4 0.9300 . ?
C5 H5 0.9300 . ?
C6 C7 1.311(3) . ?
C6 H6 0.9300 . ?
C7 C8 1.470(3) . ?
C7 H7 0.9300 . ?
C8 C17 1.367(4) . ?
C8 C9 1.437(3) . ?
C9 C10 1.403(4) . ?
C9 C14 1.428(3) . ?
C10 C11 1.367(4) . ?
C10 H10 0.9300 . ?
C11 C12 1.408(4) . ?
C11 H11 0.9300 . ?
C12 C13 1.344(4) . ?
C12 H12 0.9300 . ?
C13 C14 1.418(4) . ?
C13 H13 0.9300 . ?
C14 C15 1.391(4) . ?
C15 C16 1.363(4) . ?
C15 H15 0.9300 . ?
C16 C17 1.398(4) . ?
C16 H16 0.9300 . ?
C17 H17 0.9300 . ?
C18 C19 1.512(4) . ?
C19 C21 1.391(4) . ?
C19 C20 1.391(3) . ?
C20 C21 1.373(3) 2_566 ?
C20 H20 0.9300 . ?
C22 C23 1.517(3) . ?
C23 C24 1.377(3) . ?
C23 C25 1.392(3) . ?
C24 C25 1.384(3) 2_465 ?
C25 H25 0.9300 . ?
C26 C27 1.362(4) . ?
C26 H26 0.9300 . ?
C27 C28 1.388(4) . ?
C27 H27 0.9300 . ?
C28 C29 1.382(4) . ?
C28 C31 1.464(4) . ?
C29 C30 1.367(4) . ?
C29 H29 0.9300 . ?
C30 H30 0.9300 . ?
C31 C32 1.307(4) . ?
C31 H31 0.9300 . ?
C32 C33 1.472(4) . ?
C32 H32 0.9300 . ?
C33 C34 1.373(5) . ?
C33 C42 1.433(4) . ?
C34 C35 1.407(5) . ?
C34 H34 0.9300 . ?
C35 C36 1.352(6) . ?
C35 H35 0.9300 . ?
C36 C37 1.395(6) . ?
C36 H36 0.9300 . ?
C37 C42 1.418(4) . ?
C37 C38 1.422(6) . ?
C38 C39 1.344(7) . ?
C38 H38 0.9300 . ?
C39 C40 1.384(6) . ?
C39 H39 0.9300 . ?
C40 C41 1.369(5) . ?
C40 H40 0.9300 . ?
C41 C42 1.410(5) . ?
C41 H41 0.9300 . ?
O5 C43 1.401(8) . ?
O5 H5A 0.8200 . ?
C43 H43A 0.9600 . ?
C43 H43B 0.9600 . ?
C43 H43C 0.9600 . ?
O5A C43A 1.481(9) . ?
O5A H5AA 0.8200 . ?
C43A H43D 0.9600 . ?
C43A H43E 0.9600 . ?
C43A H43F 0.9600 . ?
 
loop_
 _geom_angle_atom_site_label_1
 _geom_angle_atom_site_label_2
 _geom_angle_atom_site_label_3
 _geom_angle
 _geom_angle_site_symmetry_1
 _geom_angle_site_symmetry_3
 _geom_angle_publ_flag
O3 Zn1 O2 97.99(8) . . ?
O3 Zn1 N1 105.03(8) . . ?
O2 Zn1 N1 119.78(8) . . ?
O3 Zn1 N2 121.42(9) . . ?
O2 Zn1 N2 101.46(8) . . ?
N1 Zn1 N2 111.46(8) . . ?
C18 O2 Zn1 117.52(18) . . ?
C22 O3 Zn1 123.41(17) . . ?
C30 N1 C26 116.2(2) . . ?
C30 N1 Zn1 120.78(17) . . ?
C26 N1 Zn1 122.94(16) . . ?
C5 N2 C1 117.1(2) . . ?
C5 N2 Zn1 122.86(15) . . ?
C1 N2 Zn1 119.87(18) . . ?
N2 C1 C2 122.9(3) . . ?
N2 C1 H1 118.5 . . ?
C2 C1 H1 118.5 . . ?
C1 C2 C3 120.3(2) . . ?
C1 C2 H2 119.8 . . ?
C3 C2 H2 119.8 . . ?
C2 C3 C4 116.5(2) . . ?
C2 C3 C6 123.6(2) . . ?
C4 C3 C6 119.9(2) . . ?
C5 C4 C3 120.1(2) . . ?
C5 C4 H4 120.0 . . ?
C3 C4 H4 120.0 . . ?
N2 C5 C4 123.1(2) . . ?
N2 C5 H5 118.5 . . ?
C4 C5 H5 118.5 . . ?
C7 C6 C3 126.4(3) . . ?
C7 C6 H6 116.8 . . ?
C3 C6 H6 116.8 . . ?
C6 C7 C8 127.6(3) . . ?
C6 C7 H7 116.2 . . ?
C8 C7 H7 116.2 . . ?
C17 C8 C9 118.8(2) . . ?
C17 C8 C7 120.4(2) . . ?
C9 C8 C7 120.7(2) . . ?
C10 C9 C14 118.1(2) . . ?
C10 C9 C8 123.8(2) . . ?
C14 C9 C8 118.1(2) . . ?
C11 C10 C9 121.6(3) . . ?
C11 C10 H10 119.2 . . ?
C9 C10 H10 119.2 . . ?
C10 C11 C12 119.9(3) . . ?
C10 C11 H11 120.0 . . ?
C12 C11 H11 120.0 . . ?
C13 C12 C11 120.3(3) . . ?
C13 C12 H12 119.9 . . ?
C11 C12 H12 119.9 . . ?
C12 C13 C14 121.4(3) . . ?
C12 C13 H13 119.3 . . ?
C14 C13 H13 119.3 . . ?
C15 C14 C13 121.1(2) . . ?
C15 C14 C9 120.2(2) . . ?
C13 C14 C9 118.7(3) . . ?
C16 C15 C14 120.6(2) . . ?
C16 C15 H15 119.7 . . ?
C14 C15 H15 119.7 . . ?
C15 C16 C17 120.0(3) . . ?
C15 C16 H16 120.0 . . ?
C17 C16 H16 120.0 . . ?
C8 C17 C16 122.1(3) . . ?
C8 C17 H17 118.9 . . ?
C16 C17 H17 118.9 . . ?
O1 C18 O2 124.7(3) . . ?
O1 C18 C19 118.6(2) . . ?
O2 C18 C19 116.4(2) . . ?
C21 C19 C20 117.0(2) . . ?
C21 C19 C18 126.0(2) . . ?
C20 C19 C18 116.9(2) . . ?
C21 C20 C19 122.0(2) 2_566 . ?
C21 C20 H20 119.0 2_566 . ?
C19 C20 H20 119.0 . . ?
C20 C21 C19 121.1(2) 2_566 . ?
C20 C21 Cl2 116.7(2) 2_566 . ?
C19 C21 Cl2 122.27(19) . . ?
O4 C22 O3 125.9(2) . . ?
O4 C22 C23 121.3(2) . . ?
O3 C22 C23 112.8(2) . . ?
C24 C23 C25 118.37(19) . . ?
C24 C23 C22 122.6(2) . . ?
C25 C23 C22 118.9(2) . . ?
C23 C24 C25 122.2(2) . 2_465 ?
C23 C24 Cl1 119.68(16) . . ?
C25 C24 Cl1 118.14(18) 2_465 . ?
C24 C25 C23 119.4(2) 2_465 . ?
C24 C25 H25 120.3 2_465 . ?
C23 C25 H25 120.3 . . ?
N1 C26 C27 123.4(2) . . ?
N1 C26 H26 118.3 . . ?
C27 C26 H26 118.3 . . ?
C26 C27 C28 120.6(2) . . ?
C26 C27 H27 119.7 . . ?
C28 C27 H27 119.7 . . ?
C29 C28 C27 115.7(2) . . ?
C29 C28 C31 123.4(2) . . ?
C27 C28 C31 120.8(2) . . ?
C30 C29 C28 120.8(2) . . ?
C30 C29 H29 119.6 . . ?
C28 C29 H29 119.6 . . ?
N1 C30 C29 123.2(2) . . ?
N1 C30 H30 118.4 . . ?
C29 C30 H30 118.4 . . ?
C32 C31 C28 126.4(3) . . ?
C32 C31 H31 116.8 . . ?
C28 C31 H31 116.8 . . ?
C31 C32 C33 127.3(3) . . ?
C31 C32 H32 116.3 . . ?
C33 C32 H32 116.3 . . ?
C34 C33 C42 119.0(3) . . ?
C34 C33 C32 120.3(3) . . ?
C42 C33 C32 120.6(3) . . ?
C33 C34 C35 121.1(4) . . ?
C33 C34 H34 119.4 . . ?
C35 C34 H34 119.4 . . ?
C36 C35 C34 120.1(4) . . ?
C36 C35 H35 120.0 . . ?
C34 C35 H35 120.0 . . ?
C35 C36 C37 121.5(4) . . ?
C35 C36 H36 119.2 . . ?
C37 C36 H36 119.2 . . ?
C36 C37 C42 119.2(4) . . ?
C36 C37 C38 121.8(4) . . ?
C42 C37 C38 119.0(4) . . ?
C39 C38 C37 121.0(4) . . ?
C39 C38 H38 119.5 . . ?
C37 C38 H38 119.5 . . ?
C38 C39 C40 120.8(4) . . ?
C38 C39 H39 119.6 . . ?
C40 C39 H39 119.6 . . ?
C41 C40 C39 120.1(5) . . ?
C41 C40 H40 120.0 . . ?
C39 C40 H40 120.0 . . ?
C40 C41 C42 121.6(4) . . ?
C40 C41 H41 119.2 . . ?
C42 C41 H41 119.2 . . ?
C41 C42 C37 117.5(3) . . ?
C41 C42 C33 123.4(3) . . ?
C37 C42 C33 119.1(3) . . ?
C43 O5 H5A 109.5 . . ?
O5 C43 H43A 109.5 . . ?
O5 C43 H43B 109.5 . . ?
H43A C43 H43B 109.5 . . ?
O5 C43 H43C 109.5 . . ?
H43A C43 H43C 109.5 . . ?
H43B C43 H43C 109.5 . . ?
C43A O5A H5AA 109.5 . . ?
O5A C43A H43D 109.5 . . ?
O5A C43A H43E 109.5 . . ?
H43D C43A H43E 109.5 . . ?
O5A C43A H43F 109.5 . . ?
H43D C43A H43F 109.5 . . ?
H43E C43A H43F 109.5 . . ?
 
loop_
 _geom_torsion_atom_site_label_1
 _geom_torsion_atom_site_label_2
 _geom_torsion_atom_site_label_3
 _geom_torsion_atom_site_label_4
 _geom_torsion
 _geom_torsion_site_symmetry_1
 _geom_torsion_site_symmetry_2
 _geom_torsion_site_symmetry_3
 _geom_torsion_site_symmetry_4
 _geom_torsion_publ_flag
C5 N2 C1 C2 0.6(4) . . . . ?
Zn1 N2 C1 C2 -174.2(2) . . . . ?
N2 C1 C2 C3 0.5(4) . . . . ?
C1 C2 C3 C4 -1.6(4) . . . . ?
C1 C2 C3 C6 178.3(3) . . . . ?
C2 C3 C4 C5 1.7(4) . . . . ?
C6 C3 C4 C5 -178.3(2) . . . . ?
C1 N2 C5 C4 -0.5(4) . . . . ?
Zn1 N2 C5 C4 174.13(19) . . . . ?
C3 C4 C5 N2 -0.7(4) . . . . ?
C2 C3 C6 C7 -3.0(5) . . . . ?
C4 C3 C6 C7 177.0(3) . . . . ?
C3 C6 C7 C8 -179.9(3) . . . . ?
C6 C7 C8 C17 -7.0(4) . . . . ?
C6 C7 C8 C9 174.6(3) . . . . ?
C17 C8 C9 C10 -177.0(3) . . . . ?
C7 C8 C9 C10 1.4(4) . . . . ?
C17 C8 C9 C14 1.9(4) . . . . ?
C7 C8 C9 C14 -179.7(2) . . . . ?
C14 C9 C10 C11 -1.0(4) . . . . ?
C8 C9 C10 C11 178.0(3) . . . . ?
C9 C10 C11 C12 1.5(5) . . . . ?
C10 C11 C12 C13 -0.2(5) . . . . ?
C11 C12 C13 C14 -1.8(5) . . . . ?
C12 C13 C14 C15 -176.8(3) . . . . ?
C12 C13 C14 C9 2.3(4) . . . . ?
C10 C9 C14 C15 178.2(2) . . . . ?
C8 C9 C14 C15 -0.8(4) . . . . ?
C10 C9 C14 C13 -0.9(4) . . . . ?
C8 C9 C14 C13 -179.9(2) . . . . ?
C13 C14 C15 C16 178.3(3) . . . . ?
C9 C14 C15 C16 -0.8(4) . . . . ?
C14 C15 C16 C17 1.2(5) . . . . ?
C9 C8 C17 C16 -1.6(4) . . . . ?
C7 C8 C17 C16 -180.0(3) . . . . ?
C15 C16 C17 C8 0.0(5) . . . . ?
Zn1 O2 C18 O1 -17.3(4) . . . . ?
Zn1 O2 C18 C19 156.83(16) . . . . ?
O1 C18 C19 C21 -153.6(3) . . . . ?
O2 C18 C19 C21 31.9(4) . . . . ?
O1 C18 C19 C20 30.5(3) . . . . ?
O2 C18 C19 C20 -143.9(2) . . . . ?
C21 C19 C20 C21 0.1(4) . . . 2_566 ?
C18 C19 C20 C21 176.3(2) . . . 2_566 ?
C20 C19 C21 C20 -0.1(4) . . . 2_566 ?
C18 C19 C21 C20 -175.9(2) . . . 2_566 ?
C20 C19 C21 Cl2 -178.41(18) . . . . ?
C18 C19 C21 Cl2 5.7(3) . . . . ?
Zn1 O3 C22 O4 -9.9(4) . . . . ?
Zn1 O3 C22 C23 167.51(16) . . . . ?
O4 C22 C23 C24 -107.4(3) . . . . ?
O3 C22 C23 C24 75.1(3) . . . . ?
O4 C22 C23 C25 76.7(3) . . . . ?
O3 C22 C23 C25 -100.8(3) . . . . ?
C25 C23 C24 C25 0.4(4) . . . 2_465 ?
C22 C23 C24 C25 -175.6(2) . . . 2_465 ?
C25 C23 C24 Cl1 -179.31(19) . . . . ?
C22 C23 C24 Cl1 4.8(3) . . . . ?
C24 C23 C25 C24 -0.3(4) . . . 2_465 ?
C22 C23 C25 C24 175.7(2) . . . 2_465 ?
C30 N1 C26 C27 -1.4(4) . . . . ?
Zn1 N1 C26 C27 -178.4(2) . . . . ?
N1 C26 C27 C28 0.1(5) . . . . ?
C26 C27 C28 C29 1.3(4) . . . . ?
C26 C27 C28 C31 178.8(3) . . . . ?
C27 C28 C29 C30 -1.3(5) . . . . ?
C31 C28 C29 C30 -178.7(3) . . . . ?
C26 N1 C30 C29 1.4(4) . . . . ?
Zn1 N1 C30 C29 178.4(2) . . . . ?
C28 C29 C30 N1 0.0(5) . . . . ?
C29 C28 C31 C32 -1.6(5) . . . . ?
C27 C28 C31 C32 -179.0(3) . . . . ?
C28 C31 C32 C33 175.1(3) . . . . ?
C31 C32 C33 C34 -29.0(5) . . . . ?
C31 C32 C33 C42 155.1(3) . . . . ?
C42 C33 C34 C35 -0.4(5) . . . . ?
C32 C33 C34 C35 -176.4(3) . . . . ?
C33 C34 C35 C36 1.4(6) . . . . ?
C34 C35 C36 C37 -0.9(6) . . . . ?
C35 C36 C37 C42 -0.7(6) . . . . ?
C35 C36 C37 C38 178.9(4) . . . . ?
C36 C37 C38 C39 179.3(4) . . . . ?
C42 C37 C38 C39 -1.1(6) . . . . ?
C37 C38 C39 C40 -0.8(7) . . . . ?
C38 C39 C40 C41 0.9(7) . . . . ?
C39 C40 C41 C42 1.0(6) . . . . ?
C40 C41 C42 C37 -2.8(5) . . . . ?
C40 C41 C42 C33 178.0(3) . . . . ?
C36 C37 C42 C41 -177.6(3) . . . . ?
C38 C37 C42 C41 2.8(5) . . . . ?
C36 C37 C42 C33 1.6(5) . . . . ?
C38 C37 C42 C33 -178.0(3) . . . . ?
C34 C33 C42 C41 178.1(3) . . . . ?
C32 C33 C42 C41 -6.0(5) . . . . ?
C34 C33 C42 C37 -1.1(4) . . . . ?
C32 C33 C42 C37 174.8(3) . . . . ?
 
_refine_diff_density_max    0.391
_refine_diff_density_min   -0.378
_refine_diff_density_rms    0.052

_shelx_res_file
;
TITL g22leh149_a.res in P-1
    g22leh149.res
    created by SHELXL-2018/3 at 15:30:43 on 04-Jul-2022
REM Old TITL g22leh149 in P-1
REM SHELXT solution in P-1: R1 0.225, Rweak 0.019, Alpha 0.056
REM <I/s> 0.000 for 0 systematic absences, Orientation as input
REM Formula found by SHELXT: C44 O8 Zn
CELL 0.71073 7.5425 13.7619 18.8631 102.974 99.441 98.684
ZERR 2 0.0002 0.0005 0.0006 0.003 0.002 0.003
LATT 1
SFAC C H Cl N O Zn
UNIT 86 64 4 4 10 2
RIGU 0.01 0.02 O5 C43 O5A C43A
EADP C43 C43A O5 O5A
DFIX 1.43 0.01 C43A O5A
DFIX 1.43 0.01 O5 C43

L.S. 20
PLAN  5
TEMP 21
CONF
BOND
list 4
MORE -1
BOND $H
fmap 2
acta
REM <olex2.extras>
REM <HklSrc "%.\\g22leh149.hkl">
REM </olex2.extras>

WGHT    0.041500    0.641900
FVAR       0.39005   0.57267
ZN1   6    0.085934    0.533868    0.222620    11.00000    0.03531    0.04313 =
         0.02650    0.00321   -0.00331    0.00393
CL1   3   -0.452386    0.674416    0.141836    11.00000    0.05482    0.06409 =
         0.03503   -0.01244    0.00030    0.01567
CL2   3   -0.342884    0.465150    0.373815    11.00000    0.04497    0.10276 =
         0.04834    0.03023   -0.01185   -0.00350
O1    5    0.200653    0.425543    0.337260    11.00000    0.07593    0.11064 =
         0.05315    0.02547    0.02203    0.03942
O2    5   -0.022336    0.503067    0.304577    11.00000    0.06746    0.06329 =
         0.03138    0.01569    0.00908    0.01384
O3    5   -0.136870    0.531016    0.155762    11.00000    0.04121    0.08932 =
         0.04158    0.02592   -0.01173    0.00145
O4    5   -0.014506    0.619811    0.086227    11.00000    0.03953    0.11382 =
         0.05813    0.03003   -0.00767   -0.01746
N1    4    0.209726    0.431775    0.164807    11.00000    0.04278    0.04558 =
         0.02977    0.00659    0.00217    0.00579
N2    4    0.263657    0.665677    0.274502    11.00000    0.03272    0.04242 =
         0.03186    0.00067    0.00042    0.00550
C1    1    0.370368    0.675269    0.341398    11.00000    0.04678    0.04617 =
         0.04340    0.01070   -0.00649    0.00073
AFIX  43
H1    2    0.367977    0.618483    0.360486    11.00000   -1.20000
AFIX   0
C2    1    0.481911    0.764726    0.382419    11.00000    0.04510    0.04933 =
         0.04075    0.00639   -0.01128   -0.00127
AFIX  43
H2    2    0.553902    0.767519    0.428126    11.00000   -1.20000
AFIX   0
C3    1    0.488205    0.850898    0.356336    11.00000    0.03490    0.03977 =
         0.04005   -0.00040    0.00439    0.00513
C4    1    0.380594    0.840184    0.286831    11.00000    0.04535    0.04266 =
         0.04250    0.00933    0.00436    0.00863
AFIX  43
H4    2    0.382342    0.895514    0.266117    11.00000   -1.20000
AFIX   0
C5    1    0.271372    0.747797    0.248569    11.00000    0.03863    0.04886 =
         0.03146    0.00238    0.00078    0.00944
AFIX  43
H5    2    0.199573    0.742712    0.202338    11.00000   -1.20000
AFIX   0
C6    1    0.599949    0.949740    0.397634    11.00000    0.04931    0.04212 =
         0.04949    0.00283   -0.00027    0.00389
AFIX  43
H6    2    0.598870    1.002265    0.374074    11.00000   -1.20000
AFIX   0
C7    1    0.701656    0.971787    0.464638    11.00000    0.04778    0.03954 =
         0.04670    0.00143    0.00560   -0.00060
AFIX  43
H7    2    0.702073    0.918766    0.487720    11.00000   -1.20000
AFIX   0
C8    1    0.815172    1.070470    0.507613    11.00000    0.03752    0.03855 =
         0.04355   -0.00101    0.00692    0.00335
C9    1    0.906861    1.084302    0.583273    11.00000    0.03506    0.03609 =
         0.04445   -0.00048    0.01042    0.00539
C10   1    0.899205    1.006822    0.620624    11.00000    0.04868    0.04621 =
         0.04905    0.00297    0.01060    0.00175
AFIX  43
H10   2    0.828324    0.942988    0.596281    11.00000   -1.20000
AFIX   0
C11   1    0.993465    1.022919    0.691960    11.00000    0.06567    0.06679 =
         0.05543    0.02022    0.01259    0.01433
AFIX  43
H11   2    0.988620    0.969946    0.715166    11.00000   -1.20000
AFIX   0
C12   1    1.097882    1.119792    0.730250    11.00000    0.05329    0.07540 =
         0.04425    0.00081   -0.00063    0.00782
AFIX  43
H12   2    1.161686    1.130692    0.778806    11.00000   -1.20000
AFIX   0
C13   1    1.105725    1.196581    0.696914    11.00000    0.04646    0.05424 =
         0.04859   -0.00562    0.00403    0.00317
AFIX  43
H13   2    1.172496    1.260596    0.723365    11.00000   -1.20000
AFIX   0
C14   1    1.014354    1.182042    0.622279    11.00000    0.03501    0.04140 =
         0.04303   -0.00587    0.00585    0.00510
C15   1    1.030406    1.260493    0.586939    11.00000    0.05182    0.03524 =
         0.06128   -0.00391    0.00390    0.00004
AFIX  43
H15   2    1.099486    1.324153    0.612936    11.00000   -1.20000
AFIX   0
C16   1    0.945889    1.244968    0.514597    11.00000    0.06936    0.03801 =
         0.06448    0.01116    0.00779    0.00427
AFIX  43
H16   2    0.959356    1.297534    0.491174    11.00000   -1.20000
AFIX   0
C17   1    0.838948    1.150046    0.475583    11.00000    0.05709    0.04281 =
         0.04627    0.00526    0.00112    0.00252
AFIX  43
H17   2    0.782139    1.140715    0.426252    11.00000   -1.20000
AFIX   0
C18   1    0.069664    0.465433    0.349359    11.00000    0.04868    0.04366 =
         0.03520    0.00602    0.00337   -0.00011
C19   1    0.024576    0.479854    0.425798    11.00000    0.04252    0.03590 =
         0.03422    0.01250    0.00228    0.00025
C20   1    0.170287    0.495017    0.485402    11.00000    0.03873    0.04486 =
         0.04021    0.01598    0.00588    0.00412
AFIX  43
H20   2    0.286855    0.491820    0.476071    11.00000   -1.20000
AFIX   0
C21   1   -0.147105    0.485443    0.442433    11.00000    0.03971    0.04010 =
         0.03411    0.01408   -0.00548   -0.00166
C22   1   -0.141820    0.567658    0.100069    11.00000    0.03200    0.05634 =
         0.02945   -0.00023   -0.00149    0.00838
C23   1   -0.327497    0.535792    0.047420    11.00000    0.02836    0.04645 =
         0.02356    0.00808    0.00129    0.00560
C24   1   -0.477136    0.576424    0.062800    11.00000    0.03372    0.04237 =
         0.02005    0.00414    0.00193    0.00403
C25   1   -0.351167    0.457974   -0.016838    11.00000    0.02928    0.05063 =
         0.02785    0.00757    0.00509    0.01111
AFIX  43
H25   2   -0.252426    0.429319   -0.028796    11.00000   -1.20000
AFIX   0
C26   1    0.388332    0.430217    0.184206    11.00000    0.05121    0.05405 =
         0.03945    0.00188   -0.00502    0.01040
AFIX  43
H26   2    0.457106    0.477293    0.226915    11.00000   -1.20000
AFIX   0
C27   1    0.474195    0.363329    0.144644    11.00000    0.04582    0.05842 =
         0.05327    0.01111   -0.00018    0.01654
AFIX  43
H27   2    0.598463    0.365729    0.160799    11.00000   -1.20000
AFIX   0
C28   1    0.378013    0.291587    0.080427    11.00000    0.05168    0.04889 =
         0.04131    0.01347    0.01172    0.01450
C29   1    0.194971    0.294948    0.059827    11.00000    0.05598    0.06357 =
         0.04717   -0.01130    0.00036    0.01272
AFIX  43
H29   2    0.124036    0.249634    0.016731    11.00000   -1.20000
AFIX   0
C30   1    0.117005    0.364105    0.102065    11.00000    0.04394    0.05964 =
         0.04613   -0.00665   -0.00053    0.00737
AFIX  43
H30   2   -0.006508    0.364172    0.086467    11.00000   -1.20000
AFIX   0
C31   1    0.470535    0.220839    0.036915    11.00000    0.05890    0.06189 =
         0.04970    0.01454    0.01391    0.02349
AFIX  43
H31   2    0.594877    0.225840    0.054878    11.00000   -1.20000
AFIX   0
C32   1    0.395444    0.151310   -0.024733    11.00000    0.06357    0.06460 =
         0.05824    0.00940    0.01662    0.02542
AFIX  43
H32   2    0.269325    0.143138   -0.040279    11.00000   -1.20000
AFIX   0
C33   1    0.487979    0.084500   -0.072315    11.00000    0.07434    0.06902 =
         0.04841    0.01773    0.01765    0.03675
C34   1    0.667376    0.116262   -0.075555    11.00000    0.07334    0.09596 =
         0.06481    0.01691    0.02118    0.03748
AFIX  43
H34   2    0.732101    0.178752   -0.045313    11.00000   -1.20000
AFIX   0
C35   1    0.754897    0.055866   -0.123849    11.00000    0.08778    0.12397 =
         0.08422    0.03918    0.03907    0.05899
AFIX  43
H35   2    0.877274    0.077872   -0.124508    11.00000   -1.20000
AFIX   0
C36   1    0.661265   -0.034160   -0.169315    11.00000    0.13036    0.10736 =
         0.06488    0.02820    0.04318    0.07788
AFIX  43
H36   2    0.720213   -0.072929   -0.201463    11.00000   -1.20000
AFIX   0
C37   1    0.478359   -0.070206   -0.169109    11.00000    0.11514    0.07571 =
         0.05169    0.02092    0.02019    0.05662
C38   1    0.378105   -0.163988   -0.217641    11.00000    0.16918    0.08006 =
         0.06571    0.00459    0.01521    0.06937
AFIX  43
H38   2    0.434936   -0.202370   -0.250935    11.00000   -1.20000
AFIX   0
C39   1    0.202455   -0.197948   -0.216090    11.00000    0.15923    0.07074 =
         0.09350    0.00158   -0.00583    0.04214
AFIX  43
H39   2    0.138928   -0.259059   -0.248725    11.00000   -1.20000
AFIX   0
C40   1    0.114962   -0.143104   -0.166532    11.00000    0.10975    0.07110 =
         0.09744    0.01625    0.00290    0.02887
AFIX  43
H40   2   -0.006120   -0.167886   -0.165565    11.00000   -1.20000
AFIX   0
C41   1    0.206494   -0.052390   -0.118922    11.00000    0.09316    0.06538 =
         0.06677    0.01325    0.01067    0.03395
AFIX  43
H41   2    0.146708   -0.016820   -0.085361    11.00000   -1.20000
AFIX   0
C42   1    0.389160   -0.011562   -0.119515    11.00000    0.08788    0.06305 =
         0.04656    0.01721    0.01312    0.04110

PART 1
O5    5    0.279287    0.225997    0.346112    21.00000    0.15928    0.06857 =
         0.17244    0.04581    0.02536    0.00841
AFIX 147
H5A   2    0.234015    0.271896    0.333977    21.00000   -1.50000
AFIX   0
C43   1    0.374764    0.260033    0.420148    21.00000    0.15928    0.06857 =
         0.17244    0.04581    0.02536    0.00841
AFIX 137
H43A  2    0.456211    0.323637    0.426913    21.00000   -1.50000
H43B  2    0.444327    0.210711    0.431855    21.00000   -1.50000
H43C  2    0.289176    0.269072    0.452406    21.00000   -1.50000
AFIX   0

PART 2
O5A   5    0.313442    0.252343    0.322996   -21.00000    0.15928    0.06857 =
         0.17244    0.04581    0.02536    0.00841
AFIX 147
H5AA  2    0.310391    0.313044    0.330363   -21.00000   -1.50000
AFIX   0
C43A  1    0.414411    0.232868    0.391029   -21.00000    0.15928    0.06857 =
         0.17244    0.04581    0.02536    0.00841
AFIX 137
H43D  2    0.432584    0.163943    0.380429   -21.00000   -1.50000
H43E  2    0.344906    0.243575    0.429443   -21.00000   -1.50000
H43F  2    0.531179    0.278465    0.407307   -21.00000   -1.50000
AFIX   0
HKLF 4


REM  g22leh149_a.res in P-1
REM wR2 = 0.1024, GooF = S = 1.029, Restrained GooF = 1.030 for all data
REM R1 = 0.0415 for 5732 Fo > 4sig(Fo) and 0.0623 for all 7539 data
REM 483 parameters refined using 8 restraints

END

WGHT      0.0415      0.6419

REM Highest difference peak  0.391,  deepest hole -0.378,  1-sigma level  0.052
Q1    1   0.2670  0.2619  0.4137  11.00000  0.05    0.39
Q2    1  -0.3290  0.3980  0.3770  11.00000  0.05    0.35
Q3    1   0.4094  0.2384  0.4092  11.00000  0.05    0.32
Q4    1   0.2839  0.2644  0.2831  11.00000  0.05    0.32
Q5    1  -0.0909  0.6578  0.1099  11.00000  0.05    0.31
;
_shelx_res_checksum   46463

_shelx_hkl_file
;
   0   0  -3  141.69    4.02
   0   0   3  140.13    4.00
   0   0  -3  139.54    4.02
   0   0  -4  935.36   11.81
   0   0  -4  918.99   13.27
   0   0   4  990.90   11.42
   0   0   4  935.59   12.01
   0   0  -4  910.45   11.88
   0   0   4 1002.73   12.35
   0   0   5    6.68    1.14
   0   0   5    9.20    1.39
   0   0  -5    8.08    1.55
   0   0  -5    6.25    1.26
   0   0  -5    8.20    1.34
   0   0   5    6.69    1.20
   0   0   6   -0.12    0.56
   0   0  -6    0.97    0.86
   0   0  -6    0.75    0.80
   0   0  -6    0.82    0.87
   0   0   6    0.60    0.51
   0   0   6    1.54    0.85
   0   0  -6    0.36    0.63
   0   0  -7  337.04    9.67
   0   0   7  355.95    9.83
   0   0  -7  355.34    9.74
   0   0  -7  345.49   10.78
   0   0   7  313.73    8.61
   0   0   7  357.81    9.84
   0   0  -7  319.19    9.45
   0   0  -8  112.46    5.98
   0   0   8  105.17    5.68
   0   0  -8  104.22    5.88
   0   0  -8  106.07    6.41
   0   0   8  107.81    5.40
   0   0   8  106.20    5.83
   0   0   9   41.33    3.87
   0   0  -9   36.45    3.68
   0   0  -9   33.54    3.61
   0   0  -9   36.23    4.05
   0   0   9   33.09    3.23
   0   0  -9   33.01    3.46
   0   0   9   39.29    3.81
   0   0 -10   11.04    2.31
   0   0 -10    9.40    2.26
   0   0 -10    8.96    2.46
   0   0  10    7.61    1.65
   0   0  10    8.43    2.00
   0   0 -10   11.91    2.29
   0   0 -11  170.95    8.60
   0   0 -11  190.34    9.22
   0   0  11  192.77    9.35
   0   0  11  171.09    9.68
   0   0  11  172.36    7.91
   0   0 -11  156.59    8.40
   0   0  12   36.57    4.40
   0   0  12   36.06    4.28
   0   0 -12   37.72    4.52
   0   0 -12   39.07    4.51
   0   0 -12   38.28    4.90
   0   0  12   40.33    5.02
   0   0  12   37.32    3.92
   0   0 -12   34.00    4.35
   0   0  13  212.50   10.73
   0   0  13  198.86   11.41
   0   0  13  232.90   11.40
   0   0 -13  202.69   10.29
   0   0 -13  220.68   11.02
   0   0 -13  210.25   11.84
   0   0 -13  187.61    9.99
   0   0  13  229.45    9.82
   0   0  14  203.84   11.91
   0   0  14  199.26   10.90
   0   0 -14  197.61   10.73
   0   0 -14  199.99   11.94
   0   0  14  213.75    9.82
   0   0 -14  198.02   10.76
   0   0 -14  201.45   12.00
   0   0 -15   70.88    7.48
   0   0  15   79.92    6.15
   0   0 -15   74.03    7.01
   0   0 -15   74.77    7.05
   0   0 -15   84.11    7.42
   0   0  15   75.17    7.59
   0   0 -16   70.96    7.72
   0   0  16   69.82    5.99
   0   0 -16   68.66    6.92
   0   0 -16   62.50    6.51
   0   0 -16   62.00    6.83
   0   0  16   59.69    6.97
   0   0 -17   -2.58    2.69
   0   0 -17   -0.12    1.83
   0   0  17    0.40    1.47
   0   0 -17   -0.21    1.39
   0   0  17   -1.44    2.46
   0   0 -17    1.60    2.29
   0   0  18   25.66    3.80
   0   0 -18   19.93    3.98
   0   0  18   28.30    5.34
   0   0 -18   26.54    4.78
   0   0  19    8.46    3.36
   0   0  19    9.12    2.59
   0   0 -19    7.63    2.82
   0   0  20   38.53    6.42
   0   0 -20   41.83    6.05
   0   0  21   -0.67    1.93
   0   0 -21    1.45    2.33
   0   0  22    6.96    3.53
   0   0 -22    7.50    3.01
   0  -1  22   19.90    4.59
   0   1 -22   19.17    4.75
   0  -1  21    2.54    2.44
   0   1 -21    5.37    2.50
   0   1 -20   17.46    4.55
   0  -1  20   13.74    4.07
   0   1 -20   20.14    4.31
   0  -1  20   19.65    3.54
   0  -1  19    3.78    1.64
   0   1 -19    8.08    3.31
   0   1 -19    2.37    2.08
   0  -1  19    3.84    2.76
   0   1 -18   46.58    6.18
   0   1 -18   49.23    6.66
   0  -1  18   38.10    6.13
   0  -1  18   37.40    4.79
   0   1 -18   47.19    6.31
   0   1 -17    0.34    1.60
   0   1 -17   -1.00    2.09
   0  -1  17    2.01    1.74
   0  -1  17    2.62    1.74
   0   1 -17    0.06    1.14
   0   1 -17    2.09    1.49
   0   1 -16   13.62    3.23
   0   1 -16   16.03    3.77
   0  -1  16   16.75    4.15
   0  -1  16   10.74    2.60
   0   1 -16   13.90    2.82
   0   1 -16   13.41    3.20
   0   1 -15   15.23    3.38
   0   1 -15   16.02    3.25
   0  -1  15   12.14    3.44
   0  -1  15   14.79    2.85
   0   1 -15   10.42    2.78
   0   1 -15   13.58    3.06
   0   1 -14  182.97   11.40
   0   1 -14  155.79    9.84
   0  -1  14  180.44   10.55
   0   1 -14  154.15    9.51
   0  -1  14  150.14   10.19
   0  -1  14  171.89    9.03
   0   1 -14  158.08    9.64
   0   1 -14  169.32    9.95
   0   1 -13   48.72    5.75
   0  -1  13   49.08    5.27
   0   1 -13   48.70    5.23
   0   1 -13   43.33    4.88
   0  -1  13   49.71    5.72
   0  -1  13   47.87    4.66
   0  -1  13   52.81    5.34
   0   1 -13   45.73    5.01
   0   1 -12   47.42    4.86
   0  -1  12   50.88    4.64
   0   1 -12   41.85    4.75
   0  -1  12   47.72    5.00
   0   1 -12   43.42    4.69
   0   1 -12   47.88    5.38
   0  -1  12   47.26    4.76
   0   1 -12   42.83    4.77
   0   1 -11   26.89    3.84
   0   1 -11   28.19    3.76
   0   1 -11   33.79    4.10
   0  -1  11   33.28    3.55
   0   1 -11   27.61    3.54
   0  -1  11   32.26    3.76
   0   1 -10  116.09    7.54
   0   1 -10  116.28    6.77
   0   1 -10  116.30    7.05
   0  -1  10  112.93    6.28
   0   1 -10  117.25    6.73
   0  -1  10  117.49    6.76
   0   1  -9  513.33   14.85
   0  -1   9  546.85   13.07
   0  -1   9  561.54   14.24
   0   1  -9  548.88   14.25
   0   1  -9  555.17   13.55
   0  -1   9  569.73   14.04
   0   1  -9  533.97   13.77
   0  -1   8   50.03    3.77
   0   1  -8   54.04    4.55
   0  -1   8   56.39    4.34
   0   1  -8   57.37    4.36
   0   1  -8   53.29    3.94
   0  -1   8   53.26    4.09
   0   1  -8   55.89    4.24
   0   1  -7 1161.90   19.43
   0   1  -7 1183.18   16.70
   0  -1   7 1201.86   17.82
   0  -1   7 1190.01   18.31
   0   1  -7 1167.66   18.14
   0   1  -6   62.57    4.23
   0  -1   6   61.13    4.16
   0   1  -6   70.09    3.68
   0  -1   6   66.75    3.93
   0   1  -6   67.61    4.06
   0  -1   6   66.88    4.09
   0  -1   5  534.06   11.15
   0   1  -5  516.76   10.83
   0   1  -5  520.11    8.79
   0  -1   5  545.90   10.09
   0  -1   5  514.53   10.14
   0   1  -4  201.82    5.75
   0   1  -4  218.52    4.80
   0  -1   4  224.13    6.38
   0   1  -4  215.47    6.24
   0   1   3    6.84    0.95
   0   1   3    5.61    0.87
   0   1   3    6.70    1.02
   0  -1  -3    6.60    0.99
   0  -1  -3    4.92    1.04
   0   1   3    5.89    0.92
   0   1   3    6.95    1.09
   0  -1  -3    6.01    1.02
   0   1   4  118.66    4.38
   0   1   4  118.31    4.54
   0  -1  -4  112.87    4.50
   0   1   4  109.62    4.49
   0  -1  -4  112.33    4.22
   0   1   4  119.71    4.21
   0  -1  -4  115.29    4.29
   0  -1  -4  118.08    4.62
   0   1   4  129.52    4.85
   0   1   5   69.94    3.88
   0   1   5   67.68    3.87
   0  -1  -5   72.37    3.80
   0  -1  -5   66.82    3.76
   0   1   5   67.53    3.49
   0  -1  -5   66.50    3.59
   0  -1  -5   68.32    3.92
   0   1   5   61.02    3.77
   0   1   6  119.37    5.31
   0  -1  -6  116.32    5.36
   0   1   6  104.84    5.17
   0  -1  -6  112.45    5.20
   0   1   6  111.90    5.33
   0   1   6  118.34    4.93
   0  -1  -6  113.39    5.05
   0  -1  -6  122.87    5.67
   0   1   7    9.34    1.72
   0  -1  -7    8.76    1.65
   0   1   7   10.21    1.71
   0   1   7    6.44    1.52
   0  -1  -7    7.89    1.46
   0   1   7    7.45    1.42
   0  -1  -7    8.54    1.74
   0  -1  -7    8.35    1.63
   0   1   8  136.81    6.54
   0  -1  -8  128.33    6.43
   0   1   8  142.05    6.85
   0  -1  -8  130.93    6.55
   0  -1  -8  123.72    5.97
   0   1   8  127.78    6.54
   0  -1  -8  129.18    6.58
   0   1   9   68.53    5.00
   0  -1  -9   73.63    5.35
   0  -1  -9   69.45    5.16
   0  -1  -9   82.09    5.63
   0   1   9   73.67    5.33
   0   1   9   76.95    5.96
   0   1   9   84.02    5.00
   0  -1 -10   81.23    6.51
   0  -1 -10   96.32    6.31
   0  -1 -10   90.38    6.15
   0  -1 -10   77.48    5.73
   0   1  10   76.97    5.73
   0   1  10   94.47    6.93
   0   1  10   90.21    5.48
   0  -1 -11  150.74    9.22
   0  -1 -11  122.78    7.74
   0  -1 -11  130.03    7.64
   0   1  11  141.77    8.20
   0   1  11  133.39    6.89
   0   1  11  134.87    8.66
   0  -1 -12    1.05    1.21
   0  -1 -12    5.96    2.32
   0   1  12    7.73    2.18
   0  -1 -12    2.20    1.59
   0   1  12    2.38    1.72
   0   1  12    4.77    1.91
   0  -1 -12    8.25    2.39
   0   1  12    5.48    1.56
   0   1  13  231.94   12.38
   0  -1 -13  224.41   11.07
   0   1  13  235.18   11.31
   0  -1 -13  222.45   12.29
   0  -1 -13  214.41   11.02
   0   1  13  228.64    9.62
   0   1  14  137.22   10.07
   0  -1 -14  131.72    8.85
   0   1  14  135.61    9.09
   0  -1 -14  145.59   10.45
   0  -1 -14  133.37    8.95
   0   1  14  145.93    7.92
   0   1  15  230.77   10.23
   0  -1 -15  200.94   11.36
   0  -1 -15  193.10   11.23
   0   1  15  199.43   12.31
   0  -1 -16  120.66   10.87
   0  -1 -16  114.14    8.92
   0   1  16  107.41    7.16
   0  -1 -16  108.62    8.82
   0   1  16  120.13    9.89
   0   1  17   20.91    3.44
   0  -1 -17   13.43    3.39
   0  -1 -17   18.24    3.69
   0   1  17   18.38    4.15
   0   1  18   38.04    4.40
   0   1  18   38.79    6.13
   0  -1 -18   32.67    5.39
   0   1  19   10.08    3.47
   0   1  19   17.44    3.17
   0  -1 -19   11.01    3.64
   0   1  20    5.38    3.02
   0  -1 -20    4.13    2.54
   0   1  21    3.18    1.98
   0  -1 -21   -0.13    2.24
   0   1  22    1.78    2.01
   0  -1 -22    0.99    2.25
   0  -2  23   42.15    7.41
   0   2 -23   36.23    6.38
   0  -2  22    1.17    2.13
   0   2 -22    1.86    2.56
   0   2 -22    0.85    2.70
   0   2 -21   30.92    5.67
   0  -2  21   30.09    5.76
   0   2 -21   29.86    5.51
   0  -2  20   43.62    5.40
   0   2 -20   49.09    6.56
   0  -2  20   37.80    6.65
   0  -2  19   30.54    5.70
   0   2 -19   26.02    4.75
   0   2 -19   35.75    5.78
   0  -2  19   24.51    4.05
   0   2 -18   72.08    7.52
   0   2 -18   80.47    8.36
   0  -2  18   77.36    7.03
   0  -2  18   87.83    8.96
   0   2 -18   67.46    7.34
   0   2 -17    4.01    2.14
   0   2 -17    2.76    1.68
   0   2 -17    0.31    1.64
   0  -2  17    4.91    2.89
   0   2 -17    5.40    2.44
   0  -2  17    3.27    1.78
   0   2 -16    2.30    1.61
   0   2 -16    4.37    2.24
   0  -2  16    2.90    1.73
   0  -2  16    2.94    2.39
   0   2 -16    0.58    1.51
   0   2 -15   41.90    5.19
   0  -2  15   40.62    5.59
   0  -2  15   36.06    4.51
   0   2 -15   33.68    4.25
   0   2 -15   37.65    5.26
   0  -2  14   24.15    4.13
   0   2 -14   21.07    3.95
   0   2 -14   23.08    3.75
   0  -2  14   19.51    3.89
   0  -2  14   21.40    3.42
   0   2 -14   30.06    4.85
   0   2 -14   18.73    3.11
   0   2 -13   58.28    5.54
   0  -2  13   63.72    6.12
   0   2 -13   63.34    6.20
   0   2 -13   64.33    5.34
   0  -2  13   67.23    5.67
   0   2 -13   60.35    6.25
   0  -2  13   64.57    5.76
   0   2 -12  247.46   10.89
   0  -2  12  241.82   11.27
   0   2 -12  246.39   11.35
   0   2 -12  233.87    9.56
   0  -2  12  240.62   10.27
   0   2 -12  231.04   11.58
   0  -2  12  228.27   10.29
   0   2 -11   25.48    3.01
   0  -2  11   29.42    3.67
   0  -2  11   29.33    3.48
   0   2 -11   27.45    3.81
   0   2 -11   25.68    3.68
   0  -2  10  290.11   10.53
   0   2 -10  313.08    9.65
   0   2 -10  303.47   11.95
   0  -2  10  303.24   12.05
   0   2 -10  291.64   11.15
   0  -2   9  270.86    9.57
   0   2  -9  257.52    7.98
   0   2  -9  264.54   10.69
   0  -2   9  274.45   11.00
   0   2  -9  283.31   10.33
   0  -2   8   33.84    3.22
   0  -2   8   31.95    3.57
   0   2  -8   23.29    3.19
   0   2  -8   29.83    3.23
   0   2  -8   30.34    2.54
   0   2  -7  103.67    5.83
   0  -2   7  119.78    6.33
   0  -2   7  110.20    5.73
   0   2  -7  111.13    5.78
   0   2  -7  101.39    4.04
   0   2  -6   48.30    3.67
   0   2  -6   43.39    3.38
   0  -2   5  235.80    7.52
   0   2  -5  223.92    7.32
   0   2  -5  216.08    6.96
   0  -2   4  738.55   12.13
   0   2  -4  700.62   11.52
   0   2  -3 1570.17   15.76
   0  -2   3 1561.77   16.21
   0   2   1    1.76    0.40
   0   2   1    3.04    0.66
   0   2   1    1.88    0.56
   0  -2  -1    1.77    0.61
   0  -2  -1    2.17    0.48
   0  -2  -1    2.15    0.60
   0   2   1    1.81    0.59
   0  -2  -1    1.69    0.63
   0   2   2 1611.65   14.89
   0  -2  -2 1656.96   15.27
   0   2   2 1586.02   14.95
   0  -2  -2 1553.29   14.95
   0  -2  -2 1514.05   15.19
   0  -2  -2 1628.04   15.09
   0   2   2 1635.67   15.23
   0   2   2 1537.86   13.34
   0   2   2 1589.13   14.78
   0   2   2 1605.49   16.51
   0  -2  -3    0.37    0.52
   0   2   3    0.65    0.65
   0  -2  -3    2.10    0.77
   0  -2  -3   -0.16    0.48
   0   2   3    0.94    0.60
   0   2   3   -0.05    0.56
   0   2   3    0.56    0.69
   0   2   3    0.60    0.55
   0  -2  -3    0.88    0.54
   0   2   4  142.49    5.64
   0  -2  -4  145.31    5.90
   0   2   4  132.79    5.20
   0  -2  -4  130.27    5.18
   0   2   4  141.78    4.88
   0   2   4  140.81    5.26
   0   2   4  138.77    5.00
   0  -2  -4  129.34    5.21
   0   2   4  120.97    5.10
   0  -2  -4  132.94    5.49
   0   2   5   57.27    3.45
   0   2   5   50.87    3.47
   0  -2  -5   48.72    3.44
   0   2   5   53.32    3.79
   0   2   5   51.48    3.60
   0  -2  -5   46.84    3.54
   0   2   5   49.09    3.43
   0   2   5   48.42    3.16
   0  -2  -5   47.12    3.34
   0  -2  -6   23.30    2.56
   0   2   6   22.29    2.31
   0  -2  -6   23.00    2.64
   0   2   6   24.04    2.66
   0  -2  -6   23.51    2.71
   0   2   6   22.54    2.50
   0   2   6   27.90    2.63
   0   2   6   26.50    2.75
   0   2   6   21.39    2.69
   0   2   7  160.28    6.35
   0  -2  -7  157.12    6.82
   0  -2  -7  135.58    6.68
   0   2   7  193.45    8.03
   0   2   7  165.34    6.86
   0  -2  -7  167.32    7.25
   0   2   7  164.04    7.04
   0   2   7  168.79    7.32
   0   2   7  162.28    7.67
   0  -2  -8   17.83    2.80
   0   2   8   21.72    2.70
   0   2   8   19.99    2.71
   0  -2  -8   20.24    2.61
   0   2   8   19.57    2.38
   0  -2  -8   25.01    3.16
   0   2   8   21.99    2.88
   0   2   8   20.17    3.03
   0   2   9   54.60    4.48
   0   2   9   33.57    3.61
   0  -2  -9   52.37    4.58
   0  -2  -9   45.53    4.04
   0   2   9   51.47    3.96
   0  -2  -9   46.48    4.37
   0   2   9   48.83    4.77
   0   2   9   52.39    4.61
   0  -2 -10   49.82    4.46
   0   2  10   52.85    4.20
   0  -2 -10   46.89    4.65
   0  -2 -10   53.93    5.13
   0   2  10   56.32    5.41
   0   2  10   49.60    4.77
   0  -2 -11   15.38    3.08
   0  -2 -11   16.23    2.70
   0  -2 -11   12.12    2.66
   0   2  11   19.15    3.16
   0   2  11   21.71    3.70
   0   2  11   14.90    2.40
   0  -2 -12   10.17    2.80
   0   2  12    8.50    2.07
   0   2  12    6.06    2.16
   0  -2 -12    9.51    2.24
   0   2  12    2.63    1.46
   0  -2 -12   11.41    2.68
   0  -2 -13  132.21    9.81
   0   2  13  142.22    8.84
   0  -2 -13  128.61    8.63
   0   2  13  148.50    9.92
   0  -2 -13  158.05    9.70
   0   2  13  142.46    7.55
   0   2  14    2.15    2.20
   0  -2 -14    2.69    2.22
   0   2  14    1.25    1.66
   0  -2 -14    4.51    2.13
   0   2  14    4.17    1.68
   0  -2 -14    6.16    2.59
   0  -2 -15  246.58   12.93
   0  -2 -15  236.77   12.71
   0   2  15  274.79   10.94
   0   2  15  231.93   13.38
   0   2  16   16.48    2.93
   0  -2 -16   20.05    3.82
   0  -2 -16   19.40    3.98
   0   2  16   23.09    4.76
   0  -2 -17   69.82    7.50
   0  -2 -17   76.12    7.62
   0   2  17   85.73    6.27
   0   2  17   75.60    8.20
   0   2  18  104.10    6.90
   0   2  18   94.46    9.51
   0  -2 -18   97.42    8.95
   0   2  19    4.71    2.65
   0  -2 -19    7.66    2.89
   0   2  20   28.50    5.87
   0  -2 -20   26.74    5.03
   0   2  21    0.74    2.23
   0  -2 -21    3.56    2.76
   0   3 -23   38.44    6.60
   0  -3  23   40.98    7.50
   0   3 -23   34.63    6.21
   0  -3  22    1.02    2.83
   0   3 -22    3.63    2.94
   0  -3  21   26.47    5.64
   0   3 -21   19.94    4.48
   0   3 -21   29.09    5.61
   0  -3  20    9.08    3.50
   0  -3  20   10.36    3.19
   0   3 -20   16.70    4.58
   0   3 -20   10.22    3.31
   0  -3  19   37.59    6.25
   0  -3  19   38.93    5.30
   0   3 -19   32.02    5.66
   0   3 -19   35.77    5.48
   0  -3  18   68.02    6.82
   0   3 -18   70.78    7.71
   0  -3  18   59.94    7.43
   0   3 -18   67.43    7.74
   0   3 -17    7.12    2.61
   0   3 -17    8.70    3.17
   0  -3  17   12.69    3.07
   0  -3  17   10.99    3.43
   0   3 -16    8.07    2.53
   0   3 -16    7.26    2.30
   0  -3  16    8.87    2.98
   0  -3  16    6.80    2.03
   0  -3  15   28.85    4.80
   0  -3  15   31.76    4.24
   0   3 -15   35.50    4.77
   0   3 -15   34.71    5.03
   0   3 -14   66.86    6.61
   0  -3  14   76.77    6.42
   0   3 -14   68.50    6.38
   0  -3  14   70.06    6.23
   0   3 -14   58.99    6.41
   0   3 -13    2.52    1.33
   0  -3  13    1.96    1.23
   0   3 -13    5.21    2.10
   0  -3  13    4.40    1.96
   0   3 -12  421.33   14.82
   0  -3  12  418.52   15.07
   0  -3  12  416.04   15.66
   0  -3  12  380.55   13.27
   0   3 -12  383.52   14.90
   0   3 -11    8.02    2.27
   0  -3  11   12.15    2.72
   0   3 -11   14.24    2.81
   0  -3  11   15.56    2.69
   0   3 -10  179.85    8.88
   0  -3  10  198.82    9.99
   0  -3  10  183.96    8.38
   0   3 -10  193.59    9.55
   0   3  -9    1.77    1.28
   0  -3   9    2.62    1.54
   0   3  -9    3.43    1.57
   0   3  -8  232.13    9.07
   0   3  -8  254.14    9.86
   0  -3   8  254.72    9.99
   0   3  -7  879.03   16.77
   0   3  -7  943.63   17.94
   0  -3   7  921.41   17.86
   0  -3   7  896.20   10.14
   0   3  -6  230.81    8.15
   0   3  -6  225.73    8.30
   0  -3   6  216.47    8.26
   0  -3   6  224.78    4.93
   0  -3   5 6205.18   40.66
   0   3  -5 5950.31   38.87
   0  -3   4 3757.59   30.09
   0   3  -4 3944.80   29.78
   0  -3   3  622.01   11.31
   0   3  -3  633.99   11.18
   0  -3   2   20.03    1.99
   0   3  -2   23.28    2.13
   0  -3   2   21.59    2.11
   0  -3   1  223.95    6.33
   0  -3   1  243.43    6.53
   0   3  -1  243.21    6.40
   0  -3   0 1400.47   15.83
   0  -3   0 1411.67   15.52
   0  -3  -1  557.94    9.24
   0  -3  -1  542.41    9.79
   0   3   1  569.15   10.02
   0  -3  -1  548.87    7.14
   0   3   1  533.32    6.73
   0   3   1  578.51   10.15
   0  -3  -1  546.24   10.14
   0   3   2  939.59   12.96
   0  -3  -2  946.83   13.15
   0   3   2  898.93   12.59
   0   3   2  930.01   13.39
   0  -3  -2  892.19   13.14
   0   3   2  886.64   10.63
   0  -3  -2  878.65   13.58
   0   3   2  922.64   13.15
   0   3   2  929.08   15.22
   0   3   3   55.91    3.45
   0  -3  -3   55.75    3.47
   0  -3  -3   53.24    3.36
   0   3   3   53.93    3.41
   0   3   3   53.38    3.36
   0  -3  -3   54.10    3.47
   0  -3  -3   55.11    3.64
   0  -3  -3   61.55    4.32
   0   3   3   62.28    4.05
   0   3   3   57.16    3.48
   0   3   3   55.97    3.11
   0   3   4  134.81    5.53
   0   3   4  133.70    6.10
   0  -3  -4  143.80    6.23
   0  -3  -4  136.18    5.86
   0  -3  -4  120.51    5.69
   0   3   4  137.69    5.68
   0  -3  -4  134.70    5.73
   0   3   4  136.28    5.79
   0   3   4  134.20    5.45
   0  -3  -4  155.24    6.95
   0   3   5   45.88    3.52
   0   3   5   46.39    3.77
   0  -3  -5   46.72    3.86
   0  -3  -5   45.47    3.61
   0  -3  -5   45.30    3.67
   0   3   5   54.90    3.84
   0  -3  -5   43.87    3.61
   0   3   5   46.01    3.65
   0  -3  -5   41.94    3.77
   0   3   5   47.17    3.40
   0   3   6  129.87    6.46
   0   3   6  113.35    6.17
   0  -3  -6  149.05    7.36
   0  -3  -6  150.56    6.80
   0   3   6  143.82    6.07
   0   3   6  126.16    6.16
   0   3   6  123.49    5.67
   0  -3  -6  140.12    7.05
   0  -3  -6  115.60    6.20
   0   3   6  138.06    6.61
   0   3   7  304.37   10.31
   0   3   7  320.09   10.77
   0   3   7  335.22    9.94
   0   3   7  305.39   10.13
   0  -3  -7  317.80   10.47
   0   3   7  318.48   10.84
   0   3   7  316.94    9.57
   0  -3  -7  307.26   10.36
   0  -3  -7  317.31   10.96
   0  -3  -7  292.26   11.07
   0   3   8   29.75    3.47
   0   3   8   33.48    3.72
   0   3   8   34.93    3.39
   0   3   8   31.37    3.43
   0  -3  -8   33.41    3.65
   0  -3  -8   32.94    3.96
   0   3   8   36.11    3.31
   0  -3  -8   34.60    3.65
   0   3   8   31.45    3.69
   0  -3  -8   32.08    3.73
   0   3   9  211.43    9.96
   0   3   9  242.93   10.64
   0  -3  -9  245.44   10.21
   0  -3  -9  218.94   10.83
   0  -3  -9  210.24    9.20
   0   3   9  213.85    8.31
   0  -3  -9  230.42   10.18
   0   3   9  197.00    9.30
   0  -3 -10   27.77    4.15
   0  -3 -10   28.24    3.60
   0   3  10   29.32    3.27
   0  -3 -10   32.55    4.03
   0  -3 -10   30.12    3.92
   0   3  10   25.44    3.81
   0   3  10   23.75    3.47
   0  -3 -11   43.12    5.38
   0   3  11   38.34    3.81
   0  -3 -11   35.04    4.05
   0  -3 -11   37.04    4.55
   0   3  11   47.72    5.04
   0  -3 -11   38.40    4.51
   0   3  11   42.19    4.83
   0  -3 -11   38.53    4.80
   0   3  11   36.05    4.68
   0   3  12    1.16    1.79
   0  -3 -12    1.57    1.78
   0  -3 -12    0.42    1.44
   0  -3 -12    2.23    1.30
   0   3  12   -1.00    1.44
   0   3  12   -0.56    1.16
   0  -3 -12    0.51    1.28
   0  -3 -12    0.65    1.31
   0   3  12    2.88    1.33
   0  -3 -13  101.23    8.40
   0   3  13   99.74    8.21
   0  -3 -13  103.54    7.36
   0   3  13  111.62    7.86
   0  -3 -13   97.26    7.65
   0   3  13  115.87    6.84
   0  -3 -13  102.71    9.21
   0  -3 -13   97.62    7.90
   0  -3 -14    8.44    2.96
   0   3  14   11.40    2.39
   0   3  14   10.11    2.50
   0  -3 -14    9.76    2.72
   0  -3 -14    9.73    2.98
   0   3  14    9.63    2.92
   0  -3 -15  413.92   17.24
   0  -3 -15  437.85   17.29
   0   3  15  430.28   13.81
   0   3  15  421.18   18.06
   0   3  16   24.47    3.51
   0  -3 -16   19.14    3.90
   0  -3 -16   22.39    4.23
   0   3  16   29.03    5.20
   0  -3 -17   71.56    7.71
   0   3  17   70.05    5.70
   0   3  17   65.36    7.81
   0  -3 -18   22.08    4.56
   0   3  18   17.59    4.28
   0   3  18   17.86    2.93
   0   3  19    2.29    2.34
   0  -3 -19    2.23    2.06
   0   3  20   68.11    8.65
   0  -3 -20   72.43    8.45
   0   3  21    4.25    2.74
   0  -3 -21   -1.88    1.96
   0   4 -23   30.76    6.20
   0   4 -23   16.56    4.57
   0  -4  23   25.07    5.62
   0  -4  22    9.45    3.79
   0   4 -22    3.92    3.04
   0   4 -22    1.41    2.35
   0  -4  21    5.90    2.62
   0  -4  21    3.99    2.04
   0   4 -21   -0.64    2.58
   0   4 -21    5.40    2.43
   0  -4  20    2.71    2.14
   0  -4  20    0.22    1.73
   0   4 -20    1.20    2.14
   0   4 -20    0.74    2.22
   0  -4  19   55.55    6.58
   0   4 -19   64.99    7.53
   0  -4  19   60.16    7.87
   0   4 -19   67.69    8.22
   0  -4  18   41.74    6.30
   0  -4  18   41.58    5.51
   0   4 -18   40.69    5.80
   0   4 -18   44.95    6.40
   0   4 -17   25.00    4.57
   0   4 -17   31.17    5.16
   0  -4  17   30.59    4.68
   0  -4  17   32.52    5.32
   0   4 -16    7.50    2.87
   0  -4  16    9.19    2.70
   0  -4  16    6.58    2.87
   0  -4  15   43.31    6.27
   0  -4  15   54.29    6.31
   0   4 -15   48.07    5.89
   0   4 -14  107.91    8.41
   0   4 -14  125.20    9.29
   0  -4  14   95.82    8.60
   0  -4  14  102.42    7.37
   0   4 -13   42.92    5.27
   0  -4  13   37.33    4.91
   0   4 -13   45.00    5.50
   0  -4  13   36.75    5.24
   0  -4  13   34.67    4.21
   0   4 -12  257.36   11.84
   0   4 -12  263.06   12.48
   0  -4  12  265.03   12.56
   0  -4  12  255.69   10.78
   0   4 -11   77.42    6.58
   0   4 -11   78.74    6.38
   0  -4  11   69.87    6.35
   0   4 -10  143.31    8.39
   0   4 -10  138.19    7.98
   0  -4  10  134.70    8.32
   0   4  -9    2.69    1.45
   0   4  -9    3.82    1.53
   0  -4   9    1.99    1.33
   0  -4   8    3.57    0.81
   0  -4   8    3.65    1.49
   0   4  -8    3.55    1.35
   0  -4   7  150.90    7.48
   0   4  -7  154.87    7.39
   0   4  -6   79.09    5.06
   0  -4   6   84.68    5.41
   0   4  -5 1853.02   23.18
   0  -4   5 1883.31   23.93
   0  -4   4  389.20   10.71
   0   4  -4  417.64   10.56
   0  -4   4  426.93   10.93
   0   4  -3   31.86    2.83
   0  -4   3   38.82    3.29
   0  -4   3   31.62    2.91
   0   4  -2  591.46   11.66
   0  -4   2  558.17   11.69
   0  -4   2  559.73   11.58
   0   4  -1 1382.78   17.62
   0  -4   1 1333.27   17.48
   0  -4   0 1352.23   17.97
   0  -4   0 1384.52    9.70
   0   4   0 1315.08    9.81
   0   4   0 1361.83   17.63
   0  -4   0 1361.09   17.52
   0  -4  -1  440.65    9.27
   0  -4  -1  450.72   10.26
   0   4   1  462.90   10.49
   0   4   1  418.34    6.56
   0  -4  -1  450.21    7.05
   0  -4  -1  420.04   10.34
   0   4   1  469.14   10.60
   0   4   2  612.20   11.39
   0  -4  -2  640.13   12.58
   0   4   2  637.11   12.59
   0   4   2  627.29    9.45
   0   4   2  655.06   12.59
   0   4   2  604.23   14.01
   0  -4  -2  605.20   12.87
   0   4   3  227.68    7.63
   0  -4  -3  217.90    7.37
   0   4   3  216.84    7.23
   0   4   3  216.72    6.32
   0  -4  -3  215.03    8.00
   0   4   3  244.98    8.90
   0   4   3  240.06    7.81
   0  -4  -3  238.59    8.00
   0   4   3  222.60    7.68
   0  -4  -4   19.96    2.55
   0  -4  -4   19.08    2.58
   0   4   4   20.19    2.49
   0   4   4   14.97    1.91
   0   4   4   20.20    2.47
   0   4   4   20.84    2.81
   0  -4  -4   18.24    2.39
   0   4   4   21.98    2.55
   0  -4  -5    2.37    1.30
   0  -4  -5    3.58    1.32
   0   4   5    2.77    1.14
   0   4   5    4.17    1.40
   0   4   5    2.95    1.12
   0  -4  -5    3.42    1.39
   0  -4  -5    2.70    1.43
   0   4   5    3.48    1.39
   0  -4  -5    5.23    1.71
   0   4   5    2.51    1.48
   0   4   6  239.96    8.84
   0   4   6  261.63   10.11
   0  -4  -6  246.28    9.85
   0  -4  -6  253.33    9.49
   0  -4  -6  237.83    9.58
   0   4   6  229.84    8.87
   0   4   6  238.57    9.24
   0   4   6  243.60    8.53
   0  -4  -6  267.59   11.09
   0   4   7   22.86    3.08
   0  -4  -7   23.39    3.45
   0   4   7   22.97    3.24
   0  -4  -7   25.39    3.45
   0  -4  -7   22.89    3.11
   0   4   7   17.62    2.61
   0  -4  -7   22.91    3.16
   0   4   7   25.38    2.80
   0   4   7   21.10    2.61
   0   4   7   25.62    3.24
   0   4   8  110.31    6.90
   0   4   8  123.24    7.39
   0   4   8  124.57    6.52
   0  -4  -8  110.58    7.06
   0   4   8  110.86    6.82
   0  -4  -8  112.21    7.03
   0  -4  -8  115.55    7.60
   0   4   8  128.75    6.51
   0  -4  -8  121.06    7.80
   0   4   9  252.32   10.95
   0   4   9  223.38   10.25
   0   4   9  235.06   10.59
   0  -4  -9  215.41   10.08
   0  -4  -9  235.00   10.46
   0  -4  -9  221.49   11.17
   0  -4  -9  234.19   11.15
   0   4   9  222.76    8.86
   0   4  10   13.56    2.74
   0   4  10   10.23    2.51
   0   4  10   10.64    2.71
   0  -4 -10   10.51    2.55
   0  -4 -10   10.00    2.73
   0  -4 -10    6.36    2.08
   0  -4 -10   11.10    2.55
   0   4  10   12.16    2.63
   0  -4 -10   12.64    2.79
   0   4  10    9.25    2.01
   0  -4 -11  290.75   13.38
   0   4  11  291.10   12.95
   0   4  11  255.44   12.09
   0   4  11  295.15   11.72
   0   4  11  283.99   12.24
   0  -4 -11  288.16   12.29
   0  -4 -11  289.64   12.54
   0  -4 -11  299.32   14.41
   0   4  11  304.80   10.92
   0  -4 -11  283.93   13.11
   0   4  12   14.49    2.61
   0   4  12   15.39    3.29
   0  -4 -12   20.82    3.94
   0   4  12   17.07    3.34
   0   4  12   18.04    3.20
   0  -4 -12   15.38    3.39
   0  -4 -12   18.45    3.89
   0  -4 -12   15.46    2.97
   0  -4 -12   19.59    3.94
   0  -4 -13   90.32    7.19
   0   4  13   99.53    7.43
   0  -4 -13  103.44    8.74
   0  -4 -13   86.63    7.52
   0   4  13  101.77    8.44
   0   4  13  103.54    6.58
   0  -4 -13   96.55    8.18
   0  -4 -13   93.06    8.82
   0  -4 -14   79.61    6.91
   0   4  14   81.84    7.91
   0   4  14   85.48    6.10
   0  -4 -14   88.35    8.09
   0  -4 -14   71.82    7.64
   0  -4 -14   73.27    7.18
   0  -4 -15   48.13    5.58
   0   4  15   47.68    6.17
   0  -4 -15   50.61    6.27
   0  -4 -15   46.84    5.95
   0  -4 -15   53.79    6.90
   0   4  15   47.33    4.63
   0   4  16   55.62    5.06
   0   4  16   51.19    6.66
   0  -4 -16   44.29    6.31
   0   4  17   60.88    5.25
   0   4  17   53.41    7.02
   0  -4 -17   59.94    7.12
   0   4  18    5.34    2.61
   0  -4 -18    6.03    2.88
   0   4  19   18.11    4.71
   0  -4 -19   21.82    4.78
   0   4  20   43.54    7.02
   0  -4 -20   46.05    6.72
   0   5 -23   30.68    6.02
   0   5 -23   38.99    7.08
   0  -5  23   35.36    6.81
   0   5 -22   -1.78    2.79
   0   5 -22    1.21    2.15
   0  -5  22    0.90    2.11
   0   5 -21    2.87    2.49
   0   5 -21   -2.00    2.14
   0  -5  21   -0.55    1.91
   0  -5  21   -0.83    2.44
   0   5 -20    2.55    2.44
   0   5 -20    3.47    2.37
   0  -5  20    0.37    1.54
   0  -5  20    1.10    2.40
   0   5 -19    7.03    3.11
   0   5 -19   12.04    3.92
   0  -5  19   11.53    3.51
   0  -5  19    9.37    3.04
   0  -5  18   -1.65    1.97
   0  -5  18    0.14    1.55
   0  -5  17   59.27    7.15
   0  -5  17   47.85    6.74
   0   5 -17   50.04    6.56
   0  -5  16   23.12    4.55
   0  -5  16   28.44    5.10
   0   5 -16   26.57    4.72
   0  -5  15   19.17    4.32
   0   5 -15   17.57    3.87
   0   5 -14  264.99   13.36
   0  -5  14  266.28   14.03
   0  -5  14  246.52   11.43
   0   5 -13   30.01    4.46
   0   5 -13   35.17    4.81
   0  -5  13   32.77    4.95
   0  -5  13   24.37    3.61
   0   5 -12  351.42   14.74
   0  -5  12  371.76   15.23
   0   5 -12  355.20   14.26
   0  -5  11   -0.44    1.51
   0   5 -11    0.08    0.99
   0   5 -11    1.66    1.89
   0   5 -10  133.26    8.32
   0  -5  10  125.41    3.92
   0   5 -10  124.25    7.85
   0  -5  10  119.48    8.36
   0  -5   9   16.75    1.62
   0   5  -9   17.88    3.01
   0  -5   9   17.91    3.16
   0   5  -8  233.69    9.86
   0  -5   8  235.95   10.31
   0   5  -7   19.77    2.93
   0  -5   7   21.46    3.17
   0   5  -6    3.13    1.41
   0  -5   6    6.49    2.14
   0  -5   5 1016.18   18.99
   0  -5   5  999.57   19.21
   0   5  -5 1061.47   18.65
   0  -5   4  110.59    6.21
   0   5  -4  124.51    6.21
   0  -5   4  116.37    6.23
   0   5  -3  508.30   12.19
   0  -5   3  505.37   12.47
   0   5  -2  317.93    9.50
   0  -5   2  319.56    9.83
   0  -5   1   48.56    3.82
   0  -5   1   52.95    1.77
   0  -5   1   50.34    3.89
   0   5  -1   47.77    3.69
   0   5  -1   49.03    3.70
   0  -5   0  326.93   10.00
   0  -5   0  358.62    5.53
   0   5   0  369.31    5.91
   0   5   0  339.56    9.73
   0   5   0  354.00    9.96
   0  -5   0  369.79   10.27
   0  -5  -1    8.06    1.66
   0  -5  -1    6.31    1.68
   0  -5  -1    5.11    1.17
   0   5   1    5.70    0.92
   0   5   1    8.00    1.59
   0  -5  -2  190.19    7.07
   0   5   2  184.66    5.43
   0  -5  -2  172.02    7.41
   0   5   2  191.12    7.65
   0  -5  -2  175.11    7.70
   0   5   2  199.07    7.82
   0   5   2  193.05    8.72
   0   5   2  179.01    6.80
   0   5   3    0.88    1.07
   0  -5  -3    2.00    1.18
   0   5   3    0.57    0.81
   0   5   3    0.88    1.22
   0   5   3    1.27    1.12
   0  -5  -3   -0.53    0.92
   0  -5  -3    0.61    1.03
   0   5   3    0.35    0.95
   0  -5  -4  627.83   14.33
   0   5   4  644.80   14.57
   0   5   4  662.15   14.33
   0   5   4  683.00   14.71
   0   5   4  669.24   16.40
   0  -5  -4  623.90   15.65
   0   5   4  648.48   12.50
   0  -5  -4  680.00   15.38
   0   5   4  662.07   14.91
   0   5   5  603.35   13.05
   0  -5  -5  614.59   15.24
   0  -5  -5  577.03   15.60
   0   5   5  612.05   14.89
   0   5   5  582.77   14.71
   0   5   5  615.41   14.34
   0   5   5  576.53   15.74
   0   5   6  150.64    7.14
   0   5   6  159.47    8.52
   0  -5  -6  159.94    8.14
   0  -5  -6  151.22    8.37
   0   5   6  175.38    8.38
   0   5   6  163.51    7.54
   0   5   7   44.93    4.18
   0   5   7   50.84    4.96
   0  -5  -7   49.71    4.84
   0  -5  -7   54.33    4.97
   0  -5  -7   44.20    4.68
   0   5   7   50.75    4.08
   0  -5  -7   43.52    4.50
   0   5   7   50.99    4.72
   0   5   7   44.17    4.00
   0   5   8  223.16    9.77
   0   5   8  249.91   11.30
   0  -5  -8  230.40   11.03
   0  -5  -8  244.56   10.71
   0  -5  -8  218.16   10.64
   0   5   8  214.84    9.81
   0   5   8  236.04    9.15
   0  -5  -8  232.69   10.77
   0   5   8  230.61   10.49
   0   5   8  237.87    9.43
   0   5   9   39.93    4.46
   0   5   9   34.12    4.31
   0  -5  -9   36.60    4.68
   0  -5  -9   28.42    3.91
   0  -5  -9   38.41    4.61
   0   5   9   34.77    4.23
   0  -5  -9   37.15    4.67
   0   5   9   36.98    4.41
   0   5   9   38.88    3.93
   0   5  10  280.60   12.28
   0   5  10  289.92   12.84
   0  -5 -10  277.01   13.50
   0  -5 -10  274.32   12.25
   0  -5 -10  259.86   12.23
   0   5  10  257.98   11.77
   0  -5 -10  278.21   12.79
   0  -5 -10  303.68   14.40
   0   5  10  282.63   10.74
   0   5  11  269.86   12.50
   0   5  11  253.16   12.40
   0  -5 -11  260.35   13.77
   0  -5 -11  271.49   12.65
   0  -5 -11  252.84   12.27
   0   5  11  255.91   12.05
   0   5  11  253.17   10.37
   0  -5 -11  268.55   13.74
   0  -5 -11  261.41   12.96
   0  -5 -12  286.56   14.27
   0   5  12  289.95   13.65
   0   5  12  299.13   13.86
   0   5  12  270.13   11.83
   0  -5 -12  262.50   12.78
   0  -5 -12  315.84   14.18
   0  -5 -12  282.20   15.02
   0  -5 -12  292.79   14.73
   0   5  12  292.29   11.28
   0   5  13   -1.96    2.23
   0  -5 -13    2.83    1.94
   0  -5 -13    1.86    2.18
   0   5  13   -0.46    1.87
   0  -5 -13    2.67    1.44
   0  -5 -13    1.20    1.72
   0  -5 -13    1.76    1.75
   0   5  13    2.67    1.58
   0  -5 -14   42.97    5.26
   0  -5 -14   47.94    6.42
   0  -5 -14   50.49    6.19
   0  -5 -14   57.33    7.02
   0   5  14   47.49    4.74
   0   5  14   40.38    5.81
   0  -5 -15    7.01    2.85
   0  -5 -15    6.99    3.15
   0  -5 -15    4.03    2.43
   0   5  15    2.79    2.30
   0   5  15    3.41    1.60
   0  -5 -16   -1.05    2.31
   0   5  16    2.28    1.44
   0   5  16    1.74    2.08
   0  -5 -16    3.60    2.59
   0   5  17   24.42    3.39
   0   5  17   15.99    4.15
   0  -5 -17   14.48    3.73
   0   5  18    2.93    2.22
   0  -5 -18   -0.50    2.19
   0   5  19   20.45    4.78
   0  -5 -19   17.20    4.41
   0   6 -23   50.19    7.92
   0   6 -23   47.56    7.67
   0  -6  23   56.06    8.24
   0   6 -22    5.24    3.19
   0  -6  22   -0.19    2.23
   0  -6  21   -0.57    2.61
   0   6 -21    4.02    2.38
   0   6 -21    0.01    2.09
   0  -6  21    2.09    2.14
   0  -6  20    3.73    2.82
   0   6 -20    2.32    2.30
   0   6 -20    2.36    2.03
   0  -6  20    7.10    2.64
   0  -6  19   24.95    4.88
   0  -6  19   23.23    4.36
   0   6 -19   24.05    5.10
   0   6 -18   -0.87    2.31
   0  -6  18    1.83    2.08
   0  -6  17  196.82   13.57
   0   6 -17  185.01   12.56
   0  -6  17  199.39   12.77
   0   6 -16   25.46    4.61
   0  -6  16   26.72    4.83
   0  -6  16   21.20    4.58
   0   6 -15   41.49    5.77
   0  -6  14   87.82    8.30
   0   6 -14   84.27    7.73
   0   6 -13    8.67    2.44
   0   6 -13   11.80    3.06
   0  -6  13    8.86    2.82
   0   6 -12  468.59   16.74
   0   6 -12  477.93   17.43
   0  -6  12  473.94   17.78
   0  -6  12  492.00   17.92
   0   6 -11    7.48    2.41
   0   6 -11    7.55    2.15
   0  -6  11    5.04    1.98
   0  -6  11    8.31    1.09
   0   6 -10  392.53   14.69
   0   6 -10  401.42   14.44
   0  -6  10  394.99   14.88
   0  -6  10  390.48    8.50
   0   6  -9  135.77    8.18
   0  -6   9  137.93    8.60
   0  -6   8   23.53    3.53
   0   6  -8   26.35    3.60
   0   6  -7   41.97    4.27
   0  -6   7   49.83    4.88
   0   6  -6  319.02   11.27
   0  -6   6  281.44   11.37
   0  -6   6  291.29   11.39
   0  -6   5   48.57    4.59
   0   6  -5   46.03    4.16
   0  -6   5   49.53    4.47
   0   6  -4    6.91    1.75
   0  -6   4    6.86    1.82
   0  -6   4    9.76    2.15
   0   6  -3  474.12   12.78
   0  -6   3  477.21   13.34
   0   6  -2  247.55    9.13
   0  -6   2  257.16    9.66
   0  -6   1  127.15    2.96
   0  -6   1  128.81    6.78
   0   6  -1  136.59    6.80
   0  -6   0  232.08    4.86
   0  -6   0  220.16    7.53
   0   6   0  226.76    8.76
   0  -6   0  225.71    8.94
   0  -6  -1  260.25    8.57
   0  -6  -1  271.08   10.21
   0   6   1  246.99    5.86
   0  -6  -1  293.12   10.26
   0   6   1  292.29   10.18
   0  -6  -2 1519.33   21.61
   0  -6  -2 1601.05   24.16
   0   6   2 1603.33   24.18
   0  -6  -2 1486.20   24.61
   0   6   2 1670.22   27.98
   0   6   2 1504.79   16.29
   0  -6  -3  298.16    9.99
   0  -6  -3  312.59   11.59
   0   6   3  324.19   10.97
   0   6   3  303.20   11.88
   0   6   3  281.05   10.31
   0  -6  -3  306.02   10.90
   0   6   3  294.71    7.91
   0   6   3  301.13    9.86
   0   6   4   19.72    3.20
   0  -6  -4   18.74    3.06
   0   6   4   22.30    3.06
   0  -6  -4   18.05    3.01
   0   6   4   21.86    2.42
   0   6   4   17.29    2.51
   0   6   5  131.52    8.17
   0   6   5  139.81    6.45
   0  -6  -5  129.42    7.97
   0   6   5  128.98    7.06
   0  -6  -5  141.95    7.90
   0   6   5  128.17    7.30
   0  -6  -6    1.25    1.20
   0   6   6    1.24    0.95
   0   6   6    1.17    1.39
   0   6   6   -0.02    0.89
   0  -6  -6    2.09    1.45
   0   6   6    1.53    1.14
   0  -6  -6    0.80    1.22
   0  -6  -7   82.99    6.51
   0  -6  -7   83.96    6.90
   0   6   7   83.27    6.76
   0   6   7   78.92    6.34
   0   6   7   73.10    5.53
   0   6   7   79.54    5.68
   0  -6  -7   77.58    6.20
   0   6   7   83.76    6.47
   0  -6  -8   95.04    7.12
   0  -6  -8  110.52    8.17
   0   6   8  101.14    7.69
   0   6   8   95.80    7.02
   0   6   8   97.12    6.63
   0   6   8   97.25    7.17
   0  -6  -8   91.09    7.02
   0   6   8  108.68    6.72
   0   6   9    1.29    1.30
   0   6   9    2.47    1.45
   0   6   9    3.72    1.76
   0  -6  -9    1.70    1.39
   0  -6  -9    3.18    1.41
   0  -6  -9    1.22    1.30
   0  -6  -9    3.34    2.03
   0   6   9    0.55    1.30
   0   6  10  437.97   15.46
   0  -6 -10  456.77   17.49
   0   6  10  448.80   15.98
   0   6  10  473.83   14.45
   0  -6 -10  411.72   16.48
   0  -6 -10  459.88   16.94
   0  -6 -10  441.04   16.34
   0   6  11   23.41    3.32
   0   6  11   18.13    3.47
   0  -6 -11   19.78    3.83
   0  -6 -11   22.29    4.20
   0   6  11   20.19    3.23
   0  -6 -11   20.30    4.02
   0  -6 -11   19.87    4.05
   0   6  11   20.39    3.79
   0   6  12   56.30    6.22
   0   6  12   56.45    6.35
   0   6  12   45.80    4.99
   0  -6 -12   46.84    5.92
   0  -6 -12   40.33    5.82
   0  -6 -12   51.76    6.18
   0  -6 -12   53.79    6.56
   0   6  12   55.13    5.18
   0   6  13   81.67    7.65
   0   6  13   86.88    8.12
   0   6  13   84.64    6.98
   0  -6 -13   81.19    7.67
   0  -6 -13  102.01    9.21
   0  -6 -13   97.91    8.52
   0   6  13   92.94    6.76
   0  -6 -13   84.47    8.72
   0  -6 -13   90.43    8.99
   0  -6 -14   20.68    4.57
   0  -6 -14   23.98    4.44
   0  -6 -14   26.32    4.42
   0   6  14   23.77    3.53
   0   6  14   19.82    4.08
   0  -6 -15   62.47    7.86
   0   6  15   67.94    5.89
   0  -6 -15   67.39    7.50
   0   6  15   54.17    6.76
   0  -6 -16    3.11    2.32
   0   6  16    2.82    2.39
   0   6  16    2.90    1.20
   0  -6 -16    1.27    2.27
   0   6  17   15.17    4.02
   0  -6 -17   21.58    4.48
   0   6  18   -0.25    2.15
   0  -6 -18    7.24    3.15
   0   7 -22    0.79    2.38
   0   7 -22   -0.82    1.78
   0  -7  22   -4.69    2.53
   0  -7  21    2.36    2.82
   0   7 -21    2.35    2.59
   0  -7  21    3.29    1.74
   0  -7  20    2.24    1.93
   0   7 -20    1.17    1.72
   0  -7  20    1.20    2.23
   0  -7  19    1.01    2.06
   0   7 -19    0.71    1.59
   0  -7  19    6.03    3.00
   0  -7  18    1.83    2.29
   0   7 -18   -0.02    1.80
   0  -7  18    4.88    3.21
   0   7 -17  208.99   13.46
   0  -7  17  194.13   12.63
   0  -7  17  193.23   13.69
   0  -7  16    3.92    2.01
   0  -7  16    8.29    3.82
   0   7 -16    5.54    2.75
   0  -7  15   32.40    5.49
   0   7 -15   35.12    5.33
   0   7 -14   47.09    5.94
   0  -7  14   40.31    5.82
   0   7 -13   30.85    4.85
   0  -7  13   39.68    5.73
   0   7 -12  174.50   10.53
   0  -7  12  189.48   11.60
   0  -7  12  204.55    5.27
   0  -7  11    7.06    2.46
   0  -7  11    1.43    1.33
   0   7 -11    7.70    2.61
   0   7 -11    5.59    2.30
   0  -7  10  533.18   18.66
   0   7 -10  553.65   17.50
   0   7 -10  541.50   17.72
   0  -7  10  484.99   17.31
   0  -7   9   47.86    5.45
   0   7  -9   40.95    4.78
   0  -7   9   39.63    5.01
   0  -7   8   18.18    3.33
   0   7  -8   15.23    3.01
   0  -7   8   12.86    2.99
   0  -7   7  160.08    9.35
   0   7  -7  153.95    8.52
   0  -7   7  165.86    9.37
   0   7  -6    1.33    1.59
   0  -7   6   -0.83    1.57
   0  -7   6    0.77    1.49
   0   7  -5   15.82    2.62
   0  -7   5   18.16    3.27
   0  -7   5   16.14    2.94
   0   7  -4    0.72    1.15
   0  -7   4    1.22    0.98
   0  -7   4    2.08    1.41
   0  -7   3  477.01    6.15
   0   7  -3  476.35   13.92
   0  -7   3  462.78   14.24
   0  -7   2   80.37    2.22
   0   7  -2   87.90    5.94
   0  -7   2   78.81    5.81
   0  -7   1   43.42    1.86
   0   7  -1   42.84    4.17
   0  -7   1   48.77    4.66
   0  -7   0    8.88    1.75
   0  -7   0    6.65    2.08
   0   7   0    7.96    1.96
   0  -7  -1  488.45   14.31
   0  -7  -1  456.54   14.43
   0  -7  -1  487.39   12.61
   0   7   1  455.31    8.46
   0   7   2   55.78    3.27
   0  -7  -2   48.76    4.70
   0   7   2   53.34    5.49
   0  -7  -2   50.57    5.01
   0  -7  -3   68.60    5.67
   0   7   3   71.02    4.06
   0   7   3   79.63    5.44
   0   7   3   73.53    6.35
   0  -7  -3   75.46    6.22
   0  -7  -4    7.32    2.16
   0   7   4    6.19    1.81
   0  -7  -4    8.03    2.26
   0   7   4    7.41    1.57
   0   7   4    8.98    2.57
   0   7   4    7.90    2.21
   0  -7  -5    0.23    1.09
   0   7   5    1.72    1.27
   0   7   5    1.82    1.71
   0   7   5    0.51    0.88
   0  -7  -5    1.20    1.25
   0  -7  -5    1.86    1.38
   0   7   5    1.57    1.23
   0   7   6    9.97    2.27
   0  -7  -6   11.60    2.86
   0   7   6   14.93    2.78
   0   7   6    9.53    2.61
   0   7   6   14.58    2.36
   0  -7  -6    9.93    2.29
   0  -7  -6    9.40    2.37
   0   7   6   12.11    2.71
   0   7   7    1.71    1.29
   0   7   7    0.75    1.15
   0   7   7   -0.05    1.28
   0   7   7    2.33    1.38
   0  -7  -7    3.66    1.55
   0  -7  -7    2.16    1.48
   0  -7  -7    3.94    2.15
   0   7   7    2.18    1.35
   0   7   8   19.15    3.81
   0  -7  -8    4.99    2.31
   0   7   8   13.33    3.07
   0  -7  -8    7.68    1.73
   0   7   8   15.30    2.87
   0   7   8    8.46    2.26
   0  -7  -8   13.03    2.96
   0   7   9   21.72    4.16
   0  -7  -9   16.25    3.41
   0  -7  -9   17.10    3.60
   0   7   9   17.07    3.05
   0  -7  -9   12.69    3.10
   0   7   9   14.76    2.97
   0   7  10   62.90    7.04
   0   7  10   69.61    5.70
   0  -7 -10   77.99    7.36
   0  -7 -10   73.87    7.57
   0   7  10   79.26    6.65
   0   7  10   79.37    6.36
   0  -7 -10   71.84    7.16
   0   7  11  113.53    9.21
   0   7  11  104.01    7.29
   0  -7 -11  120.83    9.22
   0  -7 -11  123.03    9.73
   0   7  11  102.67    7.88
   0   7  11  118.93    7.83
   0  -7 -11  113.53    9.17
   0   7  12   99.64    8.93
   0   7  12   78.90    6.61
   0  -7 -12   83.58    7.99
   0  -7 -12   82.36    8.08
   0  -7 -12   85.71    8.42
   0   7  12   97.07    7.14
   0   7  12   83.93    7.50
   0   7  13   46.88    6.16
   0  -7 -13   51.12    6.51
   0  -7 -13   31.55    5.14
   0  -7 -13   41.29    5.97
   0   7  13   46.67    5.08
   0   7  13   45.74    5.73
   0   7  14    7.11    2.72
   0  -7 -14    8.83    3.11
   0   7  14    6.14    2.80
   0  -7 -14   17.67    4.29
   0   7  14    9.19    2.45
   0  -7 -15   63.10    8.04
   0   7  15   66.60    6.07
   0  -7 -15   62.29    7.45
   0   7  15   58.72    7.19
   0  -7 -16    0.15    2.05
   0   7  16    1.15    2.07
   0  -7 -17   13.09    3.97
   0   7  17    6.77    2.78
   0  -7 -17   15.65    4.78
   0   7  18   -0.69    2.33
   0  -7 -18    2.02    2.70
   0  -8  22   19.51    4.99
   0   8 -22   16.95    4.85
   0  -8  22   13.69    4.29
   0  -8  21    9.26    4.32
   0   8 -21    7.57    3.88
   0  -8  21    9.77    3.67
   0  -8  20    4.49    2.82
   0   8 -20    6.07    3.21
   0  -8  20    8.07    3.15
   0  -8  19   35.60    6.57
   0   8 -19   34.46    6.21
   0  -8  19   42.81    6.40
   0  -8  18   -1.42    2.81
   0   8 -18    3.66    2.90
   0  -8  18    2.00    2.04
   0   8 -17   83.41    8.85
   0  -8  17   66.06    8.42
   0  -8  17   81.25    8.17
   0  -8  16    6.41    3.44
   0   8 -16    5.31    2.27
   0  -8  16    8.27    3.10
   0  -8  15   47.47    6.76
   0   8 -15   38.96    5.71
   0  -8  14    2.82    2.22
   0   8 -14   -3.44    2.29
   0  -8  13   -0.37    1.53
   0  -8  13    1.44    0.53
   0   8 -13    2.29    1.86
   0  -8  12  152.34   10.67
   0   8 -12  150.86   10.11
   0  -8  11    1.75    2.11
   0   8 -11   -2.35    2.30
   0  -8  10  153.92   10.59
   0   8 -10  164.94    9.87
   0  -8  10  170.16   10.69
   0   8 -10  159.90   10.07
   0  -8   9    0.38    1.53
   0   8  -9    2.10    1.69
   0  -8   9    0.47    1.46
   0   8  -9    0.37    1.24
   0   8  -8   34.24    4.37
   0  -8   8   29.94    4.53
   0  -8   8   35.64    4.88
   0  -8   7    6.38    2.49
   0   8  -7    2.62    1.56
   0  -8   7    6.00    2.36
   0   8  -6   13.45    2.68
   0  -8   6   12.23    2.96
   0  -8   6   15.55    3.02
   0   8  -5   10.64    2.41
   0  -8   5   11.84    2.77
   0  -8   5   10.57    2.69
   0   8  -4   16.48    3.06
   0  -8   4   13.89    3.00
   0   8  -3   96.76    6.73
   0  -8   3   98.46    7.06
   0  -8   3   95.03    2.44
   0  -8   2  647.05   18.02
   0   8  -2  664.84   17.37
   0  -8   1   11.95    2.84
   0   8  -1   10.77    2.40
   0  -8   0   18.12    3.24
   0   8   0   23.49    3.41
   0   8   0   18.17    3.12
   0  -8   0   14.43    2.79
   0  -8  -1  491.02   16.56
   0   8   1  523.95   17.78
   0   8   1  512.99    9.55
   0   8   1  554.05   16.32
   0  -8  -1  540.10   16.17
   0   8   1  531.90   15.64
   0  -8  -2  167.30    9.75
   0   8   2  185.65    9.66
   0  -8  -2  170.07    9.23
   0   8   2  179.43    6.10
   0   8   3  237.25   12.06
   0  -8  -3  223.48   11.62
   0   8   3  251.74   11.38
   0  -8  -3  247.50   11.27
   0   8   3  241.54    7.74
   0   8   3  223.16    9.62
   0   8   4  157.30    8.11
   0   8   4  156.99    9.17
   0  -8  -4  144.49    8.75
   0  -8  -4  141.06    9.46
   0   8   4  158.74    9.96
   0   8   4  165.68    6.95
   0  -8  -4  140.79    8.16
   0  -8  -5   84.94    6.93
   0   8   5   79.87    6.67
   0  -8  -5   79.41    7.30
   0   8   5   83.86    7.43
   0  -8  -5   74.28    6.12
   0   8   5   76.92    5.08
   0  -8  -6   67.37    6.37
   0   8   6   81.18    6.86
   0   8   6   65.54    6.67
   0  -8  -6   68.89    6.20
   0   8   6   65.11    4.97
   0  -8  -6   63.63    6.73
   0  -8  -7    1.61    1.55
   0   8   7    4.56    1.42
   0   8   7    4.83    2.36
   0  -8  -7    5.56    2.37
   0  -8  -7    5.18    2.17
   0   8   7    3.41    1.59
   0  -8  -8   22.19    3.94
   0   8   8   24.65    3.52
   0   8   8   24.67    4.37
   0  -8  -8   21.74    4.02
   0   8   8   25.91    3.94
   0  -8  -8   17.89    3.83
   0  -8  -9    1.14    1.73
   0  -8  -9   -0.01    1.55
   0   8   9    5.44    2.22
   0   8   9    2.51    1.49
   0  -8  -9    1.67    1.71
   0   8   9    1.02    2.15
   0  -8 -10   31.19    4.94
   0   8  10   19.95    3.54
   0   8  10   23.98    4.71
   0   8  10   27.13    3.69
   0  -8 -10   24.67    4.77
   0   8  10   26.64    4.02
   0  -8 -10   27.99    4.62
   0   8  11   12.12    2.99
   0  -8 -11   12.74    3.54
   0   8  11   10.65    2.55
   0  -8 -11    6.61    2.93
   0   8  11    4.06    1.92
   0  -8 -11   16.37    3.81
   0   8  11   11.21    2.72
   0   8  12  119.68    8.20
   0  -8 -12  110.85    9.75
   0   8  12  114.63   10.08
   0  -8 -12  116.06    9.75
   0   8  12  108.66    8.62
   0   8  12  123.71    8.52
   0  -8 -13   -0.15    1.81
   0  -8 -13    2.38    2.06
   0   8  13    2.41    1.91
   0   8  13    4.72    2.46
   0   8  13    1.84    1.77
   0   8  14   18.53    4.77
   0   8  14   22.96    4.50
   0  -8 -14   21.09    4.64
   0  -8 -14   15.92    4.01
   0  -8 -15   60.39    8.32
   0   8  15   49.85    6.65
   0  -8 -15   60.43    7.67
   0  -8 -16   -1.76    1.95
   0  -8 -16   -0.24    2.14
   0   8  16   -0.15    1.97
   0  -8 -17   12.43    3.98
   0  -8 -17   15.15    4.68
   0   8  17    9.74    3.08
   0  -9  22   20.84    5.79
   0   9 -22   24.38    5.76
   0  -9  22   22.44    5.34
   0  -9  21   22.65    6.05
   0   9 -21   10.56    3.84
   0  -9  21   13.65    3.95
   0  -9  20   11.63    4.03
   0   9 -20    6.54    3.22
   0  -9  20    8.51    3.03
   0  -9  19    0.73    2.41
   0   9 -19    1.21    1.84
   0  -9  19    0.84    1.81
   0  -9  18    5.05    3.40
   0   9 -18    0.12    1.69
   0  -9  18    4.96    2.62
   0  -9  17   41.94    6.91
   0   9 -17   29.85    5.42
   0  -9  17   36.80    5.74
   0  -9  16    2.37    2.21
   0   9 -16   -2.02    2.49
   0  -9  16    2.99    2.14
   0  -9  15   11.31    3.56
   0   9 -15   10.79    3.24
   0  -9  15   12.70    3.17
   0  -9  14    9.39    3.10
   0   9 -14   10.76    3.37
   0  -9  13   -1.53    2.31
   0   9 -13   -1.35    2.01
   0  -9  13    0.00    0.81
   0  -9  12   14.83    4.13
   0   9 -12   25.89    4.32
   0  -9  11   14.11    3.48
   0   9 -11   13.16    3.18
   0  -9  10  210.75   12.48
   0   9 -10  220.46   11.96
   0  -9   9    3.28    2.34
   0   9  -9    1.37    1.77
   0  -9   9    0.72    1.51
   0   9  -8  133.47    8.91
   0   9  -8  138.25    9.26
   0  -9   8  138.17    9.80
   0  -9   8  142.91   10.20
   0  -9   7   29.96    4.36
   0   9  -7   33.85    4.54
   0  -9   7   28.53    4.49
   0  -9   7   28.04    4.63
   0   9  -6   83.67    6.75
   0  -9   6   85.85    7.55
   0  -9   6   85.43    7.13
   0  -9   6   76.83    6.98
   0  -9   5   36.60    4.95
   0   9  -5   40.07    4.81
   0  -9   4    4.26    2.02
   0   9  -4    3.10    1.68
   0  -9   4    3.52    0.53
   0   9  -4    4.04    1.94
   0   9  -3  379.59   13.84
   0   9  -3  368.66   13.97
   0  -9   3  383.87   14.83
   0   9  -2  170.33    9.55
   0   9  -2  188.28    9.76
   0  -9   2  184.09   10.19
   0  -9   2  186.92   10.62
   0  -9   1    2.21    1.83
   0   9  -1    2.88    1.52
   0  -9   1    2.47    1.59
   0   9  -1   -0.07    1.20
   0  -9   0   33.74    4.47
   0  -9   0   40.16    5.09
   0   9   0   42.50    5.04
   0   9   0   37.90    4.52
   0  -9  -1  219.35   11.10
   0   9   1  207.88   10.52
   0   9   1  219.23   10.98
   0   9   1  181.69   11.30
   0  -9  -1  202.10   11.33
   0   9   2    2.44    1.33
   0  -9  -2    1.68    1.29
   0   9   2    2.79    1.78
   0   9   2    4.63    1.24
   0  -9  -2    7.76    2.52
   0   9   2    5.29    1.80
   0  -9  -2    2.01    1.69
   0   9   2    6.26    2.38
   0   9   3  185.26   11.36
   0  -9  -3  199.68   11.73
   0  -9  -3  186.32    9.46
   0   9   3  204.34   10.94
   0  -9  -3  195.74   10.74
   0   9   3  200.27    7.27
   0   9   3  176.89    9.01
   0   9   4   53.69    6.19
   0  -9  -4   46.01    5.81
   0  -9  -4   58.36    5.53
   0   9   4   52.58    5.74
   0  -9  -4   54.66    5.91
   0   9   4   54.90    4.16
   0   9   4   47.38    4.71
   0   9   5  176.12   11.29
   0   9   5  182.56    8.03
   0  -9  -5  175.46   11.45
   0  -9  -5  173.87   10.49
   0  -9  -5  173.39    9.74
   0   9   6  180.84   11.67
   0   9   6  163.79    8.06
   0  -9  -6  147.06   10.78
   0  -9  -6  155.50    9.52
   0  -9  -6  163.80   10.31
   0  -9  -7   -3.71    2.03
   0   9   7    1.00    2.10
   0  -9  -7   -1.15    2.03
   0   9   7   -1.11    1.55
   0  -9  -7   -0.24    1.88
   0  -9  -8    6.45    2.97
   0  -9  -8    6.28    2.71
   0  -9  -8    7.91    2.93
   0   9   8    5.34    2.70
   0   9   8    4.44    1.80
   0   9   9    4.01    1.73
   0  -9  -9    0.14    1.87
   0  -9  -9    1.13    1.78
   0   9   9    0.53    2.01
   0   9   9    2.43    1.70
   0   9  10    0.38    0.77
   0  -9 -10    0.76    2.19
   0  -9 -10    0.84    1.89
   0   9  10    0.57    1.66
   0   9  10   -0.37    1.35
   0   9  11    2.33    1.49
   0  -9 -11   -2.81    2.69
   0   9  11    1.19    1.85
   0   9  11   -2.23    1.52
   0  -9 -11   -0.31    1.77
   0  -9 -12   38.58    5.85
   0   9  12   41.79    6.43
   0   9  12   35.30    4.97
   0  -9 -12   51.19    6.84
   0  -9 -13   -2.21    2.78
   0   9  13    0.16    2.09
   0   9  13    2.03    1.97
   0  -9 -13   -0.54    2.06
   0  -9 -14   26.55    5.27
   0   9  14   25.93    5.38
   0   9  14   32.65    5.42
   0  -9 -14   22.89    5.33
   0  -9 -15   15.96    4.39
   0  -9 -15   11.63    4.37
   0   9  15   12.91    4.12
   0   9  15   14.36    3.74
   0 -10  21   -1.56    3.42
   0  10 -21    2.77    3.23
   0 -10  21    5.15    2.84
   0 -10  20   10.08    4.53
   0  10 -20   12.17    4.22
   0 -10  20   10.10    3.60
   0 -10  19    4.49    2.49
   0  10 -19    0.48    2.59
   0 -10  19    2.52    1.98
   0 -10  18    1.38    2.34
   0  10 -18   -2.73    2.83
   0 -10  18   -1.51    2.15
   0  10 -17   63.53    8.14
   0 -10  17   44.65    7.57
   0 -10  17   59.28    6.85
   0 -10  16   -0.77    2.40
   0  10 -16    2.41    2.49
   0 -10  16    4.31    2.31
   0 -10  15   36.15    6.45
   0 -10  15   42.00    5.38
   0  10 -15   37.51    6.01
   0 -10  14    2.78    1.04
   0 -10  14    3.05    1.91
   0 -10  14    2.04    2.07
   0  10 -14    1.30    2.03
   0 -10  13    4.04    2.32
   0  10 -13    1.62    1.76
   0 -10  12    7.17    2.93
   0  10 -12   12.08    3.39
   0 -10  11   17.99    4.10
   0  10 -11   19.84    4.00
   0  10 -10  103.41    8.44
   0 -10  10   91.24    8.66
   0 -10   9   27.90    4.78
   0  10  -9   30.20    4.62
   0 -10   8  116.15    9.67
   0  10  -8  119.72    8.75
   0 -10   8  122.99    9.82
   0  10  -7   10.39    2.86
   0 -10   7   10.51    2.92
   0 -10   7    9.88    2.78
   0  10  -6   67.33    6.41
   0 -10   6   62.39    6.71
   0 -10   5    7.85    0.77
   0  10  -5    9.38    2.77
   0 -10   5    9.57    3.04
   0  10  -4   31.37    4.34
   0 -10   4   36.24    4.97
   0 -10   3   33.25    4.90
   0  10  -3   43.98    5.23
   0 -10   2   82.03    7.40
   0  10  -2   92.66    7.26
   0 -10   1    8.64    2.73
   0  10  -1    9.44    2.54
   0 -10   0  165.77   10.37
   0 -10   0  177.45    9.00
   0  10   0  173.29    9.98
   0 -10  -1    8.54    2.33
   0 -10  -1   10.00    3.10
   0  10   1    3.82    2.08
   0  10   1    6.05    2.18
   0  10   2    1.33    1.04
   0  10   2    3.66    2.40
   0  10   2    1.45    1.29
   0 -10  -2    3.19    2.15
   0 -10  -2    1.93    1.36
   0  10   3  142.90   10.56
   0  10   3  161.37    6.71
   0 -10  -3  157.25   10.09
   0  10   3  136.60    8.29
   0 -10  -3  146.67    8.85
   0  10   4    7.11    2.28
   0  10   4    4.56    2.38
   0  10   4    6.37    1.44
   0 -10  -4    6.73    2.65
   0 -10  -4    5.48    2.06
   0 -10  -5  128.66    9.50
   0 -10  -5  139.83    9.12
   0  10   5  126.93   10.12
   0  10   5  126.43    6.83
   0  10   6  112.53    9.71
   0 -10  -6  109.73    8.93
   0 -10  -6  101.17    8.31
   0  10   6  111.81    6.86
   0 -10  -7    0.84    1.66
   0  10   7    1.01    1.55
   0  10   7    3.32    1.51
   0 -10  -7    3.61    1.99
   0 -10  -8    4.69    1.97
   0 -10  -8    7.37    2.73
   0  10   8    3.55    2.23
   0  10   8    4.15    1.46
   0  10   9    1.57    1.19
   0 -10  -9   -1.68    2.48
   0  10   9   -0.51    1.21
   0 -10  -9    1.82    1.88
   0 -10 -10   22.40    4.80
   0  10  10   18.85    4.37
   0  10  10   21.66    3.86
   0 -10 -10   13.86    3.82
   0 -10 -11    4.04    2.01
   0  10  11    0.63    2.70
   0  10  11    0.76    1.62
   0 -10 -11    0.88    1.88
   0 -10 -12   10.54    3.58
   0  10  12    3.17    2.34
   0  10  12    4.19    2.16
   0 -10 -12    4.77    2.85
   0 -10 -13   -0.27    3.52
   0  10  13    5.14    2.97
   0  10  13    1.82    1.68
   0 -10 -13    0.24    2.46
   0 -10 -14    7.39    3.25
   0 -10 -14    9.40    3.83
   0  10  14   10.54    3.67
   0  10  14    8.44    4.01
   0 -11  20   26.31    6.35
   0  11 -20   37.14    6.82
   0 -11  20   31.91    5.72
   0 -11  19    4.55    2.85
   0  11 -19    0.41    1.76
   0 -11  19    1.38    1.79
   0 -11  18    2.17    2.09
   0  11 -18    1.96    2.13
   0 -11  18    2.38    1.86
   0 -11  17   36.34    6.77
   0  11 -17   36.78    6.34
   0 -11  17   32.95    5.22
   0 -11  16    2.24    1.77
   0  11 -16   -1.28    2.37
   0 -11  16    1.67    2.72
   0 -11  15   30.53    4.46
   0  11 -15   25.23    5.48
   0 -11  15   23.04    5.33
   0 -11  14   -0.26    1.14
   0  11 -14    0.19    1.77
   0 -11  14    0.51    2.26
   0 -11  13   12.07    2.73
   0  11 -13   11.96    3.49
   0 -11  13   11.64    3.68
   0 -11  12   15.44    2.86
   0  11 -12   17.93    4.20
   0 -11  12    8.07    3.20
   0 -11  11    7.71    2.02
   0  11 -11    8.62    2.90
   0 -11  11    3.28    2.36
   0 -11  10    5.15    1.35
   0  11 -10    9.33    3.15
   0 -11  10    3.36    2.16
   0 -11   9   48.96    3.64
   0 -11   9   56.67    7.13
   0  11  -9   49.88    6.09
   0 -11   8   40.43    2.94
   0 -11   8   48.45    6.54
   0  11  -8   42.02    5.49
   0 -11   7  119.00    4.10
   0 -11   7  128.03   10.21
   0  11  -7  132.17    9.44
   0 -11   6  112.45    9.49
   0 -11   6   98.64    2.52
   0 -11   6   99.57    2.58
   0  11  -6  102.72    8.26
   0 -11   5   65.23    7.16
   0  11  -5   53.86    6.00
   0 -11   4   57.78    6.73
   0  11  -4   56.79    6.21
   0 -11   3  114.98    9.19
   0  11  -3  116.46    8.63
   0 -11   2   72.43    5.90
   0  11  -2   69.65    6.61
   0 -11   2   80.16    7.85
   0 -11   1   -3.68    2.42
   0 -11   1    1.34    1.33
   0  11  -1    0.21    1.73
   0 -11   0    7.02    2.64
   0  11   0    6.66    2.32
   0 -11   0    5.20    1.81
   0 -11  -1   22.90    4.30
   0  11   1   18.21    3.51
   0 -11  -1   17.27    3.07
   0  11   1   15.00    3.95
   0  11   2    1.00    1.44
   0  11   2    0.99    2.05
   0  11   2    0.54    1.54
   0 -11  -2    0.37    1.36
   0 -11  -2    1.72    2.05
   0  11   3   70.63    7.77
   0  11   3   76.07    6.47
   0 -11  -3   72.51    7.42
   0 -11  -3   79.04    6.89
   0  11   3   77.63    7.30
   0  11   4    5.20    2.10
   0  11   4    2.77    1.92
   0  11   4    4.84    2.52
   0  11   4    3.41    1.42
   0 -11  -4    5.86    2.65
   0 -11  -4    3.51    2.05
   0 -11  -5   41.62    5.69
   0  11   5   50.63    6.82
   0 -11  -5   43.73    5.47
   0  11   5   40.71    3.97
   0 -11  -6    7.74    2.77
   0 -11  -6    7.52    2.66
   0  11   6    5.01    1.73
   0  11   6    4.66    2.09
   0 -11  -7   14.68    3.40
   0 -11  -7   13.51    3.64
   0  11   7   10.46    2.31
   0  11   7   15.24    3.99
   0 -11  -8   13.82    3.44
   0 -11  -8   11.14    3.46
   0  11   8   13.73    2.95
   0  11   8   13.30    4.22
   0 -11  -9    7.58    3.00
   0 -11  -9    1.59    2.08
   0  11   9    0.68    1.29
   0  11   9    7.25    3.16
   0 -11 -10   26.04    5.04
   0 -11 -10   27.55    5.21
   0  11  10   30.86    4.50
   0  11  10   39.42    6.74
   0 -11 -11    1.93    1.64
   0 -11 -11    0.44    1.67
   0  11  11    3.01    2.08
   0  11  11    3.93    3.16
   0 -11 -12   13.56    3.98
   0 -11 -12   12.79    3.92
   0  11  12   13.66    3.42
   0  11  12   11.63    3.93
   0  11  13    1.64    2.27
   0 -11 -13    0.97    1.97
   0  11  13    3.76    1.95
   0 -12  20    3.17    1.84
   0  12 -20    0.35    1.88
   0 -12  20    6.48    4.25
   0 -12  19    1.43    2.17
   0  12 -19   -1.28    1.78
   0 -12  19   -1.60    3.67
   0 -12  18    0.56    1.57
   0  12 -18   -1.69    2.50
   0 -12  18    4.15    3.05
   0 -12  17    8.22    2.50
   0  12 -17   13.01    3.99
   0 -12  17    6.98    3.47
   0  12 -16   21.08    4.83
   0 -12  16   18.37    3.63
   0 -12  16   16.62    4.81
   0  12 -15   41.43    6.66
   0 -12  15   39.78    4.92
   0 -12  15   47.31    7.57
   0  12 -14    1.21    2.33
   0 -12  14    2.04    1.28
   0 -12  14   -1.96    3.38
   0  12 -13   25.64    5.01
   0 -12  13   33.95    3.99
   0 -12  13   30.71    5.88
   0  12 -12    3.39    2.38
   0 -12  12    0.54    1.02
   0  12 -11    1.04    2.09
   0 -12  11    2.24    1.13
   0 -12  11   -1.47    3.41
   0  12 -10   19.11    4.15
   0 -12  10   21.51    2.54
   0 -12  10   18.78    4.67
   0  12  -9   20.19    4.29
   0 -12   9   19.43    2.03
   0 -12   9   18.50    4.28
   0  12  -8    5.61    2.49
   0 -12   8    5.50    0.95
   0 -12   8    4.83    2.49
   0 -12   7   38.59    5.90
   0  12  -7   37.92    5.42
   0 -12   6   44.73    6.44
   0  12  -6   38.58    5.27
   0 -12   5   65.16    7.66
   0  12  -5   76.93    7.44
   0  12  -4   22.17    4.26
   0 -12   4   25.90    4.99
   0  12  -3   30.61    4.73
   0 -12   3   28.90    4.08
   0 -12   3   22.60    4.87
   0 -12   2   86.68    6.81
   0  12  -2   94.19    8.08
   0 -12   2  103.48    9.27
   0 -12   1    3.86    2.24
   0 -12   1    1.91    1.51
   0  12  -1    1.32    1.84
   0 -12   0    2.37    2.31
   0 -12   0   -0.45    1.33
   0  12   0    3.01    2.98
   0  12   0    0.83    1.59
   0 -12  -1   77.66    8.18
   0 -12  -1   74.13    6.54
   0  12   1   89.84    9.29
   0  12   1   80.11    7.57
   0  12   2    9.45    3.22
   0  12   2    5.88    2.08
   0 -12  -2    9.94    2.98
   0 -12  -2    6.61    2.67
   0  12   2    7.74    2.48
   0  12   3   15.91    3.69
   0 -12  -3   13.62    3.79
   0 -12  -3   16.92    3.46
   0  12   3   18.59    4.58
   0  12   4    1.46    1.75
   0  12   4    1.64    1.02
   0 -12  -4    3.83    1.94
   0  12   4    4.28    2.33
   0 -12  -4    4.05    2.85
   0  12   5    2.41    2.28
   0  12   5    4.44    2.51
   0  12   5    4.78    1.76
   0 -12  -5    4.58    2.61
   0 -12  -5    3.73    2.05
   0  12   6   -2.37    2.44
   0 -12  -6   -2.25    1.82
   0  12   6   -6.20    1.92
   0 -12  -6    2.15    2.20
   0  12   7   48.69    7.19
   0 -12  -7   46.09    6.70
   0  12   7   44.87    4.72
   0 -12  -7   58.02    6.89
   0 -12  -8    0.75    2.19
   0 -12  -8    4.20    2.05
   0  12   8    2.09    2.60
   0 -12  -9   55.86    7.32
   0 -12  -9   52.40    7.12
   0  12   9   44.65    7.49
   0  12  10   11.42    4.11
   0 -12 -10   19.68    4.76
   0 -12 -10   12.59    3.74
   0  12  11   -0.59    3.27
   0 -12 -11    4.49    3.09
   0 -12 -11    3.97    3.40
   0  13 -19    3.84    2.59
   0 -13  19    1.44    2.42
   0  13 -18    6.98    3.74
   0 -13  18    5.73    3.25
   0 -13  17    5.31    2.36
   0 -13  17    2.09    3.17
   0  13 -17    1.22    2.07
   0 -13  16   16.59    3.32
   0  13 -16   18.23    4.69
   0 -13  16   20.77    5.33
   0 -13  15   23.72    3.72
   0  13 -15   20.22    4.62
   0 -13  15   27.35    6.13
   0 -13  14   11.96    2.48
   0  13 -14    8.32    3.39
   0 -13  14   10.29    4.10
   0 -13  13    6.27    1.85
   0  13 -13   11.73    3.91
   0 -13  13    4.92    2.76
   0 -13  12   -0.01    0.84
   0  13 -12    0.40    2.13
   0 -13  12   -1.34    2.78
   0 -13  11    6.35    1.45
   0 -13  11    7.76    3.61
   0  13 -11    9.14    3.20
   0 -13  10    1.52    0.89
   0  13 -10   -0.50    1.73
   0 -13   9    1.61    0.58
   0  13  -9    3.60    2.59
   0 -13   9    1.05    2.23
   0  13  -8   27.05    4.84
   0 -13   8   22.77    5.05
   0  13  -7   65.50    7.33
   0 -13   7   70.32    8.47
   0  13  -6   -0.39    1.93
   0 -13   6   -0.14    1.86
   0  13  -5   41.94    5.75
   0 -13   5   38.56    6.14
   0  13  -4    4.04    2.33
   0 -13   4    6.54    3.43
   0 -13   3    2.61    1.89
   0  13  -3    1.92    1.68
   0 -13   3    0.36    2.05
   0 -13   2   32.38    5.64
   0 -13   2   31.56    4.41
   0  13  -2   37.19    5.39
   0 -13   1   37.58    4.94
   0  13  -1   30.58    6.27
   0 -13   1   37.78    6.13
   0  13  -1   40.63    5.59
   0  13   0   52.09    7.70
   0 -13   0   55.40    5.95
   0 -13   0   55.14    7.20
   0  13   0   55.36    6.44
   0  13   1   38.88    6.49
   0 -13  -1   47.01    5.68
   0  13   1   45.80    5.57
   0 -13  -1   53.47    7.21
   0  13   1   54.76    6.44
   0  13   2    5.09    2.61
   0  13   2    4.30    2.73
   0  13   2    1.18    1.08
   0 -13  -2    8.55    2.68
   0 -13  -2    4.45    2.95
   0  13   3   -1.95    2.84
   0 -13  -3    0.25    1.94
   0  13   3    1.44    1.76
   0  13   3    1.29    1.56
   0 -13  -3   -0.17    1.49
   0 -13  -4   -0.81    1.98
   0 -13  -4    1.44    1.51
   0  13   4    0.83    1.83
   0  13   4    0.33    2.01
   0 -13  -5   18.83    4.04
   0 -13  -5   20.72    4.63
   0  13   5   15.91    3.69
   0  13   5   17.95    4.52
   0 -13  -6    0.67    1.75
   0 -13  -6    1.15    1.53
   0  13   6   -0.51    1.85
   0  13   6    1.66    2.43
   0 -13  -7   30.00    5.29
   0 -13  -7   31.50    5.65
   0  13   7   35.71    5.59
   0  13   7   29.29    6.09
   0 -13  -8    8.62    3.19
   0 -13  -8    8.55    3.58
   0  13   8    9.87    3.79
   0 -13  -9   22.96    5.00
   0  13   9   20.27    5.38
   0 -13  -9   19.82    4.93
   0 -14  17    2.57    1.93
   0  14 -17    2.41    2.67
   0 -14  16   13.47    4.96
   0  14 -16   15.51    4.81
   0 -14  15   -0.84    2.39
   0  14 -15    1.29    2.21
   0 -14  14   11.46    4.31
   0  14 -14   12.37    4.00
   0 -14  13    6.89    2.94
   0  14 -13    5.69    3.05
   0 -14  12   -6.61    3.56
   0  14 -12    2.11    2.53
   0 -14  11   16.36    4.71
   0  14 -11   12.20    3.85
   0 -14  10    2.24    2.55
   0  14 -10    3.84    2.68
   0 -14   9   17.25    5.06
   0  14  -9   15.23    4.11
   0 -14   8   23.11    5.43
   0  14  -8    8.49    3.20
   0 -14   7   11.05    3.94
   0  14  -7    7.34    2.98
   0 -14   6   14.21    4.49
   0  14  -6   10.52    3.10
   0 -14   5   38.81    6.58
   0  14  -5   34.79    5.67
   0 -14   4    2.45    2.18
   0 -14   4    2.91    1.63
   0  14  -4    2.89    2.07
   0 -14   3    3.92    2.74
   0 -14   3    3.67    1.71
   0  14  -3    4.01    2.48
   0 -14   2   61.43    6.42
   0  14  -2   67.28    7.33
   0 -14   2   60.86    7.99
   0 -14   1    4.83    2.59
   0 -14   1    4.59    2.24
   0  14  -1    6.31    3.08
   0  14  -1    8.12    2.73
   0 -14   0   16.98    4.56
   0 -14   0   16.84    3.52
   0  14   0   21.61    5.09
   0  14   0   26.67    4.78
   0 -14  -1   -2.81    2.50
   0 -14  -1    2.54    1.87
   0  14   1    3.26    2.67
   0  14   1   -0.27    1.52
   0 -14  -2    7.41    3.09
   0 -14  -2    6.64    2.53
   0  14   2    9.22    3.45
   0  14   2    4.92    2.38
   0 -14  -3    2.38    2.41
   0 -14  -3    7.16    2.55
   0  14   3    2.31    1.48
   0  14   3    2.04    2.23
   0 -14  -4    6.80    2.76
   0 -14  -4   14.16    4.27
   0  14   4   10.26    3.33
   0  14   4    9.99    3.75
   0 -14  -5   19.36    4.41
   0 -14  -5   16.06    4.62
   0  14   5    7.89    2.67
   0  14   5   20.19    5.16
   0 -14  -6    1.89    2.06
   0 -14  -6    7.81    2.99
   0  14   6    8.82    4.25
   0 -14  -7    7.75    3.22
   0  14   7    3.34    2.78
   0 -14  -7    4.13    2.58
   0 -15  15    1.51    2.46
   0  15 -15   -3.50    2.86
   0 -15  14   10.27    4.67
   0  15 -14   10.04    4.05
   0 -15  13   -1.04    2.98
   0  15 -13    2.75    3.50
   0 -15  12    8.28    4.59
   0  15 -12    6.21    3.31
   0 -15  11    7.93    3.86
   0  15 -11   10.89    3.71
   0 -15  10   -0.69    1.82
   0  15 -10    2.90    2.81
   0 -15   9   23.65    5.76
   0  15  -9   24.96    5.01
   0 -15   8    4.19    2.27
   0  15  -8    5.42    2.79
   0 -15   7    7.44    3.76
   0  15  -7    6.47    2.79
   0 -15   6    3.23    2.58
   0  15  -6    5.89    2.66
   0 -15   5   21.07    4.02
   0  15  -5   20.80    4.46
   0 -15   5   30.24    6.19
   0 -15   4   -0.76    2.67
   0 -15   4    0.26    1.35
   0  15  -4   -0.21    2.05
   0 -15   3    1.12    2.73
   0 -15   3   -0.19    1.39
   0  15  -3    3.38    3.56
   0  15  -3   -0.54    1.94
   0 -15   2    8.77    4.01
   0 -15   2    7.57    2.41
   0  15  -2   13.48    4.98
   0  15  -2   15.12    3.90
   0 -15   1    0.80    2.25
   0 -15   1    1.20    1.48
   0  15  -1    4.73    2.09
   0 -15   0   20.28    5.15
   0 -15   0   21.32    4.20
   0  15   0   17.00    4.84
   0  15   0   19.78    4.27
   0 -15  -1    7.04    3.52
   0 -15  -1    2.19    1.84
   0  15   1   -0.40    2.65
   0  15   1    3.93    1.70
   0 -15  -2   19.06    5.01
   0 -15  -2   23.02    4.42
   0  15   2   24.93    5.97
   0  15   2   25.17    4.92
   0 -15  -3    5.64    3.09
   0 -15  -3    2.83    2.05
   0  15   3   -1.03    2.27
   0  15   3    6.69    3.35
   0 -15  -4    7.37    2.54
   0 -15  -4   13.74    4.14
   0  15   4   14.85    4.48
   0 -15  -5    9.46    3.21
   0  15   5    4.80    3.37
   0 -15  -5   11.06    3.86
   0 -16  13   -5.83    3.85
   0  16 -13    0.85    1.74
   0 -16  12    2.59    2.68
   0  16 -12    7.51    3.72
   0 -16  11    5.47    3.73
   0  16 -11   -0.69    3.17
   0 -16  10    2.28    2.38
   0  16 -10    0.45    2.12
   0 -16   9    8.12    2.88
   0  16  -9    7.72    3.30
   0 -16   8   -0.12    2.54
   0  16  -8   -0.20    2.21
   0 -16   7    1.62    2.73
   0  16  -7    3.75    2.36
   0 -16   6    3.53    1.82
   0 -16   6    0.95    3.24
   0  16  -6    6.52    2.92
   0 -16   5    8.17    2.58
   0  16  -5   17.16    4.11
   0 -16   5   11.54    4.07
   0 -16   4    7.43    3.78
   0 -16   4    7.56    3.09
   0  16  -4    5.33    2.67
   0  16  -4    6.92    4.00
   0 -16   3    7.82    3.85
   0 -16   3    1.95    1.77
   0  16  -3    5.98    2.86
   0  16  -3    1.34    2.93
   0 -16   2    1.07    2.31
   0  16  -2    0.83    2.24
   0 -16   2    1.23    1.73
   0 -16   1   20.36    5.08
   0 -16   1   12.32    3.34
   0  16  -1   23.09    4.80
   0  16  -1   13.84    5.04
   0 -16   0    1.31    2.60
   0 -16   0    1.50    2.18
   0  16   0    0.66    2.72
   0  16   0    0.43    3.07
   0 -16  -1    8.45    3.88
   0 -16  -1    4.05    2.17
   0  16   1    3.54    2.67
   0  16   2    2.64    2.42
   0 -16  -2    3.21    1.72
   0 -17   6    1.36    1.54
   0  17  -6    5.88    2.90
   1 -17   3   -0.34    3.27
  -1  17  -3   -1.87    3.15
   1 -17   4   -3.99    3.50
  -1  17  -4    2.31    2.29
   1 -17   5   -3.14    3.61
  -1  17  -5    5.18    2.95
  -1  17  -6    3.23    2.93
   1 -17   6    5.61    3.00
  -1  17  -7    7.67    3.69
   1 -17   7    8.27    3.92
  -1  17  -8    3.38    2.64
   1 -17   8  -10.52    4.62
   1 -16  -3   23.55    4.30
   1 -16  -3   26.60    6.26
  -1  16   3   16.69    5.02
  -1  16   3   28.86    5.75
   1 -16  -2    1.03    1.36
   1 -16  -2    1.36    2.43
  -1  16   2    0.02    2.48
  -1  16   2    7.75    3.64
   1 -16  -1    1.42    1.34
   1 -16  -1    2.51    2.85
  -1  16   1    8.63    3.49
  -1  16   1   -1.72    3.46
   1 -16   0    9.27    3.32
   1 -16   0   10.18    2.96
  -1  16   0   16.02    4.57
  -1  16   0    7.74    3.56
   1 -16   1    2.21    2.84
   1 -16   1    1.54    1.49
  -1  16  -1   -1.04    2.29
  -1  16  -1    1.02    3.31
  -1  16  -2   37.08    6.56
   1 -16   2   28.43    4.48
   1 -16   2   41.41    7.21
  -1  16  -3   -1.08    2.50
   1 -16   3    0.64    1.39
   1 -16   3    2.31    2.31
  -1  16  -4    0.61    2.12
   1 -16   4    0.69    1.26
  -1  16  -5   17.93    4.42
   1 -16   5   19.70    3.69
   1 -16   5   17.95    5.18
   1 -16   6   -5.40    2.01
   1 -16   6    1.15    2.48
  -1  16  -6    3.28    2.87
   1 -16   7    3.79    1.86
   1 -16   7   -0.09    3.20
  -1  16  -7    2.80    3.11
   1 -16   8    5.35    4.10
  -1  16  -8   -0.42    2.94
   1 -16   9    6.46    3.49
  -1  16  -9    5.05    2.88
   1 -16  10   -1.64    2.89
  -1  16 -10   -0.78    2.23
   1 -16  11    3.69    3.52
  -1  16 -11    1.91    2.72
   1 -16  12   -2.33    2.86
  -1  16 -12   -1.85    2.71
   1 -16  13    8.72    4.50
  -1  16 -13   -0.29    2.36
   1 -15  -6    4.88    2.55
   1 -15  -6    2.58    2.64
  -1  15   6    5.93    3.09
  -1  15   6    5.09    3.77
   1 -15  -5   13.16    3.52
   1 -15  -5   16.69    4.82
  -1  15   5   11.92    3.94
  -1  15   5   11.32    4.33
   1 -15  -4    3.57    2.06
   1 -15  -4    0.82    1.98
  -1  15   4    1.76    2.63
  -1  15   4    3.84    2.36
   1 -15  -3    4.74    2.19
   1 -15  -3    6.35    3.03
  -1  15   3    6.88    3.38
  -1  15   3    8.76    3.79
   1 -15  -2    4.18    2.09
   1 -15  -2   -1.61    2.47
  -1  15   2    5.67    3.33
  -1  15   2    2.32    2.33
   1 -15  -1    0.03    1.67
  -1  15   1    2.98    2.78
   1 -15  -1    0.27    1.34
   1 -15   0   11.11    3.88
   1 -15   0   13.95    3.07
  -1  15   0   13.24    4.12
  -1  15   0    9.45    3.81
  -1  15  -1    0.50    2.31
   1 -15   1   -0.36    1.23
   1 -15   1   -1.14    2.19
  -1  15  -2   12.86    4.18
   1 -15   2   14.55    3.00
   1 -15   2   12.68    4.16
  -1  15  -3    8.79    3.57
   1 -15   3    2.86    1.69
   1 -15   3    2.84    2.20
  -1  15  -4   19.57    4.82
   1 -15   4   13.40    3.16
   1 -15   4   16.95    4.52
  -1  15  -5    7.02    3.52
   1 -15   5    8.68    2.26
   1 -15   5    6.99    3.75
   1 -15   6    5.01    2.05
   1 -15   6    7.75    2.97
   1 -15   7   10.27    3.55
  -1  15  -7   11.29    4.15
   1 -15   8    9.34    3.68
  -1  15  -8   -1.10    3.00
   1 -15   9   10.56    3.79
  -1  15  -9    3.32    2.27
   1 -15  10   19.76    5.48
  -1  15 -10   23.48    5.01
   1 -15  11   19.87    5.39
  -1  15 -11   18.80    4.86
   1 -15  12    1.46    2.88
  -1  15 -12   -0.07    2.87
   1 -15  13    2.57    2.55
  -1  15 -13    3.54    2.18
   1 -15  14    3.40    2.83
  -1  15 -14    2.39    1.80
   1 -15  15   -0.11    3.35
  -1  15 -15    2.89    2.61
   1 -14  -8    9.62    3.23
  -1  14   8    2.78    2.42
   1 -14  -7   29.68    5.22
   1 -14  -7   25.96    5.88
  -1  14   7   21.53    5.34
   1 -14  -6   -0.60    2.23
   1 -14  -6    1.61    1.93
  -1  14   6   -3.62    2.51
  -1  14   6   -3.12    3.77
   1 -14  -5   39.58    5.63
   1 -14  -5   36.08    6.34
  -1  14   5   42.18    6.72
  -1  14   5   40.01    6.89
   1 -14  -4   10.48    3.03
   1 -14  -4   18.76    4.74
  -1  14   4   12.27    3.74
  -1  14   4   13.47    4.26
   1 -14  -3   34.77    4.93
   1 -14  -3   24.58    5.17
  -1  14   3   29.24    5.41
  -1  14   3   34.01    6.36
   1 -14  -2    6.78    2.08
   1 -14  -2   11.30    3.76
  -1  14   2    8.05    3.53
  -1  14   2    9.42    3.55
   1 -14  -1    5.07    2.85
   1 -14  -1    1.33    1.27
  -1  14   1   -0.34    2.01
  -1  14   1    2.98    2.32
   1 -14   0    7.35    3.24
   1 -14   0    5.77    2.09
  -1  14   0    1.70    2.08
   1 -14   1    1.32    2.92
   1 -14   1    4.27    1.77
  -1  14  -1    1.04    1.91
   1 -14   2    4.81    2.37
   1 -14   2    4.21    1.99
  -1  14  -2    6.58    3.13
   1 -14   3   30.61    4.07
  -1  14  -3   31.54    5.61
   1 -14   3   31.46    5.88
  -1  14  -4    7.81    3.10
   1 -14   4    8.44    2.29
   1 -14   4    6.92    3.06
  -1  14  -5    1.48    2.62
   1 -14   5   -0.11    1.20
  -1  14  -6   21.12    4.58
   1 -14   6   11.61    3.83
   1 -14   7    8.61    3.61
  -1  14  -7    5.09    2.75
   1 -14   8   12.44    3.81
  -1  14  -8   11.49    3.91
   1 -14   9    7.00    3.79
  -1  14  -9    2.94    2.49
   1 -14  10    4.61    3.48
  -1  14 -10    2.46    2.46
   1 -14  11   26.92    5.95
  -1  14 -11   25.44    5.35
   1 -14  12    0.81    2.60
  -1  14 -12   -0.33    2.37
   1 -14  13   -2.04    3.20
  -1  14 -13    3.34    2.85
   1 -14  14   -2.42    3.41
  -1  14 -14    0.51    1.99
   1 -14  15   11.32    4.79
  -1  14 -15    9.35    3.86
   1 -14  16    1.02    3.01
  -1  14 -16    9.28    4.01
   1 -14  17   11.89    4.62
  -1  14 -17   18.96    5.15
   1 -13 -10    9.79    3.37
  -1  13  10    8.04    3.37
   1 -13 -10    3.51    2.57
   1 -13  -9    2.69    1.92
  -1  13   9   -1.87    3.02
   1 -13  -9    0.96    1.92
   1 -13  -8   19.12    4.39
  -1  13   8   27.43    5.76
   1 -13  -8   15.62    4.21
   1 -13  -7   35.34    5.33
  -1  13   7   47.24    7.34
   1 -13  -7   42.98    6.73
   1 -13  -6   36.06    5.32
  -1  13   6   35.28    6.40
   1 -13  -6   32.97    5.86
   1 -13  -5   32.70    4.79
  -1  13   5   44.49    6.96
   1 -13  -5   33.89    5.71
   1 -13  -4   -0.35    1.60
  -1  13   4   -0.98    1.58
  -1  13   4    0.94    2.30
   1 -13  -4    0.61    2.44
  -1  13   3   73.60    8.81
   1 -13  -3   81.03    7.07
  -1  13   3   84.77    8.85
   1 -13  -3   90.72    9.23
  -1  13   2   13.02    4.08
   1 -13  -2   13.45    3.90
  -1  13   2   18.77    4.44
   1 -13  -2   15.66    3.14
  -1  13   2   13.81    2.30
  -1  13   1    6.63    1.93
  -1  13   1   10.66    3.39
   1 -13  -1    6.36    2.84
   1 -13  -1    9.32    2.51
   1 -13   0    6.99    2.99
   1 -13   0    8.15    2.28
  -1  13   0    9.95    3.45
   1 -13   1    7.86    3.18
   1 -13   1   10.14    2.53
  -1  13  -1    6.23    2.73
   1 -13   2   15.04    4.03
   1 -13   2    9.10    2.15
  -1  13  -2   17.57    4.36
   1 -13   3   10.69    3.31
   1 -13   3   13.60    2.72
  -1  13  -3    9.27    3.05
   1 -13   4   31.34    5.51
   1 -13   4   23.12    3.36
  -1  13  -4   24.13    4.90
  -1  13  -5    3.30    2.32
   1 -13   5   -1.65    2.37
  -1  13  -6   19.17    4.37
  -1  13  -7   -2.31    2.90
   1 -13   7    0.54    1.67
  -1  13  -8   39.84    6.14
   1 -13   8   27.95    5.26
  -1  13  -9   40.84    6.22
   1 -13   9   37.01    6.16
   1 -13  10   31.81    2.22
   1 -13  10   36.78    6.49
  -1  13 -10   32.38    5.76
   1 -13  11  105.75   10.74
  -1  13 -11   94.85    9.60
   1 -13  11   98.27    4.85
  -1  13 -12   16.32    4.62
   1 -13  12   20.13    5.40
   1 -13  12   12.45    2.10
  -1  13 -13    6.36    2.80
   1 -13  13    4.66    2.76
   1 -13  13    7.40    1.83
  -1  13 -14   -0.65    2.56
   1 -13  14    2.61    2.60
   1 -13  14    2.67    1.35
  -1  13 -15   -3.32    3.42
   1 -13  15   -2.11    2.89
   1 -13  15   -0.48    1.12
  -1  13 -16    5.59    2.98
   1 -13  16    6.52    3.58
   1 -13  16    0.62    1.33
   1 -13  17   20.58    5.55
  -1  13 -17   24.59    5.39
   1 -13  18    1.61    3.01
  -1  13 -18    3.31    3.59
  -1  12  12   22.79    5.38
   1 -12 -12   16.88    4.51
   1 -12 -12   20.72    4.84
  -1  12  11    5.81    2.86
   1 -12 -11    9.58    3.59
   1 -12 -11    5.72    3.11
  -1  12  10    2.09    2.19
   1 -12 -10   -1.15    2.92
   1 -12 -10    2.55    2.40
  -1  12   9   -1.40    2.99
   1 -12  -9    1.64    2.05
   1 -12  -9   -1.00    2.02
  -1  12   8   45.07    6.96
   1 -12  -8   42.37    6.59
   1 -12  -8   38.35    5.65
   1 -12  -7   -0.58    2.17
   1 -12  -7    2.03    1.97
  -1  12   7    0.89    2.49
  -1  12   7    1.60    1.31
   1 -12  -6   13.23    3.25
   1 -12  -6   10.64    3.53
  -1  12   6    8.78    1.89
  -1  12   6   14.49    3.87
   1 -12  -5   51.22    5.87
   1 -12  -5   47.84    6.70
  -1  12   5   42.81    3.49
  -1  12   5   41.18    6.21
  -1  12   4    0.63    1.99
   1 -12  -4   -2.78    1.81
  -1  12   4    0.75    0.62
  -1  12   3   30.06    3.01
  -1  12   3   35.46    5.75
  -1  12   3   31.36    5.25
   1 -12  -3   33.86    4.42
   1 -12  -3   34.12    5.43
  -1  12   2    1.28    1.13
  -1  12   2    2.56    1.94
  -1  12   2    4.11    1.71
   1 -12  -2    2.35    1.62
   1 -12  -2    3.60    2.28
  -1  12   1   27.88    4.89
   1 -12  -1   22.84    4.59
   1 -12  -1   20.75    3.28
   1 -12   0   -0.48    2.50
  -1  12   0   -0.90    2.06
   1 -12   0   -1.06    1.08
   1 -12   1   80.15    6.00
  -1  12  -1   98.31    9.02
   1 -12   1   93.96    8.87
  -1  12  -2  311.05   15.84
   1 -12   2  260.33   14.42
  -1  12  -3   48.10    6.46
   1 -12   3   39.85    5.70
   1 -12   4    2.56    1.81
  -1  12  -4    8.46    3.12
   1 -12   5   18.55    3.96
  -1  12  -5   23.47    4.69
  -1  12  -6   87.33    8.55
   1 -12   6   82.36    8.49
   1 -12   7    4.48    2.38
  -1  12  -7    0.98    1.93
   1 -12   8   67.47    7.86
  -1  12  -8   79.85    8.34
  -1  12  -9   44.37    6.48
   1 -12   9   34.93    2.38
   1 -12   9   38.63    6.32
   1 -12  10   68.91    4.07
   1 -12  10   77.48    8.61
  -1  12 -10   65.38    7.56
   1 -12  11   21.34    2.65
  -1  12 -11   24.80    4.81
   1 -12  11   29.43    5.60
  -1  12 -12   12.57    3.81
   1 -12  12   15.63    4.41
   1 -12  12   11.25    2.17
  -1  12 -13   10.56    3.28
   1 -12  13    8.94    3.50
   1 -12  13    7.28    2.02
  -1  12 -14    0.44    2.28
   1 -12  14   -3.93    2.47
   1 -12  14   -0.13    1.11
  -1  12 -15    1.79    2.23
   1 -12  15    4.16    3.04
   1 -12  15   -0.62    1.63
  -1  12 -16   11.77    3.75
   1 -12  16   15.90    4.85
   1 -12  16   13.81    3.32
  -1  12 -17   24.40    5.28
   1 -12  17   24.89    6.17
   1 -12  17   19.05    3.81
  -1  12 -18    3.05    2.62
   1 -12  18   -0.54    3.07
   1 -12  18    0.47    1.81
  -1  12 -19    5.26    3.32
   1 -12  19    6.29    3.45
   1 -12  19   15.07    3.81
   1 -11 -13   12.78    4.10
   1 -11 -13    9.38    3.66
  -1  11  13   17.81    3.88
  -1  11  13   14.15    4.15
   1 -11 -12   45.50    6.95
   1 -11 -12   44.07    6.98
  -1  11  12   42.29    5.50
  -1  11  12   47.40    7.01
  -1  11  11    1.57    2.41
  -1  11  11    3.14    2.18
   1 -11 -11    0.03    1.99
  -1  11  11    2.81    1.78
   1 -11 -11    2.29    2.40
  -1  11  10    5.93    2.72
  -1  11  10    6.66    2.90
   1 -11 -10    9.57    3.32
  -1  11  10    7.70    2.55
   1 -11 -10    5.34    2.29
  -1  11   9    0.46    1.89
  -1  11   9   -0.79    2.39
   1 -11  -9    0.01    1.77
  -1  11   9    0.70    1.27
   1 -11  -9    0.64    1.82
  -1  11   8   -0.11    1.70
  -1  11   8    0.38    1.56
   1 -11  -8   -1.61    1.89
   1 -11  -8   -0.95    1.66
  -1  11   8   -0.87    1.48
  -1  11   7   21.81    3.21
   1 -11  -7   20.37    3.88
  -1  11   7   14.64    4.02
   1 -11  -7   19.32    4.24
  -1  11   6    0.75    2.02
   1 -11  -6   -1.08    2.05
  -1  11   6   -0.33    0.89
   1 -11  -6    0.97    1.71
  -1  11   5    7.15    3.09
   1 -11  -5    4.58    2.11
  -1  11   5    3.49    1.16
   1 -11  -5    4.86    2.43
  -1  11   4    1.20    2.17
   1 -11  -4   -1.81    2.05
   1 -11  -4    1.22    1.39
  -1  11   4    0.40    0.59
  -1  11   3   17.07    2.21
  -1  11   3   22.62    4.59
  -1  11   3   21.07    1.91
   1 -11  -3   22.31    4.63
   1 -11  -3   17.99    3.16
  -1  11   2   17.28    3.97
  -1  11   2   16.35    3.97
   1 -11  -2   13.86    2.67
  -1  11   2   13.79    2.15
   1 -11  -2   20.35    4.04
  -1  11   1   56.52    6.70
   1 -11  -1   54.32    4.93
   1 -11  -1   56.68    6.47
  -1  11   0   72.20    7.50
   1 -11   0   69.62    7.16
  -1  11  -1  163.60   11.15
   1 -11   1  143.70   10.43
  -1  11  -2   36.34    5.45
   1 -11   2   46.41    5.98
  -1  11  -3   19.24    3.96
   1 -11   3   21.12    4.15
  -1  11  -4    4.34    2.50
   1 -11   4    2.22    1.98
  -1  11  -5    8.75    2.96
   1 -11   5   12.92    3.35
  -1  11  -6   28.85    4.92
   1 -11   6   29.22    5.01
  -1  11  -7    7.74    2.84
   1 -11   7    7.96    2.97
   1 -11   8   42.95    2.57
  -1  11  -8   42.91    5.93
   1 -11   8   46.76    6.24
  -1  11  -9    6.98    3.10
   1 -11   9    9.91    3.11
   1 -11   9    6.47    1.33
   1 -11  10   59.09    4.26
  -1  11 -10   70.12    7.67
   1 -11  10   64.88    7.57
  -1  11 -11   46.13    6.41
   1 -11  11   46.31    4.02
   1 -11  11   39.13    6.19
   1 -11  12   46.94    4.39
  -1  11 -12   61.04    7.31
   1 -11  12   44.85    6.60
   1 -11  13   10.81    2.39
   1 -11  13   12.06    3.89
  -1  11 -13   12.57    3.86
  -1  11 -14   27.36    5.28
   1 -11  14   30.74    4.14
   1 -11  14   28.36    5.47
   1 -11  15    6.40    1.83
  -1  11 -15    6.46    2.89
   1 -11  15    4.97    2.10
   1 -11  15    3.27    2.12
   1 -11  16   40.25    6.83
  -1  11 -16   39.34    6.48
   1 -11  16   51.88    5.78
  -1  11 -17   17.15    4.76
   1 -11  17   19.35    5.01
   1 -11  17   20.03    4.08
   1 -11  18    6.92    2.88
   1 -11  18    2.98    3.52
  -1  11 -18    1.96    2.45
   1 -11  19    7.71    3.10
   1 -11  19    1.86    3.02
   1 -11  20    2.45    2.45
  -1  11 -20    0.36    2.38
   1 -11  20    1.97    2.30
  -1  10  15   61.06    7.22
  -1  10  15   44.49    6.32
   1 -10 -15   46.86    7.43
   1 -10 -15   43.03    7.16
  -1  10  14   11.93    3.39
  -1  10  14   18.24    4.45
  -1  10  14   16.00    3.89
   1 -10 -14   15.72    4.40
   1 -10 -14   12.96    3.69
  -1  10  13   49.38    7.01
   1 -10 -13   52.80    7.33
   1 -10 -13   65.35    8.19
  -1  10  13   48.80    6.13
  -1  10  13   47.32    6.29
  -1  10  12   39.96    6.15
  -1  10  12   32.66    5.25
  -1  10  12   26.50    4.47
   1 -10 -12   34.93    5.98
   1 -10 -12   32.29    5.62
  -1  10  11   -0.24    2.37
  -1  10  11    0.08    1.64
  -1  10  11    4.31    1.96
   1 -10 -11   -0.19    2.09
   1 -10 -11   -3.03    2.48
  -1  10  10   48.89    6.52
  -1  10  10   49.19    6.13
  -1  10  10   40.37    4.75
   1 -10 -10   47.07    6.67
   1 -10 -10   46.54    6.21
  -1  10   9   18.30    3.91
  -1  10   9   20.44    3.41
  -1  10   9   23.18    4.64
   1 -10  -9   22.97    4.63
   1 -10  -9   15.96    3.63
  -1  10   8   14.74    3.55
  -1  10   8   15.31    3.77
  -1  10   8   14.36    2.72
   1 -10  -8   15.56    3.48
   1 -10  -8    9.06    3.04
  -1  10   7   39.35    5.67
   1 -10  -7   39.44    4.98
   1 -10  -7   42.48    5.97
  -1  10   7   43.32    4.17
  -1  10   7   44.58    5.69
  -1  10   6   -0.11    1.84
  -1  10   6    0.65    2.11
  -1  10   6    2.29    1.41
   1 -10  -6    2.92    2.31
   1 -10  -6   -2.08    1.67
   1 -10  -5   39.35    4.63
  -1  10   5   35.58    5.30
   1 -10  -5   32.33    4.91
  -1  10   5   44.16    3.61
  -1  10   5   45.39    5.68
   1 -10  -4   48.77    6.01
   1 -10  -4   44.66    4.85
  -1  10   4   47.16    3.41
  -1  10   4   53.34    6.07
  -1  10   4   40.09    5.51
  -1  10   3  165.32    6.52
   1 -10  -3  148.82   10.08
   1 -10  -3  142.00    7.96
  -1  10   3  136.74    5.03
  -1  10   3  163.14   11.08
   1 -10  -2   52.86    6.10
  -1  10   2   49.03    2.42
  -1  10   2   46.29    3.71
   1 -10  -1  427.35   16.42
  -1  10   1  465.13   17.85
  -1  10   0  118.82    9.19
   1 -10   0  103.61    8.21
  -1  10  -1   82.31    7.53
   1 -10   1   77.10    7.06
   1 -10   2    1.93    2.03
   1 -10   2    2.83    1.33
  -1  10  -2    1.89    1.94
  -1  10  -3   69.30    6.91
   1 -10   3   60.66    6.52
  -1  10  -4  143.28    9.90
   1 -10   4  113.40    8.57
  -1  10  -5   31.91    4.86
   1 -10   5   26.03    4.36
  -1  10  -6   87.22    7.77
   1 -10   6   88.27    7.79
   1 -10   7    4.96    0.98
   1 -10   7    6.99    2.68
  -1  10  -7    5.37    2.42
   1 -10   8   12.03    1.68
  -1  10  -8    8.42    2.58
   1 -10   8    9.67    2.86
  -1  10  -9   -0.05    1.52
   1 -10   9   -0.21    2.02
   1 -10   9   -0.65    0.95
   1 -10  10   69.15    7.61
   1 -10  10   83.68    5.19
  -1  10 -10   87.36    8.20
  -1  10 -11    1.03    2.14
   1 -10  11    1.49    2.25
   1 -10  11    0.24    1.00
   1 -10  12  174.47   12.02
   1 -10  12  179.12    8.78
  -1  10 -12  179.15   11.91
  -1  10 -13    3.77    1.97
   1 -10  13    9.72    3.42
   1 -10  13    5.94    2.03
   1 -10  14   30.56    4.26
   1 -10  14   30.58    3.88
  -1  10 -14   39.96    6.06
   1 -10  14   31.75    5.72
  -1  10 -15    6.28    2.69
   1 -10  15    4.89    1.38
   1 -10  15    4.32    2.21
   1 -10  15   10.09    3.46
   1 -10  16   18.97    3.76
   1 -10  16   21.59    4.90
  -1  10 -16   22.61    4.94
   1 -10  17   35.25    5.31
   1 -10  17   35.81    6.38
  -1  10 -17   39.54    6.51
  -1  10 -18   -2.75    3.13
   1 -10  18    2.33    2.59
   1 -10  18    0.78    1.73
  -1  10 -19   19.77    4.97
   1 -10  19   18.25    4.95
   1 -10  19   19.60    4.24
  -1  10 -20   -2.39    2.20
   1 -10  20   -1.55    2.16
   1 -10  20   -1.40    2.58
  -1  10 -21    5.42    3.05
   1 -10  21    0.24    2.47
   1 -10  21   -0.03    2.35
  -1   9  16    1.02    1.56
  -1   9  16    5.18    2.18
   1  -9 -16    3.47    2.89
   1  -9 -15    6.19    3.23
  -1   9  15   10.59    3.27
  -1   9  15    6.49    2.43
  -1   9  15   11.55    3.31
   1  -9 -15   14.60    4.41
   1  -9 -14    3.07    2.41
  -1   9  14   -0.03    1.65
   1  -9 -14   -2.54    2.35
  -1   9  14    0.45    1.60
  -1   9  13   56.63    6.40
  -1   9  13   61.32    7.22
   1  -9 -13   65.07    7.94
  -1   9  13   63.91    6.90
   1  -9 -13   61.52    7.60
   1  -9 -12   31.71    5.44
  -1   9  12   34.90    4.76
  -1   9  12   31.51    5.04
   1  -9 -12   33.44    5.88
  -1   9  12   30.51    4.86
  -1   9  11   11.41    3.13
   1  -9 -11   13.96    4.04
  -1   9  11   11.64    2.76
   1  -9 -11   12.87    3.44
  -1   9  11    9.87    2.96
  -1   9  10   94.01    7.16
  -1   9  10   94.93    8.60
   1  -9 -10   87.58    8.57
   1  -9 -10   92.80    8.17
  -1   9  10   99.26    8.29
  -1   9   9    1.04    1.95
   1  -9  -9   -0.31    1.88
  -1   9   9    1.84    1.33
   1  -9  -9    1.60    1.64
  -1   9   9    0.96    1.35
  -1   9   8   54.43    4.92
  -1   9   8   58.75    6.62
   1  -9  -8   49.90    6.27
   1  -9  -8   55.94    5.89
  -1   9   8   57.18    6.23
  -1   9   7    8.50    2.49
   1  -9  -7    4.84    2.06
  -1   9   7    5.65    1.66
   1  -9  -7    6.25    2.33
  -1   9   7    3.59    1.76
  -1   9   6   48.04    4.05
  -1   9   6   39.26    5.27
  -1   9   6   46.06    5.45
   1  -9  -6   51.93    6.02
   1  -9  -6   48.54    5.20
   1  -9  -5   20.57    3.78
  -1   9   5   14.68    2.24
  -1   9   5   16.13    3.50
   1  -9  -5   18.83    3.19
   1  -9  -5   15.24    3.78
  -1   9   5   16.26    3.34
   1  -9  -4    4.22    2.18
  -1   9   4    1.76    0.89
  -1   9   4    1.71    1.65
   1  -9  -4    0.11    1.30
   1  -9  -4    1.94    1.18
  -1   9   4    5.30    2.55
   1  -9  -3   74.56    7.52
   1  -9  -3   78.31    6.90
  -1   9   3   82.44    7.15
  -1   9   3   84.32    4.45
  -1   9   3   64.44    3.50
  -1   9   3   77.41    6.89
   1  -9  -2   21.81    4.15
  -1   9   2   19.80    3.69
  -1   9   2   17.71    2.19
  -1   9   2   20.52    3.63
   1  -9  -2   17.77    3.49
  -1   9   2   17.99    1.56
   1  -9  -1   84.27    6.96
  -1   9   1   91.94    7.22
   1  -9  -1   95.11    8.25
   1  -9   0  184.58   10.15
  -1   9   0  188.41   10.23
   1  -9   0  165.01    7.21
  -1   9   0  167.01   10.32
   1  -9   0  188.59   11.28
  -1   9  -1  302.64   13.71
   1  -9   1  292.54    9.32
   1  -9   1  293.30   12.73
   1  -9   2   19.87    2.43
  -1   9  -2   25.51    4.17
   1  -9   2   20.00    3.51
  -1   9  -3  161.76    9.98
   1  -9   3  153.15    9.40
  -1   9  -4  111.82    8.32
   1  -9   4  110.67    8.07
   1  -9   5    0.65    1.51
   1  -9   5    2.38    1.79
  -1   9  -5    2.78    1.47
  -1   9  -6   59.50    5.85
   1  -9   6   62.23    2.76
   1  -9   6   66.97    6.32
  -1   9  -6   69.19    6.69
   1  -9   6   67.26    6.53
  -1   9  -7    6.51    2.19
  -1   9  -7    4.85    2.04
   1  -9   7    9.51    2.46
   1  -9   7    9.36    2.63
   1  -9   7   13.84    3.84
   1  -9   7    9.21    1.38
   1  -9   8   17.20    3.68
  -1   9  -8   19.38    3.48
   1  -9   8   21.79    2.37
   1  -9   8   20.94    3.84
  -1   9  -8   21.46    3.78
   1  -9   8   16.92    3.31
  -1   9  -9    3.00    1.65
   1  -9   9    4.42    1.77
   1  -9   9    1.84    1.65
   1  -9   9    4.04    1.34
   1  -9  10   52.77    4.34
   1  -9  10   58.11    5.94
  -1   9 -10   61.40    6.59
   1  -9  10   49.07    6.29
  -1   9 -11    3.07    2.45
   1  -9  11    1.30    1.24
   1  -9  11    3.56    2.27
   1  -9  11    2.21    1.42
   1  -9  12  233.56   13.32
   1  -9  12  232.98   10.49
  -1   9 -12  236.00   13.27
   1  -9  12  218.99   11.81
   1  -9  13    0.04    1.27
  -1   9 -13    1.49    2.01
   1  -9  13   -0.11    2.17
   1  -9  13   -0.47    1.40
   1  -9  14   42.62    6.29
   1  -9  14   39.03    4.10
  -1   9 -14   47.60    6.40
   1  -9  14   33.72    4.24
   1  -9  14   42.78    5.28
   1  -9  15   14.16    2.27
  -1   9 -15    9.68    3.45
   1  -9  15   14.56    4.10
   1  -9  15   22.06    4.03
   1  -9  16   64.31    8.20
  -1   9 -16   49.63    6.74
   1  -9  16   69.60    7.25
   1  -9  17   69.77    8.55
   1  -9  17   72.91    7.73
  -1   9 -17   72.57    8.53
   1  -9  18    2.51    1.79
  -1   9 -18   -0.25    1.84
   1  -9  18   -0.54    2.12
   1  -9  19   19.51    4.65
  -1   9 -19   33.33    6.24
   1  -9  19   25.79    5.74
   1  -9  20   -1.53    2.61
  -1   9 -20    1.82    2.46
   1  -9  20   -3.21    2.55
   1  -9  21    0.92    2.13
   1  -9  21    3.09    2.65
  -1   9 -21    6.37    3.99
  -1   8  17   18.84    4.48
   1  -8 -17   22.21    5.40
  -1   8  16    1.78    1.64
  -1   8  16    8.24    3.16
   1  -8 -16    4.21    2.89
  -1   8  15    3.88    2.29
   1  -8 -15    5.43    2.58
  -1   8  15    2.79    2.20
  -1   8  14    1.33    2.06
   1  -8 -14    7.62    3.34
  -1   8  14    4.42    1.97
   1  -8 -14    1.94    2.48
  -1   8  14    3.54    2.28
  -1   8  13   29.87    4.84
   1  -8 -13   28.70    5.15
  -1   8  13   26.46    4.47
   1  -8 -13   26.29    5.21
  -1   8  13   22.12    4.20
  -1   8  12   12.16    3.02
   1  -8 -12   15.65    3.89
  -1   8  12   17.00    3.68
   1  -8 -12    8.37    2.76
  -1   8  12   12.01    3.04
  -1   8  11    8.81    2.72
  -1   8  11    4.90    2.39
   1  -8 -11    7.82    2.66
   1  -8 -11    9.24    3.09
  -1   8  11    5.87    2.42
  -1   8  10    4.99    2.07
  -1   8  10    7.39    2.41
  -1   8  10    9.05    2.41
   1  -8 -10   11.05    3.21
   1  -8 -10    7.05    2.58
   1  -8 -10    6.14    2.59
  -1   8  10    8.50    2.45
  -1   8   9   -0.77    1.42
   1  -8  -9    4.71    2.08
  -1   8   9    2.28    1.03
   1  -8  -9    1.61    2.12
  -1   8   9    1.87    1.38
   1  -8  -9    2.93    2.22
  -1   8   8   -0.25    1.51
  -1   8   8    0.35    1.18
   1  -8  -8    0.47    1.36
  -1   8   8    2.62    2.08
   1  -8  -8    0.82    1.59
   1  -8  -8    0.03    1.58
  -1   8   8    0.40    1.33
  -1   8   7   40.51    4.99
   1  -8  -7   34.31    5.31
  -1   8   7   46.41    5.31
  -1   8   7   41.48    4.81
   1  -8  -7   42.02    4.81
   1  -8  -7   48.08    5.70
  -1   8   7   41.56    4.02
  -1   8   6  138.27    9.04
  -1   8   6  141.61    8.97
  -1   8   6  138.85    9.32
   1  -8  -6  133.04   10.27
   1  -8  -6  140.99    8.27
  -1   8   6  143.10    8.39
   1  -8  -6  144.21    9.34
  -1   8   6  138.62    6.77
   1  -8  -5    9.95    2.93
  -1   8   5   10.88    2.75
  -1   8   5   10.07    1.91
  -1   8   5    9.90    2.72
   1  -8  -5    7.56    2.57
  -1   8   5   12.34    3.09
   1  -8  -4  121.98    9.20
  -1   8   4  101.71    7.61
   1  -8  -4  109.11    7.82
  -1   8   4  113.77    7.92
  -1   8   4  103.32    4.87
   1  -8  -3   85.57    7.52
  -1   8   3   87.51    4.14
  -1   8   3   80.58    3.88
   1  -8  -3   85.13    6.84
  -1   8   3   84.72    6.90
  -1   8   3   81.75    6.62
  -1   8   2    1.45    1.49
   1  -8  -2    0.07    1.61
   1  -8  -2    2.19    1.17
  -1   8   2    2.06    0.91
   1  -8  -2    4.01    2.02
  -1   8   2    2.86    0.79
   1  -8  -1   86.61    5.05
  -1   8   1   83.02    2.43
  -1   8   1   90.15    6.87
   1  -8  -1   81.37    6.41
   1  -8   0  427.94   14.39
  -1   8   0  463.07   15.29
   1  -8   1   69.47    4.18
  -1   8  -1   81.01    6.77
   1  -8   1   75.13    6.14
  -1   8  -2   -0.09    1.18
   1  -8   2   -0.85    1.36
  -1   8  -3  211.90   10.82
   1  -8   3  209.84   10.24
  -1   8  -4    3.79    1.75
   1  -8   4    2.91    1.54
   1  -8   5  110.19    3.32
   1  -8   5  103.73    7.38
   1  -8   5  102.51    7.27
   1  -8   6   24.14    3.70
  -1   8  -6   22.55    3.83
   1  -8   6   20.86    1.89
   1  -8   6   26.87    4.23
   1  -8   6   25.64    3.73
  -1   8  -7    8.62    2.36
  -1   8  -7   10.75    2.90
   1  -8   7    8.17    2.27
   1  -8   7    8.10    2.60
   1  -8   7    6.82    1.34
   1  -8   7    5.71    1.68
   1  -8   8   40.88    3.32
   1  -8   8   44.68    4.96
  -1   8  -8   35.53    4.62
   1  -8   8   40.01    5.41
  -1   8  -8   40.60    4.78
   1  -8   8   43.72    5.21
  -1   8  -9   17.52    3.36
  -1   8  -9   15.42    3.25
   1  -8   9   12.25    3.13
   1  -8   9   12.94    2.81
   1  -8   9   13.59    3.15
   1  -8   9   12.47    2.10
   1  -8  10   55.98    4.76
  -1   8 -10   55.29    5.87
   1  -8  10   50.25    5.74
   1  -8  10   42.66    4.88
  -1   8 -10   49.80    5.78
  -1   8 -11   13.88    3.30
  -1   8 -11   15.24    3.25
   1  -8  11   13.60    3.43
   1  -8  11   16.40    3.09
   1  -8  11   15.26    2.71
   1  -8  12    3.57    1.83
   1  -8  12    4.91    1.70
   1  -8  12    2.97    2.31
   1  -8  12    3.86    1.66
  -1   8 -12    5.75    2.52
  -1   8 -13    3.68    2.11
   1  -8  13    5.93    2.17
   1  -8  13    4.12    1.59
   1  -8  13    5.64    2.62
   1  -8  13    1.94    1.49
   1  -8  13    4.04    1.68
   1  -8  14   66.50    7.38
   1  -8  14   61.87    4.75
   1  -8  14   55.27    5.31
   1  -8  14   69.08    6.57
  -1   8 -14   67.18    7.41
  -1   8 -15   16.68    3.96
   1  -8  15   13.61    3.84
   1  -8  15   11.33    2.95
  -1   8 -16   16.33    4.24
   1  -8  16    9.50    3.43
   1  -8  16   15.93    3.74
   1  -8  17  113.88   10.48
   1  -8  17  137.61   10.43
  -1   8 -17  110.44   10.21
   1  -8  18    3.72    2.46
  -1   8 -18    2.86    2.46
   1  -8  18    6.64    3.04
   1  -8  19   38.98    6.24
  -1   8 -19   33.08    6.00
   1  -8  19   32.84    6.08
   1  -8  20    0.88    1.86
  -1   8 -20    2.12    2.28
   1  -8  20   -4.28    3.06
   1  -8  21   27.06    5.69
  -1   8 -21   25.23    5.52
   1  -8  21   24.45    5.70
  -1   8 -22    7.23    3.44
   1  -8  22   -0.71    2.42
  -1   7  18   11.08    3.93
   1  -7 -18    1.27    1.88
  -1   7  17   30.30    4.66
  -1   7  17   25.67    5.00
   1  -7 -17   26.49    5.34
  -1   7  16    0.74    1.64
  -1   7  16   -0.45    2.40
   1  -7 -16    4.77    2.62
  -1   7  15    2.91    1.98
   1  -7 -15    0.43    1.53
  -1   7  15   -0.20    1.59
  -1   7  14   23.09    4.36
   1  -7 -14   24.92    4.92
  -1   7  14   27.56    4.36
   1  -7 -14   22.61    4.74
  -1   7  14   27.95    4.61
  -1   7  13   12.88    3.39
   1  -7 -13   15.50    3.86
   1  -7 -13   10.25    3.00
  -1   7  13   13.59    3.23
   1  -7 -13    8.61    3.01
   1  -7 -13   16.03    4.24
  -1   7  13   12.22    3.22
  -1   7  12    2.66    2.21
  -1   7  12    1.28    1.56
   1  -7 -12    0.23    0.83
   1  -7 -12    0.63    2.33
   1  -7 -12    1.89    1.78
   1  -7 -12    4.52    2.43
  -1   7  12   -1.91    1.99
  -1   7  11    5.06    2.14
  -1   7  11    7.58    2.53
  -1   7  11    6.56    2.35
  -1   7  11    4.22    2.14
   1  -7 -11    3.83    1.48
   1  -7 -11    5.50    1.90
   1  -7 -11    5.56    2.37
   1  -7 -11    2.85    1.73
  -1   7  10   54.50    5.76
  -1   7  10   56.15    5.83
  -1   7  10   40.29    4.84
   1  -7 -10   55.90    6.84
   1  -7 -10   55.32    6.30
   1  -7 -10   48.86    5.73
  -1   7  10   63.34    5.88
  -1   7   9  430.57   15.52
  -1   7   9  415.56   15.47
  -1   7   9  397.16   13.75
   1  -7  -9  369.73   17.16
   1  -7  -9  394.70   15.14
   1  -7  -9  434.09   16.86
  -1   7   8  104.14    7.51
  -1   7   8  113.98    8.04
  -1   7   8  126.63    8.79
   1  -7  -8  117.72    9.56
  -1   7   8   94.21    7.01
   1  -7  -8  113.26    7.78
  -1   7   8  103.20    6.67
   1  -7  -8  130.29    9.04
  -1   7   7   17.68    3.20
  -1   7   7   20.84    3.53
   1  -7  -7   20.43    3.95
  -1   7   7   19.00    2.81
  -1   7   7   18.37    3.34
   1  -7  -7   17.65    3.33
  -1   7   7   21.61    3.28
   1  -7  -7   22.11    3.50
  -1   7   6  596.40   17.30
  -1   7   6  668.50   18.56
  -1   7   6  626.18   18.42
   1  -7  -6  591.73   20.17
  -1   7   6  616.98   16.47
  -1   7   6  613.37   14.17
   1  -7  -6  661.60   18.85
  -1   7   5   -0.52    1.40
   1  -7  -5   -1.02    1.48
  -1   7   5   -0.93    1.59
  -1   7   5    0.73    1.38
  -1   7   5   -0.45    0.94
  -1   7   5   -1.22    1.39
   1  -7  -5   -0.02    1.11
  -1   7   4   79.69    6.43
  -1   7   4  101.46    7.04
   1  -7  -4   91.71    7.53
   1  -7  -4   87.98    6.59
  -1   7   4   94.02    5.82
  -1   7   4   89.21    4.53
  -1   7   3  561.93   16.11
   1  -7  -3  499.71   17.02
   1  -7  -3  549.15   15.86
   1  -7  -3  496.46   12.46
  -1   7   3  489.90    9.43
  -1   7   3  563.03    9.40
  -1   7   2  113.89    4.41
   1  -7  -2  124.20    5.92
  -1   7   2  116.07    3.92
   1  -7  -2  131.11    7.66
  -1   7   2  124.87    7.57
   1  -7  -1  233.16    7.59
  -1   7   1  225.40    4.16
   1  -7  -1  230.56    9.90
  -1   7   1  236.27   10.34
   1  -7   0  197.38    6.64
  -1   7   0  218.83    9.81
   1  -7   0  208.28    9.34
   1  -7   1   28.68    3.51
  -1   7  -1   26.78    3.54
  -1   7  -1   23.22    3.53
   1  -7   1   26.57    2.35
   1  -7   2   46.70    4.55
  -1   7  -2   51.41    5.14
   1  -7   3   80.46    5.95
  -1   7  -3   79.82    6.29
   1  -7   4   44.74    4.49
   1  -7   4   46.32    1.93
  -1   7  -4   53.73    5.31
   1  -7   5    4.36    1.73
  -1   7  -5    3.11    1.54
   1  -7   5    4.96    0.89
   1  -7   6  180.08    9.16
   1  -7   6  164.70    5.54
  -1   7  -6  172.18    9.36
   1  -7   7  163.19    9.03
  -1   7  -7  148.43    8.42
   1  -7   7  161.69    6.21
  -1   7  -7  161.48    9.20
  -1   7  -8   53.44    5.44
   1  -7   8   45.80    3.71
  -1   7  -8   46.92    4.91
   1  -7   8   53.08    5.27
  -1   7  -9   87.11    7.08
   1  -7   9   85.96    5.47
   1  -7   9   96.15    7.36
  -1   7  -9   95.55    7.19
  -1   7 -10  123.77    8.62
   1  -7  10  130.02    8.78
  -1   7 -10  122.80    8.39
   1  -7  10  136.94    7.42
   1  -7  11    1.50    1.38
   1  -7  11    0.55    0.91
  -1   7 -11    0.33    1.75
   1  -7  11    1.69    2.01
   1  -7  11    2.75    1.71
  -1   7 -11    3.20    1.89
   1  -7  12  321.89   14.51
   1  -7  12  331.90   12.97
   1  -7  12  303.07   10.95
  -1   7 -12  338.09   14.86
   1  -7  12  308.62   11.45
  -1   7 -12  326.66   14.45
  -1   7 -13   82.69    7.66
   1  -7  13   76.51    6.02
   1  -7  13   79.78    5.49
   1  -7  13   79.30    7.68
   1  -7  13   82.40    6.94
   1  -7  14  648.42   20.23
   1  -7  14  650.07   22.20
  -1   7 -14  616.99   21.43
   1  -7  14  583.22   17.13
   1  -7  15   87.27    7.88
  -1   7 -15   61.23    7.10
   1  -7  15   71.55    8.13
   1  -7  16    2.35    2.10
   1  -7  16    0.65    1.86
  -1   7 -16   -0.50    2.00
   1  -7  17   16.94    3.92
   1  -7  17   16.31    4.13
  -1   7 -17   15.49    4.00
   1  -7  18   21.69    4.81
   1  -7  18   16.16    4.64
  -1   7 -18   11.77    3.62
   1  -7  19   47.54    6.94
   1  -7  19   50.00    7.50
  -1   7 -19   52.71    7.41
   1  -7  20    4.96    2.81
  -1   7 -20    5.15    2.70
   1  -7  21   32.66    6.22
  -1   7 -21   34.70    6.20
  -1   7 -21   33.07    6.32
   1  -7  22    3.73    1.99
  -1   7 -22    3.73    2.83
   1  -6 -19    0.71    1.87
  -1   6  19    1.31    2.00
  -1   6  18   21.50    3.86
   1  -6 -18   25.27    5.21
  -1   6  18   23.32    5.23
  -1   6  17   36.05    5.01
   1  -6 -17   21.85    4.79
  -1   6  17   27.01    5.21
  -1   6  16    1.26    1.74
  -1   6  16    0.65    1.77
   1  -6 -16   -0.18    2.51
   1  -6 -15   53.34    6.91
  -1   6  15   53.74    6.08
  -1   6  15   44.88    6.18
   1  -6 -14   39.39    5.79
   1  -6 -14   56.27    6.61
   1  -6 -14   52.50    6.71
  -1   6  14   54.11    6.37
  -1   6  14   56.35    6.07
  -1   6  13  131.03    9.46
  -1   6  13  137.46    9.20
   1  -6 -13  124.45   10.35
  -1   6  13  134.39    9.12
   1  -6 -13  130.18   10.12
   1  -6 -13  146.92   10.68
   1  -6 -13  130.64    9.69
  -1   6  12    1.76    1.55
  -1   6  12    3.43    1.92
  -1   6  12    4.18    2.18
   1  -6 -12    5.96    2.60
   1  -6 -12    4.63    2.19
   1  -6 -12    6.71    2.38
   1  -6 -12    7.23    2.93
  -1   6  11    2.60    1.82
  -1   6  11    2.07    1.51
  -1   6  11   -0.27    1.31
  -1   6  11   -1.05    1.38
   1  -6 -11    0.88    1.57
   1  -6 -11    0.15    1.34
   1  -6 -11    2.21    1.87
   1  -6 -11   -1.82    2.31
  -1   6  10   -0.28    1.33
  -1   6  10    0.90    1.49
  -1   6  10    0.62    1.23
   1  -6 -10   -2.61    1.86
   1  -6 -10    1.10    1.60
   1  -6 -10   -0.49    1.07
  -1   6  10    0.46    1.44
  -1   6   9   13.81    2.74
  -1   6   9   19.45    3.21
  -1   6   9   14.12    2.65
   1  -6  -9   18.67    3.51
  -1   6   9   17.72    3.30
   1  -6  -9   15.08    3.11
  -1   6   9   15.75    3.11
   1  -6  -9   19.51    3.01
   1  -6  -9   15.92    3.09
  -1   6   8   15.50    2.58
  -1   6   8   17.26    2.91
  -1   6   8   15.93    3.08
  -1   6   8   21.14    3.27
   1  -6  -8   16.79    3.33
   1  -6  -8   12.12    2.63
   1  -6  -8   15.27    2.36
   1  -6  -8   14.47    3.00
  -1   6   8   14.35    2.96
  -1   6   7   38.78    3.89
  -1   6   7   46.32    4.91
  -1   6   7   39.37    4.52
  -1   6   7   46.75    4.61
   1  -6  -7   48.36    5.52
  -1   6   7   48.92    4.65
   1  -6  -7   49.48    5.16
   1  -6  -6  276.78   11.72
   1  -6  -6  282.66   13.16
  -1   6   6  293.47   11.87
  -1   6   6  295.16   11.83
  -1   6   6  308.90   11.46
  -1   6   6  295.14   10.71
  -1   6   6  274.30    9.48
  -1   6   5   97.44    6.38
  -1   6   5   96.19    6.65
   1  -6  -5   87.90    6.37
   1  -6  -5   97.76    7.57
  -1   6   5   81.46    5.38
   1  -6  -5   76.23    5.21
  -1   6   5   92.71    5.10
  -1   6   4  860.30   19.47
  -1   6   4  883.84   19.20
   1  -6  -4  880.54   19.29
   1  -6  -4  820.93   21.06
  -1   6   4  845.67   16.23
   1  -6  -4  804.06   15.90
  -1   6   4  750.93   13.19
  -1   6   3  329.43   11.91
   1  -6  -3  298.99   12.26
   1  -6  -3  303.67    9.03
  -1   6   3  321.39    9.50
  -1   6   3  280.68    7.16
   1  -6  -3  309.28   11.20
  -1   6   2   69.87    2.94
   1  -6  -2   69.50    4.09
  -1   6   2   70.55    3.08
   1  -6  -2   77.33    5.49
  -1   6   2   79.30    5.76
   1  -6  -1  787.73   12.69
  -1   6   1  791.77    7.97
   1  -6  -1  805.36   17.12
   1  -6   0  105.38    4.37
   1  -6   0   98.56    5.97
  -1   6   0  106.82    6.37
   1  -6   1    0.79    0.55
   1  -6   1    0.88    0.91
  -1   6  -1    1.56    1.35
  -1   6  -1    0.40    1.08
  -1   6  -2   44.83    4.45
   1  -6   2   53.26    4.44
  -1   6  -3    6.39    2.03
   1  -6   3    4.32    0.56
   1  -6   3    3.59    1.54
   1  -6   4  170.61    4.30
   1  -6   4  175.95    8.21
  -1   6  -4  190.17    9.11
   1  -6   4  194.07    8.54
   1  -6   5  444.65    8.46
   1  -6   5  444.80   13.02
  -1   6  -5  476.89   14.52
   1  -6   5  465.78   13.44
  -1   6  -6   14.19    2.46
   1  -6   6   15.71    1.93
   1  -6   6   18.42    2.67
  -1   6  -6   23.19    3.37
   1  -6   6   15.79    2.75
   1  -6   7  620.55   12.73
   1  -6   7  609.67   15.24
  -1   6  -7  605.86   16.83
   1  -6   7  644.84   16.86
  -1   6  -7  601.39   15.92
   1  -6   8  388.69   10.94
  -1   6  -8  382.97   13.23
   1  -6   8  411.18   13.74
   1  -6   8  389.62   12.37
  -1   6  -8  398.82   13.99
  -1   6  -9   11.75    2.67
   1  -6   9    9.14    2.52
  -1   6  -9   12.69    2.74
   1  -6   9   10.04    2.18
   1  -6  10  277.18   10.84
  -1   6 -10  248.11   11.44
   1  -6  10  256.98   11.71
   1  -6  10  269.06   10.17
  -1   6 -10  267.02   12.04
   1  -6  11   45.29    4.20
  -1   6 -11   46.47    5.30
   1  -6  11   45.91    4.83
   1  -6  11   44.05    4.15
   1  -6  11   43.76    5.61
   1  -6  11   47.59    5.33
  -1   6 -11   43.98    4.99
   1  -6  12  227.81   11.97
   1  -6  12  249.94   11.49
   1  -6  12  211.26    9.47
  -1   6 -12  234.75   11.99
   1  -6  12  222.93    9.13
  -1   6 -12  224.32   11.59
  -1   6 -13  173.01   10.71
   1  -6  13  177.96   10.37
  -1   6 -13  183.24   10.86
   1  -6  13  155.39   10.33
   1  -6  13  164.37    8.75
   1  -6  14   35.76    5.26
   1  -6  14   31.24    4.04
   1  -6  14   42.12    5.47
  -1   6 -14   27.41    4.61
   1  -6  15   65.17    6.89
  -1   6 -15   76.86    7.68
   1  -6  16    4.81    2.39
  -1   6 -16    4.26    2.37
   1  -6  16    3.60    2.27
   1  -6  17    4.80    2.59
  -1   6 -17    5.51    2.66
   1  -6  17    5.97    2.48
   1  -6  18    2.99    2.52
  -1   6 -18   10.59    3.53
   1  -6  18    6.34    3.08
   1  -6  19   39.69    6.43
  -1   6 -19   33.82    5.98
   1  -6  19   28.44    4.69
   1  -6  20   24.12    5.40
  -1   6 -20   21.31    4.69
  -1   6 -20   27.46    5.47
   1  -6  20   22.03    4.08
  -1   6 -21   37.97    6.42
   1  -6  21   35.82    6.40
  -1   6 -22   -2.83    2.41
   1  -6  22    2.46    2.38
  -1   5  20    2.28    2.84
   1  -5 -20    5.82    3.10
  -1   5  19   -0.71    2.02
   1  -5 -19    5.23    3.00
  -1   5  18   41.75    6.52
   1  -5 -18   40.72    6.41
  -1   5  18   39.44    5.34
  -1   5  17   12.13    3.32
   1  -5 -17   15.63    3.88
  -1   5  17   16.62    3.47
  -1   5  16   12.19    3.57
   1  -5 -16    9.19    3.19
  -1   5  16    8.81    2.43
   1  -5 -15  102.78    9.26
   1  -5 -15   96.81    8.94
  -1   5  15  104.22    8.20
  -1   5  15   88.03    8.41
   1  -5 -14    6.77    2.29
   1  -5 -14    2.56    2.65
   1  -5 -14    9.05    3.03
  -1   5  14   -1.18    1.87
  -1   5  14    2.25    1.99
   1  -5 -13    5.16    1.71
   1  -5 -13    8.67    3.08
   1  -5 -13    4.32    1.52
  -1   5  13    3.22    2.14
  -1   5  13    3.75    1.74
  -1   5  12   15.15    3.38
  -1   5  12   16.25    3.33
   1  -5 -12   16.82    3.60
  -1   5  12   18.18    3.35
   1  -5 -12   18.10    3.75
  -1   5  12   13.04    2.94
   1  -5 -12   19.21    4.02
   1  -5 -12   13.14    2.97
  -1   5  11  174.25    9.99
  -1   5  11  171.89    9.25
  -1   5  11  159.09    9.18
   1  -5 -11  165.60   10.87
  -1   5  11  175.16    9.94
   1  -5 -11  183.95   10.80
   1  -5 -11  168.62    9.77
   1  -5 -11  163.41    9.97
  -1   5  10    2.63    1.74
  -1   5  10    1.07    1.27
  -1   5  10   -3.54    1.52
  -1   5  10    1.78    1.43
  -1   5  10    2.78    1.63
  -1   5  10    1.06    1.34
   1  -5 -10    2.40    1.33
   1  -5 -10    0.01    1.46
   1  -5 -10   -0.13    1.50
   1  -5 -10    1.98    1.05
   1  -5  -9   49.58    4.71
   1  -5  -9   41.08    4.83
  -1   5   9   52.23    5.20
   1  -5  -9   44.88    5.41
  -1   5   9   47.83    5.00
   1  -5  -9   48.42    4.97
  -1   5   9   44.48    4.58
  -1   5   9   48.07    4.54
   1  -5  -8   33.99    3.59
   1  -5  -8   33.06    4.25
   1  -5  -8   29.11    4.41
  -1   5   8   38.14    4.45
  -1   5   8   30.89    4.07
  -1   5   8   29.03    3.41
   1  -5  -8   29.85    3.81
  -1   5   8   30.90    3.75
  -1   5   7   62.09    5.76
   1  -5  -7   70.88    6.40
  -1   5   7   64.18    4.87
   1  -5  -7   67.15    5.64
  -1   5   7   66.98    5.10
   1  -5  -7   74.97    4.88
   1  -5  -6  174.89    9.72
   1  -5  -6  184.36    6.74
  -1   5   6  189.25    8.18
  -1   5   6  177.92    8.77
  -1   5   6  163.43    7.48
   1  -5  -6  188.54    9.02
   1  -5  -5 1081.30   23.42
  -1   5   5 1129.59   21.59
  -1   5   5 1071.67   19.08
  -1   5   5 1065.89   18.00
   1  -5  -5 1038.21   17.94
   1  -5  -5 1097.10   20.84
  -1   5   4 1191.57   17.83
   1  -5  -4 1151.20   17.77
   1  -5  -4 1180.36   20.80
  -1   5   4 1206.92   21.82
   1  -5  -3    7.61    1.47
  -1   5   3    8.20    1.52
   1  -5  -3    9.73    2.27
  -1   5   3    8.82    2.11
   1  -5  -3    6.25    1.73
  -1   5   2   46.89    3.16
   1  -5  -2   47.97    3.11
  -1   5   2   51.51    4.39
   1  -5  -2   42.32    3.82
   1  -5  -1  606.80    9.97
  -1   5   1  641.53   14.65
   1  -5  -1  619.25   13.83
   1  -5   0    9.24    1.97
  -1   5   0    5.87    1.57
   1  -5   0    6.79    1.08
   1  -5   1  406.24   10.77
  -1   5  -1  420.12   11.39
   1  -5   2   -0.06    0.92
  -1   5  -2    0.34    0.87
  -1   5  -2   -0.24    0.85
   1  -5   2    1.27    0.84
  -1   5  -2    2.07    1.31
  -1   5  -3  190.67    7.45
   1  -5   3  191.74    4.08
   1  -5   3  201.08    7.77
  -1   5  -3  201.43    8.66
   1  -5   3  194.07    7.87
   1  -5   4   36.51    2.21
   1  -5   4   40.70    3.63
  -1   5  -4   35.15    3.28
  -1   5  -4   37.78    3.88
   1  -5   4   38.97    3.51
   1  -5   5   23.57    2.10
   1  -5   5   25.63    3.03
  -1   5  -5   23.13    2.84
  -1   5  -5   24.72    3.31
   1  -5   5   23.08    2.70
   1  -5   6   96.73    4.75
  -1   5  -6   96.28    5.80
   1  -5   6  112.89    6.38
  -1   5  -6  105.76    6.59
   1  -5   6   96.04    5.47
   1  -5   7   23.23    3.16
  -1   5  -7   17.35    2.70
  -1   5  -7   16.85    2.75
   1  -5   7   15.86    2.31
   1  -5   7   18.00    2.32
  -1   5  -8  516.70   14.54
   1  -5   8  549.60   15.04
   1  -5   8  536.20   13.37
  -1   5  -8  526.36   15.53
  -1   5  -9  741.59   18.82
   1  -5   9  722.00   16.64
   1  -5   9  704.46   14.69
   1  -5   9  743.12   18.27
  -1   5  -9  697.45   17.50
   1  -5   9  706.87   16.03
  -1   5 -10   64.15    5.84
   1  -5  10   62.43    5.35
   1  -5  10   57.32    4.47
   1  -5  10   60.70    4.76
  -1   5 -10   64.71    5.66
   1  -5  10   62.56    5.68
   1  -5  11  209.45    8.79
   1  -5  11  205.00    8.92
   1  -5  11  200.02   11.33
   1  -5  11  208.06   10.18
  -1   5 -11  206.23   10.45
  -1   5 -11  182.57   10.00
   1  -5  11  187.79   10.28
   1  -5  12  221.25    9.76
   1  -5  12  222.09   12.25
   1  -5  12  218.69   11.00
  -1   5 -12  235.37   11.60
  -1   5 -12  207.56   11.05
   1  -5  12  213.07   11.40
   1  -5  13    3.85    2.13
  -1   5 -13    2.56    1.00
   1  -5  13    4.71    2.23
   1  -5  13    7.86    2.10
  -1   5 -13    9.46    2.96
  -1   5 -14  210.71   11.88
   1  -5  14  234.76   12.77
   1  -5  14  224.95   12.27
  -1   5 -14  222.72   12.32
   1  -5  14  197.78   10.05
  -1   5 -15   32.76    4.93
   1  -5  15   38.71    5.73
   1  -5  15   34.74    5.15
  -1   5 -16    0.14    1.59
   1  -5  16   -0.72    1.97
   1  -5  16    1.07    1.40
  -1   5 -17    3.57    2.08
   1  -5  17    3.20    1.89
   1  -5  18   -2.36    1.51
  -1   5 -18   -0.75    2.08
  -1   5 -18    2.93    2.01
   1  -5  18   -0.94    1.99
   1  -5  19    9.86    2.72
  -1   5 -19   10.90    3.66
  -1   5 -19    7.08    2.90
   1  -5  19    8.38    3.23
   1  -5  20   39.47    5.18
  -1   5 -20   34.46    5.73
  -1   5 -20   25.42    5.32
   1  -5  20   36.99    6.43
  -1   5 -21   67.78    8.30
  -1   5 -21   64.93    8.49
   1  -5  21   61.03    8.20
   1  -5  22    5.36    2.49
  -1   5 -22    3.76    2.48
  -1   5 -22   11.66    4.16
  -1   4  20   -3.43    2.26
   1  -4 -20    3.01    3.06
  -1   4  19    2.37    1.72
  -1   4  19    3.89    2.01
   1  -4 -19    5.49    2.85
  -1   4  18    7.16    2.36
  -1   4  18    9.42    2.95
   1  -4 -18    9.68    3.66
  -1   4  17   18.69    3.67
   1  -4 -17   18.78    4.36
  -1   4  17   11.88    3.62
   1  -4 -16   61.59    6.42
   1  -4 -16   62.19    7.38
  -1   4  16   59.83    7.30
  -1   4  16   52.78    6.02
   1  -4 -15    3.90    1.85
  -1   4  15    4.41    2.35
   1  -4 -15    2.83    1.83
   1  -4 -15    2.92    1.63
  -1   4  15    1.81    1.85
   1  -4 -15    1.43    2.08
   1  -4 -14  101.35    8.65
   1  -4 -14  100.02    7.73
  -1   4  14   94.25    8.31
  -1   4  14  123.82    8.75
   1  -4 -14  109.25    9.00
   1  -4 -13  628.31   21.13
   1  -4 -13  693.10   21.51
  -1   4  13  663.05   20.96
   1  -4 -13  676.44   19.29
  -1   4  13  711.59   20.33
   1  -4 -12   11.24    2.65
  -1   4  12   11.61    2.81
  -1   4  12    9.42    2.72
   1  -4 -12    7.31    2.38
  -1   4  12   10.02    2.91
   1  -4 -12    6.78    2.55
  -1   4  11  370.68   14.47
   1  -4 -11  409.15   15.41
   1  -4 -11  359.91   15.26
  -1   4  11  373.27   14.10
  -1   4  11  380.49   13.85
   1  -4 -11  368.14   14.62
  -1   4  11  344.12   13.51
  -1   4  10   14.87    2.92
  -1   4  10   14.91    2.98
  -1   4  10   10.53    2.51
  -1   4  10   12.11    2.62
   1  -4 -10   18.79    2.91
  -1   4  10    9.13    2.15
   1  -4 -10   11.96    3.09
   1  -4 -10    8.38    2.44
   1  -4 -10   13.01    2.79
  -1   4   9   80.43    6.32
  -1   4   9   91.18    5.70
   1  -4  -9   81.23    6.20
  -1   4   9   84.54    6.12
   1  -4  -9   69.06    6.30
  -1   4   9   77.17    6.13
   1  -4  -9   79.09    6.41
  -1   4   8    2.82    1.57
   1  -4  -8    1.26    1.32
  -1   4   8    3.74    1.39
  -1   4   8    2.95    1.41
   1  -4  -8    2.73    1.64
  -1   4   7    5.10    1.70
   1  -4  -7    6.07    1.97
  -1   4   7    5.90    1.44
   1  -4  -7    4.22    1.61
  -1   4   7    4.88    1.56
   1  -4  -7    6.46    1.47
   1  -4  -6    5.28    1.30
   1  -4  -6    6.32    1.86
  -1   4   6    6.95    1.60
  -1   4   6    4.90    1.64
   1  -4  -6    1.72    1.04
   1  -4  -6    4.21    1.48
  -1   4   6    3.98    1.27
   1  -4  -5  730.55   17.96
  -1   4   5  770.55   17.09
   1  -4  -5  791.23   12.23
   1  -4  -5  743.68   16.07
   1  -4  -5  747.34   14.46
  -1   4   5  754.49   14.22
  -1   4   5  722.83   13.84
   1  -4  -4  407.35   13.00
  -1   4   4  459.50   12.86
   1  -4  -4  435.83    7.38
  -1   4   4  435.02   10.78
  -1   4   4  417.58    9.82
   1  -4  -4  410.68    9.90
   1  -4  -4  447.09   11.86
   1  -4  -3  137.81    7.30
  -1   4   3  144.17    6.98
   1  -4  -3  148.17    5.48
  -1   4   3  127.72    5.04
   1  -4  -3  140.63    6.40
   1  -4  -2  570.81   14.06
   1  -4  -2  588.99    9.76
  -1   4   2  598.93   13.71
   1  -4  -2  610.04   12.82
   1  -4  -1  538.93    8.24
  -1   4   1  518.12    8.21
  -1   4   1  554.32   12.68
   1  -4  -1  547.90   11.65
   1  -4   0  479.02    6.72
  -1   4   0  490.81   11.59
   1  -4   0  480.03   10.61
   1  -4   1   12.10    1.80
  -1   4  -1   10.96    1.82
  -1   4  -1   14.37    1.88
  -1   4  -2   76.40    4.22
  -1   4  -2   77.51    2.40
   1  -4   2   83.24    2.43
   1  -4   2   78.78    4.29
  -1   4  -2   76.25    4.90
  -1   4  -2   73.31    4.22
   1  -4   2   77.08    4.52
   1  -4   3    9.21    1.04
   1  -4   3    9.74    1.66
  -1   4  -3   10.62    1.68
   1  -4   3    9.60    1.59
  -1   4  -3   10.32    1.94
   1  -4   4  634.18    9.81
   1  -4   4  645.90   12.72
  -1   4  -4  609.86   12.44
  -1   4  -4  653.35   14.56
   1  -4   4  617.56   12.31
   1  -4   5  128.27    5.03
  -1   4  -5  121.20    5.84
   1  -4   5  127.16    6.08
  -1   4  -5  132.00    6.71
   1  -4   5  121.57    5.46
  -1   4  -6   28.42    3.02
   1  -4   6   28.07    3.10
   1  -4   6   32.49    2.86
  -1   4  -6   28.85    3.44
   1  -4   6   29.19    2.77
   1  -4   7  674.61   14.09
   1  -4   7  638.13   12.21
   1  -4   7  654.30   14.84
  -1   4  -7  646.24   14.73
   1  -4   7  662.64   15.05
  -1   4  -7  668.16   16.00
  -1   4  -8   37.23    4.05
   1  -4   8   37.04    3.64
   1  -4   8   38.30    3.28
   1  -4   8   37.76    3.93
  -1   4  -8   36.33    3.80
   1  -4   8   36.20    3.54
  -1   4  -9  206.29    9.51
   1  -4   9  195.79    8.90
   1  -4   9  195.64    7.78
   1  -4   9  202.23    9.32
  -1   4  -9  192.47    8.96
   1  -4   9  200.87    8.48
   1  -4  10    5.33    1.97
  -1   4 -10    6.21    1.83
   1  -4  10    4.09    1.63
   1  -4  10    6.80    1.69
   1  -4  10    7.87    1.88
  -1   4 -10    5.49    1.95
   1  -4  11  103.33    6.42
   1  -4  11  104.26    7.78
   1  -4  11  108.15    7.48
  -1   4 -11   87.18    6.66
  -1   4 -11  116.46    7.73
   1  -4  11   99.44    7.22
   1  -4  12  314.28   11.79
   1  -4  12  323.31   14.18
   1  -4  12  340.06   13.84
  -1   4 -12  338.46   13.66
  -1   4 -12  319.80   13.33
   1  -4  12  331.84   13.62
   1  -4  13   40.57    4.51
   1  -4  13   49.48    5.88
   1  -4  13   46.97    5.58
  -1   4 -13   40.68    5.09
  -1   4 -13   43.84    5.26
   1  -4  13   36.64    4.87
   1  -4  14  614.23   20.18
   1  -4  14  587.54   19.96
  -1   4 -14  590.02   19.74
  -1   4 -14  570.16   19.19
  -1   4 -15   43.65    5.57
   1  -4  15   41.46    5.87
  -1   4 -15   41.15    5.54
   1  -4  16    0.38    1.11
  -1   4 -16    0.93    1.64
  -1   4 -16   -1.16    1.97
   1  -4  16   -0.21    1.78
   1  -4  17    8.25    2.30
  -1   4 -17    5.42    2.70
  -1   4 -17    7.96    2.86
   1  -4  17    6.72    2.86
   1  -4  18    6.22    2.12
  -1   4 -18    4.69    2.64
   1  -4  18    3.83    2.34
   1  -4  19   -3.22    1.71
   1  -4  19   -0.07    1.81
  -1   4 -19    0.48    1.63
  -1   4 -19   -0.69    2.11
   1  -4  20   32.45    6.34
  -1   4 -20   44.32    6.83
  -1   4 -20   42.22    6.14
   1  -4  21   43.09    7.15
  -1   4 -21   33.18    5.81
  -1   4 -21   43.61    7.10
   1  -4  22   27.00    5.95
  -1   4 -22   28.34    5.55
  -1   4 -22   17.48    4.76
  -1   3  21    1.37    2.24
   1  -3 -21    1.19    1.98
  -1   3  20   17.48    4.63
   1  -3 -20   26.14    5.21
  -1   3  19    9.19    2.81
   1  -3 -19    4.10    2.65
  -1   3  19    9.21    3.30
   1  -3 -18   60.75    7.54
  -1   3  18   57.07    6.37
  -1   3  18   56.28    7.33
  -1   3  17    3.59    1.86
   1  -3 -17    3.24    2.31
  -1   3  17    0.26    2.03
  -1   3  16   12.26    3.07
   1  -3 -16   12.45    3.52
   1  -3 -16   15.06    3.25
  -1   3  16    4.99    2.53
  -1   3  15    3.78    2.03
   1  -3 -15    1.39    1.63
   1  -3 -15    6.18    2.55
  -1   3  15    3.73    2.79
   1  -3 -14   87.77    7.81
   1  -3 -14   70.32    7.09
  -1   3  14   75.03    7.34
  -1   3  14   89.72    7.44
   1  -3 -14   85.18    6.59
   1  -3 -13  217.52   11.76
  -1   3  13  206.17   11.02
   1  -3 -13  196.01   11.29
   1  -3 -13  195.12    9.56
  -1   3  13  219.50   11.26
   1  -3 -12   69.86    6.58
  -1   3  12   80.58    6.79
   1  -3 -12   77.70    6.82
  -1   3  12   69.64    6.35
   1  -3 -12   80.06    5.89
  -1   3  11  470.13   15.33
  -1   3  11  439.39   15.27
   1  -3 -11  452.09   15.77
  -1   3  11  464.79   15.26
  -1   3  11  432.80   15.03
   1  -3 -11  430.60   15.86
   1  -3 -11  452.64   13.26
  -1   3  10   22.20    3.36
  -1   3  10   17.21    3.05
  -1   3  10   23.45    3.35
   1  -3 -10   20.58    3.41
   1  -3 -10   17.71    2.54
   1  -3 -10   16.80    3.04
   1  -3  -9  150.18    7.01
   1  -3  -9  150.65    8.36
  -1   3   9  158.34    8.08
  -1   3   9  148.19    6.73
  -1   3   9  162.08    8.71
   1  -3  -9  145.93    8.71
   1  -3  -8   17.85    2.40
  -1   3   8   12.66    2.57
  -1   3   8   16.39    2.53
   1  -3  -8   16.13    2.85
  -1   3   8   15.00    2.16
   1  -3  -8   16.23    2.79
   1  -3  -7  140.00    7.35
   1  -3  -7  148.60    8.26
  -1   3   7  159.21    8.00
  -1   3   7  152.88    6.06
  -1   3   7  142.67    6.79
   1  -3  -7  147.81    7.21
  -1   3   6   22.66    2.26
  -1   3   6   26.08    3.29
   1  -3  -6   23.28    3.26
   1  -3  -6   19.13    2.74
  -1   3   6   23.61    2.60
   1  -3  -6   22.62    2.75
  -1   3   5  108.74    4.62
   1  -3  -5  117.16    6.05
  -1   3   5  121.51    5.44
   1  -3  -5  125.91    5.66
   1  -3  -5  118.64    6.77
  -1   3   5  132.65    6.84
   1  -3  -4   37.70    3.25
   1  -3  -4   35.32    2.76
  -1   3   4   34.78    2.70
  -1   3   4   33.95    2.56
  -1   3   4   37.37    3.55
   1  -3  -4   37.42    3.71
   1  -3  -3  104.24    5.06
  -1   3   3  103.39    4.11
   1  -3  -3  109.76    4.34
   1  -3  -3   97.27    5.65
  -1   3   3   96.98    5.40
   1  -3  -2  339.18    8.51
  -1   3   2  338.65    6.52
  -1   3   2  346.68    9.66
   1  -3  -2  325.40    9.77
   1  -3  -1 1133.27   10.11
  -1   3   1 1131.45   10.06
   1  -3   0 1586.93   16.86
  -1   3   0 1519.87   18.44
   1  -3   0 1565.03    9.18
  -1   3  -1  295.34    7.78
   1  -3   1  307.38    8.21
  -1   3  -1  296.58    4.46
   1  -3   1  310.91    7.28
  -1   3  -1  297.91    7.23
  -1   3  -2   25.20    2.12
   1  -3   2   25.51    1.53
  -1   3  -2   24.37    1.54
   1  -3   2   24.31    2.10
  -1   3  -2   20.61    2.01
   1  -3   2   24.11    2.25
  -1   3  -2   26.30    2.68
  -1   3  -3 1725.24   15.06
   1  -3   3 1812.26   15.11
   1  -3   3 1805.27   18.15
  -1   3  -3 1738.33   18.14
   1  -3   3 1749.18   18.27
  -1   3  -3 1743.84   21.21
   1  -3   4  426.88    8.90
  -1   3  -4  438.48    8.83
   1  -3   4  460.51    8.79
   1  -3   4  455.46    9.75
  -1   3  -4  448.17    9.63
   1  -3   4  460.72    7.46
  -1   3  -4  454.29   11.16
   1  -3   5  113.61    4.59
   1  -3   5  125.50    4.50
  -1   3  -5  120.83    5.35
   1  -3   5  112.61    5.27
  -1   3  -5  132.23    6.21
   1  -3   5  130.45    6.54
   1  -3   5  122.75    5.15
  -1   3  -6   52.05    4.08
   1  -3   6   48.86    3.65
   1  -3   6   43.88    3.01
   1  -3   6   51.27    4.28
   1  -3   6   47.59    3.66
  -1   3  -6   47.66    3.64
   1  -3   6   43.20    3.70
   1  -3   7    1.92    0.95
   1  -3   7    1.38    1.00
  -1   3  -7    0.96    1.00
   1  -3   7    1.18    0.82
   1  -3   7    1.71    1.10
  -1   3  -7    0.67    1.02
   1  -3   8  113.07    6.32
  -1   3  -8  125.89    6.85
   1  -3   8  124.10    6.74
   1  -3   8  117.80    5.76
   1  -3   8  120.59    7.01
   1  -3   8  106.87    6.26
  -1   3  -8  115.46    6.40
  -1   3  -9  300.13   11.03
   1  -3   9  290.88   11.04
   1  -3   9  281.44    9.45
   1  -3   9  297.15   10.85
  -1   3  -9  282.97   10.56
   1  -3   9  294.91   10.59
   1  -3  10   88.88    6.32
   1  -3  10   94.13    6.75
  -1   3 -10   99.07    6.51
  -1   3 -10   94.86    6.56
   1  -3  10   89.31    5.73
   1  -3  11  362.68   12.18
  -1   3 -11  368.04   13.32
   1  -3  11  368.54   13.94
   1  -3  11  375.18   14.10
  -1   3 -11  343.79   12.91
   1  -3  11  376.76   13.60
   1  -3  12   33.41    4.51
  -1   3 -12   29.41    4.08
   1  -3  12   37.00    4.80
  -1   3 -12   31.92    4.23
   1  -3  12   38.41    4.90
   1  -3  12   31.38    3.84
  -1   3 -13   48.23    5.39
   1  -3  13   53.69    6.07
   1  -3  13   59.10    6.27
  -1   3 -13   51.87    5.63
   1  -3  13   61.15    5.63
  -1   3 -14  722.25   19.92
   1  -3  14  760.75   17.46
  -1   3 -14  730.89   21.39
  -1   3 -14  736.84   21.52
   1  -3  14  783.06   23.22
   1  -3  15   41.71    5.81
  -1   3 -15   44.72    5.70
   1  -3  15   42.09    4.31
  -1   3 -15   38.85    5.02
  -1   3 -15   42.09    5.43
   1  -3  16   25.21    3.47
  -1   3 -16   22.89    4.18
  -1   3 -16   18.02    3.65
   1  -3  16   30.50    5.16
   1  -3  17    4.04    1.61
  -1   3 -17    5.55    2.30
  -1   3 -17    4.87    2.55
   1  -3  17    6.23    3.16
   1  -3  18   28.76    3.74
  -1   3 -18   22.70    4.25
  -1   3 -18   27.88    5.22
   1  -3  18   24.68    5.20
   1  -3  19    2.17    1.26
  -1   3 -19   -2.74    2.18
  -1   3 -19    4.62    2.44
   1  -3  19   -0.50    2.47
  -1   3 -20   37.41    6.13
  -1   3 -20   28.76    5.06
   1  -3  20   40.78    6.69
  -1   3 -21   16.74    4.40
  -1   3 -21   33.13    6.09
   1  -3  21   25.19    5.76
  -1   3 -22   19.60    4.55
   1  -3  22   18.93    5.28
  -1   3 -22   27.05    5.80
  -1   2  22   13.18    4.34
   1  -2 -22    4.47    2.60
  -1   2  21    0.81    2.40
   1  -2 -21    0.01    2.59
  -1   2  20   14.22    3.27
  -1   2  20   17.29    4.44
   1  -2 -20   19.76    4.80
  -1   2  19    3.32    2.09
  -1   2  19   -0.34    2.68
   1  -2 -19   -0.11    1.74
  -1   2  18    3.64    2.01
  -1   2  18    4.12    2.11
   1  -2 -18    1.95    2.44
  -1   2  17   17.80    3.79
   1  -2 -17   17.26    3.25
   1  -2 -17   15.42    4.03
  -1   2  17   16.98    4.02
   1  -2 -16   76.53    7.69
   1  -2 -16   65.20    5.96
  -1   2  16   72.83    7.08
  -1   2  16   74.01    7.69
   1  -2 -15    0.49    1.38
   1  -2 -15   -1.14    2.01
  -1   2  15   -0.08    1.18
  -1   2  14   33.74    4.62
   1  -2 -14   26.21    3.59
   1  -2 -14   27.14    4.46
   1  -2 -13   79.11    7.02
   1  -2 -13   75.07    7.72
   1  -2 -13   72.37    5.55
  -1   2  13   83.22    6.91
  -1   2  13   79.13    6.80
  -1   2  12  208.66   10.55
   1  -2 -12  209.73   10.96
   1  -2 -12  198.23   10.68
   1  -2 -12  197.88    8.71
  -1   2  12  193.16   10.21
  -1   2  12  201.13   10.36
  -1   2  11  173.45    9.26
   1  -2 -11  159.92    9.10
  -1   2  11  149.13    8.83
   1  -2 -11  161.91    9.41
   1  -2 -11  162.33    7.43
  -1   2  11  162.42    9.09
  -1   2  11  157.77    8.81
   1  -2 -10  162.11    8.75
   1  -2 -10  143.97    8.59
  -1   2  10  160.08    8.73
  -1   2  10  168.18    8.56
   1  -2 -10  141.38    6.56
   1  -2  -9  454.35   14.65
  -1   2   9  463.11   14.31
  -1   2   9  457.46   13.29
   1  -2  -9  427.01   10.72
   1  -2  -9  431.18   13.78
   1  -2  -8  116.98    6.72
  -1   2   8  119.99    6.51
   1  -2  -8  113.23    5.14
  -1   2   8  117.81    6.36
   1  -2  -8  104.31    6.79
  -1   2   8  113.22    6.90
  -1   2   7  154.78    5.56
   1  -2  -7  154.88    5.54
  -1   2   7  157.43    6.87
   1  -2  -7  137.31    7.54
  -1   2   7  154.98    7.69
  -1   2   7  168.48    7.32
   1  -2  -7  151.26    7.39
  -1   2   6   79.10    3.57
   1  -2  -6   98.07    4.09
  -1   2   6   87.51    4.77
  -1   2   6   94.67    5.76
   1  -2  -6   81.62    5.61
  -1   2   6   86.84    4.99
   1  -2  -6   94.24    5.43
  -1   2   5   37.16    2.24
   1  -2  -5   35.78    3.20
  -1   2   5   35.77    3.41
   1  -2  -5   33.44    3.44
  -1   2   5   37.27    2.88
   1  -2  -5   42.84    2.56
  -1   2   4    3.59    1.26
  -1   2   4    2.86    0.65
  -1   2   4    4.06    0.96
   1  -2  -4    3.88    1.40
   1  -2  -4    2.70    0.84
   1  -2  -3    3.46    1.14
  -1   2   3    3.58    0.81
   1  -2  -3    3.26    0.90
  -1   2   3    2.95    0.97
   1  -2  -3    2.56    0.89
   1  -2  -2  673.30   10.54
  -1   2   2  687.00   12.67
  -1   2   2  701.59    8.47
   1  -2  -1  464.01    8.08
  -1   2   1  440.81    5.26
   1  -2   0  168.18    4.53
  -1   2   0  162.29    4.54
  -1   2   0  167.02    4.07
  -1   2   0  155.44    5.30
   1  -2   1  255.71    5.42
  -1   2  -1  247.69    5.39
  -1   2  -1  245.48    6.11
  -1   2  -1  245.09    4.63
   1  -2   1  253.33    4.72
   1  -2   1  237.41    6.23
   1  -2   2 1283.00   13.67
  -1   2  -2 1287.24   12.94
   1  -2   2 1319.51   12.03
  -1   2  -2 1296.43   12.01
   1  -2   2 1334.27   12.61
  -1   2  -2 1293.00   12.47
   1  -2   2 1342.28    8.29
  -1   2  -2 1267.54   15.75
   1  -2   3 2528.12   18.07
  -1   2  -3 2513.95   17.25
   1  -2   3 2586.95   15.39
  -1   2  -3 2511.12   19.24
   1  -2   3 2578.58   19.41
  -1   2  -3 2527.94   18.86
   1  -2   3 2600.43   18.93
  -1   2  -3 2510.67   22.96
   1  -2   3 2568.56   23.78
   1  -2   4 1349.76   12.83
   1  -2   4 1418.29   13.61
   1  -2   4 1412.79   19.58
   1  -2   4 1401.74   16.12
  -1   2  -4 1353.24   16.08
  -1   2  -4 1360.78   15.14
  -1   2  -4 1333.90   17.19
   1  -2   4 1392.91   18.27
   1  -2   5  628.82    8.85
   1  -2   5  648.23   10.49
  -1   2  -5  617.57   12.37
   1  -2   5  648.51   12.21
   1  -2   5  624.25   13.45
   1  -2   5  616.98   13.07
  -1   2  -5  638.28   11.45
   1  -2   5  633.18   11.44
   1  -2   6   25.03    2.32
  -1   2  -6   22.90    2.60
   1  -2   6   26.28    2.83
   1  -2   6   23.49    2.84
   1  -2   6   27.84    2.91
  -1   2  -6   22.07    2.40
   1  -2   6   23.20    2.54
   1  -2   7  115.17    5.42
  -1   2  -7  135.76    6.50
   1  -2   7  130.69    6.61
  -1   2  -7  128.04    6.84
   1  -2   7  138.71    7.06
   1  -2   7  121.08    6.33
  -1   2  -7  118.19    5.79
   1  -2   7  127.78    6.21
   1  -2   8    1.15    1.03
   1  -2   8    2.29    1.39
  -1   2  -8    0.97    0.80
  -1   2  -8    2.46    1.39
   1  -2   8    1.44    0.95
  -1   2  -8    0.51    0.93
   1  -2   8    1.34    0.86
   1  -2   9  326.20   11.21
   1  -2   9  312.63   11.63
  -1   2  -9  302.92   11.63
  -1   2  -9  356.43   11.59
   1  -2   9  318.45   11.23
   1  -2   9  340.68   10.72
  -1   2  -9  294.61   10.50
   1  -2  10  347.71   12.45
   1  -2  10  382.58   13.60
  -1   2 -10  398.64   14.02
  -1   2 -10  391.19   12.84
   1  -2  10  384.14   12.09
  -1   2 -10  368.12   12.43
  -1   2 -11  137.27    8.03
   1  -2  11  129.41    8.36
   1  -2  11  131.87    7.49
  -1   2 -11  122.94    8.17
   1  -2  11  133.06    6.14
  -1   2 -11  129.40    7.83
   1  -2  12   17.03    3.32
   1  -2  12   18.84    3.24
  -1   2 -12   14.78    3.00
  -1   2 -12   11.97    2.55
   1  -2  12   15.28    2.82
  -1   2 -12   11.29    2.60
   1  -2  12   16.77    2.35
  -1   2 -12   13.33    2.92
  -1   2 -13   50.96    5.62
   1  -2  13   54.60    5.72
  -1   2 -13   54.14    5.54
  -1   2 -13   53.18    5.06
   1  -2  13   53.13    5.31
   1  -2  13   46.51    3.98
   1  -2  13   55.05    6.05
  -1   2 -13   49.27    5.63
  -1   2 -14  263.44   12.95
  -1   2 -14  297.58   13.46
   1  -2  14  288.53   13.63
  -1   2 -14  253.98   11.71
   1  -2  14  298.93   14.50
   1  -2  14  270.63    9.67
  -1   2 -14  270.23   13.71
  -1   2 -14  276.62   14.26
  -1   2 -15  164.04   10.63
  -1   2 -15  175.66   10.83
  -1   2 -15  165.07    9.84
  -1   2 -15  170.47   11.17
   1  -2  15  168.23    7.85
  -1   2 -15  194.88   12.47
   1  -2  15  163.54   11.23
  -1   2 -16   78.73    7.16
  -1   2 -16   98.61    8.48
   1  -2  16   91.49    5.91
   1  -2  16   77.51    8.11
  -1   2 -16   72.52    7.53
  -1   2 -17   12.23    3.68
  -1   2 -17    9.14    2.76
  -1   2 -17   13.46    3.48
   1  -2  17   10.68    2.10
   1  -2  17   17.08    4.42
   1  -2  18    4.32    1.49
   1  -2  18    4.46    2.80
  -1   2 -18    1.69    2.28
  -1   2 -18    6.95    2.55
   1  -2  19    2.51    2.10
  -1   2 -19    4.80    2.35
   1  -2  20   24.69    5.28
  -1   2 -20   23.19    4.69
  -1   2 -20   18.82    4.65
  -1   2 -21    6.88    2.88
  -1   2 -21    3.63    2.37
   1  -2  22   15.69    4.51
  -1   2 -22   18.93    4.73
  -1   2 -22   23.09    4.75
   1  -1 -22    1.12    1.80
  -1   1  22    0.91    2.14
   1  -1 -21   11.64    3.53
  -1   1  21   17.35    4.64
   1  -1 -20   16.85    4.36
  -1   1  20   21.57    4.53
  -1   1  20   26.41    4.74
   1  -1 -19    2.05    2.52
  -1   1  19    6.15    2.94
  -1   1  19    3.49    2.34
   1  -1 -18  191.82   12.85
  -1   1  18  193.44   13.09
  -1   1  17   -2.21    1.88
  -1   1  17    1.07    2.22
   1  -1 -17    1.91    2.03
   1  -1 -17    0.48    1.37
   1  -1 -16   52.45    6.26
   1  -1 -16   50.28    5.23
  -1   1  16   63.75    6.59
  -1   1  15   -0.20    1.32
   1  -1 -15    0.04    0.97
   1  -1 -15   -1.12    1.31
  -1   1  14    1.44    1.05
   1  -1 -14   -0.54    1.37
   1  -1 -14    2.19    1.24
  -1   1  13   31.71    4.40
   1  -1 -13   31.78    4.39
   1  -1 -13   30.56    4.93
  -1   1  13   29.00    4.14
   1  -1 -13   20.94    3.01
   1  -1 -12    3.60    1.35
  -1   1  12    6.26    2.04
   1  -1 -12    2.70    1.97
  -1   1  12    4.80    1.83
  -1   1  12    5.62    1.85
   1  -1 -12    5.34    2.08
   1  -1 -11   37.53    5.00
   1  -1 -11   54.91    5.29
  -1   1  11   46.11    4.83
   1  -1 -11   38.44    3.55
  -1   1  11   47.95    4.82
  -1   1  11   45.73    4.83
   1  -1 -10  258.24    8.52
  -1   1  10  286.20   11.56
  -1   1  10  287.61   10.92
   1  -1 -10  284.83   11.28
  -1   1   9 1199.94   22.64
  -1   1   9 1214.65   21.32
   1  -1  -9 1210.36   23.10
   1  -1  -8  105.88    6.58
   1  -1  -8  111.60    6.59
  -1   1   8  128.31    6.75
   1  -1  -8  102.20    4.60
  -1   1   8  115.63    6.21
  -1   1   8  116.23    6.82
   1  -1  -7   54.43    4.52
  -1   1   7   63.54    4.52
   1  -1  -7   56.22    4.43
  -1   1   7   59.60    4.70
   1  -1  -7   61.01    3.16
  -1   1   7   60.67    4.25
   1  -1  -6  538.72   12.30
  -1   1   6  489.28   11.60
   1  -1  -6  505.24   12.99
  -1   1   6  511.87   13.02
   1  -1  -6  480.24    7.71
  -1   1   6  515.69   11.40
  -1   1   5   23.90    2.39
   1  -1  -5   21.48    2.33
  -1   1   5   20.41    2.54
   1  -1  -5   21.17    2.53
   1  -1  -5   20.17    1.33
  -1   1   5   23.53    2.28
   1  -1  -4  924.91   15.73
  -1   1   4  970.80   15.95
  -1   1   3 1561.15   19.04
   1  -1  -3 1530.94   19.22
   1  -1  -3 1587.41   16.37
  -1   1   2  136.19    5.17
   1  -1  -2  142.75    4.38
   1  -1   2 1452.07   14.79
  -1   1  -2 1448.35   14.23
  -1   1  -2 1487.51   10.86
   1  -1   2 1547.38   18.72
   1  -1   2 1463.52   11.40
  -1   1  -2 1562.37   11.24
   1  -1   2 1491.10   11.13
  -1   1  -2 1443.52   10.24
   1  -1   2 1463.66   10.25
   1  -1   2 1501.53   13.85
  -1   1  -2 1480.54   13.75
  -1   1  -3   31.91    2.27
   1  -1   3   35.87    2.50
   1  -1   3   32.63    1.87
  -1   1  -3   31.23    2.89
   1  -1   3   28.30    2.79
   1  -1   3   31.68    1.50
   1  -1   3   32.25    2.34
  -1   1  -3   33.19    2.34
  -1   1  -3   34.28    1.91
  -1   1  -3   32.46    2.00
   1  -1   3   36.72    2.10
   1  -1   4  763.63    6.77
  -1   1  -4  797.64   11.18
   1  -1   4  766.80   10.79
  -1   1  -4  774.81   11.93
  -1   1  -4  758.23   12.57
   1  -1   4  775.16   12.48
   1  -1   4  833.37   15.49
  -1   1  -4  798.70   15.37
   1  -1   4  804.71   12.43
  -1   1  -4  782.18   10.52
   1  -1   4  778.26   10.63
   1  -1   5   28.55    2.69
  -1   1  -5   28.20    2.71
   1  -1   5   32.49    2.77
  -1   1  -5   27.69    2.35
   1  -1   5   31.70    2.47
  -1   1  -5   27.22    2.46
   1  -1   5   35.27    3.41
  -1   1  -5   30.52    2.41
   1  -1   5   30.46    2.46
  -1   1  -6  155.47    5.99
   1  -1   6  166.96    6.25
   1  -1   6  164.56    6.18
  -1   1  -6  155.93    6.15
  -1   1  -6  163.26    6.31
   1  -1   6  167.89    6.55
   1  -1   6  164.49    7.00
  -1   1  -6  171.15    8.03
  -1   1  -7  925.41   16.04
   1  -1   7  944.05   16.39
   1  -1   7  983.05   16.23
  -1   1  -7  943.97   16.36
   1  -1   7  980.70   18.38
  -1   1  -7  943.76   20.09
  -1   1  -8  188.00    7.81
   1  -1   8  193.89    5.40
  -1   1  -8  196.53    7.93
   1  -1   8  191.85    7.93
  -1   1  -8  198.93    7.31
   1  -1   8  205.78    7.99
  -1   1  -8  191.82    7.96
   1  -1   8  208.52    9.02
  -1   1  -8  200.93    9.61
  -1   1  -9  105.81    6.27
   1  -1   9  111.11    6.47
  -1   1  -9  113.35    6.34
  -1   1  -9  114.18    6.00
  -1   1  -9  113.43    6.64
   1  -1   9  127.22    6.75
   1  -1   9  120.99    4.65
  -1   1  -9  115.14    7.67
   1  -1   9  128.21    7.59
   1  -1  10   24.17    3.61
  -1   1 -10   19.06    2.94
  -1   1 -10   22.16    3.09
  -1   1 -10   20.37    2.74
  -1   1 -10   20.75    3.12
   1  -1  10   21.97    3.08
   1  -1  10   20.23    2.07
  -1   1 -10   20.86    3.52
  -1   1 -10   22.80    3.59
   1  -1  11   23.69    3.78
  -1   1 -11   27.57    3.69
  -1   1 -11   24.59    3.28
   1  -1  11   20.95    3.10
   1  -1  11   22.42    2.29
  -1   1 -11   20.96    3.28
  -1   1 -11   20.95    3.56
  -1   1 -12    4.18    1.92
   1  -1  12    4.71    2.01
   1  -1  12    3.28    1.73
  -1   1 -12    1.33    1.34
  -1   1 -12    4.43    1.59
   1  -1  12    5.13    1.85
   1  -1  12    3.46    1.12
  -1   1 -12    9.37    2.34
  -1   1 -12    3.10    1.77
  -1   1 -13   16.96    3.69
   1  -1  13   14.64    3.36
   1  -1  13   12.65    3.00
  -1   1 -13   11.22    2.61
  -1   1 -13   12.50    2.92
  -1   1 -13   11.31    2.95
   1  -1  13   13.18    1.97
   1  -1  13   14.16    2.92
  -1   1 -13   11.78    2.76
   1  -1  14  170.74   11.17
   1  -1  14  164.85   10.15
  -1   1 -14  166.12   10.05
  -1   1 -14  157.40    9.15
  -1   1 -14  182.81   10.79
   1  -1  14  152.15    6.55
  -1   1 -14  162.22   11.20
  -1   1 -14  163.28   11.35
   1  -1  15  291.44   15.13
  -1   1 -15  301.57   14.01
  -1   1 -15  257.97   12.24
  -1   1 -15  281.62   14.16
   1  -1  15  295.35    9.22
  -1   1 -15  305.67   16.13
  -1   1 -15  276.62   14.62
  -1   1 -16  217.24   12.33
  -1   1 -16  223.56   11.85
  -1   1 -16  209.45   13.69
   1  -1  16  213.23    7.89
   1  -1  16  208.46   13.21
  -1   1 -17   76.37    7.64
  -1   1 -17   76.85    7.29
   1  -1  17   77.55    4.76
  -1   1 -17   70.96    8.27
   1  -1  17   73.32    8.28
  -1   1 -18    3.07    2.40
  -1   1 -18    3.39    2.09
   1  -1  18    4.05    2.65
   1  -1  18    2.32    0.86
  -1   1 -19    5.58    2.30
   1  -1  19    7.61    3.49
  -1   1 -20   36.96    5.96
  -1   1 -20   37.36    6.08
   1  -1  20   36.16    6.56
  -1   1 -21   26.18    5.06
  -1   1 -21   34.85    6.29
   1  -1  21   37.09    6.90
   1  -1  22   -2.32    1.87
  -1   1 -22    3.77    2.51
   1   0 -22    0.64    2.69
  -1   0  22   -5.50    3.20
  -1   0  21   11.02    2.96
  -1   0  21    9.26    3.42
   1   0 -21   10.87    3.69
  -1   0  20   12.83    3.22
   1   0 -20   16.36    4.04
  -1   0  20    7.88    3.38
  -1   0  19  124.10    9.83
   1   0 -19  115.63   10.31
  -1   0  19  114.31   10.32
   1   0 -18  125.35   10.24
  -1   0  18  118.91   10.18
   1   0 -18  121.09    8.71
  -1   0  18  113.35    9.22
  -1   0  17    0.11    1.57
   1   0 -17   -1.16    2.65
   1   0 -17    0.14    1.31
  -1   0  16   88.17    7.81
   1   0 -16   85.32    8.11
   1   0 -16   83.07    6.76
  -1   0  15    4.57    1.91
   1   0 -15    6.46    1.85
   1   0 -15    6.12    2.22
  -1   0  14    1.01    1.19
   1   0 -14    0.72    1.82
   1   0 -14    1.85    1.26
   1   0 -13   93.81    7.45
  -1   0  13  110.12    7.97
  -1   0  13  104.28    7.58
   1   0 -13   94.95    6.20
  -1   0  13  105.06    7.81
   1   0 -12    7.58    2.34
   1   0 -12    9.37    2.53
  -1   0  12   11.87    2.68
  -1   0  12    9.30    2.59
  -1   0  12   10.32    2.45
   1   0 -12    8.25    1.69
   1   0 -12    9.17    2.73
   1   0 -11  300.44   13.39
   1   0 -11  314.12   12.38
   1   0 -11  296.50   11.90
  -1   0  11  302.40   11.76
  -1   0  11  308.77   12.39
   1   0 -11  268.73    9.24
  -1   0  10  605.65   15.79
   1   0 -10  602.94   16.07
   1   0 -10  653.21   16.71
  -1   0  10  619.82   16.96
   1   0 -10  669.63   13.90
  -1   0   9  265.92    9.97
   1   0  -9  269.96   10.19
   1   0  -9  263.48   10.35
  -1   0   9  282.44   11.05
   1   0  -9  271.04    7.97
  -1   0   8  271.73   10.37
   1   0  -8  279.71    9.97
   1   0  -8  258.85    9.57
  -1   0   8  266.04    9.37
   1   0  -7   23.02    2.84
   1   0  -7   30.03    3.19
  -1   0   7   28.59    3.20
   1   0  -6   27.72    2.82
   1   0  -6   26.06    2.92
  -1   0   6   26.58    3.00
   1   0  -5   30.44    2.74
   1   0  -5   35.87    2.95
  -1   0   5   35.38    3.24
   1   0  -4 1425.17   16.43
   1   0  -4 1436.27   19.01
   1   0  -3  772.02   10.84
  -1   0   3  771.54   13.05
   1   0   2  283.51    6.55
   1   0   2  302.76    6.10
  -1   0  -2  300.07    6.03
  -1   0  -2  299.73    5.21
   1   0   2  302.53    5.50
  -1   0  -2  324.25    9.24
  -1   0  -2  307.67    8.69
  -1   0  -3   22.50    1.67
  -1   0  -3   23.52    1.39
   1   0   3   24.08    2.10
   1   0   3   24.08    1.95
  -1   0  -3   23.79    1.95
   1   0   3   25.81    2.87
  -1   0  -3   24.50    2.84
  -1   0  -3   24.86    2.75
   1   0   3   22.77    1.74
   1   0   4  254.64    7.47
  -1   0  -4  259.76    6.21
   1   0   4  266.64    6.39
  -1   0  -4  267.93    5.58
  -1   0  -4  269.46    6.21
  -1   0  -4  275.22    7.23
   1   0   4  261.59    6.94
  -1   0  -4  262.88    8.64
  -1   0  -4  272.62    9.62
   1   0   5  234.68    7.90
   1   0   5  239.59    6.68
  -1   0  -5  230.94    6.52
  -1   0  -5  225.72    5.98
  -1   0  -5  240.24    6.81
   1   0   5  228.89    7.16
  -1   0  -5  234.20    7.37
  -1   0  -5  217.72    8.42
  -1   0  -5  246.67    9.66
   1   0   6  540.70   12.81
  -1   0  -6  525.77   11.20
  -1   0  -6  543.42   10.92
   1   0   6  515.16   10.86
  -1   0  -6  491.62    9.89
  -1   0  -6  517.43   11.74
   1   0   6  559.09   11.99
  -1   0  -6  519.60   13.79
  -1   0  -6  539.91   15.03
  -1   0  -7  160.29    8.67
   1   0   7  162.11    3.68
   1   0   7  160.15    6.48
  -1   0  -7  167.90    6.65
  -1   0  -7  157.69    6.04
  -1   0  -7  165.06    7.16
   1   0   7  164.92    7.00
  -1   0  -7  171.36    8.34
   1   0   7  166.98    7.71
   1   0   8    6.22    1.62
   1   0   8    8.17    2.06
   1   0   8   10.46    1.85
  -1   0  -8    9.19    1.85
  -1   0  -8    7.01    1.61
  -1   0  -8    9.60    2.47
   1   0   8    8.60    1.04
  -1   0  -8    7.34    2.09
  -1   0  -8    7.12    1.67
   1   0   9  662.38   15.87
  -1   0  -9  676.32   16.04
   1   0   9  662.19   15.21
  -1   0  -9  676.34   15.28
  -1   0  -9  676.67   14.62
   1   0   9  680.06   17.65
   1   0   9  662.64    9.52
  -1   0  -9  673.01   19.87
  -1   0  -9  660.88   18.00
   1   0  10  147.42    7.94
  -1   0 -10  150.95    8.36
   1   0  10  159.78    9.08
  -1   0 -10  150.63    8.14
  -1   0 -10  154.36    7.81
  -1   0 -10  160.98    7.62
   1   0  10  150.60    4.92
  -1   0 -10  150.57    8.98
  -1   0 -10  154.91    9.92
  -1   0 -11    0.43    1.34
  -1   0 -11    1.56    1.12
  -1   0 -11    5.62    2.10
   1   0  11    3.68    1.80
   1   0  11    4.19    1.74
  -1   0 -11    3.15    1.59
  -1   0 -11    2.67    1.39
  -1   0 -11    2.74    1.48
   1   0  11    2.96    0.75
  -1   0 -12   17.75    3.89
  -1   0 -12   13.28    2.62
   1   0  12   12.86    1.65
  -1   0 -12   17.03    3.38
   1   0  12   13.76    3.10
   1   0  12   13.43    2.77
  -1   0 -12   14.21    2.88
  -1   0 -12   14.11    3.03
  -1   0 -12   15.51    3.13
   1   0  12   11.76    2.64
   1   0  13    0.62    0.66
  -1   0 -13    4.20    1.96
  -1   0 -13    2.14    1.66
   1   0  13    2.81    1.55
   1   0  13    2.46    1.26
  -1   0 -13    2.15    1.68
  -1   0 -13    1.50    1.95
  -1   0 -13    2.02    1.86
   1   0  14   34.58    5.23
  -1   0 -14   34.74    4.89
   1   0  14   31.97    4.40
  -1   0 -14   31.52    4.44
   1   0  14   30.94    2.67
  -1   0 -14   30.53    4.09
  -1   0 -14   30.56    4.87
  -1   0 -14   31.96    5.33
  -1   0 -15  392.90   19.35
   1   0  15  388.93    9.36
  -1   0 -15  404.22   17.09
  -1   0 -15  375.95   14.88
  -1   0 -15  364.36   15.15
  -1   0 -15  373.75   17.11
   1   0  15  393.26   17.64
  -1   0 -16   36.03    5.20
   1   0  16   29.44    2.63
  -1   0 -16   35.09    4.77
   1   0  16   31.81    5.36
  -1   0 -16   36.09    5.95
   1   0  17   45.85    3.13
  -1   0 -17   38.06    5.51
  -1   0 -17   42.38    5.77
   1   0  17   51.47    6.91
   1   0  18    5.74    2.71
  -1   0 -18    6.03    2.01
  -1   0 -18    4.54    1.94
  -1   0 -19    3.20    2.55
   1   0  19    4.83    3.24
  -1   0 -20    3.31    2.16
   1   0  20    4.15    3.05
  -1   0 -21    9.42    3.43
   1   0  21    8.80    3.34
  -1  -1  23   22.66    5.65
   1   1 -23   27.07    5.91
  -1  -1  22   12.48    3.73
   1   1 -22   21.97    5.32
   1   1 -21   74.55    8.53
  -1  -1  21   71.65    7.85
  -1  -1  21   60.13    8.15
  -1  -1  20    3.07    2.28
   1   1 -20    3.44    2.34
  -1  -1  20    4.97    2.74
  -1  -1  19   27.65    4.93
  -1  -1  19   22.59    4.71
   1   1 -19   30.38    5.42
   1   1 -18   63.12    7.27
   1   1 -18   69.49    6.63
  -1  -1  18   80.54    7.93
  -1  -1  17   14.21    3.62
   1   1 -17   21.65    4.37
   1   1 -17   21.34    4.58
   1   1 -17   14.91    3.12
   1   1 -17   12.87    2.94
  -1  -1  16  259.76   13.40
   1   1 -16  271.97   14.06
   1   1 -16  267.38   13.79
   1   1 -16  228.79   11.10
   1   1 -16  266.34   12.14
   1   1 -15    0.33    1.10
   1   1 -15    2.41    1.90
   1   1 -15   -0.17    1.62
  -1  -1  15    0.75    1.53
   1   1 -14    9.17    2.91
   1   1 -14    6.39    2.53
  -1  -1  14   10.63    2.71
   1   1 -14    8.23    1.94
   1   1 -14   13.36    3.40
  -1  -1  13  238.77   11.73
  -1  -1  13  255.09   11.66
   1   1 -13  253.68   11.88
   1   1 -13  252.38   12.04
   1   1 -13  277.17   13.86
  -1  -1  13  248.87   12.06
  -1  -1  12   13.20    2.77
  -1  -1  12   12.14    2.65
   1   1 -12    8.68    2.35
   1   1 -12    8.93    2.36
   1   1 -12   11.05    2.79
  -1  -1  12   10.63    2.62
  -1  -1  11    2.96    1.32
   1   1 -11    1.21    1.29
   1   1 -11    0.29    1.12
   1   1 -11    1.04    1.44
  -1  -1  11    0.75    1.20
  -1  -1  10  236.29   10.60
  -1  -1  10  207.74    9.20
   1   1 -10  220.96    9.91
   1   1 -10  247.22   10.29
   1   1  -9  107.92    6.63
   1   1  -9  109.23    6.55
  -1  -1   9  129.44    7.50
   1   1  -8 1471.94   22.40
   1   1  -8 1436.11   22.43
  -1  -1   8 1465.05   24.26
   1   1  -7   30.37    3.12
  -1  -1   7   26.45    3.20
   1   1  -6    0.07    0.80
  -1  -1   6   -0.37    1.02
   1   1  -5  584.58   11.60
  -1  -1   5  587.82   12.68
   1   1  -4  614.16   10.53
  -1  -1   4  568.37   11.49
  -1  -1   3  804.81   10.76
   1   1  -3  790.02   10.83
   1   1  -3  793.49   10.13
  -1  -1   3  783.90   11.97
   1   1  -2    2.36    0.65
  -1  -1   2    0.88    0.50
  -1  -1   2    2.39    0.58
  -1  -1   2    1.31    0.63
   1   1  -2    0.66    0.52
  -1  -1   1 1299.20   16.06
   1   1   0  733.73    6.49
  -1  -1   0  747.95    6.84
   1   1   0  733.44   11.13
   1   1   1    5.49    1.22
   1   1   1    5.16    1.01
  -1  -1  -1    7.23    1.48
   1   1   2    0.91    0.64
   1   1   2    1.65    1.09
  -1  -1  -2    3.51    1.26
  -1  -1  -2    1.30    1.01
   1   1   2    1.39    0.39
  -1  -1  -2    1.75    0.41
   1   1   2    1.88    0.85
   1   1   2    1.38    0.70
   1   1   3  431.75    6.27
  -1  -1  -3  432.17    6.20
   1   1   3  443.59    6.55
  -1  -1  -3  418.83    6.42
   1   1   3  427.45    9.15
   1   1   3  448.40   11.67
  -1  -1  -3  477.35   12.34
  -1  -1  -3  453.05   11.05
   1   1   3  434.50   10.77
   1   1   3  455.35    9.35
  -1  -1  -4   36.48    2.20
   1   1   4   36.90    2.25
  -1  -1  -4   36.83    2.26
   1   1   4   41.49    2.44
   1   1   4   39.66    3.06
  -1  -1  -4   40.80    3.16
  -1  -1  -4   43.11    4.01
   1   1   4   40.71    3.55
  -1  -1  -4   35.63    3.36
   1   1   4   32.42    2.73
   1   1   5  555.52    9.55
  -1  -1  -5  570.27    9.84
  -1  -1  -5  564.12    9.86
   1   1   5  544.45    9.72
  -1  -1  -5  581.79   12.97
   1   1   5  553.42   12.48
  -1  -1  -5  589.06   15.38
  -1  -1  -5  544.99   13.81
   1   1   5  561.98   11.94
   1   1   6  208.21    7.82
  -1  -1  -6  181.56    4.27
  -1  -1  -6  197.61    6.43
   1   1   6  183.55    6.20
  -1  -1  -6  174.99    6.15
   1   1   6  184.35    6.23
   1   1   6  192.13    7.93
  -1  -1  -6  193.01    9.43
   1   1   6  188.05    3.63
  -1  -1  -6  194.54    8.74
   1   1   7  132.66    6.62
   1   1   7  128.22    6.91
  -1  -1  -7  120.83    3.87
   1   1   7  126.81    5.64
  -1  -1  -7  138.98    5.91
  -1  -1  -7  127.61    5.66
   1   1   7  124.71    3.31
  -1  -1  -7  136.41    8.38
  -1  -1  -7  134.38    7.63
  -1  -1  -8    4.16    1.81
  -1  -1  -8    3.62    1.31
   1   1   8    4.05    0.70
   1   1   8    2.55    1.63
   1   1   8    5.07    1.37
  -1  -1  -8    1.85    1.02
   1   1   8    4.45    1.60
  -1  -1  -8    1.43    1.11
  -1  -1  -8    3.97    1.43
   1   1   9  681.41   16.71
  -1  -1  -9  665.47   16.69
   1   1   9  724.59   15.52
  -1  -1  -9  643.51   14.63
  -1  -1  -9  751.56   15.75
   1   1   9  674.10   17.82
   1   1   9  703.78    9.52
  -1  -1  -9  745.21   22.25
  -1  -1  -9  700.01   18.99
   1   1  10   65.23    5.51
  -1  -1 -10   75.06    5.97
   1   1  10   63.42    4.99
  -1  -1 -10   65.62    4.99
  -1  -1 -10   65.38    5.06
   1   1  10   64.86    5.87
   1   1  10   61.65    3.06
  -1  -1 -10   63.69    6.87
  -1  -1 -10   65.70    6.15
  -1  -1 -11  210.54   10.39
  -1  -1 -11  215.49   11.55
  -1  -1 -11  197.67    9.19
  -1  -1 -11  199.87    9.13
   1   1  11  200.44   10.77
   1   1  11  207.30    5.84
  -1  -1 -11  217.97   13.20
  -1  -1 -11  200.10   10.32
   1   1  11  202.89   10.08
  -1  -1 -12   34.38    4.73
   1   1  12   37.12    5.00
  -1  -1 -12   35.19    4.53
   1   1  12   38.68    4.40
  -1  -1 -12   38.37    4.39
  -1  -1 -12   35.63    4.22
  -1  -1 -12   41.56    5.34
   1   1  12   36.54    2.61
  -1  -1 -12   44.06    6.23
   1   1  13    3.30    0.86
   1   1  13    4.89    2.42
   1   1  13    1.68    1.25
  -1  -1 -13    2.89    1.82
  -1  -1 -13    1.58    1.36
  -1  -1 -13    2.76    2.01
  -1  -1 -13    1.67    1.17
  -1  -1 -14   10.51    3.26
  -1  -1 -14    7.00    2.43
   1   1  14    4.73    2.37
   1   1  14   11.31    3.02
  -1  -1 -14    7.97    2.51
  -1  -1 -14    8.68    2.62
  -1  -1 -14    6.69    2.31
  -1  -1 -14   11.39    3.26
   1   1  14    9.35    1.42
  -1  -1 -15  192.30   12.06
  -1  -1 -15  183.62   10.71
  -1  -1 -15  167.70   10.27
  -1  -1 -15  189.37   14.25
   1   1  15  188.68   12.31
   1   1  15  187.03    6.14
  -1  -1 -15  184.75   12.25
   1   1  16   45.80    6.53
   1   1  16   35.78    2.64
  -1  -1 -16   38.63    5.35
  -1  -1 -17   86.13    7.88
   1   1  17   92.31    9.34
   1   1  17   93.91    4.08
  -1  -1 -18    7.19    2.87
   1   1  18    1.01    2.21
  -1  -1 -19   30.11    5.05
   1   1  19   39.31    6.35
  -1  -1 -20   16.70    3.86
   1   1  20   15.98    4.21
  -1  -1 -21   -0.42    1.96
   1   1  21   -4.70    2.84
  -1  -2  23   32.29    6.53
   1   2 -23   30.99    6.19
  -1  -2  22    9.62    3.25
  -1  -2  22   14.30    4.32
   1   2 -22   14.87    4.24
  -1  -2  21    9.47    2.90
   1   2 -21    9.80    3.50
  -1  -2  21   13.83    4.15
  -1  -2  20    6.96    3.35
   1   2 -20    6.19    3.09
   1   2 -20    3.95    2.26
  -1  -2  20    4.93    2.46
  -1  -2  19   21.73    4.43
   1   2 -19   30.20    5.52
   1   2 -19   22.44    4.80
   1   2 -19   26.28    4.25
  -1  -2  18   24.18    4.47
   1   2 -18   23.72    3.96
   1   2 -18   19.19    4.26
  -1  -2  17   29.81    4.92
   1   2 -17   26.03    3.35
   1   2 -17   20.50    3.60
   1   2 -17   22.25    4.39
   1   2 -17   27.89    4.90
  -1  -2  16  132.55    9.78
   1   2 -16  133.78    7.26
   1   2 -16  128.75    9.68
   1   2 -16  141.59   10.30
  -1  -2  15   59.13    6.42
   1   2 -15   64.02    4.78
   1   2 -15   55.96    6.30
   1   2 -15   60.84    6.64
   1   2 -14  352.47   14.81
   1   2 -14  344.63   10.37
  -1  -2  14  358.32   15.10
   1   2 -14  360.01   16.46
   1   2 -14  357.39   15.03
  -1  -2  13   81.86    6.94
   1   2 -13   78.49    6.93
   1   2 -13   81.73    6.88
   1   2 -13   75.17    4.54
  -1  -2  13   69.42    6.52
   1   2 -13   83.45    7.58
  -1  -2  13   76.90    6.42
   1   2 -12   14.55    2.94
   1   2 -12   19.41    3.34
  -1  -2  12   15.01    3.05
   1   2 -12   14.99    1.89
   1   2 -12   21.83    3.91
  -1  -2  12   19.92    3.14
  -1  -2  11  110.68    7.67
   1   2 -11  117.42    7.55
  -1  -2  10   23.64    3.66
   1   2 -10   22.21    3.23
  -1  -2   9   91.32    6.65
   1   2  -9   87.08    5.96
  -1  -2   8  722.66   17.40
   1   2  -8  660.68   15.26
  -1  -2   7    0.12    1.00
   1   2  -7    1.61    1.04
  -1  -2   6  276.86    9.60
   1   2  -6  280.82    8.70
  -1  -2   5   50.56    3.84
  -1  -2   5   45.78    3.24
   1   2  -5   47.42    3.29
  -1  -2   4 1129.30   16.44
  -1  -2   4 1191.30   12.18
   1   2  -4 1173.84   14.62
  -1  -2   4 1157.58   14.60
  -1  -2   3 2182.42   20.74
  -1  -2   3 2207.63   19.53
   1   2  -3 2191.15   20.33
   1   2  -3 2193.47   17.69
  -1  -2   3 2135.68   17.68
  -1  -2   2    7.87    1.29
   1   2  -2    6.38    1.08
  -1  -2   2    7.22    0.98
   1   2  -2    7.89    0.98
  -1  -2   2    7.79    1.39
   1   2  -1  146.80    5.70
  -1  -2   1  131.98    4.27
   1   2  -1  134.37    4.06
  -1  -2   1  129.68    3.16
   1   2  -1  135.43    3.10
   1   2   0 2901.15   25.87
   1   2   0 2940.10   17.53
  -1  -2   0 2900.45   18.19
   1   2   1   84.19    3.74
  -1  -2  -1   90.98    3.79
   1   2   1   85.92    4.72
   1   2   1   81.58    3.00
  -1  -2  -1   85.58    3.04
   1   2   2  957.99   13.33
  -1  -2  -2  965.02   13.16
   1   2   2  977.25   10.71
  -1  -2  -2  979.16   10.86
   1   2   2  977.48   17.26
  -1  -2  -3    2.56    1.05
   1   2   3    4.89    1.17
   1   2   3    4.30    1.14
  -1  -2  -3    2.70    0.83
   1   2   3    2.74    1.35
   1   2   3    3.15    0.76
  -1  -2  -3    5.51    0.97
   1   2   3    3.89    0.62
  -1  -2  -3    3.49    0.71
   1   2   3    1.57    1.00
  -1  -2  -3    2.85    1.11
  -1  -2  -4   70.96    4.30
   1   2   4   65.39    4.12
   1   2   4   71.64    5.03
  -1  -2  -4   70.52    5.00
   1   2   4   64.63    2.81
   1   2   4   63.35    3.25
  -1  -2  -4   62.04    2.91
  -1  -2  -4   61.21    3.27
   1   2   4   63.39    4.97
  -1  -2  -4   70.28    5.37
   1   2   4   61.75    4.05
   1   2   5  281.44    9.09
  -1  -2  -5  286.26    9.33
  -1  -2  -5  290.83   10.59
   1   2   5  282.45   10.29
   1   2   5  278.04    6.64
   1   2   5  280.85    7.39
  -1  -2  -5  262.70    6.52
  -1  -2  -5  261.06    7.30
  -1  -2  -5  289.59   11.41
   1   2   5  276.32    9.02
   1   2   6  228.92    8.69
   1   2   6  215.41    8.58
  -1  -2  -6  240.08    9.21
  -1  -2  -6  222.67    9.74
   1   2   6  233.24    9.85
   1   2   6  228.40    6.75
  -1  -2  -6  247.90    7.74
   1   2   6  224.69    7.17
  -1  -2  -6  202.94    5.97
   1   2   6  233.46    5.44
  -1  -2  -6  231.66   10.67
   1   2   7    7.87    1.08
   1   2   7    8.66    1.94
   1   2   7    4.61    1.47
   1   2   7    5.79    1.33
   1   2   7    8.57    1.61
  -1  -2  -7    7.11    1.22
  -1  -2  -7    7.21    1.55
  -1  -2  -7    6.75    2.09
  -1  -2  -7    7.88    2.28
   1   2   7    9.57    2.41
   1   2   8  111.38    6.99
   1   2   8  119.87    7.88
  -1  -2  -8  113.29    7.60
   1   2   8  114.65    5.65
   1   2   8  126.02    6.20
  -1  -2  -8  115.02    6.07
   1   2   8  120.86    6.97
  -1  -2  -8  110.33    4.81
  -1  -2  -8  110.67    8.08
   1   2   8  107.31    3.97
   1   2   9  449.75   14.13
  -1  -2  -9  428.04    9.76
   1   2   9  445.26   12.06
  -1  -2  -9  459.33   12.78
   1   2   9  426.65   12.38
   1   2   9  415.83   14.26
  -1  -2  -9  442.55   16.94
   1   2   9  434.87    8.25
   1   2  10  106.16    7.25
  -1  -2 -10  101.01    4.97
   1   2  10  101.95    6.19
  -1  -2 -10  107.22    6.56
  -1  -2 -10  103.25    7.87
  -1  -2 -10  106.49    8.79
   1   2  10  100.71    7.34
   1   2  10  109.85    4.33
   1   2  11  493.85   16.92
  -1  -2 -11  487.90   16.22
  -1  -2 -11  491.17   14.66
  -1  -2 -11  481.82   17.61
  -1  -2 -11  491.19   19.56
   1   2  11  513.02    9.70
   1   2  11  468.13   15.82
  -1  -2 -11  467.87   16.36
   1   2  12   68.41    6.73
  -1  -2 -12   59.70    6.23
  -1  -2 -12   62.42    6.32
  -1  -2 -12   63.94    5.59
   1   2  12   70.21    3.69
  -1  -2 -12   68.39    7.00
  -1  -2 -12   58.55    7.19
  -1  -2 -13   12.92    3.34
   1   2  13   10.30    3.06
   1   2  13    9.62    2.25
  -1  -2 -13   12.34    4.09
  -1  -2 -13   11.48    2.59
   1   2  13   11.53    1.57
  -1  -2 -13    7.40    2.46
  -1  -2 -13    9.48    2.33
   1   2  14    5.59    1.19
   1   2  14    7.79    3.21
   1   2  14    4.47    1.81
  -1  -2 -14    1.32    1.19
  -1  -2 -14    4.74    2.05
  -1  -2 -14    4.94    3.08
  -1  -2 -14    1.29    1.35
  -1  -2 -15  247.47   12.32
  -1  -2 -15  241.15   13.96
   1   2  15  229.60   13.67
   1   2  15  248.79    7.04
   1   2  16   19.16    1.91
  -1  -2 -16   16.42    3.69
   1   2  16   17.91    4.48
  -1  -2 -17   11.57    3.34
   1   2  17    6.76    2.97
  -1  -2 -18    3.32    2.54
   1   2  18   -1.84    2.13
  -1  -2 -19   28.17    5.06
   1   2  19   36.84    6.60
  -1  -2 -20    2.11    2.29
   1   2  20   -2.47    3.52
   1   3 -23   62.82    8.60
  -1  -3  23   47.35    7.66
  -1  -3  22    2.08    2.26
   1   3 -22    3.99    2.03
   1   3 -22    2.66    2.98
  -1  -3  22    5.10    2.89
  -1  -3  21   14.91    3.85
   1   3 -21   19.21    4.56
   1   3 -21   16.58    4.88
  -1  -3  21    8.27    3.37
   1   3 -20   10.61    3.65
  -1  -3  20    7.62    3.24
   1   3 -19   21.45    4.06
   1   3 -19   14.56    3.72
   1   3 -19   15.25    4.02
  -1  -3  19   12.88    3.55
   1   3 -18   17.55    4.20
   1   3 -18   16.29    3.89
  -1  -3  18   14.04    3.81
   1   3 -17   27.04    4.81
   1   3 -17   21.28    4.23
  -1  -3  17   19.73    4.06
   1   3 -16  112.76    9.11
   1   3 -16  119.99    9.60
  -1  -3  16  110.36    9.09
   1   3 -15   83.55    7.48
   1   3 -15   80.99    7.65
  -1  -3  15   84.82    7.82
   1   3 -14   84.63    7.39
   1   3 -14   88.16    7.56
  -1  -3  14   76.83    7.23
   1   3 -13   12.05    2.82
  -1  -3  13    9.12    2.28
   1   3 -13   10.84    2.85
   1   3 -12   -0.51    1.91
   1   3 -12    3.25    1.86
  -1  -3  12    1.49    1.59
  -1  -3  11   13.26    3.08
   1   3 -10    2.69    1.34
  -1  -3  10    0.82    1.27
   1   3  -9   48.84    4.51
   1   3  -8  428.32   12.38
  -1  -3   8  440.95   13.73
   1   3  -7    4.30    1.52
  -1  -3   7    3.20    1.17
  -1  -3   6  224.23    8.94
  -1  -3   6  223.92    7.93
   1   3  -6  222.85    7.85
  -1  -3   5   38.00    3.06
   1   3  -5   36.22    2.99
  -1  -3   5   36.42    2.33
  -1  -3   5   36.08    3.39
  -1  -3   4  641.87   13.11
   1   3  -4  673.85   13.21
  -1  -3   4  650.88   11.55
   1   3  -4  672.27   11.62
   1   3  -3 4833.71   32.69
  -1  -3   3 4755.76   33.41
   1   3  -3 4751.64   27.75
  -1  -3   2  181.21    5.14
   1   3  -2  197.89    5.12
  -1  -3   2  194.35    6.35
   1   3  -2  195.34    6.09
  -1  -3   1    5.21    0.98
   1   3  -1    6.30    1.62
   1   3  -1    5.23    1.06
  -1  -3   1    4.57    1.02
   1   3  -1    6.82    0.93
  -1  -3   1    5.28    0.86
   1   3   0  422.89    8.19
   1   3   0  431.41    5.81
  -1  -3   0  407.73    8.47
   1   3   0  402.99    8.54
  -1  -3   0  447.44    8.31
   1   3   0  420.07   11.34
   1   3   1    3.52    0.91
   1   3   1    4.03    0.61
  -1  -3  -1    3.49    0.88
   1   3   1    4.54    1.44
   1   3   1    3.87    0.90
  -1  -3  -1    3.59    0.91
   1   3   2 1943.89   25.58
  -1  -3  -2 1952.52   18.56
   1   3   2 1941.47   18.28
   1   3   2 1933.50   19.87
  -1  -3  -2 1990.31   19.71
  -1  -3  -2 2004.50   26.93
  -1  -3  -2 1967.78   18.64
   1   3   3   82.13    5.51
  -1  -3  -3   83.52    4.06
   1   3   3   85.85    4.04
   1   3   3   94.13    3.03
   1   3   3   85.09    4.58
  -1  -3  -3   93.44    4.69
  -1  -3  -3   79.71    3.82
  -1  -3  -3   85.05    5.71
   1   3   3   91.84    5.86
   1   3   4  504.32   12.51
  -1  -3  -4  549.39   12.31
   1   3   4  510.08   11.75
   1   3   4  495.10   14.02
   1   3   4  552.14    8.58
   1   3   4  510.23   10.24
  -1  -3  -4  488.48   10.34
   1   3   4  493.80   14.05
  -1  -3  -4  527.98   14.93
  -1  -3  -4  476.44    9.67
  -1  -3  -4  520.63   14.50
   1   3   5   32.57    3.45
  -1  -3  -5   33.91    3.36
   1   3   5   37.07    3.44
   1   3   5   32.66    3.90
   1   3   5   33.73    2.41
   1   3   5   32.29    2.83
  -1  -3  -5   30.05    2.65
  -1  -3  -5   38.78    3.12
  -1  -3  -5   44.26    4.71
  -1  -3  -5   32.12    3.92
   1   3   6  106.07    6.16
  -1  -3  -6  104.82    6.27
   1   3   6  111.81    7.21
  -1  -3  -6  104.96    7.13
   1   3   6  104.72    4.65
   1   3   6  104.49    5.24
  -1  -3  -6   98.35    4.97
  -1  -3  -6  101.61    5.39
  -1  -3  -6  106.40    7.56
   1   3   6  106.18    6.32
   1   3   7  416.00   12.98
   1   3   7  402.98   12.60
   1   3   7  408.28   14.24
  -1  -3  -7  407.53   14.55
   1   3   7  426.44   10.21
   1   3   7  357.77   10.56
  -1  -3  -7  394.84   10.30
  -1  -3  -7  427.14   11.59
  -1  -3  -7  422.82   15.71
   1   3   7  381.27    8.50
   1   3   8   89.82    6.37
   1   3   8   82.68    6.13
  -1  -3  -8   84.61    6.93
   1   3   8   91.55    7.02
   1   3   8   91.75    5.10
   1   3   8   83.83    5.32
  -1  -3  -8   80.23    4.75
  -1  -3  -8   88.29    5.53
  -1  -3  -8   85.70    7.42
   1   3   8   85.48    4.15
  -1  -3  -9    6.97    2.39
   1   3   9    8.04    2.09
   1   3   9    9.70    2.35
  -1  -3  -9    9.91    2.15
  -1  -3  -9   14.33    2.10
   1   3   9   11.97    2.08
   1   3   9    7.29    1.78
   1   3   9    9.77    1.48
  -1  -3  -9   13.98    2.97
   1   3  10  507.13   16.79
  -1  -3 -10  511.55   18.05
   1   3  10  492.98   13.50
  -1  -3 -10  488.25   12.23
  -1  -3 -10  546.92   15.17
   1   3  10  542.50   10.72
  -1  -3 -10  526.28   20.01
  -1  -3 -10  515.27   16.90
   1   3  10  537.17   16.91
   1   3  11  212.17   11.33
  -1  -3 -11  196.62    7.90
  -1  -3 -11  197.70   11.64
  -1  -3 -11  207.57   13.00
  -1  -3 -11  215.31   10.13
   1   3  11  213.29    6.83
  -1  -3 -11  192.44   10.84
  -1  -3 -12  155.41    7.25
  -1  -3 -12  144.92   10.37
  -1  -3 -12  166.90    9.26
   1   3  12  159.62   10.27
  -1  -3 -12  156.91   11.87
  -1  -3 -12  169.67   10.67
   1   3  12  178.44    6.32
   1   3  13   52.96    6.30
  -1  -3 -13   57.25    6.49
   1   3  13   54.36    5.40
  -1  -3 -13   49.84    5.44
  -1  -3 -13   56.55    6.55
  -1  -3 -13   57.10    6.74
   1   3  13   58.20    3.69
   1   3  14    7.00    2.63
   1   3  14    9.41    1.53
  -1  -3 -14   12.31    3.07
   1   3  14    9.89    2.55
  -1  -3 -14    9.62    3.06
  -1  -3 -14   11.83    3.35
  -1  -3 -15   19.36    4.04
   1   3  15   16.24    3.78
   1   3  15   16.60    1.95
  -1  -3 -15   22.77    4.08
  -1  -3 -16   39.77    6.38
   1   3  16   39.69    6.28
  -1  -3 -16   34.30    5.13
   1   3  17   15.37    4.04
  -1  -3 -17    7.93    2.45
   1   3  18    2.24    2.49
  -1  -3 -18   -1.96    1.36
   1   3  19    3.84    2.15
  -1  -3 -19    7.36    2.91
   1   3  20    8.92    3.69
  -1  -3 -20    7.30    2.58
   1   4 -23   28.54    6.13
   1   4 -23   34.53    6.52
  -1  -4  23   35.15    6.71
  -1  -4  22    5.71    3.22
   1   4 -22   11.32    3.89
  -1  -4  22   13.39    4.01
  -1  -4  21   32.15    6.09
  -1  -4  21   36.79    6.25
   1   4 -21   47.43    7.26
   1   4 -21   44.88    6.85
  -1  -4  20    3.05    1.94
   1   4 -20    5.01    2.91
   1   4 -20    1.63    1.58
  -1  -4  19    1.81    1.87
   1   4 -19    4.58    2.27
  -1  -4  18   -0.78    1.67
   1   4 -18   -0.89    2.22
   1   4 -18    0.57    1.95
  -1  -4  17   -0.81    1.69
   1   4 -17   -0.15    2.26
   1   4 -17    0.21    1.73
  -1  -4  16    0.71    1.44
   1   4 -16    3.21    2.44
   1   4 -15   44.20    5.80
  -1  -4  14  194.99   12.16
   1   4 -14  184.72   11.07
   1   4 -13  101.39    8.37
  -1  -4  13   96.68    8.72
  -1  -4  13   95.42    7.68
   1   4 -13  102.26    7.91
   1   4 -12  118.48    8.65
  -1  -4  12  119.84    9.00
   1   4 -12  118.91    8.20
   1   4 -11   21.51    3.32
   1   4 -10   57.06    5.22
  -1  -4  10   69.94    6.23
   1   4  -9  196.87    9.08
  -1  -4   9  174.74    9.49
   1   4  -8  677.16   15.90
  -1  -4   8  631.98   17.22
  -1  -4   7    0.44    0.39
   1   4  -7    1.12    1.28
  -1  -4   7    1.80    1.10
  -1  -4   7    0.27    1.38
   1   4  -6 1413.50   20.28
  -1  -4   6 1450.66   21.28
  -1  -4   5  116.72    5.70
   1   4  -5  118.35    5.61
   1   4  -5  118.28    6.14
  -1  -4   5  129.03    6.65
  -1  -4   4  158.92    6.27
   1   4  -4  146.97    6.47
  -1  -4   4  155.86    7.15
   1   4  -3  467.03    9.49
  -1  -4   3  484.02   10.34
  -1  -4   3  491.21   11.77
   1   4  -3  490.24   11.17
   1   4  -2    6.43    1.21
  -1  -4   2    7.82    1.26
   1   4  -2    5.87    1.32
  -1  -4   2    4.02    1.29
  -1  -4   1  298.63    7.01
   1   4  -1  320.53    6.82
  -1  -4   1  326.77    7.35
   1   4  -1  311.53    8.22
  -1  -4   1  320.61    8.91
   1   4   0  353.50   11.63
   1   4   0  368.26    6.89
  -1  -4   0  364.43    7.88
   1   4   0  353.47    8.69
  -1  -4   0  360.23    9.13
   1   4   1  606.73    8.80
  -1  -4  -1  558.99   11.23
   1   4   1  604.29   11.49
  -1  -4  -1  580.37   10.40
   1   4   1  574.79   10.78
  -1  -4  -2  726.84   13.01
   1   4   2  730.35   12.92
   1   4   2  723.90   16.65
  -1  -4  -2  714.71   12.52
   1   4   2  734.64   17.20
  -1  -4  -2  695.68   12.90
   1   4   3  215.79    9.62
   1   4   3  184.48    8.79
  -1  -4  -3  208.34    7.21
   1   4   3  211.99    7.18
   1   4   3  200.94    7.23
  -1  -4  -3  211.89    7.36
  -1  -4  -3  192.54    6.89
  -1  -4  -3  235.58   10.62
   1   4   4  192.36    9.35
   1   4   4  174.36    8.84
  -1  -4  -4  188.48    7.22
   1   4   4  201.98    5.51
   1   4   4  170.01    6.65
  -1  -4  -4  200.75    9.99
  -1  -4  -4  179.40    6.88
  -1  -4  -4  195.44    7.59
   1   4   4  186.44    7.39
   1   4   5  215.93    9.11
   1   4   5  212.21    8.42
  -1  -4  -5  222.44    8.79
   1   4   5  226.33   10.50
   1   4   5  228.69    6.41
   1   4   5  236.45    8.13
  -1  -4  -5  206.03    7.73
  -1  -4  -5  229.71    8.27
  -1  -4  -5  234.17   11.04
   1   4   5  225.71   10.38
  -1  -4  -6    3.25    1.49
   1   4   6    1.40    1.06
   1   4   6    2.34    1.19
  -1  -4  -6    1.49    1.10
   1   4   6    1.94    1.18
   1   4   6    1.55    0.82
  -1  -4  -6    2.10    0.99
   1   4   6    1.73    1.42
  -1  -4  -6    2.91    1.73
   1   4   7  203.15    9.69
   1   4   7  228.62    9.75
   1   4   7  240.34   11.49
   1   4   7  222.93    7.53
   1   4   7  209.86    8.38
  -1  -4  -7  224.86    8.77
  -1  -4  -7  240.01    9.26
  -1  -4  -7  202.56   11.25
  -1  -4  -7  228.38   11.58
   1   4   8   28.76    3.78
   1   4   8   36.62    4.67
   1   4   8   34.73    3.18
  -1  -4  -8   30.22    3.38
   1   4   8   36.60    4.33
  -1  -4  -8   38.74    3.95
  -1  -4  -8   39.90    5.23
  -1  -4  -8   35.38    4.78
   1   4   9   20.90    3.47
   1   4   9   21.26    3.56
   1   4   9   24.88    2.93
  -1  -4  -9   23.31    3.28
  -1  -4  -9   27.74    3.26
  -1  -4  -9   25.13    4.05
  -1  -4  -9   21.61    4.24
  -1  -4  -9   23.39    4.19
   1   4   9   27.81    4.34
  -1  -4 -10  190.80   10.71
   1   4  10  186.77   10.28
   1   4  10  216.49   12.05
  -1  -4 -10  179.85    8.36
  -1  -4 -10  195.62    9.57
  -1  -4 -10  185.57   11.46
   1   4  10  201.06    7.35
  -1  -4 -10  198.53   12.62
   1   4  11  192.52   10.94
  -1  -4 -11  185.60   12.77
  -1  -4 -11  187.75    9.80
  -1  -4 -11  164.48    8.10
   1   4  11  187.85   11.43
   1   4  11  183.05    9.63
  -1  -4 -11  175.70   10.69
   1   4  11  193.41    7.27
  -1  -4 -11  182.86   11.69
  -1  -4 -12  404.52   16.86
   1   4  12  395.67   14.51
  -1  -4 -12  364.95   14.13
  -1  -4 -12  371.74   12.25
   1   4  12  434.06   10.92
  -1  -4 -12  397.16   17.67
   1   4  12  401.50   16.35
   1   4  13    2.77    1.55
   1   4  13    0.55    1.15
  -1  -4 -13    0.96    0.91
   1   4  13   -0.17    1.77
  -1  -4 -13    0.01    1.73
  -1  -4 -13    0.47    1.37
  -1  -4 -14   -0.74    1.83
   1   4  14    2.49    1.34
  -1  -4 -14    0.54    1.37
  -1  -4 -15   81.26    7.42
   1   4  15   85.41    8.58
  -1  -4 -15  101.52    9.62
  -1  -4 -16   15.88    4.34
   1   4  16   15.46    4.16
  -1  -4 -16   14.99    3.61
  -1  -4 -17   32.56    6.11
  -1  -4 -17   29.39    5.02
   1   4  17   26.91    5.24
  -1  -4 -18    8.90    3.23
   1   4  18    8.58    3.55
  -1  -4 -19   11.73    3.98
   1   4  19    8.73    3.41
  -1  -5  23   20.90    5.52
  -1  -5  23   27.15    5.64
   1   5 -23   29.61    6.58
   1   5 -23   27.79    5.87
  -1  -5  22   14.34    4.42
  -1  -5  22   14.49    4.35
   1   5 -22   17.85    4.95
   1   5 -22   18.04    4.74
  -1  -5  21   50.17    7.23
  -1  -5  21   45.07    6.94
   1   5 -21   52.02    7.79
   1   5 -21   52.36    7.55
  -1  -5  20   15.14    4.24
   1   5 -20   19.61    5.05
   1   5 -20   22.83    5.01
  -1  -5  19   23.11    4.94
   1   5 -19   28.67    5.63
   1   5 -19   26.62    5.46
  -1  -5  18   17.75    4.13
   1   5 -18   21.44    5.04
   1   5 -17   22.53    4.48
   1   5 -16  226.97   13.34
  -1  -5  16  241.35   15.20
   1   5 -15  218.56   12.71
  -1  -5  15  207.56   13.22
   1   5 -14    2.87    1.72
  -1  -5  14   -0.19    2.48
   1   5 -13  139.55    9.32
   1   5 -13  130.88    9.61
   1   5 -12   30.95    4.53
   1   5 -12   30.71    4.46
  -1  -5  12   34.10    4.68
  -1  -5  12   29.91    4.78
   1   5 -11   38.47    4.67
  -1  -5  11   45.14    5.48
   1   5 -10   42.14    4.65
  -1  -5  10   48.31    5.34
   1   5  -9   36.40    4.03
  -1  -5   9   40.82    4.99
  -1  -5   8 1612.01   26.09
   1   5  -8 1623.09   25.37
  -1  -5   8 1600.75   27.81
  -1  -5   8 1670.07   15.87
  -1  -5   7   61.37    5.01
   1   5  -7   72.57    5.25
  -1  -5   7   68.05    5.65
   1   5  -6   91.64    5.50
  -1  -5   6   83.83    6.00
  -1  -5   6   78.74    5.31
   1   5  -5  247.86    8.47
  -1  -5   5  254.55    9.99
  -1  -5   5  241.65    8.93
  -1  -5   4    4.51    1.40
   1   5  -4    4.40    1.31
  -1  -5   4    3.50    1.53
   1   5  -3  197.61    6.79
  -1  -5   3  190.24    7.14
   1   5  -3  194.19    7.63
  -1  -5   3  204.19    8.36
  -1  -5   2   89.93    4.68
   1   5  -2   94.40    4.46
  -1  -5   2  105.33    4.46
  -1  -5   2   97.75    5.68
   1   5  -2   95.74    5.19
   1   5  -1  147.29    5.31
  -1  -5   1  146.01    5.08
   1   5  -1  147.51    6.31
  -1  -5   1  153.13    6.88
   1   5   0   72.98    5.85
   1   5   0   75.33    3.78
  -1  -5   0   79.48    3.83
   1   5   0   71.11    4.45
  -1  -5   0   79.40    4.85
   1   5   1 1355.23   15.78
  -1  -5  -1 1325.78   20.03
   1   5   1 1376.70   24.95
   1   5   1 1360.05   17.58
  -1  -5  -1 1355.52   16.66
  -1  -5  -1 1378.29   20.04
   1   5   1 1366.12   19.59
   1   5   2  246.87    8.48
  -1  -5  -2  230.63    8.27
  -1  -5  -2  218.09    8.14
   1   5   2  238.42   10.61
  -1  -5  -2  240.32    7.55
   1   5   2  215.92    7.36
   1   5   2  213.37    9.57
   1   5   3   56.27    5.35
   1   5   3   52.82    4.06
  -1  -5  -3   56.42    4.23
  -1  -5  -3   62.03    6.06
  -1  -5  -3   52.39    4.08
   1   5   3   54.59    3.95
  -1  -5  -3   52.13    3.89
   1   5   3   50.80    4.82
   1   5   4  333.80   13.12
  -1  -5  -4  312.44   10.18
  -1  -5  -4  367.44   14.96
  -1  -5  -4  357.43   10.80
   1   5   4  316.64    9.99
   1   5   4  299.33   11.95
   1   5   4  321.08   10.09
  -1  -5  -4  332.65   10.30
   1   5   5   59.88    5.81
   1   5   5   59.36    4.50
  -1  -5  -5   56.78    4.56
  -1  -5  -5   57.87    4.58
  -1  -5  -5   65.82    4.92
   1   5   5   54.71    4.47
   1   5   5   53.34    5.25
   1   5   6    0.38    0.86
   1   5   6    4.81    1.70
  -1  -5  -6    2.46    1.70
   1   5   6    0.79    1.27
   1   5   6    1.54    0.80
  -1  -5  -6    0.09    1.03
  -1  -5  -6    0.51    0.87
   1   5   6    3.16    1.12
   1   5   7   48.10    4.62
   1   5   7   47.57    5.52
   1   5   7   42.60    3.41
  -1  -5  -7   47.33    5.65
  -1  -5  -7   41.19    4.20
   1   5   7   44.20    4.79
  -1  -5  -7   39.27    4.19
  -1  -5  -8   -0.10    1.50
  -1  -5  -8    3.46    1.85
   1   5   8    1.35    1.13
   1   5   8    2.51    1.60
  -1  -5  -8    0.90    1.64
   1   5   8    0.99    0.76
   1   5   8    0.57    1.27
  -1  -5  -8    3.40    1.46
  -1  -5  -8    1.10    1.22
   1   5   9   13.60    2.87
  -1  -5  -9   13.96    2.86
   1   5   9   12.62    2.43
  -1  -5  -9   13.16    2.54
   1   5   9   15.34    2.44
  -1  -5  -9   13.91    3.12
  -1  -5  -9   10.01    2.92
   1   5   9   13.69    3.37
  -1  -5  -9   24.77    4.42
  -1  -5 -10  126.98    9.13
   1   5  10  134.76    8.78
   1   5  10  151.54   10.40
   1   5  10  131.68    8.18
  -1  -5 -10  129.90    7.81
  -1  -5 -10  152.72    8.83
  -1  -5 -10  150.24   11.13
  -1  -5 -10  154.53   11.06
  -1  -5 -11   28.52    4.62
  -1  -5 -11   25.83    4.81
   1   5  11   28.01    4.00
   1   5  11   22.57    4.38
  -1  -5 -11   26.92    4.81
  -1  -5 -11   24.79    3.61
  -1  -5 -11   26.84    4.05
   1   5  11   26.51    4.30
  -1  -5 -12  174.85   11.46
   1   5  12  151.62    8.42
   1   5  12  152.69    9.39
  -1  -5 -12  150.69    8.65
   1   5  12  151.28   10.23
  -1  -5 -12  163.78    9.83
   1   5  12  141.96   10.86
  -1  -5 -13    8.99    3.41
   1   5  13   12.64    2.75
  -1  -5 -13    9.41    2.28
   1   5  13    8.07    2.79
  -1  -5 -13    7.95    2.48
  -1  -5 -14   16.75    3.96
   1   5  14   15.75    3.07
  -1  -5 -14   13.64    3.14
   1   5  14   13.39    3.66
  -1  -5 -15   77.78    7.53
   1   5  15   86.40    8.73
  -1  -5 -15   89.74    9.37
  -1  -5 -16   -4.91    2.38
   1   5  16    2.09    2.01
  -1  -5 -16   -3.08    3.42
  -1  -5 -17   81.61    8.36
   1   5  17   92.59    9.64
  -1  -5 -17   78.37    9.40
  -1  -5 -18    5.44    3.16
  -1  -5 -18   14.72    3.75
   1   5  18    6.90    2.71
  -1  -6  23   24.14    5.57
   1   6 -23   24.02    5.90
   1   6 -23   29.31    6.48
  -1  -6  23   17.09    4.76
  -1  -6  22   15.45    4.47
   1   6 -22    9.85    4.37
   1   6 -22    3.37    2.62
  -1  -6  22   16.07    4.80
  -1  -6  21   45.30    7.13
   1   6 -21   52.43    7.87
   1   6 -21   50.42    7.49
  -1  -6  20   18.38    4.71
   1   6 -20   23.67    5.29
   1   6 -20   20.08    5.07
   1   6 -19   67.41    8.43
  -1  -6  19   55.32    7.57
  -1  -6  18    2.25    2.57
   1   6 -18    0.41    1.94
  -1  -6  17   52.53    7.28
  -1  -6  16   22.19    5.04
   1   6 -16   22.61    4.49
  -1  -6  15   19.48    4.66
   1   6 -15   20.90    4.14
  -1  -6  14    1.14    1.91
   1   6 -14    2.39    2.04
   1   6 -13   57.78    6.20
  -1  -6  13   48.23    6.43
  -1  -6  12    4.88    2.43
  -1  -6  12    9.20    2.93
   1   6 -12    7.91    2.47
   1   6 -12    7.66    2.60
   1   6 -11   96.80    7.31
  -1  -6  11   94.63    7.66
  -1  -6  11   88.83    7.71
  -1  -6  10   11.97    3.02
  -1  -6  10    5.93    2.61
   1   6 -10    7.81    2.24
   1   6  -9  263.56   11.07
  -1  -6   9  264.82   11.65
  -1  -6   9  270.84   12.48
  -1  -6   8  720.87   19.38
  -1  -6   8  729.78   18.54
   1   6  -8  737.25   17.68
  -1  -6   7  595.31   17.33
  -1  -6   7  575.24   15.97
   1   6  -7  611.13   15.30
  -1  -6   6   68.89    5.66
  -1  -6   6   66.02    5.27
   1   6  -6   73.88    5.16
  -1  -6   5   33.97    4.00
  -1  -6   5   41.44    4.05
   1   6  -5   40.72    3.74
  -1  -6   4   38.99    4.14
  -1  -6   4   40.32    3.77
   1   6  -4   37.31    3.39
  -1  -6   3  356.53   11.77
   1   6  -3  337.17   10.76
  -1  -6   3  320.53   10.15
   1   6  -3  351.07    9.90
   1   6  -2    1.54    1.11
  -1  -6   2    1.14    1.17
   1   6  -2    1.14    0.92
  -1  -6   2    0.55    0.72
  -1  -6   2    0.69    0.64
   1   6  -1   48.15    3.98
  -1  -6   1   47.29    3.00
   1   6  -1   45.78    3.41
  -1  -6   1   54.29    4.50
   1   6   0    1.28    0.71
  -1  -6   0    0.40    0.54
  -1  -6   0    1.69    1.06
   1   6   0    1.42    1.01
   1   6   0    1.80    1.36
  -1  -6   0    0.47    1.07
  -1  -6  -1   53.98    3.51
   1   6   1   50.66    3.64
  -1  -6  -1   52.27    4.38
   1   6   1   54.48    3.59
  -1  -6  -1   58.04    4.66
   1   6   1   48.38    5.13
   1   6   1   55.45    4.38
   1   6   2    7.58    1.80
  -1  -6  -2    9.35    1.69
   1   6   2    6.90    1.58
  -1  -6  -2    5.90    1.82
  -1  -6  -2    5.55    1.45
   1   6   2    8.47    2.52
  -1  -6  -3  444.71   13.11
   1   6   3  469.59   16.17
  -1  -6  -3  492.23   12.05
   1   6   3  479.74   11.96
   1   6   3  455.01   12.94
  -1  -6  -3  478.89   13.25
  -1  -6  -4   30.62    3.35
   1   6   4   32.76    3.43
   1   6   4   31.33    4.34
  -1  -6  -4   28.97    3.48
  -1  -6  -4   29.37    3.51
   1   6   4   18.71    2.75
  -1  -6  -4   28.24    3.69
  -1  -6  -5  190.35    9.53
   1   6   5  181.29   10.64
  -1  -6  -5  195.68    9.20
  -1  -6  -5  191.01    8.84
   1   6   5  184.39    8.41
   1   6   5  187.92   10.11
  -1  -6  -6  153.47    8.14
  -1  -6  -6  135.57    7.92
   1   6   6  151.86    9.85
   1   6   6  157.81    6.27
  -1  -6  -6  134.75    8.45
   1   6   6  127.41    7.27
   1   6   7  177.95    9.05
  -1  -6  -7  197.37   12.62
   1   6   7  192.70    7.35
   1   6   7  185.79   11.29
  -1  -6  -7  168.96    9.17
  -1  -6  -7  195.91   10.37
  -1  -6  -7  185.34    9.29
  -1  -6  -8    1.06    1.25
   1   6   8    4.51    1.66
   1   6   8    1.78    0.96
   1   6   8    3.40    1.35
   1   6   8    5.39    2.57
  -1  -6  -8    2.64    1.88
  -1  -6  -8    0.92    1.41
   1   6   9    2.73    1.79
   1   6   9    1.60    1.08
  -1  -6  -9    0.89    1.38
   1   6   9   -0.30    2.27
   1   6   9    1.10    0.84
  -1  -6  -9   -2.47    1.50
  -1  -6  -9    2.38    1.96
  -1  -6 -10    5.85    2.42
   1   6  10    1.57    1.66
  -1  -6 -10   11.48    2.69
   1   6  10    3.94    1.91
   1   6  10    4.39    1.67
  -1  -6 -10   11.92    2.96
  -1  -6 -11   19.80    4.10
   1   6  11   20.36    3.66
   1   6  11   21.50    4.61
  -1  -6 -11   24.26    3.88
   1   6  11   20.42    3.87
  -1  -6 -11   22.33    3.87
  -1  -6 -12   21.66    4.55
   1   6  12   21.96    3.21
   1   6  12   19.59    4.44
  -1  -6 -12   15.18    2.79
   1   6  12   22.47    3.98
  -1  -6 -12   19.48    3.86
   1   6  13    2.36    1.20
   1   6  13    2.24    2.16
  -1  -6 -13    3.09    2.63
   1   6  13    8.70    3.13
  -1  -6 -13    1.38    1.72
  -1  -6 -14   62.64    7.76
   1   6  14   57.40    6.89
  -1  -6 -14   49.26    6.15
  -1  -6 -15   27.40    5.57
   1   6  15   20.39    4.45
  -1  -6 -15   20.01    4.24
  -1  -6 -16   52.71    7.82
   1   6  16   48.48    6.87
  -1  -6 -16   44.75    6.16
  -1  -6 -17  103.30   11.04
   1   6  17   97.04   10.04
  -1  -6 -17   98.07    9.24
  -1  -6 -18   11.39    3.50
  -1  -6 -18   10.20    4.44
   1   6  18   10.96    3.89
  -1  -7  23   -3.09    3.09
  -1  -7  23    0.39    1.75
   1   7 -23   -0.99    2.53
   1   7 -23   -1.08    3.18
  -1  -7  22   22.48    5.49
   1   7 -22   16.89    4.75
   1   7 -22   18.49    5.52
  -1  -7  22    9.20    3.57
   1   7 -21   22.99    5.25
  -1  -7  21   25.61    5.77
   1   7 -20   82.76    9.69
  -1  -7  20   76.72    9.96
   1   7 -19   34.28    6.16
  -1  -7  19   32.22    6.48
   1   7 -18   79.85    8.87
  -1  -7  18  108.18   10.96
   1   7 -17    1.03    2.33
  -1  -7  17    1.26    2.48
   1   7 -16    3.45    2.43
   1   7 -15    1.81    1.83
  -1  -7  15   -1.55    2.01
   1   7 -14   39.01    5.35
  -1  -7  14   44.55    6.53
   1   7 -13   39.83    5.33
  -1  -7  13   37.90    5.79
   1   7 -12    1.08    1.60
  -1  -7  12    3.94    2.41
   1   7 -11  150.36    9.98
   1   7 -11  149.60    9.33
  -1  -7  11  150.12   10.28
  -1  -7  11  155.07   10.16
  -1  -7  10    7.25    2.55
  -1  -7  10    3.19    1.09
   1   7 -10    6.18    2.21
  -1  -7   9    1.94    1.77
   1   7  -9    1.50    1.52
  -1  -7   9    1.25    1.57
  -1  -7   8  774.59   20.28
   1   7  -8  746.43   18.37
  -1  -7   8  723.90   20.56
   1   7  -7   34.89    4.11
  -1  -7   7   34.61    4.23
  -1  -7   7   28.51    4.14
  -1  -7   6  143.13    8.24
   1   7  -6  153.42    7.77
  -1  -7   6  156.39    9.17
   1   7  -5   14.57    2.42
  -1  -7   5   15.36    2.65
  -1  -7   5   13.16    2.93
   1   7  -4   11.11    2.06
  -1  -7   4   10.81    2.67
  -1  -7   4    8.73    1.97
  -1  -7   3  264.88    9.98
   1   7  -3  319.38   10.09
  -1  -7   3  284.56    7.60
  -1  -7   3  314.69   12.02
   1   7  -2  169.28    7.20
  -1  -7   2  162.58    5.56
  -1  -7   2  168.09    8.63
  -1  -7   1   57.44    5.00
  -1  -7   1   56.97    5.07
   1   7  -1   51.67    5.69
  -1  -7   1   54.74    3.31
   1   7  -1   53.48    4.01
   1   7   0   14.87    2.11
  -1  -7   0   15.27    2.81
  -1  -7   0   13.95    1.75
   1   7   0   15.64    3.21
  -1  -7   0   15.22    2.78
   1   7   1   12.33    1.93
  -1  -7  -1   10.33    2.32
  -1  -7  -1   12.87    2.47
  -1  -7  -1   11.04    1.65
   1   7   1   13.02    2.04
   1   7   1   10.39    2.62
   1   7   2   88.44    7.32
  -1  -7  -2   71.84    5.73
   1   7   2   87.13    5.11
  -1  -7  -2   89.03    5.00
   1   7   2   80.89    4.90
  -1  -7  -2   88.52    6.20
  -1  -7  -3  119.66    7.49
  -1  -7  -3  117.61    7.22
   1   7   3  118.12    8.14
  -1  -7  -3  129.02    6.49
   1   7   3  134.84    6.61
  -1  -7  -3  126.13    7.61
   1   7   3  117.71    8.64
   1   7   4   14.26    2.47
   1   7   4   15.01    3.35
  -1  -7  -4   14.57    2.43
  -1  -7  -4   15.74    2.99
  -1  -7  -4   18.77    3.13
  -1  -7  -4   19.49    3.15
   1   7   5  273.37   13.60
   1   7   5  239.97   11.91
   1   7   5  255.87   10.92
  -1  -7  -5  270.01   11.28
  -1  -7  -5  256.08   11.49
  -1  -7  -5  253.59   11.57
   1   7   5  271.24   10.37
   1   7   6   80.59    7.69
   1   7   6   77.51    7.05
  -1  -7  -6   86.68    7.06
   1   7   6   73.63    4.50
   1   7   6   84.90    6.45
  -1  -7  -6   74.43    6.43
   1   7   6   82.22    6.08
  -1  -7  -6   78.93    6.31
  -1  -7  -7  109.50    8.08
   1   7   7  107.58    5.65
   1   7   7  114.21    7.68
   1   7   7  117.52    9.37
  -1  -7  -7  116.85    8.19
   1   7   7  121.46    7.58
  -1  -7  -7  139.66    8.51
  -1  -7  -8   50.66    5.38
  -1  -7  -8   50.40    5.60
   1   7   8   50.90    4.10
   1   7   8   48.14    5.29
  -1  -7  -8   42.98    5.54
   1   7   8   46.13    6.16
   1   7   8   49.57    5.19
   1   7   9    6.99    2.32
  -1  -7  -9    2.95    1.53
   1   7   9    0.42    1.65
  -1  -7  -9    3.42    2.10
  -1  -7  -9    1.63    1.78
   1   7   9    8.14    2.31
  -1  -7 -10   13.12    3.26
   1   7  10    8.41    2.80
  -1  -7 -10    7.71    2.34
   1   7  10    9.05    2.38
  -1  -7 -10    8.13    2.51
   1   7  11   73.23    8.40
  -1  -7 -11   71.44    7.61
  -1  -7 -11   70.57    6.97
   1   7  11   64.55    6.59
  -1  -7 -11   61.38    6.43
  -1  -7 -12   65.61    7.58
   1   7  12   69.81    8.27
   1   7  12   53.45    4.98
  -1  -7 -12   59.22    6.65
   1   7  12   55.20    6.50
  -1  -7 -13    1.75    1.63
   1   7  13    6.48    2.75
  -1  -7 -13    1.07    1.73
   1   7  13   -1.15    2.26
  -1  -7 -14   48.30    7.14
   1   7  14   36.98    5.74
  -1  -7 -14   42.71    5.97
   1   7  14   51.54    7.51
  -1  -7 -15    0.51    1.92
   1   7  15   -5.57    2.82
  -1  -7 -15   -0.43    2.34
  -1  -7 -16   65.25    7.63
   1   7  16   48.69    6.90
  -1  -7 -16   73.13    9.15
  -1  -7 -17   47.24    6.68
  -1  -7 -17   52.39    8.12
   1   7  17   42.46    6.62
  -1  -8  22   -0.22    2.24
   1   8 -22   -1.92    2.48
  -1  -8  22    4.95    2.86
  -1  -8  21    1.87    2.53
   1   8 -21    4.24    3.50
  -1  -8  20   40.57    7.55
   1   8 -20   54.15    7.87
  -1  -8  19    7.78    3.37
   1   8 -19    2.46    2.62
  -1  -8  18   71.10    9.20
   1   8 -18   67.42    8.26
   1   8 -17    9.46    3.53
  -1  -8  16    4.50    2.38
   1   8 -16    4.05    2.45
  -1  -8  15   31.01    5.90
   1   8 -15   34.70    5.58
  -1  -8  14   21.04    4.69
   1   8 -14   15.62    3.68
  -1  -8  13   50.34    6.70
   1   8 -13   45.10    5.77
  -1  -8  12   34.73    5.53
   1   8 -12   26.83    4.44
  -1  -8  11   66.42    7.04
   1   8 -11   61.96    6.19
  -1  -8  11   66.00    7.12
  -1  -8  10    1.15    1.32
  -1  -8  10    2.63    1.74
  -1  -8   9    4.35    1.92
   1   8  -9    4.60    2.11
  -1  -8   9    6.35    2.46
   1   8  -9    7.28    2.28
   1   8  -8  182.45    9.52
  -1  -8   8  179.53   10.35
  -1  -8   8  172.74   10.60
   1   8  -8  165.87    9.80
  -1  -8   7    9.04    2.44
   1   8  -7    8.75    2.24
  -1  -8   7    9.91    2.86
   1   8  -7   11.10    2.48
  -1  -8   6  304.25   13.32
   1   8  -6  311.09   12.66
   1   8  -6  324.18   11.83
  -1  -8   6  296.76   12.56
   1   8  -5   51.36    5.09
  -1  -8   5   50.16    5.41
  -1  -8   5   42.90    4.67
   1   8  -5   46.93    4.43
  -1  -8   4   90.44    7.07
  -1  -8   4   86.56    4.40
   1   8  -4   86.18    6.45
  -1  -8   4   70.03    5.78
   1   8  -4   95.68    6.09
   1   8  -3  171.93    8.95
   1   8  -3  177.15    8.13
  -1  -8   3  182.87    9.81
  -1  -8   3  160.27    5.62
  -1  -8   2   17.85    3.34
   1   8  -2   19.00    3.04
  -1  -8   2   18.61    1.95
  -1  -8   2   26.01    3.81
   1   8  -2   23.10    2.94
  -1  -8   1  148.32    8.68
  -1  -8   1  139.51    5.40
   1   8  -1  137.29    7.90
   1   8  -1  139.73    6.93
  -1  -8   1  155.25    8.95
   1   8  -1  142.78    9.83
   1   8   0    2.36    1.17
  -1  -8   0    2.29    1.51
   1   8   0   -0.61    1.05
  -1  -8   0    1.33    0.74
   1   8   0    0.43    1.85
  -1  -8   0    1.71    0.97
   1   8   1   24.69    3.54
  -1  -8  -1   25.61    3.82
  -1  -8  -1   23.41    2.51
  -1  -8  -1   25.47    3.56
   1   8   1   25.83    3.05
  -1  -8  -1   25.93    3.68
   1   8   1   24.16    4.19
   1   8   2   20.26    3.31
  -1  -8  -2   21.17    3.47
  -1  -8  -2   24.74    2.76
  -1  -8  -2   20.93    3.34
   1   8   2   22.27    3.72
  -1  -8  -2   19.63    3.13
   1   8   2   24.76    3.01
   1   8   2   19.13    2.64
   1   8   2   19.56    3.76
  -1  -8  -3   22.31    3.66
  -1  -8  -3   15.82    3.04
  -1  -8  -3   17.34    2.53
  -1  -8  -3   21.61    3.49
   1   8   3   17.44    2.59
   1   8   3   18.07    2.64
   1   8   3   18.79    3.13
   1   8   3   14.53    3.47
   1   8   4    1.61    1.53
  -1  -8  -4    3.45    2.00
   1   8   4    1.44    1.14
  -1  -8  -4    2.28    1.64
   1   8   4    1.79    1.52
   1   8   4    3.40    2.43
  -1  -8  -4    2.98    1.78
   1   8   5  229.91   13.18
  -1  -8  -5  227.97   11.69
  -1  -8  -5  242.32   11.46
   1   8   5  244.20   11.49
   1   8   5  235.68    9.92
  -1  -8  -5  219.00   11.30
   1   8   5  235.77   12.28
  -1  -8  -6    9.00    2.51
  -1  -8  -6    9.36    2.66
   1   8   6   12.78    2.64
  -1  -8  -6   11.06    2.92
   1   8   6   10.45    2.52
   1   8   6    7.34    2.95
   1   8   6    9.33    2.94
  -1  -8  -7  221.79   11.45
   1   8   7  208.65    8.12
   1   8   7  208.68   11.00
   1   8   7  206.99   10.12
   1   8   7  196.23   12.80
  -1  -8  -7  198.41   11.35
  -1  -8  -7  204.75   11.70
  -1  -8  -8   18.51    3.61
   1   8   8   19.35    3.37
  -1  -8  -8   22.59    4.00
   1   8   8   14.72    2.38
  -1  -8  -8   26.64    4.46
   1   8   8   22.72    4.71
   1   8   9   57.54    7.24
   1   8   9   47.17    5.36
  -1  -8  -9   55.86    6.46
  -1  -8  -9   54.33    6.56
  -1  -8  -9   57.55    6.22
   1   8  10   35.25    6.00
  -1  -8 -10   36.87    5.28
   1   8  10   28.11    4.29
  -1  -8 -10   27.91    4.58
  -1  -8 -10   39.42    5.80
  -1  -8 -11   39.50    5.76
   1   8  11   26.19    5.36
  -1  -8 -11   40.44    6.26
  -1  -8 -11   36.82    5.29
   1   8  11   32.89    5.00
   1   8  12   81.96    9.30
  -1  -8 -12   80.54    8.62
   1   8  12   80.53    7.91
  -1  -8 -12   73.32    7.50
  -1  -8 -13   -0.93    2.00
  -1  -8 -13   -1.69    2.30
   1   8  13   -3.09    2.57
   1   8  13    0.11    2.41
  -1  -8 -14   15.03    4.44
  -1  -8 -14   18.23    4.30
   1   8  14   14.28    3.76
  -1  -8 -15   -1.12    3.01
  -1  -8 -15    2.20    2.22
   1   8  15    4.36    2.24
  -1  -8 -16   29.36    6.30
  -1  -8 -16   25.12    4.97
   1   8  16   30.57    5.82
   1   9 -22    3.22    2.84
  -1  -9  22    3.76    2.86
  -1  -9  22    1.83    2.50
   1   9 -21    2.32    2.24
  -1  -9  21    0.26    2.19
  -1  -9  21   -0.62    2.45
   1   9 -20   38.99    6.84
  -1  -9  20   32.22    6.88
   1   9 -19    0.29    2.15
  -1  -9  19    8.58    3.65
   1   9 -18   55.24    7.73
  -1  -9  18   63.82    8.98
   1   9 -17    0.80    2.57
  -1  -9  17    1.95    3.15
   1   9 -16    2.00    2.26
  -1  -9  16    2.75    1.89
   1   9 -15   37.46    5.90
  -1  -9  15   39.73    6.53
   1   9 -14    0.36    1.96
  -1  -9  14    1.28    1.82
   1   9 -13  181.41   11.55
  -1  -9  13  168.14   12.27
   1   9 -12  110.52    8.77
  -1  -9  12  115.09    9.95
   1   9 -11   -0.28    2.02
  -1  -9  11   -0.81    1.89
  -1  -9  10    2.06    1.50
   1   9 -10    1.46    1.65
  -1  -9  10    1.62    2.24
  -1  -9   9   17.25    3.74
   1   9  -9   16.92    3.38
  -1  -9   9   17.61    4.04
   1   9  -8   80.59    6.64
  -1  -9   8   68.08    6.81
  -1  -9   8   75.62    7.48
  -1  -9   7   16.53    3.35
   1   9  -7   23.39    3.57
  -1  -9   7   26.69    4.58
   1   9  -7   15.78    3.11
  -1  -9   6   52.45    5.91
   1   9  -6   57.86    5.81
  -1  -9   6   52.94    5.63
   1   9  -6   52.09    5.01
  -1  -9   5   29.48    4.43
   1   9  -5   32.32    4.26
  -1  -9   5   22.05    3.72
   1   9  -5   32.01    3.90
   1   9  -4   61.45    5.81
  -1  -9   4   57.24    5.93
   1   9  -4   57.20    5.05
  -1  -9   4   63.17    3.63
   1   9  -3   23.47    3.62
  -1  -9   3   22.76    3.83
  -1  -9   3   24.24    2.24
  -1  -9   3   20.68    3.76
   1   9  -3   20.78    3.08
  -1  -9   2  523.39   17.49
  -1  -9   2  524.51   10.32
   1   9  -2  523.72   16.57
   1   9  -2  554.66   14.96
  -1  -9   2  528.65   17.66
   1   9  -2  507.61   19.45
   1   9  -1   15.59    2.96
  -1  -9   1   14.53    3.21
   1   9  -1   15.57    2.60
   1   9  -1   12.60    3.12
  -1  -9   1   15.68    3.23
  -1  -9   1   12.94    1.80
  -1  -9   0    9.05    1.53
   1   9   0    7.28    1.89
  -1  -9   0    7.26    2.32
   1   9   0    8.23    2.05
  -1  -9   0    6.39    2.05
   1   9   0    6.96    2.74
  -1  -9   0   10.92    2.57
  -1  -9  -1   25.41    4.01
  -1  -9  -1   22.29    3.73
  -1  -9  -1   23.94    2.57
  -1  -9  -1   23.79    3.65
   1   9   1   32.29    4.20
   1   9   1   24.79    4.27
   1   9   1   28.37    3.36
  -1  -9  -2    4.44    2.08
   1   9   2    3.72    1.51
  -1  -9  -2    4.01    1.28
  -1  -9  -2    6.35    2.22
   1   9   2    3.15    1.80
   1   9   2    7.94    2.19
  -1  -9  -2    5.89    2.03
   1   9   2    7.06    2.51
  -1  -9  -3   30.99    4.50
   1   9   3   28.25    3.42
   1   9   3   31.95    3.68
  -1  -9  -3   28.82    4.18
   1   9   3   26.41    4.60
  -1  -9  -3   29.81    4.31
   1   9   3   26.55    3.96
  -1  -9  -4   15.05    3.31
   1   9   4   19.68    3.07
   1   9   4   17.62    2.82
   1   9   4   18.91    3.98
  -1  -9  -4   20.83    3.92
  -1  -9  -4   11.61    2.94
   1   9   4   17.06    3.37
   1   9   5   55.17    6.94
  -1  -9  -5   58.90    6.42
   1   9   5   68.60    6.50
  -1  -9  -5   53.78    5.88
  -1  -9  -5   59.49    6.23
   1   9   5   57.85    6.30
   1   9   5   56.93    5.07
  -1  -9  -6   12.39    3.37
   1   9   6    8.13    2.27
  -1  -9  -6    9.52    2.94
   1   9   6    8.32    2.52
  -1  -9  -6   11.01    2.82
   1   9   6    9.77    3.37
  -1  -9  -7  121.72    8.94
   1   9   7  119.99    8.03
   1   9   7  130.26   10.87
  -1  -9  -7  122.61    9.25
  -1  -9  -7  132.98   10.10
  -1  -9  -8    6.13    2.50
   1   9   8   -2.00    0.91
   1   9   8    5.74    2.33
  -1  -9  -8    5.17    2.20
  -1  -9  -8    5.92    2.16
   1   9   8    4.11    2.28
   1   9   9   36.10    6.18
  -1  -9  -9   36.92    5.64
  -1  -9  -9   36.46    5.23
   1   9   9   39.11    5.05
  -1  -9  -9   35.67    5.64
   1   9  10   37.42    6.76
  -1  -9 -10   30.88    5.00
   1   9  10   34.73    5.07
  -1  -9 -10   39.16    6.02
  -1  -9 -11    2.40    2.10
   1   9  11    0.61    1.93
  -1  -9 -11    4.24    2.08
   1   9  11   -2.32    1.76
   1   9  12  121.16   11.60
  -1  -9 -12  113.66    9.70
   1   9  12  104.73    9.24
  -1  -9 -12  112.27   10.57
  -1  -9 -13   -0.22    1.91
  -1  -9 -13   -1.56    2.48
   1   9  13    4.04    2.07
   1   9  13   -1.16    2.71
  -1  -9 -14    0.91    1.75
  -1  -9 -14    6.99    3.74
   1   9  14   -3.65    2.71
   1   9  14    3.01    2.75
  -1  -9 -15    2.22    1.97
   1   9  15    1.05    2.22
  -1  -9 -15   -8.23    3.54
   1   9  15   -7.63    3.27
  -1 -10  21    2.55    2.79
  -1 -10  21   -0.67    2.84
   1  10 -21   -2.20    3.10
  -1 -10  20   18.10    5.19
   1  10 -20   22.03    5.48
  -1 -10  19    7.31    3.80
   1  10 -19    4.89    2.97
   1  10 -18   55.16    7.65
  -1 -10  18   50.70    8.56
   1  10 -17    3.56    2.27
  -1 -10  17    2.98    2.70
   1  10 -16   25.33    4.99
  -1 -10  16   31.00    6.51
   1  10 -15   32.79    5.53
  -1 -10  15   31.70    6.13
   1  10 -14    1.03    1.83
  -1 -10  14   -1.81    2.27
  -1 -10  13   48.44    3.92
  -1 -10  13   33.56    6.16
   1  10 -13   48.27    6.17
   1  10 -12   95.46    8.46
  -1 -10  12  103.57    9.89
   1  10 -11   14.07    3.40
  -1 -10  11   22.47    4.55
   1  10 -10    0.12    1.51
  -1 -10  10    3.46    2.65
   1  10  -9   26.88    4.23
  -1 -10   9   29.07    4.80
  -1 -10   9   23.11    4.52
   1  10  -8   28.27    4.26
  -1 -10   8   30.44    4.72
  -1 -10   8   25.08    4.72
   1  10  -7   30.36    4.25
  -1 -10   7   22.96    4.05
  -1 -10   7   36.48    5.55
   1  10  -6   69.08    6.15
  -1 -10   6   68.37    6.79
  -1 -10   6   75.04    7.61
   1  10  -5   59.82    5.51
  -1 -10   5   49.56    3.28
  -1 -10   5   49.61    6.09
   1  10  -4  137.18    8.17
  -1 -10   4  131.39    5.15
  -1 -10   4  143.36   10.05
  -1 -10   3  327.02   14.84
  -1 -10   3  320.45    7.92
   1  10  -3  346.29   12.73
  -1 -10   2   67.73    6.87
   1  10  -2   69.44    5.66
  -1 -10   2   61.49    3.65
  -1 -10   1   17.89    3.83
  -1 -10   1   18.12    2.08
   1  10  -1   11.42    3.32
   1  10  -1   22.25    3.33
   1  10   0   38.44    5.84
  -1 -10   0   34.33    4.42
  -1 -10   0   33.73    4.99
  -1 -10   0   33.37    2.97
   1  10   0   39.67    4.20
   1  10   1   47.61    6.37
   1  10   1   48.63    4.71
  -1 -10  -1   42.62    3.62
  -1 -10  -1   49.23    5.85
  -1 -10  -1   49.48    5.45
   1  10   2    1.11    1.74
   1  10   2    3.73    2.20
  -1 -10  -2   -0.18    1.54
  -1 -10  -2    0.36    1.67
   1  10   2    0.04    1.12
   1  10   3   31.38    5.35
   1  10   3   30.16    4.82
  -1 -10  -3   34.03    4.79
   1  10   3   33.13    3.94
   1  10   3   35.31    3.90
  -1 -10  -3   32.85    4.85
   1  10   4    1.61    1.82
   1  10   4    2.65    1.27
   1  10   4   -1.32    1.27
   1  10   4   -1.23    1.82
  -1 -10  -4    0.68    1.32
  -1 -10  -4    0.41    1.66
   1  10   5    0.43    1.21
   1  10   5   -0.36    2.40
   1  10   5    4.27    1.84
   1  10   5    0.78    1.05
  -1 -10  -5    4.09    2.10
  -1 -10  -5    0.70    1.49
   1  10   6    5.33    2.65
  -1 -10  -6    7.13    2.49
   1  10   6    8.90    2.43
  -1 -10  -6   10.87    3.00
   1  10   7   73.27    8.68
  -1 -10  -7   62.92    7.05
   1  10   7   68.13    6.25
  -1 -10  -7   82.99    7.88
   1  10   8    3.09    2.61
  -1 -10  -8    3.17    2.41
  -1 -10  -8    0.48    1.85
   1  10   8    0.10    1.46
   1  10   9   94.04   10.00
  -1 -10  -9   91.88    8.97
   1  10   9   96.22    7.91
  -1 -10  -9   95.92    8.74
   1  10  10    3.52    2.55
   1  10  10   -0.28    1.97
  -1 -10 -10    1.23    1.96
  -1 -10 -10    1.43    1.92
   1  10  11   14.42    4.18
  -1 -10 -11   10.96    4.00
  -1 -10 -11   20.60    4.44
   1  10  11   19.91    4.10
   1  10  12   61.74    8.64
  -1 -10 -12   65.13    8.43
   1  10  12   80.78    8.13
  -1 -10 -12   84.68    8.64
  -1 -10 -13    2.69    2.68
   1  10  13    3.74    3.21
  -1 -10 -13   -0.59    1.72
   1  10  13   -0.53    1.77
  -1 -11  21    0.37    2.05
  -1 -11  21    0.02    2.67
   1  11 -21   -1.29    2.01
  -1 -11  20    9.41    3.69
   1  11 -20    8.00    3.49
  -1 -11  19    3.33    3.03
   1  11 -19   -1.12    2.67
  -1 -11  18   35.60    7.11
   1  11 -18   37.50    6.68
  -1 -11  17    0.47    2.59
   1  11 -17    0.02    2.27
  -1 -11  16   18.47    5.27
   1  11 -16   28.12    5.41
  -1 -11  15    6.19    3.24
   1  11 -15    8.83    3.49
  -1 -11  14   -1.46    3.36
   1  11 -14   -0.98    1.62
   1  11 -13   67.08    7.49
  -1 -11  13   62.97    8.38
   1  11 -12    3.98    2.15
  -1 -11  12   -1.12    2.66
   1  11 -11   38.98    5.48
  -1 -11  11   45.31    6.75
   1  11 -10    4.23    2.39
  -1 -11  10   16.62    4.34
   1  11  -9   18.51    3.75
  -1 -11   9   17.55    4.39
   1  11  -8   12.96    3.12
  -1 -11   8   13.63    3.95
   1  11  -7   31.65    4.50
  -1 -11   7   29.99    4.95
  -1 -11   7   38.93    6.17
  -1 -11   6   44.11    3.19
   1  11  -6   54.63    5.67
  -1 -11   6   53.55    6.69
  -1 -11   5  288.54    7.63
   1  11  -5  310.44   13.15
  -1 -11   5  313.30   15.61
  -1 -11   4  156.02    5.39
  -1 -11   4  156.51   11.14
   1  11  -4  153.03    9.03
  -1 -11   3    8.70    2.81
  -1 -11   3    9.44    1.45
   1  11  -3    5.36    2.35
   1  11  -3   14.35    2.83
   1  11  -2   61.54    5.64
  -1 -11   2   52.55    3.33
  -1 -11   2   68.88    7.21
   1  11  -2   57.85    7.43
  -1 -11   1   14.79    1.90
  -1 -11   1   13.51    3.01
  -1 -11   1   16.50    3.77
   1  11  -1   12.42    3.63
   1  11  -1   15.62    2.97
   1  11   0   79.54    6.25
   1  11   0   82.06    8.71
  -1 -11   0   70.47    6.63
  -1 -11   0   83.23    7.85
   1  11   1   43.84    4.75
  -1 -11  -1   36.32    5.48
  -1 -11  -1   45.39    5.57
   1  11   1   52.88    7.02
   1  11   2   31.60    5.61
   1  11   2   31.45    4.96
   1  11   2   38.70    4.44
  -1 -11  -2   35.60    5.42
  -1 -11  -2   32.40    4.79
   1  11   3   25.64    3.65
   1  11   3   21.95    4.67
  -1 -11  -3   20.46    4.08
  -1 -11  -3   19.35    4.22
   1  11   3   22.64    4.21
   1  11   4   -2.22    1.47
   1  11   4    1.51    1.63
   1  11   4   -0.71    2.24
  -1 -11  -4   -0.32    2.30
  -1 -11  -4    1.39    1.98
   1  11   4    0.36    1.07
   1  11   5   62.98    5.79
   1  11   5   63.04    6.97
   1  11   5   50.16    7.33
  -1 -11  -5   74.42    7.57
   1  11   5   73.86    5.99
  -1 -11  -5   66.69    7.29
   1  11   6    1.85    2.10
  -1 -11  -6    2.66    2.37
  -1 -11  -6   -0.36    1.73
   1  11   6    0.50    1.39
   1  11   6   -3.47    1.76
   1  11   7   21.30    5.07
  -1 -11  -7   18.85    4.15
  -1 -11  -7   15.69    3.76
   1  11   7   19.50    3.51
   1  11   7   17.00    3.17
   1  11   8   10.68    4.20
  -1 -11  -8    4.77    2.37
  -1 -11  -8    3.63    2.36
   1  11   8    5.75    2.40
   1  11   9   61.86    8.81
  -1 -11  -9   55.24    7.23
  -1 -11  -9   45.84    6.41
   1  11   9   53.54    6.12
  -1 -11 -10    4.08    2.69
  -1 -11 -10   -3.18    2.82
   1  11  10   -0.20    1.80
   1  11  10    1.22    2.38
  -1 -11 -11   13.74    4.13
  -1 -11 -11   21.61    4.59
   1  11  11   18.39    4.01
   1  11  11   14.60    4.47
   1  11  12   16.79    4.90
  -1 -11 -12   20.28    4.71
   1  11  12   23.66    4.47
  -1 -12  20    7.65    3.53
  -1 -12  20   16.17    5.22
   1  12 -20    6.06    3.50
  -1 -12  19    2.81    2.47
  -1 -12  19    4.21    3.24
   1  12 -19    4.71    3.66
  -1 -12  18   45.05    8.24
   1  12 -18   57.37    8.27
  -1 -12  17    9.41    3.89
   1  12 -17   11.59    3.54
  -1 -12  16   25.18    6.25
   1  12 -16   14.54    4.07
  -1 -12  15   -1.46    2.36
   1  12 -15   -1.10    1.61
  -1 -12  14   23.67    5.73
   1  12 -14   25.78    4.97
   1  12 -13    8.20    3.04
  -1 -12  13    4.77    2.68
   1  12 -12    0.21    1.70
  -1 -12  12    2.24    2.34
   1  12 -11    9.14    2.89
  -1 -12  11    9.87    3.76
   1  12 -10    3.31    2.04
  -1 -12  10    6.43    3.06
   1  12  -9   29.11    4.71
  -1 -12   9   26.78    5.58
   1  12  -8   -1.26    1.52
  -1 -12   8    0.26    0.68
  -1 -12   8    2.32    2.50
  -1 -12   7   26.72    5.49
   1  12  -7   26.09    4.32
  -1 -12   7   22.30    2.25
   1  12  -6    6.55    2.45
  -1 -12   6    5.61    2.37
  -1 -12   6    7.03    1.21
   1  12  -5    3.68    1.84
  -1 -12   5    1.38    0.48
  -1 -12   4    6.16    1.08
  -1 -12   4    4.27    2.55
   1  12  -4    5.06    2.02
  -1 -12   3    1.42    0.60
  -1 -12   3    2.16    2.23
   1  12  -3    1.77    2.70
   1  12  -3    0.49    1.59
   1  12  -2   65.61    8.21
   1  12  -2   62.51    5.94
  -1 -12   2   62.85    3.48
  -1 -12   2   68.84    7.74
  -1 -12   2   64.50    6.48
  -1 -12   1   13.67    3.32
  -1 -12   1   10.49    3.49
   1  12  -1   14.08    4.24
   1  12  -1   12.82    2.88
   1  12   0  100.93    7.44
  -1 -12   0   98.53    9.04
  -1 -12   0   78.57    7.35
   1  12   0   78.96    8.91
   1  12   1    5.62    1.84
   1  12   1    5.46    3.24
  -1 -12  -1    6.37    2.54
  -1 -12  -1   -0.17    2.17
   1  12   1    1.49    1.81
   1  12   2   72.60    8.65
  -1 -12  -2   71.12    7.78
   1  12   2   77.54    7.94
   1  12   2   83.01    6.71
  -1 -12  -2   69.38    7.05
   1  12   3   86.81    9.47
   1  12   3   81.03    8.15
   1  12   3  100.86    7.38
  -1 -12  -3   92.23    8.33
  -1 -12  -3   94.76    8.90
   1  12   4   10.61    3.03
   1  12   4    6.93    3.17
  -1 -12  -4   18.17    4.23
  -1 -12  -4    7.32    2.78
   1  12   4    8.29    2.35
   1  12   5   12.20    2.95
   1  12   5    8.95    2.66
   1  12   5    7.99    3.65
  -1 -12  -5   10.85    3.32
  -1 -12  -5   10.26    3.51
   1  12   5    6.35    1.93
   1  12   6   -0.86    1.78
  -1 -12  -6    1.73    1.94
   1  12   6    1.28    1.64
   1  12   6   -0.23    1.21
  -1 -12  -7   11.59    3.53
  -1 -12  -7   12.22    3.73
   1  12   7   14.16    3.09
   1  12   7   13.23    4.17
  -1 -12  -8    2.05    1.76
  -1 -12  -8   -1.82    1.78
   1  12   9   16.06    4.80
  -1 -12  -9   20.96    4.75
  -1 -12  -9   19.57    4.29
   1  12  10   17.44    5.69
  -1 -12 -10    9.34    2.99
  -1 -12 -10    6.83    3.16
  -1 -13  18   21.87    5.82
   1  13 -18   33.40    6.33
  -1 -13  18   25.86    4.78
   1  13 -17   -1.69    3.08
  -1 -13  17   -3.82    3.04
   1  13 -16   -1.86    2.57
  -1 -13  16    8.05    3.99
   1  13 -15    1.89    2.34
  -1 -13  15   -0.02    2.17
  -1 -13  14   10.07    4.15
   1  13 -14    6.56    3.17
  -1 -13  13   -0.45    1.92
   1  13 -13    1.53    2.01
  -1 -13  12    3.56    2.61
   1  13 -12    2.84    1.89
  -1 -13  11   21.40    5.25
   1  13 -11   21.11    4.43
  -1 -13  10    7.41    3.50
   1  13 -10    8.68    2.98
  -1 -13   9   12.86    3.96
   1  13  -9   16.46    3.73
  -1 -13   8    3.42    2.42
   1  13  -8    1.88    1.83
  -1 -13   7   38.51    6.55
   1  13  -7   39.66    5.42
  -1 -13   6   44.13    2.45
  -1 -13   6   46.12    6.98
   1  13  -6   51.99    6.13
  -1 -13   5   25.56    1.70
   1  13  -5   33.46    4.89
  -1 -13   5   30.74    5.50
   1  13  -4   21.04    3.81
  -1 -13   4   18.50    4.47
  -1 -13   3   14.26    4.31
   1  13  -3   16.11    4.46
   1  13  -3   12.37    2.87
  -1 -13   3   14.85    3.43
  -1 -13   2   14.01    3.48
   1  13  -2   14.99    4.33
   1  13  -2   19.78    3.56
  -1 -13   2   10.84    3.10
  -1 -13   1    9.83    3.50
   1  13  -1    9.51    4.06
   1  13  -1    3.63    1.98
  -1 -13   1    2.07    1.76
  -1 -13   0   13.51    3.97
  -1 -13   0   27.01    4.61
   1  13   0   23.46    3.85
   1  13   0   18.90    4.71
   1  13   1   -1.36    2.99
   1  13   1    3.12    1.75
  -1 -13  -1    0.62    1.69
  -1 -13  -1    3.82    1.99
   1  13   1   -0.99    1.92
   1  13   2   36.07    6.71
   1  13   2   28.02    5.02
   1  13   2   36.62    4.72
  -1 -13  -2   39.99    6.12
  -1 -13  -2   27.93    4.92
   1  13   3    9.42    3.69
   1  13   3    9.19    2.50
  -1 -13  -3    9.52    3.21
  -1 -13  -3    9.87    3.20
   1  13   4   15.60    3.32
   1  13   4   11.71    4.07
  -1 -13  -4   12.31    3.69
   1  13   4   12.84    2.83
  -1 -13  -4    8.09    3.05
  -1 -13  -5    9.47    3.27
  -1 -13  -5    4.08    2.46
   1  13   5    4.66    3.78
   1  13   6    5.39    3.40
  -1 -13  -6    6.88    2.83
  -1 -13  -6    1.49    2.27
   1  13   7   21.19    5.49
  -1 -13  -7   19.31    4.67
  -1 -13  -7   21.46    4.84
   1  13   8    4.58    3.02
  -1 -13  -8    0.85    1.70
  -1 -13  -8   -1.92    2.59
   1  14 -17    2.83    2.62
  -1 -14  17    6.58    3.82
   1  14 -16    7.18    3.61
  -1 -14  16   -0.62    2.81
   1  14 -15   -0.74    2.37
  -1 -14  15    5.96    3.13
  -1 -14  14    8.78    4.08
   1  14 -14    3.70    2.90
  -1 -14  13    1.49    2.40
   1  14 -13    2.48    2.33
  -1 -14  12   -6.51    3.40
   1  14 -12   -0.73    1.93
  -1 -14  11    2.01    2.05
   1  14 -11    7.43    3.60
  -1 -14  10    8.24    3.36
   1  14 -10   10.61    3.46
  -1 -14   9   11.04    3.94
   1  14  -9    6.03    2.60
  -1 -14   8    6.74    2.81
   1  14  -8   12.35    3.51
  -1 -14   7   60.91    8.36
   1  14  -7   42.03    5.85
  -1 -14   6    6.72    3.04
   1  14  -6    9.41    2.83
  -1 -14   5   21.69    4.79
   1  14  -5   25.39    4.56
   1  14  -4    0.89    1.65
   1  14  -4    6.67    3.92
  -1 -14   4    0.93    1.74
  -1 -14   4    2.58    1.91
  -1 -14   3    5.43    3.03
   1  14  -3   12.31    3.11
  -1 -14   3    8.57    2.90
   1  14  -2    1.52    2.89
  -1 -14   2    4.39    2.53
  -1 -14   2    3.37    1.85
   1  14  -1    6.21    3.24
  -1 -14   1    9.05    3.68
   1  14  -1   11.44    2.81
  -1 -14   1   10.93    3.21
   1  14   0   11.74    4.06
  -1 -14   0    8.64    3.17
   1  14   0   11.71    2.97
  -1 -14   0   13.49    3.59
   1  14   1    1.09    1.22
   1  14   1   -1.04    2.30
   1  14   1   -1.27    1.62
  -1 -14  -1    4.77    3.03
  -1 -14  -1    1.82    1.70
   1  14   2   21.52    3.72
   1  14   2   11.93    3.37
  -1 -14  -2   17.38    4.47
  -1 -14  -2   20.47    4.45
   1  14   2   15.10    4.89
  -1 -14  -3   -2.22    1.84
  -1 -14  -3   -2.60    2.49
   1  14   3    2.02    3.00
  -1 -14  -4   14.79    3.92
   1  14   4   10.00    3.83
  -1 -14  -5    4.22    2.06
  -1 -14  -5    3.96    2.43
   1  14   5   -1.42    2.05
   1  14   6    4.28    3.34
  -1 -14  -6    4.59    2.41
   1  15 -15    3.05    2.34
  -1 -15  15    0.99    3.62
  -1 -15  14   -3.86    3.98
   1  15 -14    7.93    3.57
  -1 -15  13   -5.11    3.51
   1  15 -13   -6.92    3.22
  -1 -15  12    0.50    3.33
   1  15 -12   -2.31    2.27
  -1 -15  11    6.93    4.81
   1  15 -11    5.78    2.88
  -1 -15  10    2.83    2.03
   1  15 -10    2.96    2.34
  -1 -15   9    7.47    3.81
   1  15  -9    0.58    1.97
  -1 -15   8   25.67    6.04
   1  15  -8   14.43    3.57
  -1 -15   7    3.03    3.14
   1  15  -7    3.26    2.22
   1  15  -6    5.16    3.75
   1  15  -6    1.41    1.84
  -1 -15   6    5.46    2.76
  -1 -15   5   63.58    7.22
  -1 -15   5   67.06    9.06
   1  15  -5   76.78   10.62
   1  15  -5   66.14    7.31
  -1 -15   4   -1.92    2.25
  -1 -15   4   -0.01    2.32
   1  15  -4   -1.07    1.92
  -1 -15   3   10.27    4.04
  -1 -15   3    7.08    2.91
   1  15  -3   15.86    5.27
   1  15  -3   12.92    3.26
  -1 -15   2   19.72    5.20
  -1 -15   2   23.11    4.64
   1  15  -2   20.76    5.35
   1  15  -2   19.16    3.93
  -1 -15   1    3.91    2.19
   1  15  -1    1.72    2.96
   1  15  -1    2.37    1.40
  -1 -15   0   13.57    4.40
  -1 -15   0    7.34    2.79
   1  15   0   14.25    4.60
  -1 -15  -1    4.72    3.08
  -1 -15  -1    8.97    2.99
   1  15   1    4.91    3.58
  -1 -15  -2   -1.44    1.96
  -1 -15  -2   -0.45    1.76
   1  15   2   -0.57    2.59
  -1 -15  -3    0.71    2.20
   1  15   3    3.49    3.22
  -1 -15  -3   -1.00    2.26
  -1 -16  12  -11.91    4.85
   1  16 -12   -1.05    2.54
  -1 -16  11    8.35    3.69
   1  16 -11    1.80    2.04
  -1 -16  10    6.98    3.44
   1  16 -10    3.65    2.22
  -1 -16   9    3.59    3.54
   1  16  -9   -1.14    2.03
  -1 -16   8   -3.62    3.46
   1  16  -8    1.14    1.73
  -1 -16   7    9.61    3.91
   1  16  -7    9.03    2.81
   1  16  -6   -5.05    3.80
  -1 -16   6   -4.33    3.02
   1  16  -6   -1.31    2.74
  -1 -16   6    2.30    1.73
   1  16  -5   32.86    7.55
  -1 -16   5   25.84    5.84
   1  16  -5   27.20    5.08
  -1 -16   5   21.07    4.26
   1  16  -4   -5.52    3.24
  -1 -16   4    3.48    3.01
   1  16  -4   -1.46    2.34
  -1 -16   4   -0.66    1.70
  -1 -16   3   17.09    4.19
  -1 -16   3   12.12    4.05
   1  16  -3    8.85    3.98
   1  16  -2    9.72    4.13
  -1 -16   2   10.57    3.33
  -1 -16   2   13.14    4.40
   1  16  -1    3.38    3.05
  -1 -16   1    7.93    2.94
  -1 -16   1   10.97    4.33
  -2  17  -2   -1.29    2.61
   2 -17   2   -3.35    2.37
  -2  17  -3   -1.87    2.37
   2 -17   3    4.90    3.01
  -2  17  -4   -9.46    4.09
   2 -17   4    2.55    2.41
  -2  17  -5   -3.39    3.47
   2 -17   5   -3.70    2.89
  -2  17  -6   21.09    5.63
   2 -17   6   16.15    4.94
   2 -17   7    8.89    3.99
  -2  17  -7    9.65    4.32
   2 -17   8    1.86    3.35
  -2  17  -8   13.55    5.30
  -2  16   3   14.46    4.51
  -2  16   3   11.82    4.93
   2 -16  -3   16.47    4.80
  -2  16   2    2.34    2.44
   2 -16  -2    5.02    3.15
  -2  16   1   12.17    4.68
  -2  16   1   11.82    4.37
   2 -16  -1   13.14    4.30
  -2  16   0    6.55    3.44
   2 -16   0    2.53    3.04
  -2  16  -1    0.01    1.85
   2 -16   1   -0.27    2.96
  -2  16  -2    3.58    2.72
   2 -16   2   -4.94    3.74
  -2  16  -3   -0.23    2.61
   2 -16   3   -2.73    3.54
  -2  16  -4    4.76    3.26
   2 -16   4    6.37    3.29
  -2  16  -5    4.28    2.79
   2 -16   5   -2.58    3.04
  -2  16  -6   34.36    6.74
   2 -16   6   28.17    6.11
   2 -16   7    0.28    3.77
  -2  16  -7    8.93    3.79
   2 -16   8    8.86    3.57
  -2  16  -8   15.80    4.41
   2 -16   9    5.11    3.52
  -2  16  -9    3.98    3.61
   2 -16  10    2.29    3.30
  -2  16 -10    2.96    2.76
   2 -16  11    9.26    4.41
  -2  16 -11   13.49    4.47
   2 -16  12    1.99    2.89
  -2  16 -12   -2.09    2.28
   2 -15  -6   11.12    3.54
   2 -15  -6   15.11    4.56
  -2  15   6   17.68    4.90
  -2  15   6   17.70    4.76
   2 -15  -5    3.29    1.59
   2 -15  -5    1.25    3.03
  -2  15   5    1.81    2.47
  -2  15   5    6.41    2.80
   2 -15  -4    2.51    1.61
   2 -15  -4   -2.21    2.38
  -2  15   4    2.15    2.99
  -2  15   4    6.55    3.50
   2 -15  -3   31.67    4.56
   2 -15  -3   21.51    5.26
  -2  15   3   32.59    6.52
  -2  15   3   32.21    6.68
   2 -15  -2    3.59    1.68
   2 -15  -2   -0.74    2.60
  -2  15   2    5.12    3.40
  -2  15   2    7.65    3.67
   2 -15  -1   17.68    3.33
   2 -15  -1   20.40    5.27
  -2  15   1   18.92    4.83
   2 -15   0   -0.16    1.72
   2 -15   0    6.32    3.64
  -2  15   0    0.32    3.04
   2 -15   1    9.33    2.38
  -2  15  -1   13.58    4.44
   2 -15   1    5.73    2.80
  -2  15  -2   19.54    5.05
   2 -15   2   12.91    2.51
   2 -15   2   12.89    4.18
  -2  15  -3   -0.99    2.45
   2 -15   3    6.07    3.42
  -2  15  -4    2.76    2.68
   2 -15   4    4.26    2.70
  -2  15  -5   -1.35    2.40
   2 -15   5    2.98    2.84
  -2  15  -6   17.08    4.67
   2 -15   6   14.99    4.32
   2 -15   7    4.08    3.42
  -2  15  -7   -3.42    2.59
   2 -15   8   32.20    6.49
  -2  15  -8   23.54    5.46
   2 -15   9    9.94    4.05
  -2  15  -9    7.78    3.67
   2 -15  10    0.78    2.23
  -2  15 -10    3.54    2.73
   2 -15  11    5.17    2.62
  -2  15 -11   15.32    4.69
   2 -15  12    4.24    3.07
  -2  15 -12    2.46    2.40
   2 -15  13    6.20    3.03
  -2  15 -13    7.29    3.40
   2 -15  14    2.74    2.99
  -2  15 -14    2.84    3.23
   2 -15  15   -4.48    4.08
  -2  15 -15    3.84    2.70
   2 -14  -9   -3.36    2.25
   2 -14  -9   -3.44    3.40
  -2  14   9   -9.58    3.73
   2 -14  -8    0.60    2.16
   2 -14  -8    3.25    2.61
  -2  14   8    7.49    3.45
   2 -14  -7   -1.23    2.03
   2 -14  -7    1.22    2.63
  -2  14   7   -0.34    2.63
   2 -14  -6    8.00    2.65
   2 -14  -6    6.99    3.31
  -2  14   6    6.00    3.08
   2 -14  -5    2.03    1.27
   2 -14  -5   -0.89    2.68
  -2  14   5    2.73    2.06
   2 -14  -4   14.71    3.37
   2 -14  -4   14.64    4.14
  -2  14   4   19.93    5.15
  -2  14   4   14.10    4.07
   2 -14  -3   20.92    3.49
   2 -14  -3   27.32    5.58
  -2  14   3   24.91    5.61
  -2  14   3   27.84    6.15
   2 -14  -2   14.55    2.90
   2 -14  -2    6.53    3.10
  -2  14   2   16.28    4.53
  -2  14   2   10.73    4.04
   2 -14  -1   -1.89    2.83
  -2  14   1   -0.13    1.81
   2 -14  -1    1.38    1.47
   2 -14   0    2.44    2.67
  -2  14   0    2.59    2.38
   2 -14   0    2.85    1.29
   2 -14   1   58.83    7.75
  -2  14  -1   59.53    8.17
  -2  14  -2    9.03    3.69
   2 -14   2    6.57    2.94
  -2  14  -3    0.01    2.50
   2 -14   3   -2.67    2.60
  -2  14  -4   28.20    5.62
   2 -14   4   17.52    4.55
  -2  14  -5    3.82    2.82
   2 -14   5   -2.98    1.02
   2 -14   5    1.73    2.62
  -2  14  -6    6.60    3.09
   2 -14   6   -3.35    1.09
   2 -14   6    6.73    3.31
   2 -14   7   -2.02    0.88
   2 -14   7    2.68    2.16
  -2  14  -7    0.38    2.18
   2 -14   8   52.88    7.51
  -2  14  -8   44.68    7.10
  -2  14  -9   -1.67    2.46
   2 -14   9   -0.65    2.42
  -2  14 -10   14.19    4.52
   2 -14  10   10.59    4.16
  -2  14 -11   31.12    6.05
   2 -14  11   30.53    6.26
  -2  14 -12   32.02    6.42
   2 -14  12   38.48    7.04
  -2  14 -13   23.67    5.40
   2 -14  13   29.79    6.30
  -2  14 -14    6.21    3.77
   2 -14  14   -0.71    2.45
  -2  14 -15   -0.17    2.88
   2 -14  15    3.18    3.46
  -2  14 -16    0.74    2.00
   2 -14  16    0.88    2.63
   2 -13 -11   12.83    3.83
   2 -13 -11   16.79    4.81
  -2  13  11   20.49    4.84
  -2  13  11   20.04    4.99
   2 -13 -10   16.05    3.95
   2 -13 -10   23.01    5.56
  -2  13  10   23.43    5.17
  -2  13  10   25.06    5.53
   2 -13  -9    2.66    1.79
   2 -13  -9   -3.74    3.28
  -2  13   9   -0.75    2.00
  -2  13   9   -0.45    2.53
   2 -13  -8    0.19    2.04
   2 -13  -8    2.49    2.31
  -2  13   8    0.81    2.35
  -2  13   8    0.40    2.26
   2 -13  -7   13.18    3.04
   2 -13  -7   20.85    4.89
  -2  13   7   22.89    5.02
  -2  13   7   20.52    4.83
   2 -13  -6   21.61    3.97
   2 -13  -6   19.53    4.91
  -2  13   6   20.65    4.79
   2 -13  -5    3.52    1.90
   2 -13  -5    4.23    2.87
  -2  13   5    0.58    2.02
   2 -13  -4    8.52    3.80
   2 -13  -4    8.13    2.26
   2 -13  -3    2.40    2.33
  -2  13   3    0.92    2.28
   2 -13  -3    0.71    1.11
   2 -13  -2   -1.73    2.51
  -2  13   2   -0.31    1.95
   2 -13  -2    0.27    1.16
   2 -13  -1   63.79    7.76
   2 -13  -1   68.67    5.59
   2 -13   0    9.61    3.31
  -2  13   0    9.29    3.77
   2 -13   1   78.52    8.42
  -2  13  -1   71.09    8.58
  -2  13  -2   28.73    5.67
   2 -13   2   32.19    5.76
   2 -13   3    0.63    0.62
  -2  13  -3   -2.76    2.33
   2 -13   3    2.37    2.76
   2 -13   4    5.79    1.36
  -2  13  -4    4.39    2.71
   2 -13   4    9.03    3.29
   2 -13   5    1.76    1.16
  -2  13  -5    1.12    2.01
   2 -13   5   -2.16    2.40
   2 -13   6   20.22    2.58
   2 -13   6   28.86    5.63
  -2  13  -6   26.15    5.37
   2 -13   7    3.18    2.37
  -2  13  -7   -1.05    2.39
  -2  13  -8   32.40    5.98
   2 -13   8   37.42    6.08
  -2  13  -9   -0.84    2.34
   2 -13   9   -0.35    2.60
  -2  13 -10   27.89    5.59
   2 -13  10   31.44    6.15
   2 -13  10   24.69    2.12
  -2  13 -11    1.31    2.19
   2 -13  11    2.58    2.49
   2 -13  11    5.70    1.44
  -2  13 -12   35.40    6.35
   2 -13  12   35.24    6.42
   2 -13  12   36.44    3.56
  -2  13 -13   23.62    5.19
   2 -13  13   23.90    5.51
   2 -13  13   18.09    2.74
  -2  13 -14   11.62    4.32
   2 -13  14   12.08    4.36
   2 -13  14   18.71    3.08
  -2  13 -15   -5.37    2.91
   2 -13  15   -0.87    2.39
  -2  13 -16   -0.28    2.67
   2 -13  16    1.28    2.24
  -2  13 -17    2.64    2.07
   2 -13  17    2.65    2.25
  -2  13 -18   10.90    4.51
   2 -13  18    1.60    2.38
   2 -12 -12   -4.41    2.65
  -2  12  12    3.71    2.89
   2 -12 -12   -0.99    2.33
   2 -12 -11   28.82    5.18
   2 -12 -11   37.02    6.64
  -2  12  11   33.43    6.02
  -2  12  11   23.56    4.85
   2 -12 -10    7.02    2.90
   2 -12 -10    7.63    3.24
  -2  12  10   11.49    3.73
  -2  12  10    5.66    2.31
   2 -12  -9    2.12    1.96
   2 -12  -9    0.26    1.64
  -2  12   9    5.98    3.17
  -2  12   9   -0.04    2.09
   2 -12  -8   61.70    6.73
  -2  12   8   52.19    7.14
  -2  12   8   60.92    7.54
   2 -12  -8   44.26    6.77
   2 -12  -7   15.27    3.41
   2 -12  -7   18.66    4.72
  -2  12   7   17.66    4.51
  -2  12   7   20.07    4.57
  -2  12   6   15.19    4.03
   2 -12  -6   10.79    3.25
   2 -12  -6    7.21    2.25
  -2  12   6   13.78    3.73
  -2  12   6    8.48    1.87
  -2  12   5   10.82    3.32
   2 -12  -5   15.20    3.89
   2 -12  -5   11.39    2.69
  -2  12   5   17.98    4.51
  -2  12   5   10.92    1.63
  -2  12   4    1.66    1.82
   2 -12  -4    3.48    1.76
  -2  12   4    2.00    0.62
  -2  12   4    4.52    2.26
   2 -12  -4    2.96    1.84
   2 -12  -3    4.35    1.87
   2 -12  -3    3.69    2.00
  -2  12   3    4.71    2.57
   2 -12  -2   30.19    5.33
  -2  12   1    1.53    0.62
  -2  12   1   -0.59    2.44
   2 -12  -1    1.29    1.71
  -2  12   0   57.81    7.68
   2 -12   0   49.79    6.50
  -2  12  -1   77.25    8.82
   2 -12   1   76.09    7.96
   2 -12   2    5.07    2.74
   2 -12   2    1.37    0.84
  -2  12  -2    4.75    3.22
   2 -12   3   72.21    7.79
  -2  12  -3   64.33    7.83
   2 -12   3   62.42    4.32
   2 -12   4   26.76    5.04
  -2  12  -4   23.37    4.89
   2 -12   4   21.56    2.56
   2 -12   5    4.70    2.78
   2 -12   5    2.22    1.08
  -2  12  -5    1.07    1.79
  -2  12  -6   12.04    3.75
   2 -12   6   19.25    4.31
  -2  12  -7    5.86    2.39
   2 -12   7   13.56    3.70
  -2  12  -8   92.56    9.37
   2 -12   8   93.22    9.12
  -2  12  -9    7.46    2.96
   2 -12   9   10.89    3.56
   2 -12   9   10.53    1.52
  -2  12 -10   19.98    4.46
   2 -12  10   22.38    5.15
   2 -12  10   19.93    2.41
   2 -12  11    0.29    0.82
  -2  12 -11    0.18    1.82
   2 -12  11    0.58    1.84
   2 -12  12   20.64    3.01
   2 -12  12   22.32    5.17
   2 -12  12   27.28    3.34
  -2  12 -12   27.10    5.63
  -2  12 -13   15.85    4.35
   2 -12  13    6.57    3.37
   2 -12  13   19.32    3.08
  -2  12 -14    6.72    3.01
   2 -12  14   15.54    3.90
   2 -12  14   10.61    2.45
  -2  12 -15    1.77    2.22
   2 -12  15    2.41    1.52
  -2  12 -16   -1.19    2.10
   2 -12  16   -2.75    2.56
   2 -12  16    0.30    1.30
   2 -12  17   11.37    4.15
   2 -12  17   15.15    3.33
  -2  12 -18   -2.78    2.40
   2 -12  18    0.46    2.36
   2 -12  18    0.48    1.38
  -2  12 -19    2.24    2.39
   2 -12  19    0.42    2.38
   2 -12  19    3.68    1.68
  -2  11  14    0.08    2.29
   2 -11 -14   -0.95    2.20
  -2  11  13   14.69    4.27
  -2  11  13   18.87    3.77
   2 -11 -13   15.31    4.46
  -2  11  12    1.42    1.64
  -2  11  12    7.05    3.13
   2 -11 -12    6.78    2.65
  -2  11  12    5.13    2.07
   2 -11 -12    9.41    3.92
  -2  11  11   11.29    3.49
  -2  11  11   10.84    3.33
   2 -11 -11    8.53    2.96
  -2  11  11   15.36    2.95
   2 -11 -11   13.08    3.95
  -2  11  10   25.94    4.90
  -2  11  10   11.81    3.24
   2 -11 -10   19.47    4.06
   2 -11 -10   19.45    4.81
  -2  11  10    9.93    2.13
  -2  11   9   27.66    4.93
  -2  11   9   31.16    5.45
   2 -11  -9   24.27    5.21
  -2  11   9   29.54    3.81
   2 -11  -9   29.72    4.71
  -2  11   8   44.78    6.35
  -2  11   8   43.07    6.08
   2 -11  -8   37.87    5.20
   2 -11  -8   45.07    6.49
  -2  11   8   42.39    4.26
  -2  11   7   10.29    3.22
  -2  11   7    8.51    3.14
   2 -11  -7    5.67    3.11
  -2  11   7    8.37    1.95
   2 -11  -7   13.02    3.05
   2 -11  -6   64.31    6.06
   2 -11  -6   68.86    7.66
  -2  11   6   67.17    7.58
  -2  11   6   65.03    7.23
  -2  11   6   66.64    4.55
  -2  11   5    8.26    3.09
   2 -11  -5    6.24    2.92
   2 -11  -5    6.57    2.20
  -2  11   5    3.70    2.21
  -2  11   5    2.47    1.11
   2 -11  -4   19.22    3.15
  -2  11   4   21.19    2.02
   2 -11  -4   22.37    4.42
  -2  11   4   28.18    4.92
   2 -11  -3  110.79    9.17
  -2  11   3  104.46    9.16
  -2  11   3  110.41    3.49
   2 -11  -2   33.25    5.10
  -2  11   2   38.30    5.65
   2 -11  -1   31.19    4.98
  -2  11   1   31.03    5.39
  -2  11   1   28.16    4.90
   2 -11   0    1.85    1.92
  -2  11   0   -0.14    2.05
   2 -11   0    0.31    0.91
   2 -11   1  164.88   10.79
  -2  11  -1  165.87   12.07
   2 -11   1  157.60    6.76
   2 -11   2   13.79    1.96
   2 -11   2   12.93    3.15
   2 -11   3   95.66    8.31
  -2  11  -3  101.33    9.38
   2 -11   3   75.38    4.34
   2 -11   4    1.85    0.77
   2 -11   4    2.18    2.06
  -2  11  -4    1.77    2.25
   2 -11   5   51.37    6.40
  -2  11  -5   43.70    6.36
   2 -11   6   23.50    4.55
  -2  11  -6   11.45    3.36
   2 -11   7   46.23    6.04
  -2  11  -7   51.21    6.72
   2 -11   8  147.94    5.38
  -2  11  -8  157.64   11.71
   2 -11   8  140.48   10.53
   2 -11   9    4.42    1.38
   2 -11   9    3.39    2.21
  -2  11  -9    1.92    1.73
   2 -11  10    6.15    1.65
   2 -11  10    5.81    2.45
  -2  11 -10    4.27    2.57
   2 -11  11    1.61    1.09
  -2  11 -11    2.17    1.92
   2 -11  11    4.83    2.69
   2 -11  12   14.47    2.65
  -2  11 -12   16.52    4.18
   2 -11  12   19.76    4.36
   2 -11  12   13.64    2.47
   2 -11  13    2.34    1.59
   2 -11  13    0.70    2.10
   2 -11  13    2.51    1.41
  -2  11 -13   -0.56    2.38
   2 -11  14   31.96    4.26
  -2  11 -14   30.72    5.57
   2 -11  14   32.61    5.90
  -2  11 -15   15.17    4.56
   2 -11  15   10.40    3.70
   2 -11  15    9.39    2.61
  -2  11 -16   35.99    6.44
   2 -11  16   32.05    5.81
   2 -11  16   29.89    4.68
  -2  11 -17   25.60    5.75
   2 -11  17   23.46    5.47
   2 -11  17   20.04    4.10
  -2  11 -18    4.80    2.79
   2 -11  18    2.19    2.46
   2 -11  18   -2.06    1.86
  -2  11 -19   11.68    3.99
   2 -11  19   11.71    3.62
   2 -11  19   14.61    4.63
   2 -10 -15    8.37    3.00
  -2  10  15    4.01    2.56
  -2  10  15    3.07    2.26
   2 -10 -14   13.61    4.21
  -2  10  14   13.66    3.55
  -2  10  14   24.55    4.78
  -2  10  13    3.76    2.39
  -2  10  13    4.38    1.99
   2 -10 -13   -0.79    1.98
  -2  10  13    3.80    2.62
  -2  10  12    3.82    2.02
  -2  10  12    2.82    2.05
   2 -10 -12    5.31    3.49
  -2  10  12    2.14    1.56
  -2  10  11   41.74    5.77
  -2  10  11   35.15    5.66
   2 -10 -11   41.25    5.86
   2 -10 -11   51.81    7.33
  -2  10  11   36.64    4.81
  -2  10  10    2.60    2.16
  -2  10  10    3.45    2.22
   2 -10 -10    0.55    2.04
   2 -10 -10    3.78    2.14
  -2  10  10    1.35    1.14
  -2  10   9   73.64    7.44
   2 -10  -9   68.91    6.95
  -2  10   9   59.46    7.19
  -2  10   9   67.94    5.80
   2 -10  -9   63.90    7.47
   2 -10  -8   64.26    6.42
   2 -10  -8   71.22    7.76
  -2  10   8   69.75    7.62
  -2  10   8   71.49    7.21
  -2  10   8   63.05    5.29
  -2  10   7    4.50    2.12
  -2  10   7    6.04    2.50
   2 -10  -7    3.99    2.02
   2 -10  -7    5.30    2.58
  -2  10   7    4.47    1.53
   2 -10  -6  258.22   11.64
  -2  10   6  252.99    9.01
   2 -10  -6  297.64   15.01
  -2  10   6  284.40   14.09
  -2  10   6  256.46   13.93
   2 -10  -5  204.31    9.82
  -2  10   5  203.07    7.35
  -2  10   5  223.60   12.67
  -2  10   5  211.62   12.61
   2 -10  -5  208.45   12.49
  -2  10   4   39.56    2.95
  -2  10   4   39.88    5.64
   2 -10  -4   45.04    5.75
  -2  10   3   60.01    3.01
   2 -10  -3   65.49    6.79
  -2  10   3   62.78    6.90
   2 -10  -2    2.24    1.65
  -2  10   2    1.32    0.44
   2 -10  -2   -0.21    0.92
  -2  10   2    1.02    1.58
   2 -10  -1    1.01    1.90
  -2  10   1   -0.94    1.79
   2 -10  -1    0.81    0.84
   2 -10   0    5.96    2.32
  -2  10   0   10.40    3.22
  -2  10   0    4.38    2.25
   2 -10   0   10.76    1.83
   2 -10   1   23.49    4.00
  -2  10  -1   20.81    4.32
  -2  10  -1   20.87    4.02
   2 -10   1   22.11    2.41
   2 -10   2   37.96    5.16
   2 -10   2   39.69    3.02
  -2  10  -2   44.81    6.11
   2 -10   3   34.20    4.89
  -2  10  -3   26.44    4.79
   2 -10   3   29.32    2.45
   2 -10   4   54.65    5.99
   2 -10   4   44.06    2.99
  -2  10  -4   63.80    7.30
  -2  10  -5   95.55    8.84
   2 -10   5   96.89    8.06
  -2  10  -6   14.96    3.74
   2 -10   6   10.60    3.06
  -2  10  -7   64.15    7.31
   2 -10   7   60.72    3.43
   2 -10   7   64.31    6.89
  -2  10  -8  188.11   12.23
   2 -10   8  184.52    6.74
   2 -10   8  175.29   11.10
  -2  10  -9   19.63    4.27
   2 -10   9   22.80    4.42
   2 -10   9   18.01    2.45
  -2  10 -10   32.43    5.44
   2 -10  10   24.07    3.01
   2 -10  10   21.64    4.13
   2 -10  11    2.32    0.95
  -2  10 -11    2.56    2.80
   2 -10  11    4.46    1.58
   2 -10  11    3.91    2.37
   2 -10  12    6.00    1.61
  -2  10 -12    6.02    3.03
   2 -10  12    3.88    2.06
   2 -10  12    6.75    1.94
   2 -10  13   18.40    2.93
  -2  10 -13   31.52    5.50
   2 -10  13   30.58    5.35
   2 -10  13   33.26    4.23
   2 -10  14   39.17    4.40
   2 -10  14   43.31    5.04
  -2  10 -14   37.51    6.11
   2 -10  14   42.71    6.27
  -2  10 -15   -0.62    2.34
   2 -10  15   -0.31    0.61
   2 -10  15    3.54    2.36
   2 -10  15    4.42    1.82
  -2  10 -16    1.48    1.96
   2 -10  16    1.50    1.11
   2 -10  16   -1.38    1.77
   2 -10  16   -0.48    2.28
   2 -10  17    9.30    3.02
   2 -10  17   15.09    4.35
  -2  10 -17    9.00    3.92
   2 -10  18    4.17    2.38
   2 -10  18    9.83    3.98
  -2  10 -18    6.58    3.31
  -2  10 -19    0.95    2.23
   2 -10  19    2.09    2.33
   2 -10  19    1.87    2.01
  -2  10 -20    4.17    3.42
   2 -10  20    4.17    2.91
   2 -10  20    0.34    2.78
  -2   9  16    0.04    1.65
  -2   9  16   -1.29    1.55
  -2   9  15   33.15    5.31
   2  -9 -15   45.40    7.16
  -2   9  15   35.21    5.71
  -2   9  14   26.90    4.30
  -2   9  14   22.70    4.35
  -2   9  14   31.37    5.43
   2  -9 -14   24.00    5.30
  -2   9  13   49.71    5.85
  -2   9  13   66.04    7.69
  -2   9  13   48.09    6.01
   2  -9 -13   49.10    6.91
  -2   9  12    5.05    1.82
  -2   9  12    5.95    2.84
  -2   9  12    8.51    2.78
   2  -9 -12    2.72    2.32
   2  -9 -11   17.28    4.36
  -2   9  11   12.33    3.09
  -2   9  11   16.46    3.78
   2  -9 -11   14.99    3.66
  -2   9  11    9.19    2.51
   2  -9 -10    2.36    2.03
  -2   9  10    2.72    1.59
  -2   9  10    1.89    1.80
   2  -9 -10    1.96    1.71
  -2   9  10    2.77    1.60
   2  -9  -9   15.34    3.93
  -2   9   9   11.89    3.40
  -2   9   9   12.19    2.65
   2  -9  -9   11.79    3.06
  -2   9   9   14.32    3.12
   2  -9  -8    6.32    2.37
  -2   9   8    0.17    1.55
  -2   9   8    2.04    1.36
  -2   9   8    4.44    1.79
   2  -9  -8    0.86    1.72
  -2   9   8    2.54    1.73
   2  -9  -7    6.39    2.02
  -2   9   7    5.19    2.31
  -2   9   7    7.88    1.92
  -2   9   7    6.31    2.16
   2  -9  -7    5.55    2.53
  -2   9   7    5.64    2.15
   2  -9  -6    5.00    1.91
  -2   9   6    5.75    2.65
  -2   9   6    5.12    2.03
  -2   9   6    3.09    1.45
  -2   9   6    4.84    1.47
   2  -9  -6    4.71    2.72
   2  -9  -5   49.66    5.81
  -2   9   5   53.18    3.94
  -2   9   5   58.32    6.16
  -2   9   5   44.75    5.72
   2  -9  -4  209.74   11.57
  -2   9   4  207.71   11.78
  -2   9   4  176.34    6.34
   2  -9  -3   75.09    7.98
   2  -9  -3   70.29    4.93
  -2   9   3   76.73    7.11
  -2   9   3   66.65    3.46
   2  -9  -3   71.65    6.70
   2  -9  -2   37.56    3.40
   2  -9  -2   37.74    4.86
  -2   9   2   36.31    4.74
   2  -9  -2   33.19    5.15
  -2   9   2   36.70    4.97
  -2   9   2   35.88    2.09
   2  -9  -1   59.15    5.84
  -2   9   1   69.70    6.48
   2  -9  -1   59.91    3.98
  -2   9   1   70.20    6.70
   2  -9  -1   55.39    6.52
  -2   9   0   23.50    3.78
  -2   9   0   17.12    3.45
   2  -9   0   20.74    3.61
   2  -9   0   19.03    2.15
  -2   9  -1    4.43    2.18
   2  -9   1    5.04    1.87
  -2   9  -1    5.44    2.05
   2  -9   1    8.54    1.36
  -2   9  -1    6.74    2.47
  -2   9  -2  185.24   10.50
   2  -9   2  177.27   11.17
   2  -9   2  176.02    5.54
   2  -9   2  181.28   10.04
  -2   9  -2  187.61   11.70
  -2   9  -2  157.33    9.52
  -2   9  -3    4.56    1.72
   2  -9   3    6.99    2.46
   2  -9   3    6.11    1.06
   2  -9   3    5.91    2.19
  -2   9  -3    8.62    3.02
   2  -9   4   15.36    3.35
  -2   9  -4   13.07    3.24
  -2   9  -4   14.14    3.01
   2  -9   4   11.07    2.77
   2  -9   5    7.65    2.36
  -2   9  -5    7.26    2.54
  -2   9  -5    6.34    2.30
   2  -9   5   11.93    3.11
  -2   9  -6    0.40    1.70
   2  -9   6    0.45    1.39
  -2   9  -6    1.65    1.52
   2  -9   6    1.80    1.40
   2  -9   6    0.34    0.56
  -2   9  -7   71.34    6.60
   2  -9   7   74.83    4.18
   2  -9   7   84.78    7.29
   2  -9   7   76.15    7.24
  -2   9  -7   78.79    7.76
  -2   9  -8  237.00   12.06
   2  -9   8  252.03    8.34
  -2   9  -8  267.43   13.93
   2  -9   8  250.25   12.60
   2  -9   8  251.98   12.76
   2  -9   9   44.09    3.84
   2  -9   9   45.37    5.73
  -2   9  -9   44.49    5.37
  -2   9  -9   51.42    6.20
   2  -9   9   44.81    5.57
  -2   9 -10   10.85    3.32
   2  -9  10   11.31    2.21
   2  -9  10   10.92    2.91
   2  -9  10    9.41    1.80
   2  -9  10   11.91    3.15
  -2   9 -11   24.25    4.50
   2  -9  11   22.51    3.22
   2  -9  11   23.14    4.06
   2  -9  11   20.30    2.77
   2  -9  11   20.37    4.12
  -2   9 -12    9.10    3.05
   2  -9  12    5.36    2.15
   2  -9  12    7.95    2.35
   2  -9  12    9.26    2.09
   2  -9  12    7.50    3.20
  -2   9 -13    4.78    2.37
   2  -9  13    3.77    2.30
   2  -9  13    4.14    1.96
   2  -9  13    0.36    0.82
   2  -9  13    4.52    2.63
   2  -9  13    4.36    1.56
  -2   9 -14   41.56    6.06
   2  -9  14   39.86    5.01
   2  -9  14   43.48    5.53
   2  -9  14   42.14    4.62
   2  -9  14   48.70    6.55
   2  -9  15    8.39    2.72
   2  -9  15    4.25    1.62
  -2   9 -15   10.59    3.43
   2  -9  15    4.73    1.74
   2  -9  15    5.62    2.45
   2  -9  16  108.80    8.01
   2  -9  16  113.81    9.19
  -2   9 -16  120.58   10.77
   2  -9  16  104.96   10.16
  -2   9 -17   -0.81    2.44
   2  -9  17    3.64    3.00
   2  -9  17    1.35    1.50
  -2   9 -18   15.46    4.23
   2  -9  18   10.07    4.25
   2  -9  18   19.18    4.43
   2  -9  19    9.80    3.47
  -2   9 -19   19.40    5.16
   2  -9  19   16.49    4.12
   2  -9  20   -1.06    2.24
  -2   9 -20   -2.99    2.66
   2  -9  20   -1.01    2.42
   2  -9  21   45.25    7.52
  -2   9 -21   50.20    7.84
   2  -9  21   40.66    6.80
  -2   8  17    8.33    3.35
  -2   8  17    6.04    3.03
   2  -8 -17   11.63    4.43
  -2   8  16   55.38    7.11
  -2   8  16   57.64    7.36
   2  -8 -16   57.28    7.88
  -2   8  15   50.00    6.80
  -2   8  15   58.08    6.97
   2  -8 -15   51.29    7.44
  -2   8  14    8.50    2.91
   2  -8 -14    7.84    3.30
  -2   8  14   10.76    3.17
  -2   8  13   19.46    4.12
   2  -8 -13   18.29    4.54
  -2   8  13   17.86    3.34
  -2   8  13   20.45    4.10
  -2   8  12   45.83    6.22
   2  -8 -12   39.24    6.21
  -2   8  12   37.17    5.18
  -2   8  11   58.28    6.94
  -2   8  11   54.05    5.68
   2  -8 -11   50.83    6.75
  -2   8  11   47.24    5.49
  -2   8  10   -0.06    1.60
  -2   8  10    2.38    1.56
   2  -8 -10   -1.36    1.88
   2  -8 -10    1.09    1.98
  -2   8  10    2.74    1.74
  -2   8   9   36.44    5.37
  -2   8   9   42.63    4.83
   2  -8  -9   42.71    5.08
  -2   8   9   38.09    4.71
   2  -8  -9   45.64    6.02
  -2   8   9   37.28    4.37
  -2   8   8    1.60    1.83
   2  -8  -8    0.58    1.38
  -2   8   8   -0.22    1.26
   2  -8  -8    1.34    1.60
  -2   8   8   -0.64    1.30
  -2   8   7    3.65    2.30
   2  -8  -7    0.83    1.60
   2  -8  -7    0.36    1.44
  -2   8   7    1.24    1.43
   2  -8  -7    0.09    1.61
  -2   8   7    0.29    1.11
   2  -8  -6   78.05    8.32
   2  -8  -6   94.19    7.71
  -2   8   6   83.25    6.71
  -2   8   6   84.04    7.51
  -2   8   6   88.95    6.18
  -2   8   5    2.59    1.44
  -2   8   5   -3.18    2.15
   2  -8  -5    0.75    1.62
  -2   8   5    0.01    1.57
   2  -8  -5   -0.75    1.44
  -2   8   4  432.66   16.03
   2  -8  -4  442.43   15.77
   2  -8  -4  415.72   18.12
  -2   8   4  442.69   16.52
   2  -8  -4  416.84   11.91
  -2   8   4  421.51   12.05
   2  -8  -3    1.88    1.39
   2  -8  -3    2.08    1.70
  -2   8   3    3.53    1.78
   2  -8  -3    2.04    1.18
   2  -8  -2  117.68    7.86
  -2   8   2  134.13    8.86
   2  -8  -2  135.52    5.93
   2  -8  -1   20.02    3.30
  -2   8   1   16.55    3.35
   2  -8  -1   20.50    2.18
   2  -8   0   75.71    3.79
   2  -8   0   77.68    6.23
  -2   8   0   74.34    6.45
   2  -8   1   35.66    2.36
  -2   8  -1   42.78    5.42
   2  -8   1   43.07    4.68
  -2   8  -1   42.07    4.93
  -2   8  -2   99.51    8.16
   2  -8   2   88.27    3.42
   2  -8   2   98.17    6.96
  -2   8  -2  104.51    7.41
  -2   8  -3  126.15    7.90
   2  -8   3  120.44    3.83
   2  -8   3  131.55    8.88
  -2   8  -3  128.13    8.13
   2  -8   3  129.12    7.97
  -2   8  -3  117.06    8.83
  -2   8  -4    5.60    2.40
   2  -8   4    7.82    2.32
  -2   8  -4   10.15    2.37
   2  -8   4    5.63    1.92
  -2   8  -5   13.19    2.79
   2  -8   5   10.57    2.62
   2  -8   5   10.43    1.40
   2  -8   5   11.26    2.80
  -2   8  -5   13.83    3.23
   2  -8   6   20.14    3.45
  -2   8  -6   22.75    3.51
   2  -8   6   21.79    3.57
   2  -8   6   22.39    2.24
  -2   8  -6   25.97    4.23
  -2   8  -7  101.28    7.36
   2  -8   7   99.65    5.10
   2  -8   7  102.61    7.51
   2  -8   7   91.22    7.20
  -2   8  -7  101.80    8.28
   2  -8   8   35.09    2.96
   2  -8   8   36.37    3.39
   2  -8   8   38.05    4.95
  -2   8  -8   42.19    4.89
   2  -8   8   36.74    4.61
   2  -8   8   36.55    5.47
  -2   8  -8   42.19    5.44
   2  -8   9  234.72    8.09
   2  -8   9  246.99    9.30
   2  -8   9  275.39   12.68
  -2   8  -9  248.15   11.88
   2  -8   9  237.26   11.60
  -2   8  -9  257.08   13.22
  -2   8 -10   91.85    8.16
   2  -8  10   84.94    5.21
   2  -8  10   92.34    6.08
  -2   8 -10   93.98    7.51
   2  -8  10   94.02    7.70
   2  -8  10   81.37    6.85
  -2   8 -11  261.14   13.73
   2  -8  11  252.45    9.50
   2  -8  11  210.70   11.77
   2  -8  11  260.74   10.95
   2  -8  11  251.72   12.79
  -2   8 -11  246.88   12.58
   2  -8  11  255.51   12.16
  -2   8 -12  263.70   13.96
   2  -8  12  248.50   11.26
   2  -8  12  213.07   11.78
   2  -8  12  271.12   13.58
   2  -8  12  235.98   11.76
   2  -8  12  236.71    9.78
  -2   8 -13   71.47    7.53
   2  -8  13   73.10    6.44
   2  -8  13   55.62    6.08
   2  -8  13   64.60    7.02
   2  -8  13   70.32    6.48
   2  -8  13   56.64    5.13
  -2   8 -14  131.76   10.32
   2  -8  14  130.27    9.10
   2  -8  14  107.78    8.16
   2  -8  14  118.55    9.64
   2  -8  14  114.46    7.54
   2  -8  14  120.41    8.52
   2  -8  15   -0.15    1.25
   2  -8  15    2.64    2.11
   2  -8  15    0.71    1.07
   2  -8  15    2.00    1.80
  -2   8 -15    1.46    2.33
   2  -8  15    4.53    2.50
   2  -8  16    9.94    3.09
  -2   8 -16    5.75    2.92
   2  -8  16    9.40    3.21
   2  -8  16    5.13    1.83
   2  -8  17   -0.82    2.12
   2  -8  17    1.77    0.97
  -2   8 -17    1.36    2.48
   2  -8  17   -1.01    1.94
   2  -8  18   29.63    5.47
   2  -8  18   38.02    5.90
  -2   8 -18   36.66    6.29
   2  -8  19    7.70    3.42
   2  -8  19    9.31    3.41
  -2   8 -19    3.44    2.69
   2  -8  20    4.19    3.17
   2  -8  20    5.02    2.95
  -2   8 -20    2.96    2.88
   2  -8  21   28.58    5.71
  -2   8 -21   25.59    5.63
   2  -7 -18    1.33    2.70
  -2   7  18    4.61    2.02
   2  -7 -17   -1.05    2.62
  -2   7  17    3.02    2.65
  -2   7  17    0.27    1.95
   2  -7 -16   67.02    8.45
  -2   7  16   65.87    7.75
  -2   7  16   61.06    7.42
   2  -7 -15    1.00    2.13
  -2   7  15    1.41    1.87
  -2   7  15    0.87    1.76
   2  -7 -14   25.81    5.03
  -2   7  14   20.30    4.11
  -2   7  14   21.85    4.50
  -2   7  13  360.22   16.93
   2  -7 -13  347.57   17.32
  -2   7  13  347.05   15.61
   2  -7 -13  325.13   13.34
  -2   7  12   40.33    5.78
  -2   7  12   41.15    4.60
  -2   7  12   37.16    5.08
   2  -7 -12   36.48    5.67
  -2   7  11  124.90    7.73
  -2   7  11  118.61    9.39
   2  -7 -11  112.02    6.63
   2  -7 -11  118.75    9.62
  -2   7  10  169.03    8.91
   2  -7 -10  179.50   11.46
   2  -7 -10  153.79    6.91
  -2   7  10  172.26   11.18
  -2   7   9   10.42    2.31
  -2   7   9    9.84    2.43
   2  -7  -9   11.05    3.52
  -2   7   9    7.83    2.88
   2  -7  -9    9.94    3.01
   2  -7  -9   12.34    2.84
  -2   7   8   11.70    2.37
  -2   7   8    8.43    2.34
   2  -7  -8    9.82    3.67
  -2   7   8    8.68    2.85
   2  -7  -8    7.90    2.58
   2  -7  -8    7.06    2.19
  -2   7   7    1.19    1.65
  -2   7   7    2.94    1.49
   2  -7  -7    2.48    2.06
  -2   7   7    1.39    1.05
  -2   7   7    1.35    1.58
   2  -7  -7    0.79    1.39
  -2   7   6  210.76   11.03
   2  -7  -6  221.61   11.23
   2  -7  -6  220.37   13.11
  -2   7   6  212.87    9.03
  -2   7   6  242.16   10.39
  -2   7   6  207.61   11.47
   2  -7  -5  207.63   10.56
   2  -7  -5  212.70   12.61
  -2   7   5  205.79    8.42
   2  -7  -5  215.84    8.68
  -2   7   5  235.71   11.92
   2  -7  -4   57.68    5.50
  -2   7   4   47.69    3.90
   2  -7  -4   47.50    3.86
  -2   7   4   51.38    5.56
   2  -7  -4   51.35    6.09
  -2   7   3   18.16    3.30
   2  -7  -3   15.91    2.92
  -2   7   3   16.68    2.12
   2  -7  -3   14.98    2.08
   2  -7  -2  121.03    5.18
  -2   7   2  136.97    8.59
   2  -7  -2  129.93    7.73
   2  -7  -1   35.71    4.04
   2  -7  -1   34.56    2.53
  -2   7   1   31.81    4.24
  -2   7   1   33.84    1.81
   2  -7   0  244.01    5.98
  -2   7   0  236.70    4.82
   2  -7   0  246.01   10.19
  -2   7   0  262.30   11.41
   2  -7   1  466.55    7.21
  -2   7  -1  452.92    6.26
   2  -7   1  502.17   14.39
  -2   7  -1  489.58   15.19
  -2   7  -2   21.21    3.26
  -2   7  -2   17.71    1.32
   2  -7   2   19.18    1.33
   2  -7   2   17.71    2.92
  -2   7  -2   24.02    3.98
  -2   7  -3  611.84   16.24
  -2   7  -3  591.24    8.58
   2  -7   3  667.87   16.79
  -2   7  -3  678.06   17.34
  -2   7  -3  647.27   19.50
   2  -7   4   43.20    4.46
  -2   7  -4   39.38    4.90
   2  -7   4   36.95    2.49
  -2   7  -4   41.53    4.34
   2  -7   5    3.15    0.92
  -2   7  -5    9.52    2.79
   2  -7   5    4.71    1.85
  -2   7  -5    7.79    2.03
  -2   7  -6    3.78    1.88
  -2   7  -6    0.97    1.11
   2  -7   6    2.02    0.91
   2  -7   6    4.04    1.79
   2  -7   7   13.45    1.70
  -2   7  -7   10.08    2.82
  -2   7  -7   12.52    2.62
   2  -7   7   11.58    2.71
   2  -7   7   14.32    2.16
   2  -7   8   86.68    4.54
   2  -7   8   93.95    6.89
  -2   7  -8   81.06    6.36
  -2   7  -8   86.84    7.30
   2  -7   8   88.55    5.40
   2  -7   9  266.94    8.66
   2  -7   9  276.69   10.12
   2  -7   9  280.30   12.23
  -2   7  -9  290.56   12.22
   2  -7   9  285.39   14.68
  -2   7  -9  297.22   13.48
  -2   7 -10   92.07    7.76
   2  -7  10   91.42    5.42
   2  -7  10   80.13    7.09
   2  -7  10   89.93    6.14
  -2   7 -10   89.07    7.00
   2  -7  10  103.26    7.59
   2  -7  10  100.16    8.88
   2  -7  11   85.15    5.59
   2  -7  11   74.09    6.92
   2  -7  11   89.59    6.58
   2  -7  11   79.68    6.93
  -2   7 -11   81.13    6.89
  -2   7 -11   88.96    7.79
  -2   7 -12   61.72    6.69
   2  -7  12   57.76    4.94
   2  -7  12   55.02    5.92
   2  -7  12   66.43    5.97
  -2   7 -12   68.44    6.50
   2  -7  12   60.55    6.32
  -2   7 -13    1.57    2.18
   2  -7  13   -0.49    1.28
  -2   7 -13   -2.11    2.51
   2  -7  13    0.98    1.64
   2  -7  13    0.69    2.06
   2  -7  13   -1.31    1.58
   2  -7  14   66.16    6.69
   2  -7  14   74.40    6.20
   2  -7  14   73.62    7.53
  -2   7 -14   81.81    8.05
   2  -7  14   75.73    6.83
  -2   7 -15   37.21    5.70
   2  -7  15   30.27    4.16
   2  -7  15   26.23    4.46
   2  -7  15   36.01    5.47
   2  -7  16   46.42    6.08
  -2   7 -16   44.68    6.27
   2  -7  16   38.09    4.54
   2  -7  17    2.88    2.27
  -2   7 -17    0.46    2.13
   2  -7  17    2.26    1.69
   2  -7  17    3.30    1.64
   2  -7  18    9.33    3.23
   2  -7  18    6.16    3.04
  -2   7 -18   10.99    3.69
   2  -7  19   -0.81    2.06
   2  -7  19   -0.05    1.86
  -2   7 -19   -1.09    2.19
   2  -7  20    2.71    2.64
  -2   7 -20    1.55    1.68
   2  -7  21    0.79    1.84
  -2   7 -21    1.13    3.15
  -2   7 -21    3.41    2.04
  -2   6  19    2.65    2.01
   2  -6 -19    8.67    3.48
  -2   6  19    7.27    3.17
  -2   6  18   -0.59    2.54
   2  -6 -18   -1.85    2.58
  -2   6  18   -2.06    2.21
  -2   6  17   -0.58    1.96
   2  -6 -17    2.99    3.04
  -2   6  17    0.32    1.87
  -2   6  16    0.12    1.92
   2  -6 -16   -1.27    2.86
  -2   6  16    0.75    1.50
  -2   6  15   76.14    8.12
  -2   6  15   73.99    7.82
   2  -6 -15   71.47    8.23
   2  -6 -14   47.52    6.42
  -2   6  14   57.46    6.97
   2  -6 -14   60.01    6.18
   2  -6 -13   80.31    8.20
   2  -6 -13   72.34    6.41
  -2   6  13   67.24    7.34
   2  -6 -12    4.50    2.39
  -2   6  12    3.30    1.39
   2  -6 -12    1.95    2.00
  -2   6  12    1.15    1.75
   2  -6 -12    6.88    2.08
   2  -6 -11   90.39    8.15
  -2   6  11   91.11    6.06
  -2   6  11   98.85    8.44
   2  -6 -11   88.82    9.05
   2  -6 -11  101.17    6.61
  -2   6  10    4.19    2.20
   2  -6 -10    5.34    1.90
  -2   6  10    2.44    1.26
   2  -6 -10    3.18    2.14
  -2   6  10    0.03    1.29
   2  -6 -10    1.03    0.80
  -2   6   9  283.33   13.76
   2  -6  -9  231.16   13.80
  -2   6   9  255.30    9.72
   2  -6  -9  272.83   13.06
  -2   6   9  261.75   11.12
   2  -6  -9  269.92    8.91
   2  -6  -8   -2.41    2.42
  -2   6   8    0.99    1.17
  -2   6   8    4.71    1.52
  -2   6   8   -0.53    1.34
   2  -6  -8   -0.53    1.41
   2  -6  -8    1.44    0.74
  -2   6   8    1.45    1.13
   2  -6  -7  124.89    8.31
   2  -6  -7  124.85    9.66
  -2   6   7  114.58    8.53
  -2   6   7  116.05    6.75
  -2   6   7  131.81    6.87
   2  -6  -6   35.00    4.29
  -2   6   6   35.14    4.73
   2  -6  -6   32.22    4.90
  -2   6   6   28.75    3.33
   2  -6  -6   27.50    3.19
  -2   6   6   28.66    3.23
   2  -6  -5    0.93    1.46
   2  -6  -5    4.80    2.02
  -2   6   5    3.86    2.02
  -2   6   5    3.61    1.40
   2  -6  -5    2.20    1.12
   2  -6  -4   45.90    3.59
  -2   6   4   45.17    3.50
   2  -6  -4   43.11    4.48
  -2   6   4   54.82    5.50
  -2   6   3   25.36    2.43
   2  -6  -3   30.45    2.73
   2  -6  -3   29.97    3.68
  -2   6   3   27.44    3.85
   2  -6  -2  347.63    8.07
  -2   6   2  336.73    7.97
  -2   6   2  341.91   12.89
   2  -6  -2  338.62   11.53
   2  -6  -1   63.39    4.95
   2  -6  -1   59.79    2.97
  -2   6   1   58.09    5.33
  -2   6   1   57.42    2.43
   2  -6   0  107.55    6.29
  -2   6   0  104.35    6.85
   2  -6   0  102.75    3.28
  -2   6   0  104.07    3.70
   2  -6   1  126.61    6.73
  -2   6  -1  111.81    6.47
  -2   6  -1  122.57    7.18
  -2   6  -1  116.18    3.71
   2  -6   1  120.27    2.85
  -2   6  -2  878.10   18.77
   2  -6   2  868.09   17.40
  -2   6  -2  818.58   17.26
  -2   6  -2  835.84   20.96
  -2   6  -2  831.30   10.22
  -2   6  -3  251.28    9.85
   2  -6   3  235.35   10.36
   2  -6   3  245.62    9.41
  -2   6  -3  227.07    5.85
  -2   6  -3  228.21    9.12
  -2   6  -3  255.59   11.47
  -2   6  -4    2.09    1.18
   2  -6   4    1.89    0.46
  -2   6  -4    3.81    0.99
  -2   6  -4    0.68    0.88
   2  -6   4    3.57    1.74
   2  -6   4    2.55    0.76
  -2   6  -4    1.85    1.22
   2  -6   4    3.84    1.51
  -2   6  -5    1.06    1.68
   2  -6   5    0.91    0.44
  -2   6  -5    0.23    0.64
  -2   6  -5    1.24    1.23
   2  -6   5    0.74    0.97
   2  -6   5    0.44    0.63
   2  -6   5    0.07    0.82
   2  -6   6   28.75    2.19
   2  -6   6   29.37    2.85
   2  -6   6   31.26    3.66
  -2   6  -6   26.01    3.21
   2  -6   6   29.71    3.57
  -2   6  -6   27.89    3.98
   2  -6   7   79.99    4.02
   2  -6   7   82.90    5.10
  -2   6  -7   76.97    5.69
   2  -6   7   77.76    5.86
   2  -6   7   85.80    6.03
  -2   6  -7   79.12    6.55
   2  -6   8    1.57    1.19
  -2   6  -8    3.18    1.67
   2  -6   8    2.87    0.97
  -2   6  -8    2.44    1.38
   2  -6   8    4.38    1.87
   2  -6   8    1.86    1.30
   2  -6   9  719.90   22.15
  -2   6  -9  752.86   20.46
   2  -6   9  756.57   14.72
   2  -6   9  713.02   20.51
   2  -6   9  734.48   17.10
  -2   6  -9  705.73   18.15
   2  -6   9  752.23   18.82
   2  -6   9  720.56   17.24
   2  -6  10    3.48    1.56
  -2   6 -10    3.67    1.96
   2  -6  10    4.44    2.26
   2  -6  10    2.79    1.25
  -2   6 -10    1.95    1.00
   2  -6  10    3.29    1.97
   2  -6  10    0.87    1.42
   2  -6  10    0.71    0.87
   2  -6  11  514.12   14.69
   2  -6  11  514.36   19.67
  -2   6 -11  544.61   18.21
   2  -6  11  530.26   14.13
   2  -6  11  502.13   17.35
   2  -6  11  514.82   16.05
  -2   6 -11  524.40   16.63
   2  -6  11  543.86   17.34
   2  -6  12   63.93    6.17
  -2   6 -12   62.49    6.42
   2  -6  12   65.74    5.34
   2  -6  12   70.12    6.54
   2  -6  12   63.00    5.97
  -2   6 -12   70.86    6.28
   2  -6  12   57.27    4.92
   2  -6  13   12.43    2.91
  -2   6 -13   14.71    3.41
   2  -6  13   15.13    2.86
   2  -6  13   13.10    2.98
   2  -6  13    7.98    2.05
  -2   6 -13   11.35    2.74
   2  -6  13   13.38    3.35
  -2   6 -14   24.89    4.46
  -2   6 -14   25.52    4.17
   2  -6  14   26.69    3.82
   2  -6  14   26.55    4.55
   2  -6  14   24.99    4.55
   2  -6  15    7.40    2.93
  -2   6 -15    4.97    2.69
   2  -6  15   -0.05    0.79
   2  -6  15    4.04    2.05
  -2   6 -16   47.47    6.23
   2  -6  16   45.84    6.27
   2  -6  16   43.86    6.10
   2  -6  17    2.07    1.77
   2  -6  17    3.70    2.38
  -2   6 -17    5.37    2.51
   2  -6  18   12.08    3.68
  -2   6 -18    6.08    2.75
   2  -6  19   -0.40    2.75
  -2   6 -19    0.22    2.10
  -2   6 -19   -0.57    2.79
   2  -6  20    2.42    2.49
  -2   6 -20    8.49    3.06
  -2   6 -20    2.46    2.14
   2  -6  21    3.97    2.62
  -2   6 -21   -0.33    2.02
  -2   6 -21    3.30    2.29
  -2   5  20   46.56    6.74
  -2   5  20   30.07    5.81
   2  -5 -20   41.97    7.04
  -2   5  19   40.80    6.43
  -2   5  19   38.97    6.53
   2  -5 -19   38.13    6.66
  -2   5  18   11.39    3.40
   2  -5 -18   13.36    3.81
  -2   5  18   12.17    3.62
   2  -5 -17   42.86    6.80
  -2   5  17   47.27    6.63
  -2   5  17   58.04    7.42
   2  -5 -16  108.95   10.24
  -2   5  16  129.24   10.55
   2  -5 -15   -2.79    2.53
  -2   5  15    1.09    2.07
   2  -5 -14   27.04    4.78
  -2   5  14   35.96    5.54
   2  -5 -13   -0.39    1.98
   2  -5 -13    0.15    1.50
  -2   5  13    1.28    1.63
   2  -5 -12   14.77    3.67
   2  -5 -12   11.84    3.26
  -2   5  12    9.87    3.12
  -2   5  11   97.89    7.34
   2  -5 -11  102.92    8.37
   2  -5 -11   90.84    8.79
  -2   5  11  105.27    8.58
  -2   5  11  111.18    6.12
  -2   5  10   70.01    5.91
  -2   5  10   63.79    6.57
   2  -5 -10   72.74    7.75
   2  -5 -10   59.47    6.15
  -2   5  10   59.75    4.27
  -2   5   9  591.77   18.22
  -2   5   9  513.51   12.32
  -2   5   9  585.13   19.31
   2  -5  -9  566.31   20.71
   2  -5  -9  582.54   18.46
  -2   5   9  542.42   15.58
  -2   5   8   32.39    4.56
  -2   5   8   32.14    3.08
  -2   5   8   31.51    3.63
   2  -5  -8   31.81    4.86
   2  -5  -8   33.67    4.37
  -2   5   7   27.77    4.07
   2  -5  -7   25.05    4.26
   2  -5  -7   27.60    3.96
  -2   5   7   27.73    2.83
  -2   5   7   30.74    3.36
  -2   5   6   78.10    6.64
   2  -5  -6   81.33    7.22
   2  -5  -6   91.59    3.39
  -2   5   6   85.44    4.90
   2  -5  -6   96.11    6.61
  -2   5   6   83.95    5.18
   2  -5  -5   45.50    4.44
  -2   5   5   45.79    4.99
  -2   5   5   43.31    3.44
   2  -5  -4   70.58    5.26
  -2   5   4   72.18    6.13
  -2   5   4   63.40    3.79
   2  -5  -3  230.06    9.09
  -2   5   3  226.60   10.33
   2  -5  -3  221.40    6.68
  -2   5   3  219.59    6.43
   2  -5  -2  398.84   11.58
   2  -5  -2  392.59    7.92
  -2   5   2  399.54    7.81
  -2   5   2  400.68   13.41
   2  -5  -1   95.66    5.59
  -2   5   1   86.77    6.12
  -2   5   1   81.66    3.11
  -2   5   1   85.19    3.09
  -2   5   0  311.06   10.03
   2  -5   0  298.97    9.60
  -2   5   0  297.52   10.93
  -2   5   0  278.61    7.31
  -2   5  -1    1.83    0.69
  -2   5  -1    2.87    1.20
   2  -5   1    2.94    1.39
  -2   5  -1    0.17    0.89
  -2   5  -2 1155.42   20.25
   2  -5   2 1095.69   21.07
  -2   5  -2 1130.23   22.77
  -2   5  -2 1102.87   18.28
  -2   5  -2 1104.97   13.07
   2  -5   2 1186.87   18.50
  -2   5  -3  209.19    8.37
   2  -5   3  199.36    8.79
  -2   5  -3  207.09    9.74
  -2   5  -3  189.60    7.59
   2  -5   3  196.87    5.95
  -2   5  -3  190.53    5.78
   2  -5   3  215.65    8.00
  -2   5  -4  526.75   10.51
   2  -5   4  538.40   10.55
  -2   5  -4  589.35   13.52
   2  -5   4  531.75   14.05
   2  -5   4  530.88    6.59
   2  -5   4  591.07   13.37
  -2   5  -4  547.51   15.83
  -2   5  -4  536.24   12.85
   2  -5   5   44.35    4.06
  -2   5  -5   33.21    2.91
   2  -5   5   44.47    3.31
  -2   5  -5   38.87    3.61
   2  -5   5   44.72    3.84
   2  -5   5   42.86    2.33
  -2   5  -5   36.77    4.17
   2  -5   6  253.16    9.45
   2  -5   6  275.63    8.83
  -2   5  -6  266.23    8.84
   2  -5   6  283.24    9.84
  -2   5  -6  251.23    9.28
   2  -5   6  258.97    6.66
  -2   5  -6  269.02   11.21
   2  -5   7  109.66    6.21
   2  -5   7  126.57    5.23
   2  -5   7  122.49    6.34
  -2   5  -7  115.60    6.54
   2  -5   7  120.19    6.75
  -2   5  -7  126.68    7.88
   2  -5   8  164.96    7.55
   2  -5   8  190.71    7.04
   2  -5   8  173.70    9.88
   2  -5   8  178.64    8.12
  -2   5  -8  166.93    8.06
   2  -5   8  181.53    8.48
  -2   5  -8  169.64    9.22
   2  -5   9  127.58    6.68
   2  -5   9  147.40    9.58
  -2   5  -9  149.67    8.84
   2  -5   9  130.94    6.27
   2  -5   9  135.47    8.93
   2  -5   9  147.63    7.89
  -2   5  -9  135.76    7.55
   2  -5   9  131.86    7.57
   2  -5  10    3.29    1.68
   2  -5  10    3.44    2.06
  -2   5 -10    4.64    2.11
   2  -5  10    2.64    1.20
  -2   5 -10    3.70    1.42
   2  -5  10    2.64    1.63
   2  -5  10    3.38    1.52
   2  -5  10    3.59    1.23
   2  -5  11  333.63   10.74
   2  -5  11  342.00   15.40
  -2   5 -11  364.93   14.39
   2  -5  11  353.14   11.78
   2  -5  11  361.27   14.54
   2  -5  11  341.05   13.44
  -2   5 -11  329.17   12.66
   2  -5  11  363.12   13.71
  -2   5 -12   -0.67    1.62
   2  -5  12    1.12    1.78
   2  -5  12   -0.73    1.25
   2  -5  12   -0.47    0.85
   2  -5  12   -0.29    1.30
   2  -5  12   -1.09    1.80
  -2   5 -12    0.17    0.91
   2  -5  12   -0.36    1.48
   2  -5  13    9.17    1.92
   2  -5  13    8.53    2.73
   2  -5  13    6.45    1.89
  -2   5 -13    7.36    2.42
  -2   5 -13    8.62    2.46
   2  -5  13    6.27    2.40
   2  -5  14   84.61    7.47
  -2   5 -14   81.80    7.53
   2  -5  14   86.32    7.80
   2  -5  14   88.18    6.86
  -2   5 -14   79.97    6.97
   2  -5  14   85.77    5.52
   2  -5  15    5.40    2.41
  -2   5 -15    4.10    2.17
   2  -5  15    4.62    1.45
  -2   5 -15    7.32    2.61
   2  -5  15    7.87    2.86
  -2   5 -16   39.68    5.78
   2  -5  16   40.63    5.97
   2  -5  16   48.99    6.26
   2  -5  16   44.51    4.04
   2  -5  17    7.14    1.99
   2  -5  17    4.44    2.04
   2  -5  17    5.91    1.50
  -2   5 -17    3.83    2.30
  -2   5 -18   66.33    7.63
   2  -5  18   78.47    8.76
  -2   5 -18   71.98    7.51
   2  -5  18   73.26    5.71
   2  -5  19   10.37    3.69
  -2   5 -19    3.56    2.06
  -2   5 -19    6.82    2.90
   2  -5  20    0.98    1.95
  -2   5 -20   -0.10    1.83
  -2   5 -20   -3.59    2.80
   2  -5  21    3.82    2.61
  -2   5 -21    6.13    2.83
  -2   5 -21    3.51    2.02
  -2   4  21   15.31    4.66
   2  -4 -21   21.43    5.64
  -2   4  20   40.18    6.53
   2  -4 -20   47.44    7.28
  -2   4  20   58.50    7.49
   2  -4 -19    0.23    2.36
  -2   4  19   -1.50    1.91
  -2   4  19    0.84    2.12
  -2   4  18   46.85    6.90
  -2   4  18   60.27    7.42
   2  -4 -18   52.90    7.39
   2  -4 -17   23.37    4.97
  -2   4  17   16.38    3.91
   2  -4 -16   19.28    4.33
  -2   4  16   19.77    4.33
   2  -4 -15   -2.70    2.35
   2  -4 -15    4.70    2.75
  -2   4  15    4.43    2.44
   2  -4 -14   22.75    4.63
   2  -4 -14   20.72    4.06
  -2   4  14   21.00    4.30
   2  -4 -13   37.97    5.68
  -2   4  13   33.55    5.22
   2  -4 -13   38.65    5.31
   2  -4 -12  146.76    9.90
   2  -4 -12  131.18   10.21
  -2   4  12  143.98   10.20
  -2   4  11   89.22    6.90
   2  -4 -11  100.86    7.86
  -2   4  11   86.89    7.02
  -2   4  11   79.15    7.51
   2  -4 -11   91.07    8.46
   2  -4 -10   66.41    6.21
  -2   4  10   72.00    6.18
  -2   4  10   71.86    6.38
  -2   4  10   78.21    6.14
  -2   4  10   73.70    4.31
   2  -4 -10   67.69    7.02
  -2   4  10   63.63    6.48
   2  -4  -9  284.54   12.42
  -2   4   9  273.77   10.81
  -2   4   9  280.64    7.80
  -2   4   9  300.83   13.65
   2  -4  -9  267.16   13.65
   2  -4  -8  113.06    7.53
   2  -4  -8  102.90    8.14
  -2   4   8  108.10    8.04
  -2   4   8   98.96    4.46
  -2   4   8  111.94    6.63
  -2   4   7  299.90    7.62
   2  -4  -7  308.34   13.70
  -2   4   7  320.54   13.32
   2  -4  -7  326.34   12.11
   2  -4  -6   57.07    5.75
  -2   4   6   73.07    6.27
  -2   4   6   66.10    4.49
  -2   4   6   67.66    3.65
   2  -4  -6   64.46    5.22
   2  -4  -5  418.62   12.58
  -2   4   5  426.87   14.56
  -2   4   5  410.43   10.19
   2  -4  -4 1238.30   20.46
  -2   4   4 1267.27   24.45
   2  -4  -3   81.20    5.10
  -2   4   3   81.81    6.08
  -2   4   3   73.97    3.55
   2  -4  -2   46.58    3.70
  -2   4   2   40.69    3.51
  -2   4   2   44.57    4.41
  -2   4   2   43.26    2.36
   2  -4  -1   44.80    3.49
  -2   4   1   42.45    3.54
  -2   4   1   44.72    1.94
  -2   4   1   46.50    4.27
  -2   4   0  202.21    7.28
   2  -4   0  210.95    7.24
  -2   4   0  193.76    6.35
   2  -4   0  193.63    8.68
  -2   4   0  211.18    8.68
   2  -4   1   33.02    3.54
  -2   4  -1   31.90    2.93
   2  -4   1   33.48    2.86
  -2   4  -1   33.68    2.95
  -2   4  -1   32.23    2.34
  -2   4  -1   36.59    3.58
  -2   4  -2  323.25    9.90
   2  -4   2  321.31   10.48
  -2   4  -2  323.24    8.86
  -2   4  -2  323.52   11.33
  -2   4  -2  303.41    7.33
   2  -4   2  334.42    7.90
   2  -4   2  337.74    8.84
  -2   4  -3    5.37    1.40
   2  -4   3    7.37    1.67
   2  -4   3    5.44    1.17
  -2   4  -3    5.63    1.58
  -2   4  -3    3.87    1.03
  -2   4  -3    5.80    1.22
   2  -4   3    4.11    1.15
   2  -4   3    5.26    0.59
   2  -4   4  909.79   14.30
  -2   4  -4  916.40   14.36
  -2   4  -4  950.53   15.58
   2  -4   4  895.27   16.59
  -2   4  -4  957.23   19.33
  -2   4  -4  876.62   14.86
   2  -4   4  924.06    9.62
   2  -4   4  964.74   15.34
   2  -4   5   89.61    5.15
   2  -4   5   93.68    4.99
  -2   4  -5   85.72    4.83
   2  -4   5   91.97    4.95
  -2   4  -5   92.47    4.99
   2  -4   5   90.94    3.60
  -2   4  -5   81.36    5.75
   2  -4   6  204.89    7.62
   2  -4   6  220.92    6.41
  -2   4  -6  217.54    8.20
   2  -4   6  236.95    8.36
  -2   4  -6  210.31    7.86
   2  -4   6  233.98    8.21
   2  -4   6  213.57   10.06
  -2   4  -6  240.33    9.95
   2  -4   7   33.95    3.12
   2  -4   7   33.86    2.82
   2  -4   7   31.68    4.16
   2  -4   7   40.77    3.77
  -2   4  -7   35.16    3.65
  -2   4  -7   34.08    3.36
   2  -4   7   32.92    3.37
  -2   4  -7   32.43    3.84
   2  -4   8  134.07    6.92
  -2   4  -8  136.70    7.83
   2  -4   8  129.68    5.91
   2  -4   8  129.10    7.08
  -2   4  -8  121.23    6.47
   2  -4   8  124.98    5.90
   2  -4   9  142.08    7.54
  -2   4  -9  136.19    8.14
   2  -4   9  137.10    6.57
   2  -4   9  126.27    8.47
   2  -4   9  132.65    7.63
  -2   4  -9  133.99    7.12
   2  -4   9  127.88    5.91
   2  -4  10   43.15    3.45
   2  -4  10   35.11    4.72
  -2   4 -10   38.89    4.49
   2  -4  10   42.96    3.97
   2  -4  10   35.13    4.60
   2  -4  10   36.27    4.27
  -2   4 -10   46.01    4.42
   2  -4  10   42.99    4.40
   2  -4  11  382.88   10.18
   2  -4  11  416.90   16.14
  -2   4 -11  410.01   14.84
   2  -4  11  388.05   12.55
   2  -4  11  398.63   15.52
  -2   4 -11  368.18   12.91
   2  -4  11  408.41   14.84
   2  -4  11  411.47   13.95
   2  -4  12    2.90    2.14
   2  -4  12    0.73    0.72
   2  -4  12    0.94    1.35
   2  -4  12   -0.59    1.82
  -2   4 -12    0.10    1.47
   2  -4  12    0.35    1.33
  -2   4 -12    2.56    1.55
   2  -4  13   14.30    3.50
  -2   4 -13   15.99    3.33
   2  -4  13   16.88    2.20
   2  -4  13   16.16    3.07
  -2   4 -13   19.23    3.34
   2  -4  13   15.85    3.26
   2  -4  14   26.57    4.26
  -2   4 -14   22.84    3.79
  -2   4 -14   30.29    4.50
   2  -4  14   27.66    2.79
   2  -4  14   29.88    5.02
   2  -4  14   25.92    3.81
  -2   4 -15   21.31    4.04
   2  -4  15   16.52    4.22
   2  -4  15   18.52    2.56
  -2   4 -15   13.65    3.09
   2  -4  15   21.11    2.44
  -2   4 -16   25.87    4.58
  -2   4 -16   24.09    4.09
   2  -4  16   28.72    5.15
   2  -4  16   22.96    2.82
   2  -4  16   24.31    2.58
   2  -4  17   17.13    4.24
   2  -4  17   15.32    2.28
  -2   4 -17   16.53    3.94
  -2   4 -17   17.73    3.87
   2  -4  18   98.76   10.08
  -2   4 -18   97.40    9.36
  -2   4 -18   91.42    8.21
  -2   4 -19    2.30    2.50
  -2   4 -19   -0.06    1.53
   2  -4  19   -0.90    2.16
  -2   4 -20   12.65    3.45
  -2   4 -20   12.48    3.88
   2  -4  20   15.72    4.46
  -2   4 -21   -0.21    1.90
  -2   4 -21   -2.78    2.21
   2  -4  21    2.92    3.05
   2  -3 -21   51.88    7.70
  -2   3  21   59.67    7.70
  -2   3  21   42.96    7.16
  -2   3  20   23.02    4.94
  -2   3  20   20.50    4.69
   2  -3 -20   24.77    5.26
   2  -3 -19   28.76    5.66
  -2   3  19   12.69    3.88
   2  -3 -18   34.83    5.93
  -2   3  18   22.78    4.68
   2  -3 -17   23.75    4.85
  -2   3  17   27.85    5.15
   2  -3 -16   39.08    5.73
  -2   3  16   40.83    5.86
   2  -3 -16   36.83    3.80
   2  -3 -15   -1.07    0.87
  -2   3  15    1.44    2.21
   2  -3 -15    1.18    1.46
   2  -3 -14    0.92    1.26
  -2   3  14    2.23    2.07
   2  -3 -14    3.32    1.76
   2  -3 -13    0.57    1.59
   2  -3 -13    3.77    2.15
  -2   3  13    2.51    1.51
   2  -3 -12   63.13    6.57
   2  -3 -12   70.77    7.43
  -2   3  12   71.92    7.14
  -2   3  12   62.75    5.95
  -2   3  12   71.41    6.56
  -2   3  11   47.57    4.90
  -2   3  11   39.47    5.14
   2  -3 -11   42.43    5.65
  -2   3  11   41.06    4.90
  -2   3  11   36.74    4.50
   2  -3 -11   43.38    5.16
  -2   3  10  157.22    8.46
   2  -3 -10  141.87    9.81
  -2   3  10  150.67    9.69
  -2   3  10  174.69    9.41
   2  -3 -10  160.37    9.34
  -2   3   9   95.26    6.28
   2  -3  -9   93.09    7.72
  -2   3   9   93.20    7.50
   2  -3  -9   90.02    6.80
  -2   3   9   98.09    6.78
  -2   3   8  347.70   11.23
   2  -3  -8  327.24   13.96
  -2   3   8  335.29   13.71
   2  -3  -8  334.67   12.36
   2  -3  -7  109.83    7.88
  -2   3   7  109.68    7.70
  -2   3   7  120.44    6.27
  -2   3   7  112.63    3.62
   2  -3  -7  121.43    7.13
  -2   3   6   35.43    1.98
   2  -3  -6   31.32    3.54
   2  -3  -6   29.06    3.97
  -2   3   6   37.18    4.46
  -2   3   6   32.89    3.09
   2  -3  -5  342.73   10.78
  -2   3   5  329.25    8.89
  -2   3   5  354.42   12.79
  -2   3   4  303.34    7.76
   2  -3  -4  313.21    9.74
  -2   3   4  319.20   11.83
  -2   3   3   33.15    3.17
  -2   3   3   33.96    3.81
  -2   3   3   32.70    2.33
   2  -3  -3   37.66    3.25
  -2   3   2  624.71   12.60
   2  -3  -2  634.21   12.25
   2  -3  -2  650.46    9.63
  -2   3   2  645.65    8.88
  -2   3   2  667.58   15.85
   2  -3  -1  380.44   11.71
  -2   3   1  389.46   11.58
   2  -3  -1  400.86    8.38
   2  -3  -1  378.03    8.93
  -2   3   1  370.57    9.12
  -2   3   0   22.42    2.69
   2  -3   0   18.87    2.58
  -2   3   0   24.69    2.44
   2  -3   0   23.14    2.19
  -2   3   0   20.57    2.15
  -2   3  -1   23.83    2.18
   2  -3   1   22.00    2.01
  -2   3  -1   21.43    2.49
   2  -3   1   18.41    2.42
  -2   3  -1   21.97    2.57
  -2   3  -1   22.47    2.07
   2  -3   2   16.29    1.88
  -2   3  -2   16.09    1.84
  -2   3  -2   21.76    2.88
  -2   3  -2   16.22    2.07
   2  -3   2   15.11    2.12
  -2   3  -2   13.59    2.13
  -2   3  -2   17.83    1.86
   2  -3   2   17.86    1.83
  -2   3  -2   17.40    1.00
  -2   3  -3   47.16    3.20
   2  -3   3   50.05    3.33
  -2   3  -3   49.27    3.37
   2  -3   3   45.80    3.48
  -2   3  -3   57.64    4.44
  -2   3  -3   46.44    2.92
  -2   3  -3   48.43    2.13
   2  -3   3   47.26    2.10
   2  -3   3   47.00    2.91
   2  -3   4 1509.11   23.39
  -2   3  -4 1640.28   23.33
  -2   3  -4 1571.66   17.78
   2  -3   4 1500.26   18.99
  -2   3  -4 1538.89   14.21
   2  -3   4 1561.33   14.27
   2  -3   4 1557.63   17.21
  -2   3  -4 1527.06   17.13
   2  -3   4 1593.21   19.75
  -2   3  -4 1578.37   19.56
   2  -3   5  255.67   10.00
  -2   3  -5  276.46    9.72
  -2   3  -5  263.75    6.92
   2  -3   5  248.58   11.13
   2  -3   5  258.31    7.68
  -2   3  -5  260.10    6.72
   2  -3   5  242.46    6.42
  -2   3  -5  251.36    7.45
   2  -3   5  253.61    7.47
   2  -3   5  274.33    8.75
  -2   3  -5  255.09    8.45
   2  -3   6 1314.43   20.34
  -2   3  -6 1268.09   20.25
   2  -3   6 1226.99   24.76
   2  -3   6 1176.28   16.08
   2  -3   6 1313.59   16.49
  -2   3  -6 1213.77   16.19
  -2   3  -6 1226.31   17.20
   2  -3   6 1186.17   17.11
   2  -3   6 1192.54   22.34
  -2   3  -6 1277.95   21.43
  -2   3  -7   49.29    4.40
   2  -3   7   44.23    4.15
   2  -3   7   45.69    4.58
  -2   3  -7   44.03    4.16
   2  -3   7   40.04    4.65
   2  -3   7   40.57    2.91
  -2   3  -7   43.20    3.46
  -2   3  -7   43.68    3.43
   2  -3   7   42.79    3.32
   2  -3   7   44.87    3.62
   2  -3   8   18.64    2.57
  -2   3  -8   18.16    2.78
   2  -3   8   17.53    2.99
  -2   3  -8   15.08    2.23
   2  -3   8   19.87    2.52
   2  -3   8   17.75    3.26
   2  -3   8   23.28    3.20
  -2   3  -8   21.28    3.15
  -2   3  -8   17.11    2.39
   2  -3   8   17.42    1.89
   2  -3   9   35.51    3.68
  -2   3  -9   26.79    3.50
   2  -3   9   27.73    3.12
   2  -3   9   33.34    4.50
   2  -3   9   33.47    4.02
   2  -3   9   26.08    2.27
  -2   3  -9   28.79    3.19
  -2   3 -10    1.84    1.68
  -2   3 -10   -0.29    1.02
   2  -3  10    0.93    1.12
   2  -3  10    0.95    0.90
   2  -3  10    2.33    1.67
   2  -3  10    1.38    1.30
   2  -3  10    1.63    0.75
   2  -3  11  275.07    7.19
  -2   3 -11  268.95   11.61
   2  -3  11  265.67   12.28
   2  -3  11  264.91   10.69
   2  -3  11  280.84   11.40
  -2   3 -11  253.56   10.42
   2  -3  11  277.37   12.74
   2  -3  12   25.05    4.07
   2  -3  12   25.61    4.19
  -2   3 -12   28.96    3.92
   2  -3  12   25.55    3.57
   2  -3  12   21.50    2.02
  -2   3 -12   19.87    3.09
   2  -3  13    7.26    2.69
   2  -3  13    7.54    2.39
  -2   3 -13    4.65    1.90
  -2   3 -13    8.23    2.60
   2  -3  13    5.01    2.01
   2  -3  13    5.84    1.12
   2  -3  13    5.71    1.26
  -2   3 -13    8.51    2.21
  -2   3 -14    5.76    2.18
  -2   3 -14    6.73    2.70
  -2   3 -14    6.91    2.11
   2  -3  14    4.53    0.97
   2  -3  14    3.96    0.99
   2  -3  14    4.88    2.44
  -2   3 -15   41.32    5.33
  -2   3 -15   46.78    5.21
   2  -3  15   47.45    6.22
  -2   3 -15   40.73    4.99
   2  -3  15   41.56    2.65
   2  -3  15   48.24    3.23
  -2   3 -16    0.67    1.71
  -2   3 -16   -0.41    1.42
   2  -3  16    1.62    1.85
   2  -3  16    0.43    0.44
  -2   3 -16   -2.54    1.70
   2  -3  16    0.83    0.57
   2  -3  17  126.45    3.98
   2  -3  17  138.30   11.63
  -2   3 -17  132.87    9.53
  -2   3 -17  142.83   10.63
   2  -3  18   97.29   10.03
  -2   3 -18   89.06    7.99
  -2   3 -18   87.71    8.74
  -2   3 -19   23.99    4.99
  -2   3 -19   22.01    4.15
   2  -3  19   20.55    5.08
  -2   3 -20   11.26    3.32
  -2   3 -20    9.55    3.59
   2  -3  20   11.13    3.88
  -2   3 -21   -1.43    2.64
  -2   3 -21   -4.79    2.69
   2  -3  21    1.73    2.19
   2  -2 -22   -0.08    1.89
  -2   2  22    5.91    3.60
  -2   2  21   41.10    6.92
   2  -2 -21   58.37    8.23
  -2   2  21   50.82    7.18
  -2   2  20   -0.80    2.37
   2  -2 -20   -0.54    1.90
  -2   2  19   11.45    3.75
   2  -2 -19   10.65    3.46
  -2   2  18    7.41    3.21
   2  -2 -18    5.85    2.76
  -2   2  17    2.38    1.65
   2  -2 -17    0.82    1.71
   2  -2 -16   47.43    4.10
  -2   2  16   54.72    6.77
   2  -2 -16   38.05    6.06
  -2   2  15    7.55    2.98
   2  -2 -15    7.24    2.49
   2  -2 -15    7.09    1.51
  -2   2  14  127.81    9.88
   2  -2 -14  137.77    9.93
   2  -2 -14  138.84    6.27
  -2   2  13   19.32    3.89
   2  -2 -13   23.50    4.08
   2  -2 -13   22.19    2.42
   2  -2 -12   44.00    5.73
  -2   2  12   49.44    5.40
   2  -2 -12   41.85    5.22
   2  -2 -12   44.65    3.11
  -2   2  12   53.29    5.41
  -2   2  12   49.23    5.95
  -2   2  11    6.37    2.02
  -2   2  11    7.08    2.28
   2  -2 -11    6.29    2.13
   2  -2 -11    2.05    1.24
  -2   2  11    4.09    1.88
  -2   2  11    4.71    1.61
   2  -2 -11    4.92    0.96
  -2   2  10    8.01    2.61
   2  -2 -10    8.65    2.62
  -2   2  10    8.53    2.25
   2  -2 -10    7.00    2.11
  -2   2  10    6.49    1.78
   2  -2  -9  128.95    8.77
   2  -2  -9  122.67    7.83
  -2   2   9  126.89    8.64
  -2   2   9  139.09    7.49
   2  -2  -8 1025.17   20.84
  -2   2   8 1040.86   23.62
  -2   2   8 1016.66   19.15
   2  -2  -7  625.24   15.44
  -2   2   7  624.88   17.66
   2  -2  -7  600.07   17.62
  -2   2   7  612.33   14.01
   2  -2  -6   25.18    3.05
  -2   2   6   29.40    3.87
   2  -2  -6   19.87    3.34
  -2   2   6   33.61    3.15
   2  -2  -5   85.34    5.26
  -2   2   5   82.18    6.07
   2  -2  -5   69.16    5.64
   2  -2  -4 1275.62   18.66
  -2   2   4 1323.55   23.05
  -2   2   3   11.69    2.26
  -2   2   3    9.76    1.81
   2  -2  -3   10.00    1.83
  -2   2   2 9695.22   57.59
   2  -2  -2 9999.00   43.80
   2  -2  -1 1722.11   16.74
   2  -2  -1 1636.00   22.66
  -2   2   1 1627.34   22.52
   2  -2  -1 1683.27   18.92
  -2   2   1 1669.59   17.02
   2  -2   0  177.80    7.15
  -2   2   0  173.65    7.06
   2  -2   0  189.25    6.82
  -2   2   0  188.58    5.30
   2  -2   0  184.87    5.10
  -2   2  -1  233.70    5.58
   2  -2   1  242.94    5.50
   2  -2   1  246.89    8.42
  -2   2  -1  237.96    8.56
   2  -2   1  221.84    7.55
  -2   2  -1  231.96    7.61
  -2   2  -1  225.26    6.72
  -2   2  -2    6.59    1.47
  -2   2  -2    9.29    1.47
   2  -2   2    6.58    1.29
  -2   2  -2    7.94    1.36
   2  -2   2    5.23    1.18
  -2   2  -2    8.55    1.79
  -2   2  -2    7.82    0.96
   2  -2   2    7.43    1.01
  -2   2  -2    7.28    1.04
  -2   2  -3   91.13    4.97
   2  -2   3  100.20    3.69
  -2   2  -3   97.37    3.60
  -2   2  -3   98.84    4.25
   2  -2   3   97.66    4.51
   2  -2   3   99.98    6.71
  -2   2  -3   98.31    6.27
  -2   2  -3   97.54    3.52
   2  -2   3  106.01    3.61
  -2   2  -3   96.87    4.78
   2  -2   3   96.03    4.73
   2  -2   4  997.87   17.83
  -2   2  -4 1089.14   17.56
  -2   2  -4 1057.90   12.45
  -2   2  -4 1038.74   21.44
   2  -2   4 1063.99   22.47
   2  -2   4 1028.59   13.64
   2  -2   4 1085.37   13.47
  -2   2  -4 1107.25   13.57
   2  -2   4 1063.74   12.50
  -2   2  -4 1044.13   12.27
  -2   2  -4 1085.69   16.85
   2  -2   4 1102.91   17.01
   2  -2   5   88.32    5.22
  -2   2  -5   84.62    5.04
   2  -2   5   92.19    5.53
  -2   2  -5   91.06    5.18
   2  -2   5   79.27    3.79
   2  -2   5   79.37    6.30
  -2   2  -5   82.54    6.45
   2  -2   5   77.15    3.56
   2  -2   5   80.57    4.06
  -2   2  -5   84.25    4.15
  -2   2  -5   86.74    3.23
  -2   2  -5   90.75    3.94
   2  -2   6 2361.32   27.95
  -2   2  -6 2277.31   27.68
   2  -2   6 2242.58   28.33
  -2   2  -6 2295.46   26.47
   2  -2   6 2197.57   33.54
   2  -2   6 2183.97   17.73
  -2   2  -6 2180.22   22.97
   2  -2   6 2190.68   22.99
   2  -2   6 2174.70   21.93
  -2   2  -6 2210.56   21.29
   2  -2   7  153.21    7.68
   2  -2   7  141.81    7.49
  -2   2  -7  157.25    7.32
   2  -2   7  144.50    8.93
  -2   2  -7  154.21    9.50
   2  -2   7  151.62    4.38
  -2   2  -7  154.31    6.62
   2  -2   7  155.07    6.57
   2  -2   7  156.65    6.35
  -2   2  -7  150.76    6.09
   2  -2   8   41.67    4.33
   2  -2   8   40.67    4.16
  -2   2  -8   43.93    4.11
  -2   2  -8   41.58    5.17
   2  -2   8   38.44    4.76
   2  -2   8   40.21    2.16
  -2   2  -8   30.51    3.31
   2  -2   8   40.80    3.65
   2  -2   8   40.13    3.52
  -2   2  -8   39.18    3.34
   2  -2   9   91.34    6.61
  -2   2  -9   91.68    6.07
  -2   2  -9   89.70    7.68
   2  -2   9   91.84    3.12
  -2   2  -9  100.31    6.20
   2  -2   9   86.39    5.71
   2  -2   9   89.30    5.63
  -2   2  -9   84.73    5.32
  -2   2 -10    1.89    1.16
   2  -2  10    2.84    0.63
  -2   2 -10    2.40    1.40
   2  -2  10    3.43    1.39
   2  -2  10    1.36    1.28
  -2   2 -10    2.67    1.56
  -2   2 -10    1.27    1.09
   2  -2  10    4.05    0.73
  -2   2 -11  503.18   15.60
   2  -2  11  496.19   15.01
   2  -2  11  528.86   17.62
   2  -2  11  507.15   16.75
  -2   2 -11  511.17   15.48
  -2   2 -11  501.64   13.57
  -2   2 -11  513.01   19.64
   2  -2  11  489.92    6.54
   2  -2  11  519.42    7.42
  -2   2 -11  489.78   14.19
  -2   2 -11  448.29   18.10
   2  -2  12    1.83    1.70
  -2   2 -12    2.10    1.36
   2  -2  12   -1.26    1.65
  -2   2 -12    1.97    1.48
  -2   2 -12    3.02    1.43
  -2   2 -12    1.72    1.22
  -2   2 -12    2.47    1.39
   2  -2  12    3.03    1.54
   2  -2  13  189.42   11.03
  -2   2 -13  180.84   10.05
  -2   2 -13  178.02    9.00
   2  -2  13  199.69   11.92
  -2   2 -13  183.45   12.66
  -2   2 -13  165.36    9.26
   2  -2  13  182.35   10.09
  -2   2 -14  117.05    8.41
  -2   2 -14  109.53    7.38
   2  -2  14   97.78    8.19
  -2   2 -14   97.76    7.47
  -2   2 -14  120.03   10.55
   2  -2  14  114.32    9.42
  -2   2 -15    5.16    2.51
  -2   2 -15    1.25    1.03
  -2   2 -15    2.01    1.39
  -2   2 -15    3.09    1.81
   2  -2  15    0.93    2.09
  -2   2 -16   14.40    3.39
   2  -2  16   15.97    4.35
  -2   2 -16   18.45    3.45
  -2   2 -16   19.50    3.72
  -2   2 -17   84.25    7.98
   2  -2  17   69.41    8.19
  -2   2 -17   69.28    6.66
  -2   2 -18   12.89    3.57
   2  -2  18   13.23    4.32
  -2   2 -18   19.52    3.79
  -2   2 -19   48.71    7.01
  -2   2 -19   50.64    6.09
   2  -2  19   50.17    7.42
  -2   2 -20   20.11    4.04
  -2   2 -20   14.05    4.12
   2  -2  20   20.58    5.34
  -2   2 -21    3.80    2.31
  -2   2 -21    5.57    3.20
   2  -2  21   -0.64    2.21
  -2   1  22   -0.74    2.64
  -2   1  22    3.02    3.18
   2  -1 -22    0.79    1.96
   2  -1 -21   22.25    5.13
  -2   1  21   20.99    4.85
   2  -1 -20    2.66    2.44
  -2   1  20   -0.40    2.16
  -2   1  19    5.29    2.76
   2  -1 -19    3.04    2.68
  -2   1  18   28.00    5.37
   2  -1 -18   29.36    5.47
   2  -1 -17   46.26    4.18
  -2   1  17   51.84    6.98
   2  -1 -17   47.73    6.50
   2  -1 -16   97.83    5.83
   2  -1 -16   89.22    8.50
  -2   1  15   17.99    3.82
   2  -1 -15   13.92    2.16
   2  -1 -15   14.73    3.41
   2  -1 -14  101.56    5.27
   2  -1 -14  120.65    9.35
  -2   1  14  109.80    9.08
  -2   1  13   -1.04    1.99
   2  -1 -13    0.65    0.64
   2  -1 -13    2.52    1.81
   2  -1 -12   40.55    5.59
  -2   1  12   44.88    5.09
   2  -1 -12   31.99    4.40
  -2   1  12   43.57    4.86
   2  -1 -12   32.60    2.60
  -2   1  12   39.30    5.35
   2  -1 -11  387.86   14.43
  -2   1  11  412.11   16.24
  -2   1  11  427.89   14.51
   2  -1 -10    9.47    2.41
   2  -1 -10    4.78    1.83
  -2   1  10   10.53    2.83
  -2   1  10   14.34    2.59
   2  -1 -10   12.36    1.24
   2  -1  -9  449.25   15.92
   2  -1  -9  469.44    6.13
  -2   1   9  459.57   13.60
   2  -1  -9  485.70   14.59
  -2   1   9  488.42   16.56
   2  -1  -8   64.61    5.29
   2  -1  -8   70.04    6.20
  -2   1   8   62.80    5.86
   2  -1  -7   11.76    2.30
   2  -1  -7    9.26    2.23
  -2   1   7   10.15    2.61
  -2   1   6   56.77    5.17
   2  -1  -6   54.00    4.94
   2  -1  -6   56.49    4.31
   2  -1  -5  319.45   11.50
   2  -1  -5  324.99    9.60
  -2   1   5  318.86    9.52
  -2   1   4  150.72    6.09
   2  -1  -4  153.03    6.27
  -2   1   4  161.42    8.00
   2  -1  -3 6606.73   36.97
  -2   1   3 6507.46   36.67
  -2   1   3 6885.32   27.32
  -2   1   3 6787.91   48.65
   2  -1  -2  525.95    9.27
  -2   1   2  496.73    9.24
  -2   1   2  519.46    8.88
   2  -1  -2  510.06   12.59
  -2   1   2  496.16   12.59
   2  -1  -1  196.82    7.56
  -2   1   1  196.12    7.50
  -2   1   1  202.37    5.21
   2  -1  -1  191.82    5.07
  -2   1   0  122.70    5.36
  -2   1   0  129.45    3.64
  -2   1   0  118.72    5.47
   2  -1   0  114.62    5.40
   2  -1   0  126.33    3.46
   2  -1   0  130.40    6.06
  -2   1   0  133.22    5.40
  -2   1  -1   22.37    1.31
   2  -1   1   22.40    1.29
  -2   1  -1   21.06    2.71
   2  -1   1   20.74    2.16
  -2   1  -1   21.93    2.22
  -2   1  -1   24.04    2.35
   2  -1   1   21.93    2.32
  -2   1  -2    1.82    0.70
  -2   1  -2    1.49    0.88
   2  -1   2    1.66    0.71
  -2   1  -2    2.53    0.96
  -2   1  -2    1.89    0.76
   2  -1   2    1.68    0.77
  -2   1  -2    5.19    1.61
  -2   1  -2    2.22    0.43
   2  -1   2    1.41    0.94
   2  -1   2    1.58    0.35
  -2   1  -3   36.41    2.83
  -2   1  -3   34.90    4.11
   2  -1   3   34.80    4.05
  -2   1  -3   35.41    1.59
  -2   1  -3   36.02    2.32
   2  -1   3   37.11    2.42
   2  -1   3   39.44    3.20
  -2   1  -3   37.05    3.09
   2  -1   3   37.91    1.71
  -2   1  -3   35.21    2.50
  -2   1  -4   38.80    2.99
   2  -1   4   40.46    3.25
   2  -1   4   40.18    2.10
  -2   1  -4   37.68    4.39
  -2   1  -4   39.26    4.36
   2  -1   4   36.02    4.28
  -2   1  -4   39.56    1.99
   2  -1   4   39.72    2.22
  -2   1  -4   38.62    3.27
   2  -1   4   40.73    3.48
  -2   1  -4   40.50    2.04
   2  -1   4   37.02    2.80
  -2   1  -4   37.53    2.83
   2  -1   5  168.95    6.34
  -2   1  -5  160.07    6.24
   2  -1   5  163.04    6.78
  -2   1  -5  158.81    6.20
  -2   1  -5  171.42    9.71
  -2   1  -5  163.24    9.12
   2  -1   5  177.95    9.56
   2  -1   5  166.08    3.78
   2  -1   5  171.77    7.48
  -2   1  -5  161.12    4.81
   2  -1   5  166.79    4.96
   2  -1   6  290.02    9.54
  -2   1  -6  302.80    9.01
   2  -1   6  310.28    9.21
  -2   1  -6  285.01    9.04
  -2   1  -6  309.36   13.57
  -2   1  -6  297.31   12.92
   2  -1   6  301.87   12.87
  -2   1  -6  287.98    7.22
   2  -1   6  294.66   10.23
   2  -1   7    0.92    1.01
  -2   1  -7   -0.33    0.85
   2  -1   7   -0.16    0.89
  -2   1  -7    0.09    0.52
  -2   1  -7    0.23    0.89
   2  -1   7   -0.27    1.45
  -2   1  -7   -0.25    0.81
  -2   1  -7    2.11    1.45
  -2   1  -7   -0.14    0.80
   2  -1   7   -0.45    0.83
   2  -1   8  102.38    6.22
  -2   1  -8  104.82    5.89
  -2   1  -8   97.95    4.79
   2  -1   8  103.79    6.04
  -2   1  -8   97.34    5.94
  -2   1  -8  106.63    8.52
  -2   1  -8  108.28    8.64
  -2   1  -8   94.77    5.04
   2  -1   8  107.23    6.96
   2  -1   9   68.29    5.89
   2  -1   9   71.24    5.45
  -2   1  -9   83.84    5.56
  -2   1  -9   67.35    4.38
  -2   1  -9   68.97    5.35
   2  -1   9   70.94    5.31
  -2   1  -9   71.37    7.44
  -2   1  -9   74.87    7.36
  -2   1  -9   74.83    6.90
  -2   1  -9   66.40    4.64
   2  -1  10    1.95    1.38
   2  -1  10    0.99    0.80
  -2   1 -10    4.56    1.40
  -2   1 -10    4.71    1.72
  -2   1 -10    2.48    1.21
  -2   1 -10    7.03    2.42
  -2   1 -10    3.51    1.43
  -2   1 -10    2.65    1.53
  -2   1 -10    3.63    1.39
  -2   1 -11  406.64   12.84
  -2   1 -11  458.52   14.21
  -2   1 -11  433.07   12.32
  -2   1 -11  444.55   15.09
   2  -1  11  395.26   13.87
  -2   1 -11  435.77   19.10
  -2   1 -11  472.88   18.44
   2  -1  11  415.69   15.78
   2  -1  12    1.41    1.29
   2  -1  12    2.64    2.19
   2  -1  12    3.36    1.78
  -2   1 -12   -0.11    1.21
  -2   1 -12   -0.26    0.92
  -2   1 -12    0.23    1.51
  -2   1 -12   -0.49    2.12
  -2   1 -12    0.31    1.09
  -2   1 -12   -0.52    1.20
   2  -1  13  164.99   10.06
  -2   1 -13  178.84    9.80
  -2   1 -13  171.58    8.77
  -2   1 -13  178.22   12.97
  -2   1 -13  163.14   10.06
   2  -1  13  174.83   11.16
  -2   1 -13  165.11    9.16
   2  -1  14   35.16    4.89
  -2   1 -14   47.04    7.01
  -2   1 -14   31.73    4.05
  -2   1 -14   34.35    5.06
   2  -1  14   44.48    5.95
  -2   1 -14   34.28    4.47
  -2   1 -15    2.07    1.77
   2  -1  15    1.59    1.95
  -2   1 -15    0.04    1.24
  -2   1 -15   -0.54    1.09
  -2   1 -15    1.42    1.99
  -2   1 -16    3.76    1.87
  -2   1 -16    6.19    1.84
   2  -1  16    6.03    2.72
  -2   1 -16    3.94    2.21
  -2   1 -17   41.95    5.26
   2  -1  17   48.59    6.93
  -2   1 -17   44.39    5.93
   2  -1  18    1.99    2.55
  -2   1 -18   -2.57    2.21
  -2   1 -18    0.33    2.04
  -2   1 -19   55.70    6.43
  -2   1 -19   57.16    7.08
   2  -1  19   47.93    7.47
  -2   1 -20   10.64    2.97
   2  -1  20   10.43    3.79
  -2   1 -21   19.08    4.05
   2  -1  21   25.27    6.11
  -2   1 -21   23.79    4.93
   2   0 -22    5.27    3.10
  -2   0  22   10.80    3.88
   2   0 -21   22.86    5.26
  -2   0  21   25.82    5.55
   2   0 -20   -0.17    2.34
  -2   0  20   -1.85    2.06
   2   0 -19   23.84    4.78
  -2   0  19   13.96    3.85
   2   0 -18   40.65    6.30
  -2   0  18   41.40    6.28
  -2   0  17   43.03    6.28
   2   0 -17   33.88    3.67
   2   0 -17   34.16    5.47
   2   0 -16   36.41    3.69
   2   0 -16   47.80    6.23
  -2   0  16   35.27    5.74
  -2   0  15   -0.73    1.96
   2   0 -15   -0.37    0.83
   2   0 -15    0.41    1.81
  -2   0  14  123.65    9.67
   2   0 -14  111.08    5.74
   2   0 -14  124.24    9.12
   2   0 -13   -1.68    1.88
  -2   0  13    0.31    1.31
   2   0 -13    0.60    1.46
  -2   0  13    0.92    1.47
   2   0 -13    0.22    0.66
  -2   0  13    0.44    0.87
  -2   0  12  366.91   14.26
   2   0 -12  365.50   14.39
   2   0 -12  368.37   15.99
  -2   0  12  343.41   15.34
  -2   0  12  361.77   13.96
   2   0 -11    4.66    0.99
  -2   0  11    5.94    2.17
   2   0 -11    3.72    2.08
   2   0 -10  385.49    7.65
  -2   0  10  414.21   15.66
   2   0 -10  392.66   13.78
  -2   0   9  237.83   11.54
   2   0  -9  228.62    9.97
  -2   0   8  444.59   15.34
   2   0  -8  442.88   13.05
  -2   0   7  131.59    8.00
   2   0  -7  137.51    6.97
   2   0  -6  395.28   12.37
  -2   0   6  421.91   13.85
   2   0  -6  414.07   11.33
  -2   0   5  161.44    8.25
   2   0  -5  163.29    6.67
  -2   0   5  156.88    6.50
   2   0  -5  153.28    7.10
   2   0  -5  166.19    3.87
  -2   0   4 1047.99   19.93
   2   0  -4 1067.51   15.57
   2   0  -4 1011.45   16.71
   2   0  -3   97.38    4.74
  -2   0   3  104.77    6.04
   2   0  -3  112.54    4.58
  -2   0   3  103.69    3.80
   2   0  -3   92.71    3.72
   2   0  -2  119.89    4.21
   2   0  -2  112.83    4.48
   2   0  -2  107.68    5.72
   2   0  -2  114.65    4.53
  -2   0   2  105.24    4.29
  -2   0   2  113.00    5.94
   2   0  -1  137.14    3.82
   2   0  -1  134.32    4.19
  -2   0   1  139.22    6.23
   2   0  -1  132.90    5.37
  -2   0   1  129.14    5.31
   2   0  -1  123.70    6.77
   2   0   0  627.28    6.45
   2   0   0  610.88   12.47
  -2   0   0  658.55   12.98
  -2   0   0  615.75   12.08
   2   0   0  632.33    7.14
  -2   0  -1   16.19    1.83
   2   0   1   16.20    2.04
  -2   0  -1   19.73    2.48
   2   0   1   16.91    2.28
  -2   0  -1   17.05    2.73
   2   0   2    2.21    1.00
  -2   0  -2    2.02    0.72
  -2   0  -2    3.68    0.84
  -2   0  -2    2.00    0.77
  -2   0  -2    1.26    0.79
  -2   0  -2    2.74    1.37
   2   0   3    5.30    1.41
  -2   0  -3    5.95    0.97
  -2   0  -3    5.46    0.91
  -2   0  -3    6.48    1.89
  -2   0  -3    6.98    2.06
   2   0   3    4.33    1.55
  -2   0  -3    8.06    1.49
   2   0   4    3.74    1.08
  -2   0  -4    4.36    1.24
  -2   0  -4    3.30    0.91
   2   0   4    2.94    0.95
  -2   0  -4    3.83    1.61
  -2   0  -4    2.66    0.52
  -2   0  -4    2.84    1.58
   2   0   4    3.45    1.59
  -2   0  -4    3.92    0.62
   2   0   5   33.21    2.86
  -2   0  -5   33.91    2.60
  -2   0  -5   35.00    2.01
   2   0   5   31.34    3.33
   2   0   5   32.00    3.03
  -2   0  -5   32.76    3.10
   2   0   5   39.53    4.82
  -2   0  -5   37.15    4.53
  -2   0  -5   35.90    4.68
  -2   0  -5   33.36    2.10
   2   0   6 1193.64   17.85
  -2   0  -6 1166.61   16.28
  -2   0  -6 1246.58   13.79
   2   0   6 1220.20   21.23
   2   0   6 1250.30   19.76
  -2   0  -6 1258.83   28.16
  -2   0  -6 1227.34   27.19
  -2   0  -6 1217.33   14.68
   2   0   7  197.82    7.82
  -2   0  -7  221.61    7.60
  -2   0  -7  203.57    6.29
   2   0   7  191.07    8.95
   2   0   7  206.29    8.46
  -2   0  -7  196.21    8.43
  -2   0  -7  201.95    6.80
  -2   0  -7  202.87   11.40
  -2   0  -7  197.99   11.62
  -2   0  -8  125.74    9.38
  -2   0  -8  124.79    9.52
   2   0   8  132.20    6.68
  -2   0  -8  134.40    6.37
  -2   0  -8  125.60    5.41
   2   0   8  126.09    7.74
  -2   0  -8  129.41    7.26
   2   0   8  139.99    7.39
  -2   0  -8  129.55    8.75
  -2   0  -8  125.98    6.04
  -2   0  -9   92.24    8.41
  -2   0  -9   74.57    7.74
   2   0   9   82.90    5.58
  -2   0  -9   88.97    5.52
  -2   0  -9   92.58    5.06
   2   0   9   78.13    6.39
  -2   0  -9   90.14    6.44
   2   0   9   80.28    5.90
  -2   0  -9   90.84    7.60
  -2   0  -9   88.32    5.51
  -2   0 -10   88.20    8.67
  -2   0 -10   90.95    8.75
   2   0  10   65.67    5.25
  -2   0 -10   89.76    5.87
  -2   0 -10   84.07    5.26
   2   0  10   76.85    6.60
  -2   0 -10   80.71    6.40
   2   0  10   85.40    6.37
  -2   0 -10   96.68    8.22
  -2   0 -10   83.84    5.60
  -2   0 -11  345.42   12.23
  -2   0 -11  379.87   12.76
  -2   0 -11  366.98   11.55
   2   0  11  354.88   14.92
  -2   0 -11  330.05   13.44
   2   0  11  363.87   13.73
  -2   0 -11  393.54   18.71
  -2   0 -12  171.01   12.88
   2   0  12  140.08    8.58
  -2   0 -12  163.06    8.80
  -2   0 -12  154.39    7.87
   2   0  12  151.92   10.08
  -2   0 -12  154.46    9.71
  -2   0 -12  125.29   10.20
  -2   0 -12  146.70    8.39
  -2   0 -13  371.44   15.64
  -2   0 -13  377.13   13.96
  -2   0 -13  392.68   13.12
   2   0  13  359.88   14.29
   2   0  13  372.03   16.42
  -2   0 -13  359.45   19.19
  -2   0 -13  368.08   13.94
  -2   0 -14   49.01    6.19
  -2   0 -14   44.95    5.16
  -2   0 -14   43.84    4.67
  -2   0 -14   43.13    5.10
   2   0  14   50.08    5.68
   2   0  14   43.09    6.01
  -2   0 -14   52.56    7.64
  -2   0 -15   37.44    5.02
  -2   0 -15   35.13    4.62
  -2   0 -15   32.04    4.42
   2   0  15   36.13    5.63
  -2   0 -15   31.54    5.29
  -2   0 -16    2.14    1.80
  -2   0 -16   -0.16    0.96
  -2   0 -16    1.11    1.47
   2   0  16    4.25    2.82
  -2   0 -17    7.27    2.21
  -2   0 -17    7.86    2.73
   2   0  17    5.46    2.78
  -2   0 -18   -0.41    1.46
  -2   0 -18   -4.03    2.26
  -2   0 -19   45.87    5.85
  -2   0 -19   52.07    6.78
   2   0  19   44.80    7.27
   2   0  20    1.47    2.72
  -2   0 -20    4.53    2.17
   2   1 -23    9.15    3.58
  -2  -1  23   13.82    4.24
  -2  -1  23   10.84    4.10
   2   1 -22   -3.37    3.32
  -2  -1  22    0.86    2.47
   2   1 -21   39.69    6.61
  -2  -1  21   30.97    5.95
   2   1 -20   -3.53    2.10
  -2  -1  20    2.69    2.32
   2   1 -19   45.29    6.58
  -2  -1  19   41.03    6.52
  -2  -1  18    2.22    1.83
   2   1 -18    4.35    1.40
   2   1 -18    1.96    1.92
   2   1 -17   -0.46    0.90
  -2  -1  17    1.91    1.76
   2   1 -17    1.93    1.93
   2   1 -16   26.32    3.28
  -2  -1  16   24.24    4.89
   2   1 -16   27.99    4.91
   2   1 -15   89.63    5.92
  -2  -1  15   85.73    8.43
   2   1 -15   85.33    7.90
  -2  -1  14   97.89    8.73
   2   1 -14   92.19    7.72
   2   1 -13  161.71    9.94
  -2  -1  13  170.52   10.12
   2   1 -13  167.90   11.06
  -2  -1  13  158.16   10.69
  -2  -1  13  147.40    9.15
  -2  -1  12  518.19   18.76
   2   1 -12  483.23   16.53
   2   1 -12  485.97   16.49
  -2  -1  11    9.62    2.65
   2   1 -11    9.53    2.60
   2   1 -11    7.52    2.40
  -2  -1  10   40.73    5.10
   2   1 -10   32.35    4.14
   2   1 -10   35.62    4.31
  -2  -1   9  377.31   14.74
   2   1  -9  416.01   13.29
  -2  -1   8  531.16   16.82
   2   1  -8  521.06   14.14
   2   1  -8  547.05   14.41
  -2  -1   7   77.90    6.31
   2   1  -7   85.92    5.55
   2   1  -6   75.67    5.23
  -2  -1   6   63.61    5.57
  -2  -1   6   67.72    4.51
   2   1  -6   74.00    4.75
  -2  -1   5  542.24   11.81
   2   1  -5  539.58    9.85
   2   1  -5  564.27   13.09
   2   1  -4   10.59    1.51
   2   1  -4    7.96    1.64
  -2  -1   4    9.03    1.59
  -2  -1   4   10.92    1.90
   2   1  -4   10.57    1.83
   2   1  -3    4.40    1.15
  -2  -1   3    2.57    1.01
   2   1  -3    2.21    1.15
   2   1  -3    2.06    0.87
  -2  -1   3    2.22    0.87
   2   1  -2  457.24   10.35
  -2  -1   2  494.36   13.25
   2   1  -2  488.93   13.13
  -2  -1   2  465.67   10.22
  -2  -1   2  462.25    9.10
   2   1  -2  487.13    9.00
   2   1  -1 1998.77   27.87
  -2  -1   1 1971.47   22.40
   2   1  -1 1932.78   22.63
  -2  -1   1 1947.23   16.18
   2   1  -1 1956.84   15.29
  -2  -1   0   37.67    4.28
   2   1   0   30.38    3.12
  -2  -1   0   31.15    3.05
  -2  -1   0   33.25    1.75
   2   1   0   31.16    1.59
  -2  -1  -1  845.27   20.11
   2   1   1  834.30   14.83
  -2  -1  -1  803.11   16.18
   2   1   1  851.34   16.68
   2   1   2   63.83    4.89
   2   1   2   67.36    4.25
  -2  -1  -2   67.74    5.89
  -2  -1  -2   62.69    3.90
  -2  -1  -2   64.01    2.42
  -2  -1  -3    1.01    0.92
  -2  -1  -3    1.52    0.86
   2   1   3    2.04    1.10
   2   1   3    2.06    0.61
  -2  -1  -3    1.14    0.44
   2   1   3    1.50    0.37
  -2  -1  -3    2.38    0.45
   2   1   3    0.61    0.98
  -2  -1  -3    1.23    1.22
  -2  -1  -4    9.55    1.82
  -2  -1  -4    7.56    1.03
   2   1   4    7.52    1.14
  -2  -1  -4    7.78    2.22
   2   1   4    7.80    1.71
  -2  -1  -4    8.68    0.91
   2   1   4   10.06    2.37
  -2  -1  -4    8.78    2.32
   2   1   5   45.69    4.10
   2   1   5   42.25    2.89
  -2  -1  -5   40.38    2.59
   2   1   5   47.88    3.94
  -2  -1  -5   40.76    3.70
  -2  -1  -5   41.79    2.31
   2   1   5   46.05    4.82
  -2  -1  -5   43.13    5.08
  -2  -1  -5   40.75    5.11
   2   1   6 1008.78   15.22
  -2  -1  -6 1092.09   14.67
  -2  -1  -6 1104.69   13.70
   2   1   6 1062.71   20.48
   2   1   6 1089.07   19.59
  -2  -1  -6  981.14   18.63
  -2  -1  -6 1054.52   26.68
  -2  -1  -6 1059.74   25.89
  -2  -1  -6 1028.27   14.53
  -2  -1  -7   14.31    1.99
  -2  -1  -7   14.14    1.87
  -2  -1  -7   17.84    2.00
  -2  -1  -7   19.82    3.44
   2   1   7   23.45    3.13
  -2  -1  -7   20.40    3.98
   2   1   7   15.89    2.08
   2   1   7   16.16    2.88
   2   1   8  274.82    9.17
  -2  -1  -8  283.75    9.26
  -2  -1  -8  255.77    7.94
   2   1   8  270.93   11.35
   2   1   8  254.77   10.38
  -2  -1  -8  268.05   10.93
  -2  -1  -8  284.74   13.32
  -2  -1  -8  276.28   14.23
  -2  -1  -8  274.12   14.72
   2   1   9   25.46    3.95
   2   1   9   29.75    3.26
  -2  -1  -9   35.12    3.45
  -2  -1  -9   28.88    2.96
   2   1   9   32.64    4.01
  -2  -1  -9   31.76    4.11
  -2  -1  -9   38.01    5.80
  -2  -1  -9   35.93    5.42
  -2  -1  -9   34.72    5.01
  -2  -1 -10    1.70    1.54
  -2  -1 -10    1.24    1.57
  -2  -1 -10    0.93    1.00
   2   1  10    1.73    1.46
   2   1  10    1.30    1.01
  -2  -1 -10    1.03    0.94
   2   1  10    2.37    1.01
  -2  -1 -10    2.29    1.85
  -2  -1 -10    2.71    2.19
  -2  -1 -10    1.78    1.01
  -2  -1 -11   22.55    3.39
  -2  -1 -11   19.81    2.91
  -2  -1 -11   23.77    3.07
  -2  -1 -11   18.98    3.86
  -2  -1 -11   21.98    3.76
  -2  -1 -11   22.31    4.73
   2   1  11   18.94    3.71
  -2  -1 -12  225.83   15.40
  -2  -1 -12  218.24    9.96
  -2  -1 -12  217.28    9.49
   2   1  12  215.30   12.21
  -2  -1 -12  210.65   11.70
  -2  -1 -12  250.31   14.32
  -2  -1 -12  204.12   10.13
  -2  -1 -13  298.73   11.71
  -2  -1 -13  267.94   11.52
  -2  -1 -13  284.53   12.57
  -2  -1 -13  271.14   13.81
   2   1  13  269.33   14.18
   2   1  13  280.30   12.46
   2   1  14    0.70    1.16
  -2  -1 -14    1.23    1.70
  -2  -1 -14    5.08    2.30
  -2  -1 -14    3.65    2.80
  -2  -1 -14    1.55    1.31
   2   1  14    0.70    1.94
  -2  -1 -15   69.53    6.16
  -2  -1 -15   71.60    6.63
  -2  -1 -15   91.89    7.82
   2   1  15   77.38    7.15
   2   1  15   80.47    8.40
  -2  -1 -15   75.01    8.07
  -2  -1 -16    1.42    1.64
   2   1  16    1.34    1.75
  -2  -1 -16    1.77    1.40
  -2  -1 -16    3.27    2.60
  -2  -1 -17   35.12    4.89
   2   1  17   32.51    5.98
   2   1  18   20.21    4.96
  -2  -1 -18   21.80    4.11
   2   1  19   28.93    6.21
  -2  -1 -19   33.12    5.08
   2   1  20   -0.83    2.06
   2   2 -23   -1.74    1.65
  -2  -2  23    1.64    1.95
   2   2 -22   33.74    6.14
  -2  -2  22   33.42    6.09
  -2  -2  21   68.86    8.79
   2   2 -21   70.12    8.67
  -2  -2  20   -4.47    2.69
   2   2 -20   -1.39    1.89
  -2  -2  19   77.65    8.84
   2   2 -19   86.36    9.01
   2   2 -18    1.16    1.73
   2   2 -18    0.16    1.35
  -2  -2  17    2.75    2.07
   2   2 -17    3.97    1.06
   2   2 -17    4.73    2.17
   2   2 -17    2.78    2.46
   2   2 -16   29.82    4.98
   2   2 -16   35.81    5.40
  -2  -2  16   18.50    4.30
   2   2 -15    0.38    1.62
   2   2 -15    1.10    2.01
  -2  -2  15    2.03    1.74
   2   2 -14    2.35    2.03
   2   2 -14   -0.22    1.49
  -2  -2  14    2.44    2.10
   2   2 -13   79.24    7.04
   2   2 -13   75.69    7.48
  -2  -2  13   70.53    7.39
  -2  -2  13   73.62    6.68
  -2  -2  12   86.20    7.94
   2   2 -12   83.87    7.09
   2   2 -12   78.39    6.75
  -2  -2  11   40.36    5.22
   2   2 -11   36.21    4.41
   2   2 -11   31.38    4.08
  -2  -2  10  120.26    8.76
   2   2 -10  128.85    7.75
  -2  -2   9  134.19    8.51
   2   2  -9  150.65    7.98
  -2  -2   8  930.45   21.21
   2   2  -8  976.03   19.00
   2   2  -8  918.34   14.29
   2   2  -7  274.40    9.60
  -2  -2   7  245.02    9.03
  -2  -2   7  249.39   10.34
   2   2  -7  240.97    7.60
   2   2  -6  430.61   11.24
   2   2  -6  411.64   10.36
  -2  -2   6  426.78   12.58
   2   2  -6  420.08   12.26
   2   2  -5    9.99    1.72
   2   2  -5   11.39    2.00
   2   2  -5   12.60    2.04
  -2  -2   5   11.24    1.73
   2   2  -5    8.90    1.70
   2   2  -4    2.24    0.99
   2   2  -4    0.97    1.06
  -2  -2   4    1.48    0.99
   2   2  -4    0.80    0.73
  -2  -2   4    1.39    1.12
  -2  -2   4    0.60    0.57
   2   2  -4    1.00    0.80
  -2  -2   3  546.01    9.78
  -2  -2   3  566.36   11.65
  -2  -2   3  573.59   14.47
   2   2  -3  579.19   14.34
   2   2  -3  565.87   11.20
   2   2  -3  545.09   12.21
  -2  -2   2  251.47    5.85
   2   2  -2  243.82    8.46
  -2  -2   2  259.24    7.13
   2   2  -2  252.41    6.79
   2   2  -2  260.90   10.01
  -2  -2   2  265.60   10.33
   2   2  -1  821.67   18.84
  -2  -2   1  850.70   19.40
  -2  -2   1  774.83    8.62
  -2  -2   1  761.14   11.05
   2   2  -1  777.70   10.36
   2   2  -1  800.04   16.01
  -2  -2   1  812.76   16.02
  -2  -2   0   30.18    3.27
  -2  -2   0   31.29    1.36
  -2  -2   0   35.53    4.17
   2   2   0   32.09    1.92
  -2  -2   0   33.35    2.15
   2   2   0   36.17    3.61
  -2  -2   0   36.49    3.06
  -2  -2  -1 1352.01   26.22
   2   2   1 1231.38   10.92
  -2  -2  -1 1270.45   11.87
   2   2   1 1337.30   19.52
  -2  -2  -1 1290.95   18.48
   2   2   1 1332.14   22.48
  -2  -2  -2    5.61    1.43
   2   2   2    6.40    1.52
  -2  -2  -2    7.00    1.43
   2   2   2    5.05    2.00
  -2  -2  -2    6.28    1.97
   2   2   2    6.05    0.80
  -2  -2  -2    5.94    0.83
   2   2   2    7.21    2.10
  -2  -2  -3  124.67    2.68
   2   2   3  114.82    3.51
   2   2   3  115.42    7.63
  -2  -2  -3  126.71    8.75
  -2  -2  -3  119.56    3.65
   2   2   3  124.27    6.32
  -2  -2  -3  130.33    6.26
   2   2   3  122.27    7.41
   2   2   4   44.46    2.29
   2   2   4   45.82    4.73
  -2  -2  -4   47.87    2.16
   2   2   4   44.97    2.45
  -2  -2  -4   44.96    2.49
  -2  -2  -4   47.38    5.58
  -2  -2  -4   51.47    5.39
   2   2   4   52.48    5.41
   2   2   4   47.50    4.12
  -2  -2  -5   15.65    3.37
  -2  -2  -5   14.20    1.30
   2   2   5   11.42    1.41
   2   2   5   13.04    2.42
  -2  -2  -5   12.47    1.33
   2   2   5   11.85    1.45
  -2  -2  -5   12.03    1.48
  -2  -2  -5   14.14    3.27
   2   2   5   16.95    3.42
   2   2   5   15.16    3.00
   2   2   6  677.81   16.36
   2   2   6  607.09   15.88
   2   2   6  602.57   10.91
  -2  -2  -6  624.20   10.51
   2   2   6  581.38   10.82
  -2  -2  -6  658.07    8.67
  -2  -2  -6  600.76   10.92
  -2  -2  -6  628.08   21.69
  -2  -2  -7    3.78    1.74
   2   2   7    3.07    1.32
   2   2   7    1.00    1.24
   2   2   7    3.52    0.96
  -2  -2  -7    2.02    0.95
   2   2   7    2.17    0.91
  -2  -2  -7    3.04    0.58
  -2  -2  -7    4.89    1.32
  -2  -2  -7    3.30    1.69
  -2  -2  -7    3.01    1.68
  -2  -2  -8   95.57    8.63
  -2  -2  -8  106.35    9.66
  -2  -2  -8   98.37    5.16
   2   2   8   95.62    5.18
  -2  -2  -8   97.03    5.01
   2   2   8   96.62    6.95
  -2  -2  -8  110.43    7.58
  -2  -2  -8   95.19    7.94
   2   2   8   98.02    6.85
  -2  -2  -9   17.57    4.04
  -2  -2  -9   22.07    2.72
   2   2   9   24.47    3.64
  -2  -2  -9   26.36    4.09
   2   2   9   15.62    3.07
   2   2   9   19.45    2.66
  -2  -2  -9   20.26    4.25
  -2  -2  -9   21.80    3.67
  -2  -2  -9   19.04    2.81
  -2  -2  -9   15.28    3.27
  -2  -2 -10    0.70    2.11
  -2  -2 -10    0.55    0.90
   2   2  10    1.37    1.36
   2   2  10   -0.04    0.89
  -2  -2 -10    0.41    0.91
   2   2  10    3.84    1.90
  -2  -2 -10    3.11    1.95
  -2  -2 -10    0.76    1.01
  -2  -2 -10    2.20    1.92
  -2  -2 -10    0.74    1.11
   2   2  11    1.94    1.46
   2   2  11   -2.64    1.09
  -2  -2 -11   -0.76    1.14
  -2  -2 -11   -0.06    1.48
  -2  -2 -11    0.87    1.00
  -2  -2 -11    0.06    1.37
  -2  -2 -11    0.66    1.36
   2   2  12  500.53   18.62
  -2  -2 -12  513.58   18.57
  -2  -2 -12  514.21   14.90
  -2  -2 -12  503.10   16.49
   2   2  13   23.52    4.47
  -2  -2 -13   26.86    3.70
   2   2  13   27.86    3.88
  -2  -2 -13   26.36    4.63
  -2  -2 -14   64.06    5.79
  -2  -2 -14   67.21    6.60
   2   2  14   59.57    7.19
   2   2  14   68.63    6.31
  -2  -2 -14   67.26    7.54
  -2  -2 -15   62.16    6.04
   2   2  15   65.37    7.80
  -2  -2 -15   70.80    7.93
   2   2  15   67.89    6.71
  -2  -2 -15   69.05    6.95
  -2  -2 -16    9.87    3.35
   2   2  16   10.44    3.23
  -2  -2 -16    9.28    2.73
  -2  -2 -17   83.90    7.54
  -2  -2 -17   83.32    9.42
   2   2  17   93.47    9.66
  -2  -2 -18    4.96    2.21
   2   2  18    1.16    2.16
  -2  -2 -19   18.51    3.91
   2   2  19   14.39    4.55
   2   2  20    3.16    3.28
  -2  -3  23    2.25    2.66
   2   3 -23   -2.16    2.25
  -2  -3  22   26.99    5.81
   2   3 -22   26.78    5.42
  -2  -3  21   70.01    8.92
   2   3 -21   60.04    8.15
  -2  -3  20    1.80    2.14
   2   3 -20   -3.99    2.39
   2   3 -20    0.81    2.26
  -2  -3  19   74.79    8.76
   2   3 -19   61.49    7.66
   2   3 -19   68.55    8.36
  -2  -3  18   -1.38    1.92
   2   3 -18   -2.20    3.00
   2   3 -18    1.53    2.13
  -2  -3  17   34.71    5.71
   2   3 -17   39.50    6.09
  -2  -3  16   25.32    5.04
   2   3 -16   26.15    4.58
   2   3 -16   22.45    4.26
  -2  -3  15    7.41    3.01
   2   3 -15   11.25    3.07
   2   3 -15   11.48    3.31
  -2  -3  14   28.87    5.07
   2   3 -14   23.43    4.09
   2   3 -14   34.24    4.80
   2   3 -13   71.90    6.64
  -2  -3  13   76.85    6.96
  -2  -3  13   73.63    7.63
   2   3 -13   71.58    7.22
   2   3 -12   22.99    3.80
  -2  -3  12   20.52    4.01
   2   3 -11   85.21    6.64
  -2  -3  11   93.86    7.91
   2   3 -10   90.24    3.25
  -2  -3  10   90.94    7.45
   2   3 -10   79.44    6.20
  -2  -3   9   -0.93    1.50
   2   3  -9    0.67    0.49
   2   3  -9   -1.01    1.16
  -2  -3   8  494.65   13.59
   2   3  -8  492.50   13.59
   2   3  -8  489.45    9.86
  -2  -3   7  113.47    7.08
   2   3  -7  115.45    6.29
  -2  -3   7  107.61    6.02
   2   3  -7  105.38    5.09
   2   3  -6 1265.14   19.20
  -2  -3   6 1310.25   19.49
  -2  -3   6 1248.28   22.21
   2   3  -6 1244.10   21.25
   2   3  -5   73.66    4.37
  -2  -3   5   65.64    4.09
  -2  -3   5   71.66    4.92
  -2  -3   5   72.06    5.09
   2   3  -5   74.43    4.91
   2   3  -4    9.16    1.53
  -2  -3   4    8.20    1.91
  -2  -3   4    8.61    1.89
   2   3  -4    8.52    1.64
  -2  -3   4    6.55    1.25
   2   3  -3   17.34    2.76
  -2  -3   3   20.88    3.05
   2   3  -3   21.29    1.98
  -2  -3   3   19.89    1.89
  -2  -3   3   20.85    2.45
   2   3  -3   17.89    2.15
   2   3  -2   38.16    2.27
  -2  -3   2   34.72    2.91
   2   3  -2   37.55    2.78
   2   3  -2   35.91    3.70
  -2  -3   2   34.54    2.18
  -2  -3   2   42.30    4.44
  -2  -3   1    6.00    1.33
  -2  -3   1    7.19    0.86
   2   3  -1    5.68    1.09
  -2  -3   1    6.68    1.31
   2   3  -1    4.74    1.67
  -2  -3   1    5.19    1.82
  -2  -3   0   14.28    2.88
   2   3   0   17.05    1.68
  -2  -3   0   17.84    2.22
   2   3   0   14.03    2.67
  -2  -3   0   16.86    1.85
  -2  -3  -1  211.31   11.02
   2   3   1  217.27    5.75
  -2  -3  -1  221.47    7.83
   2   3   1  225.04    8.37
   2   3   1  224.27    9.92
  -2  -3  -1  209.11    5.99
  -2  -3  -2   39.24    5.11
   2   3   2   36.63    4.57
   2   3   2   34.07    2.33
   2   3   2   36.82    3.56
  -2  -3  -2   35.24    3.29
   2   3   2   40.50    4.53
  -2  -3  -2   32.81    2.41
  -2  -3  -3 1285.04   29.37
   2   3   3 1209.89   25.44
   2   3   3 1291.18   14.41
  -2  -3  -3 1206.18   14.38
   2   3   3 1243.38   20.36
  -2  -3  -3 1299.74   20.37
   2   3   4   25.50    3.15
  -2  -3  -4   21.32    2.83
   2   3   4   31.71    4.28
   2   3   4   25.64    2.18
   2   3   4   24.00    1.42
  -2  -3  -4   24.24    2.19
   2   3   4   24.02    3.81
  -2  -3  -4   23.42    4.12
  -2  -3  -4   24.14    2.09
   2   3   5  281.38   10.66
   2   3   5  304.23    6.17
   2   3   5  271.72   12.81
  -2  -3  -5  289.59   15.18
  -2  -3  -5  309.81    8.11
   2   3   5  289.57    7.73
  -2  -3  -5  296.10    7.27
  -2  -3  -6 1002.97   29.25
  -2  -3  -6 1023.87   26.84
  -2  -3  -6  890.25   14.68
  -2  -3  -6  933.89   13.34
   2   3   6  911.70   12.43
   2   3   6  957.45   14.81
   2   3   6  977.44   24.08
  -2  -3  -6  947.43   24.09
   2   3   6  936.16   20.28
  -2  -3  -7   21.87    4.08
   2   3   7   16.43    2.93
  -2  -3  -7   21.90    3.41
   2   3   7   15.34    2.78
   2   3   7   14.85    1.86
   2   3   7   18.39    2.19
  -2  -3  -7   19.27    2.00
  -2  -3  -7   20.12    2.37
  -2  -3  -7   19.38    3.81
   2   3   7   25.43    4.23
  -2  -3  -7   18.62    4.22
   2   3   8  455.27   15.45
  -2  -3  -8  485.63   16.31
  -2  -3  -8  479.94   19.70
  -2  -3  -8  448.86   11.70
  -2  -3  -8  472.72    9.46
   2   3   8  438.31   10.68
   2   3   8  457.76   11.76
   2   3   8  445.27   15.17
  -2  -3  -8  462.84   15.53
   2   3   8  474.11   17.84
  -2  -3  -8  480.21   18.25
  -2  -3  -9    3.22    2.05
   2   3   9    2.46    1.57
   2   3   9    1.94    1.31
   2   3   9    2.18    1.01
   2   3   9    1.23    0.89
  -2  -3  -9    1.81    0.71
  -2  -3  -9    2.40    1.11
  -2  -3  -9    1.88    1.64
  -2  -3  -9    2.51    1.37
   2   3   9    1.53    1.87
  -2  -3 -10   54.10    2.74
   2   3  10   59.06    4.55
  -2  -3 -10   56.29    6.05
  -2  -3 -10   49.23    6.30
   2   3  10   61.79    6.30
  -2  -3 -10   58.56    4.72
   2   3  11  175.78   10.99
  -2  -3 -11  211.89    9.44
  -2  -3 -11  199.53   11.62
  -2  -3 -12   16.33    2.89
  -2  -3 -12   16.66    3.77
  -2  -3 -12   14.81    3.04
   2   3  12   13.58    3.50
   2   3  13   -0.69    1.95
  -2  -3 -13   -0.05    1.21
  -2  -3 -13   -0.89    1.98
   2   3  13    0.47    1.03
  -2  -3 -13    0.17    1.79
   2   3  14   35.65    5.59
  -2  -3 -14   37.11    4.57
   2   3  14   32.50    4.25
  -2  -3 -14   30.14    5.28
  -2  -3 -14   41.06    5.29
   2   3  15   50.58    6.88
  -2  -3 -15   52.80    7.14
   2   3  15   61.52    6.25
  -2  -3 -15   55.19    5.75
   2   3  16    9.64    3.16
  -2  -3 -16   16.04    3.50
  -2  -3 -16   16.45    4.55
   2   3  17   37.72    6.35
  -2  -3 -17   31.42    4.81
  -2  -3 -17   27.32    6.04
   2   3  18    1.42    2.10
  -2  -3 -18   -0.07    2.35
   2   3  19   16.07    5.05
  -2  -4  23    1.62    2.62
   2   4 -23   -0.82    2.01
  -2  -4  22   18.40    5.19
   2   4 -22   17.54    4.92
   2   4 -22   21.03    5.26
  -2  -4  21   20.86    5.23
   2   4 -21   24.85    5.60
   2   4 -21   29.76    5.87
  -2  -4  20    8.89    3.61
   2   4 -20    5.41    2.91
   2   4 -20   11.55    4.39
  -2  -4  19  169.58   13.42
   2   4 -19  163.39   12.91
   2   4 -19  169.92   12.80
  -2  -4  18   23.12    4.94
   2   4 -18   22.65    4.74
   2   4 -18   25.24    4.88
  -2  -4  17   69.09    8.42
   2   4 -17   76.04    8.11
   2   4 -17   78.99    8.38
  -2  -4  16   17.26    4.34
   2   4 -16   15.10    3.65
   2   4 -16   18.24    4.12
  -2  -4  15    2.69    2.27
   2   4 -15    2.92    2.23
   2   4 -14   14.64    3.57
  -2  -4  14   13.64    3.65
  -2  -4  13   31.75    5.49
   2   4 -13   33.07    4.63
  -2  -4  12   36.67    5.46
   2   4 -12   40.49    4.93
  -2  -4  12   43.68    5.12
  -2  -4  11   93.83    7.94
   2   4 -11  116.36    7.79
  -2  -4  11  109.29    7.64
   2   4 -10    1.10    1.29
  -2  -4  10    0.85    0.90
   2   4  -9    1.87    1.38
  -2  -4   9    1.65    1.83
  -2  -4   9    1.71    1.18
  -2  -4   8  494.62   15.78
   2   4  -8  478.56   13.61
  -2  -4   7   59.94    4.16
  -2  -4   7   58.97    4.60
  -2  -4   7   63.18    5.53
  -2  -4   6  530.93   13.69
   2   4  -6  562.27   14.73
   2   4  -6  558.18   12.90
  -2  -4   6  543.23   12.87
  -2  -4   6  570.38   15.45
   2   4  -5    0.11    0.75
   2   4  -5   -0.13    0.94
  -2  -4   5    1.18    1.12
  -2  -4   5   -0.27    0.71
  -2  -4   5    0.54    1.07
  -2  -4   4  406.44   11.84
   2   4  -4  396.51   10.86
   2   4  -4  389.30    9.21
  -2  -4   4  400.89    9.64
   2   4  -4  412.83   13.38
  -2  -4   4  420.16   13.54
   2   4  -3   43.88    3.46
  -2  -4   3   42.41    3.75
   2   4  -3   41.17    2.78
  -2  -4   3   41.03    2.84
   2   4  -3   39.64    4.28
  -2  -4   3   43.02    4.56
  -2  -4   2  121.04    8.01
   2   4  -2  117.03    4.08
  -2  -4   2  119.97    4.35
  -2  -4   2  129.93    6.15
   2   4  -2  114.61    5.28
   2   4  -2  117.93    7.21
   2   4  -1   27.10    3.57
  -2  -4   1   24.41    3.75
   2   4  -1   26.39    2.46
  -2  -4   1   23.08    2.51
  -2  -4   1   26.02    2.71
  -2  -4   1   25.25    1.75
   2   4   0  111.08    7.26
  -2  -4   0  115.50    5.28
  -2  -4   0  122.70    5.87
   2   4   0  115.33    4.90
   2   4   1 1702.88   28.92
   2   4   1 1639.96   18.57
  -2  -4  -1 1641.55   19.53
  -2  -4  -1 1691.71   22.38
   2   4   1 1717.76   23.97
   2   4   2  265.37   11.78
   2   4   2  256.23    7.41
   2   4   2  226.49   11.31
  -2  -4  -2  247.26    7.49
  -2  -4  -2  266.00    9.10
   2   4   2  241.94    9.13
   2   4   3  597.31   18.15
   2   4   3  559.83   11.18
  -2  -4  -3  539.76   11.16
   2   4   3  520.17   17.42
  -2  -4  -3  581.82   14.01
   2   4   3  562.94   14.22
   2   4   4   27.44    3.41
  -2  -4  -4   29.69    2.78
   2   4   4   30.51    2.69
  -2  -4  -4   26.07    2.58
   2   4   4   29.52    4.44
   2   4   4   26.73    4.16
   2   4   5   76.46    5.77
   2   4   5   83.93    7.26
   2   4   5   73.35    2.86
   2   4   5   75.28    4.36
  -2  -4  -5   82.94    4.71
   2   4   5   76.71    7.07
  -2  -4  -5   74.97    4.34
  -2  -4  -5   76.03    7.00
   2   4   6  119.59    7.39
  -2  -4  -6  128.42    7.77
   2   4   6  128.08    9.15
   2   4   6  128.59    4.43
   2   4   6  121.78    5.80
  -2  -4  -6  126.13    5.81
  -2  -4  -6  123.97    6.00
   2   4   6  108.12    8.64
  -2  -4  -6  131.29    9.40
   2   4   7  285.69   12.02
  -2  -4  -7  311.18   12.67
   2   4   7  290.43   14.12
   2   4   7  279.79    7.37
   2   4   7  297.40    9.57
  -2  -4  -7  279.09    8.86
  -2  -4  -7  299.39    9.77
  -2  -4  -7  319.74   15.12
  -2  -4  -8  456.68   16.27
   2   4   8  474.12   16.05
  -2  -4  -8  504.69   17.04
   2   4   8  480.98   18.63
   2   4   8  465.25   10.80
   2   4   8  474.00   12.73
  -2  -4  -8  479.69   11.71
  -2  -4  -8  464.33   12.73
  -2  -4  -8  501.74   20.83
  -2  -4  -8  502.92   19.61
  -2  -4  -9  133.28    9.10
   2   4   9  129.62    8.86
   2   4   9  138.07   10.30
   2   4   9  145.47    6.52
  -2  -4  -9  123.23    5.92
  -2  -4  -9  156.33    7.70
  -2  -4  -9  142.56   10.69
  -2  -4  -9  152.19   11.86
  -2  -4 -10  230.35   12.44
  -2  -4 -10  218.29    7.63
   2   4  10  231.34   12.18
  -2  -4 -10  222.38    9.59
   2   4  10  218.85    8.59
  -2  -4 -11   69.49    7.30
  -2  -4 -11   61.07    3.87
  -2  -4 -11   60.75    5.36
   2   4  11   53.02    4.57
   2   4  11   67.49    6.91
  -2  -4 -12   31.22    4.04
  -2  -4 -12   34.00    5.31
  -2  -4 -12   32.04    2.53
   2   4  12   30.14    4.90
  -2  -4 -13   30.64    4.11
  -2  -4 -13   34.63    5.51
  -2  -4 -13   31.23    4.76
   2   4  13   36.89    5.61
   2   4  14   13.49    3.89
  -2  -4 -14    8.95    2.58
  -2  -4 -14   13.68    3.81
   2   4  14   17.87    3.50
  -2  -4 -14   12.86    3.35
  -2  -4 -15   25.83    4.08
  -2  -4 -15   27.80    5.26
   2   4  15   20.62    4.65
  -2  -4 -16   46.54    5.66
  -2  -4 -16   54.29    7.53
   2   4  16   30.84    5.47
  -2  -4 -17   11.03    2.90
  -2  -4 -17   12.64    4.10
   2   4  17   15.64    4.61
  -2  -4 -18    1.51    2.98
   2   4  18    1.45    2.25
  -2  -5  23   -3.87    2.56
   2   5 -23   -2.24    2.42
   2   5 -23    0.56    2.19
  -2  -5  22   16.31    4.82
   2   5 -22   12.97    4.16
   2   5 -22    7.27    3.37
  -2  -5  21   12.91    4.23
   2   5 -21    9.66    3.82
   2   5 -21    3.62    2.47
  -2  -5  20   16.55    4.98
   2   5 -20   17.18    4.40
   2   5 -20   11.68    3.89
   2   5 -19   81.27    8.98
   2   5 -19   81.11    9.01
  -2  -5  19   63.91    8.56
   2   5 -18   92.97    9.24
   2   5 -18   83.87    9.05
  -2  -5  18   91.48    9.95
  -2  -5  17   36.41    6.24
   2   5 -17   36.72    5.85
   2   5 -16   14.53    3.64
  -2  -5  16   12.93    3.97
   2   5 -15   26.16    4.77
  -2  -5  15   25.11    5.53
   2   5 -14    5.83    2.33
  -2  -5  14    6.98    2.96
   2   5 -13   19.34    3.71
  -2  -5  13   23.83    4.74
  -2  -5  12   42.14    5.14
   2   5 -12   43.39    5.17
   2   5 -12   43.01    5.67
  -2  -5  11  141.77    9.91
  -2  -5  11  134.85    8.65
  -2  -5  10   25.04    4.18
   2   5 -10   24.15    3.56
  -2  -5  10   16.31    2.97
   2   5  -9   47.74    4.66
  -2  -5   9   48.72    4.77
  -2  -5   9   47.56    5.46
  -2  -5   8    1.94    0.69
  -2  -5   8   -1.25    1.60
  -2  -5   8    0.55    0.87
   2   5  -8    0.80    1.15
  -2  -5   7  245.79   11.08
  -2  -5   7  232.48    9.35
   2   5  -7  250.45    9.34
  -2  -5   7  242.87    9.52
  -2  -5   6 1209.05   22.69
   2   5  -6 1150.91   19.07
  -2  -5   6 1140.62   19.63
  -2  -5   6 1173.53   23.22
   2   5  -6 1105.18   21.15
  -2  -5   5   40.71    4.57
  -2  -5   5   35.35    3.32
   2   5  -5   35.02    3.28
   2   5  -5   29.59    3.41
  -2  -5   5   36.85    4.12
  -2  -5   4  620.95   12.80
   2   5  -4  617.10   17.75
  -2  -5   4  615.89   17.78
   2   5  -4  607.28   11.88
  -2  -5   4  612.42   15.43
   2   5  -4  577.18   13.97
   2   5  -3  102.61    4.50
  -2  -5   3  109.91    5.05
  -2  -5   3  112.24    6.52
   2   5  -3  109.14    5.84
   2   5  -3  117.45    7.88
  -2  -5   2   10.04    1.79
  -2  -5   2    8.67    1.40
   2   5  -2    9.62    1.27
   2   5  -2    8.18    1.62
   2   5  -2    8.54    2.36
  -2  -5   2   10.65    2.04
   2   5  -1  255.17    5.61
   2   5  -1  246.96    8.20
  -2  -5   1  270.68    8.77
  -2  -5   1  282.75    9.44
  -2  -5   1  231.26    6.05
   2   5  -1  285.08   12.19
   2   5   0  109.28    5.42
  -2  -5   0  109.62    5.70
  -2  -5   0  104.94    5.70
   2   5   0  113.04    7.76
   2   5   0  103.25    2.96
  -2  -5  -1  121.50    6.05
  -2  -5  -1  126.80    6.31
   2   5   1  126.38    6.80
   2   5   1  122.94    5.76
   2   5   1  121.02    8.22
   2   5   2   17.53    3.39
   2   5   2   20.81    2.48
   2   5   2   17.58    2.60
   2   5   2   20.91    3.70
  -2  -5  -2   20.69    2.71
  -2  -5  -2   19.71    2.55
   2   5   3   59.13    6.12
   2   5   3   54.71    4.71
  -2  -5  -3   48.11    3.86
   2   5   3   54.25    3.94
  -2  -5  -3   52.09    3.96
   2   5   4   56.81    2.00
   2   5   4   57.84    6.25
   2   5   4   59.91    5.05
  -2  -5  -4   61.80    4.42
   2   5   4   55.15    4.06
   2   5   4   57.94    6.26
  -2  -5  -4   66.69    6.99
  -2  -5  -4   51.10    4.01
   2   5   5    5.90    2.02
   2   5   5    5.41    0.84
  -2  -5  -5    5.65    1.58
  -2  -5  -5    4.06    2.36
   2   5   5    6.24    2.62
   2   5   5    4.65    1.21
  -2  -5  -5    8.04    1.67
   2   5   5    9.13    2.77
   2   5   6    3.26    1.97
  -2  -5  -6    4.03    1.49
  -2  -5  -6    3.40    1.43
  -2  -5  -6    2.07    1.78
   2   5   6    2.47    1.37
   2   5   6    4.67    0.92
   2   5   6    6.01    2.46
  -2  -5  -6    4.30    2.45
   2   5   6    2.71    1.04
  -2  -5  -6    6.39    1.55
   2   5   7  373.92   14.01
  -2  -5  -7  408.01   14.89
  -2  -5  -7  413.42   18.28
   2   5   7  364.07    8.40
   2   5   7  322.09   10.69
  -2  -5  -7  387.67   11.84
  -2  -5  -7  362.93   14.50
   2   5   7  335.74   15.92
  -2  -5  -7  374.43   11.71
  -2  -5  -8   62.46    7.36
   2   5   8   63.90    3.90
   2   5   8   61.94    7.04
  -2  -5  -8   61.53    6.27
  -2  -5  -8   66.68    5.05
   2   5   8   57.88    5.82
  -2  -5  -8   64.01    6.17
  -2  -5  -8   67.17    5.18
  -2  -5  -9   15.77    3.58
  -2  -5  -9   17.00    2.81
   2   5   9   16.24    3.49
   2   5   9   15.44    2.18
  -2  -5  -9   16.91    2.58
   2   5   9   24.31    4.72
  -2  -5 -10  134.58    9.84
   2   5  10  147.49    6.98
   2   5  10  154.17    8.42
  -2  -5 -10  152.22    8.35
  -2  -5 -10  140.23    7.27
   2   5  10  142.97   11.23
   2   5  10  126.25    9.16
   2   5  11    8.79    1.99
   2   5  11    8.23    2.18
  -2  -5 -11    8.17    2.42
  -2  -5 -11    8.55    1.90
  -2  -5 -11    7.56    2.62
   2   5  11   13.14    3.49
  -2  -5 -12  143.48   10.95
   2   5  12  164.36    9.30
  -2  -5 -12  163.49    9.46
  -2  -5 -12  152.52    7.04
   2   5  12  184.00   13.29
   2   5  12  173.49   11.57
   2   5  13   26.30    4.06
  -2  -5 -13   25.27    3.85
   2   5  13   26.94    5.08
  -2  -5 -13   31.23    5.49
  -2  -5 -14    9.11    2.47
   2   5  14    6.97    2.90
  -2  -5 -14    2.44    1.95
  -2  -5 -15    4.98    2.42
   2   5  15    4.02    2.51
  -2  -5 -15    6.34    3.39
  -2  -5 -16   21.68    4.17
   2   5  16   21.18    4.89
  -2  -5 -16   15.07    4.47
  -2  -5 -17    2.16    1.78
  -2  -5 -17    3.69    1.92
   2   5  17    7.20    3.46
  -2  -6  23   -4.17    3.08
   2   6 -23    0.94    2.72
  -2  -6  22    8.34    3.68
   2   6 -22    6.44    3.27
   2   6 -22    8.48    3.14
  -2  -6  21   10.41    4.07
   2   6 -21   15.07    4.39
   2   6 -21   18.41    5.39
  -2  -6  20   35.27    6.81
   2   6 -20   21.46    5.11
   2   6 -20   31.19    5.93
  -2  -6  19    4.35    2.86
   2   6 -19    9.34    3.60
   2   6 -18   55.60    7.45
  -2  -6  18   51.16    8.13
   2   6 -17   25.98    5.19
  -2  -6  17   32.28    6.14
   2   6 -16   23.55    4.61
  -2  -6  16   26.47    5.41
   2   6 -15   -0.32    1.97
  -2  -6  15    0.30    2.46
   2   6 -14    0.41    1.53
  -2  -6  14    0.47    1.72
   2   6 -13   67.89    6.80
  -2  -6  13   68.39    7.65
   2   6 -12   15.18    3.30
  -2  -6  12    8.30    3.19
  -2  -6  12   13.44    2.98
  -2  -6  11  143.31   10.19
   2   6 -11  157.92    9.31
  -2  -6  11  126.61    8.77
   2   6 -11  155.82   10.31
   2   6 -10    4.14    1.69
   2   6 -10    3.08    1.33
  -2  -6  10    2.81    1.97
  -2  -6  10    3.58    1.88
  -2  -6   9   27.47    4.32
   2   6  -9   29.80    3.81
  -2  -6   9   33.91    4.22
   2   6  -9   29.15    4.17
  -2  -6   8   22.70    3.10
   2   6  -8   26.67    3.86
  -2  -6   8   25.23    4.18
   2   6  -8   27.41    3.53
  -2  -6   8   26.19    3.55
   2   6  -7   10.46    2.18
  -2  -6   7   11.49    2.50
  -2  -6   7   12.88    2.95
  -2  -6   7    9.25    2.23
  -2  -6   6  761.96   19.63
  -2  -6   6  807.83   20.09
   2   6  -6  760.48   15.91
   2   6  -5    1.49    1.09
  -2  -6   5    3.52    2.07
  -2  -6   5    2.40    1.04
  -2  -6   4  916.45   20.40
  -2  -6   4  868.57   16.35
   2   6  -4  900.98   22.98
   2   6  -4  883.70   15.12
   2   6  -3   48.04    3.27
  -2  -6   3   44.37    3.56
  -2  -6   3   55.50    4.95
   2   6  -3   53.36    4.46
  -2  -6   3   53.35    4.18
   2   6  -3   51.61    5.69
   2   6  -2   53.27    3.21
   2   6  -2   49.99    4.14
  -2  -6   2   50.87    3.54
  -2  -6   2   57.79    4.82
  -2  -6   2   53.77    4.03
   2   6  -2   49.01    5.48
   2   6  -1   19.13    2.53
   2   6  -1   18.44    1.72
  -2  -6   1   21.03    3.01
   2   6  -1   14.09    3.00
  -2  -6   1   17.61    2.38
   2   6   0   41.85    3.77
   2   6   0   44.39    2.36
  -2  -6   0   48.62    4.27
  -2  -6   0   42.30    3.71
   2   6   0   34.76    4.65
   2   6   1  246.61    4.96
   2   6   1  252.90    9.15
  -2  -6  -1  260.22    9.68
   2   6   1  255.33   12.55
  -2  -6  -1  249.27    9.07
   2   6   2  148.53    3.57
  -2  -6  -2  151.82    7.65
   2   6   2  142.75    9.81
   2   6   2  158.22    7.35
  -2  -6  -2  154.23    7.51
   2   6   2  150.69    9.89
   2   6   2  174.05    8.53
   2   6   3  132.47    7.45
   2   6   3  128.08    3.44
  -2  -6  -3  126.20    6.90
   2   6   3  147.18    3.34
   2   6   3  133.66    6.88
   2   6   3  142.78    9.89
  -2  -6  -3  131.29    6.85
   2   6   4   92.54    6.38
   2   6   4   87.08    3.25
   2   6   4   92.25    2.95
   2   6   4   82.93    7.79
   2   6   4   90.45    5.75
  -2  -6  -4   92.29    5.91
  -2  -6  -4   86.38    6.88
   2   6   4   99.69    8.58
  -2  -6  -4   89.25    5.86
  -2  -6  -5   24.77    3.22
   2   6   5   25.15    1.74
   2   6   5   21.10    4.08
   2   6   5   28.05    3.71
  -2  -6  -5   21.57    3.31
  -2  -6  -5   25.89    3.98
   2   6   5   24.64    4.43
  -2  -6  -5   24.46    3.07
  -2  -6  -6   25.99    4.16
  -2  -6  -6   32.05    4.22
   2   6   6   30.21    3.93
   2   6   6   32.84    2.32
   2   6   6   24.70    4.62
  -2  -6  -6   25.66    3.32
   2   6   6   27.81    4.75
  -2  -6  -6   38.54    6.07
  -2  -6  -6   28.31    3.51
   2   6   7  210.12   13.17
  -2  -6  -7  212.87    9.49
  -2  -6  -7  186.06    9.10
   2   6   7  192.33    6.18
  -2  -6  -7  207.15   11.00
   2   6   7  197.59   10.48
  -2  -6  -7  200.25   11.22
   2   6   8  161.82   11.75
   2   6   8  158.27    6.05
  -2  -6  -8  153.56    8.44
  -2  -6  -8  163.67    8.71
   2   6   8  157.58    9.65
  -2  -6  -8  179.59   11.01
   2   6   9  168.73   12.32
   2   6   9  159.31    6.67
   2   6   9  161.89    8.78
  -2  -6  -9  168.27    8.99
  -2  -6  -9  169.26    9.01
   2   6   9  155.81    9.95
  -2  -6  -9  172.34   11.11
   2   6  10  106.13    9.97
   2   6  10  109.19    5.99
   2   6  10  105.19    7.39
  -2  -6 -10  107.48    7.39
  -2  -6 -10   96.21    6.83
   2   6  10  102.86    8.48
  -2  -6 -10  108.40    9.30
  -2  -6 -11    0.21    1.75
   2   6  11    3.10    1.94
   2   6  11    2.77    1.38
   2   6  11    0.35    0.94
  -2  -6 -11    3.50    1.39
   2   6  11    1.39    2.82
  -2  -6 -11    0.68    2.59
   2   6  12   71.03    6.59
  -2  -6 -12   56.34    7.19
  -2  -6 -12   65.20    6.18
   2   6  12   67.18    7.42
  -2  -6 -13   13.74    3.70
   2   6  13   13.66    3.75
  -2  -6 -13    9.17    2.64
   2   6  14    7.90    2.98
  -2  -6 -14    8.80    2.80
  -2  -6 -14   12.33    3.87
   2   6  15   -1.91    2.56
  -2  -6 -15    6.54    2.64
  -2  -6 -15    0.95    2.27
   2   6  16    6.09    3.14
  -2  -6 -16   11.41    3.01
  -2  -6 -16    9.29    4.04
  -2  -6 -17    3.30    3.13
   2   6  17    5.27    3.30
  -2  -7  23    3.11    2.29
   2   7 -23    0.09    2.29
   2   7 -23   -3.05    3.06
  -2  -7  22   27.99    6.66
   2   7 -22   20.42    5.72
   2   7 -22   33.48    6.83
  -2  -7  21   -2.75    3.27
   2   7 -21   -1.77    2.59
   2   7 -21    1.84    2.93
  -2  -7  20    2.93    2.62
   2   7 -20   -1.73    3.13
   2   7 -19    4.42    2.45
  -2  -7  19    3.60    3.37
   2   7 -18   42.07    7.07
  -2  -7  18   51.38    7.96
   2   7 -17   -0.84    1.74
  -2  -7  17   -3.22    3.50
   2   7 -16   -0.10    1.89
  -2  -7  16    1.80    2.46
   2   7 -14    1.24    2.10
  -2  -7  14    1.26    1.51
   2   7 -13    3.43    1.69
  -2  -7  13    0.87    1.78
   2   7 -12    5.37    2.27
  -2  -7  12    7.05    2.97
  -2  -7  11  129.89   10.06
   2   7 -11  135.25    8.84
  -2  -7  11  139.53    9.40
   2   7 -10   -0.49    1.18
  -2  -7  10   -0.11    0.76
   2   7 -10    1.17    1.46
  -2  -7  10    0.24    2.07
  -2  -7  10   -0.67    1.36
   2   7  -9   87.30    6.60
  -2  -7   9   66.78    5.47
   2   7  -9   80.07    6.94
  -2  -7   9   77.00    6.50
  -2  -7   9   71.64    7.04
   2   7  -8   80.14    6.68
  -2  -7   8   70.33    6.85
  -2  -7   8   77.89    6.27
  -2  -7   8   78.63    6.37
   2   7  -8   71.82    5.74
   2   7  -7   10.44    2.20
   2   7  -7   13.32    2.91
  -2  -7   7   14.00    3.07
  -2  -7   7   10.87    2.37
  -2  -7   7   12.61    2.69
  -2  -7   6  186.50    8.92
   2   7  -6  175.04    8.04
   2   7  -6  173.59    9.14
  -2  -7   6  196.44   10.59
  -2  -7   5   17.86    3.35
  -2  -7   5   17.04    2.73
   2   7  -5   14.29    2.26
  -2  -7   4  572.97   17.21
  -2  -7   4  508.51   13.52
   2   7  -4  553.92   12.70
   2   7  -4  543.26   19.00
  -2  -7   3   30.60    3.17
  -2  -7   3   26.97    3.00
  -2  -7   3   29.34    3.92
   2   7  -3   33.72    3.02
  -2  -7   2  228.33    8.43
   2   7  -2  231.40   12.38
  -2  -7   2  233.52   10.41
   2   7  -2  230.94    7.16
  -2  -7   1   40.47    3.64
  -2  -7   1   43.50    4.48
   2   7  -1   34.11    2.61
   2   7  -1   36.03    5.01
  -2  -7   0    0.80    0.66
   2   7   0    0.07    1.31
   2   7   0    1.11    0.65
  -2  -7  -1  149.87    8.71
  -2  -7  -1  132.19    6.75
  -2  -7  -1  158.54    8.28
   2   7   1  149.46   10.14
  -2  -7  -1  163.57    8.61
   2   7   1  157.68    4.83
   2   7   2    1.56    1.59
   2   7   2    0.03    1.08
   2   7   2    2.45    0.66
   2   7   2    0.79    1.78
  -2  -7  -2    2.00    1.86
  -2  -7  -2    1.99    1.19
  -2  -7  -2    0.80    1.04
   2   7   3  219.59    5.51
  -2  -7  -3  213.01    9.87
  -2  -7  -3  220.63   11.08
   2   7   3  220.01   12.83
  -2  -7  -3  222.47    9.79
   2   7   3  226.53   10.04
   2   7   3  237.63   13.23
   2   7   4   20.13    4.14
  -2  -7  -4   22.10    3.82
   2   7   4   20.99    1.82
   2   7   4   21.10    3.26
   2   7   4   21.39    1.63
  -2  -7  -4   22.76    3.29
  -2  -7  -4   22.93    3.21
   2   7   4   16.84    3.88
  -2  -7  -5    7.87    2.30
  -2  -7  -5    5.53    2.17
   2   7   5    7.02    1.26
   2   7   5    7.02    2.08
  -2  -7  -5    8.82    2.21
   2   7   5    5.41    2.55
   2   7   5    8.00    1.12
   2   7   5    9.42    3.02
  -2  -7  -5    8.75    2.24
  -2  -7  -6   39.08    5.13
  -2  -7  -6   46.05    5.17
   2   7   6   43.41    4.88
  -2  -7  -6   36.64    4.36
   2   7   6   37.23    2.58
   2   7   6   40.82    4.46
  -2  -7  -6   50.64    4.93
   2   7   6   38.06    5.74
   2   7   6   41.72    6.28
  -2  -7  -7  157.04    8.87
  -2  -7  -7  140.47    8.65
   2   7   7  143.97    5.32
   2   7   7  142.76    8.35
  -2  -7  -7  160.57    9.92
   2   7   7  131.34    8.74
  -2  -7  -7  139.71    9.71
   2   7   7  161.68   12.02
  -2  -7  -8    2.96    1.80
  -2  -7  -8    1.07    2.08
   2   7   8   -0.33    1.52
   2   7   8    0.77    0.68
   2   7   8    3.02    2.13
   2   7   8    0.32    1.43
  -2  -7  -8    2.76    1.60
  -2  -7  -9   81.34    6.67
   2   7   9   86.36    4.85
   2   7   9   80.85    6.59
  -2  -7  -9   81.87    8.42
   2   7   9   88.63    9.35
  -2  -7  -9   90.66    7.19
   2   7   9   83.56    7.59
  -2  -7 -10    5.03    1.80
   2   7  10    5.50    1.42
   2   7  10    6.49    2.15
   2   7  10    4.73    2.26
   2   7  10    7.56    3.26
  -2  -7 -10    4.84    2.39
  -2  -7 -10    6.67    2.15
  -2  -7 -11   16.61    4.02
   2   7  11   20.82    4.73
  -2  -7 -11   17.49    3.52
   2   7  11   17.36    3.87
  -2  -7 -12   90.10    9.25
   2   7  12   90.68   10.05
  -2  -7 -12   74.63    6.96
   2   7  12   75.18    7.96
  -2  -7 -13    2.05    1.94
   2   7  13   -0.93    1.95
   2   7  13    0.89    2.51
  -2  -7 -13    1.01    2.55
  -2  -7 -14   35.67    6.34
  -2  -7 -14   39.33    5.43
   2   7  14   33.68    5.80
  -2  -7 -15   20.58    4.07
  -2  -7 -15   22.09    5.38
   2   7  15   20.47    4.65
  -2  -7 -16    5.11    3.52
   2   7  16   17.37    4.67
  -2  -8  22    8.62    3.92
   2   8 -22   13.23    4.28
   2   8 -21    4.64    2.91
  -2  -8  21    1.74    2.51
   2   8 -20   -2.86    3.28
  -2  -8  20   -0.14    2.78
   2   8 -19   14.31    3.96
  -2  -8  19   15.43    4.99
   2   8 -18   35.39    6.26
  -2  -8  18   21.39    5.47
   2   8 -17    2.15    1.96
  -2  -8  17    9.07    3.93
   2   8 -16   16.73    4.57
  -2  -8  16   16.21    4.21
   2   8 -15    0.76    1.89
  -2  -8  15    3.12    2.44
   2   8 -14    8.70    2.94
  -2  -8  14    3.43    2.51
   2   8 -13    6.11    2.37
  -2  -8  13   10.36    3.36
   2   8 -12    6.41    2.56
  -2  -8  12    4.35    2.33
   2   8 -11  474.34   17.09
  -2  -8  11  488.02   13.27
  -2  -8  11  478.86   18.01
  -2  -8  11  492.21   20.00
   2   8 -10   17.55    3.33
  -2  -8  10   25.05    3.49
  -2  -8  10   24.64    4.66
  -2  -8  10   24.69    4.17
  -2  -8   9   93.52    7.13
  -2  -8   9   91.65    7.64
   2   8  -9   89.81    6.82
  -2  -8   9   89.34    8.06
  -2  -8   8   76.49    6.84
  -2  -8   8   95.69    8.21
   2   8  -8   85.94    7.19
   2   8  -8   82.93    6.41
  -2  -8   8   90.96    7.16
   2   8  -7    0.54    0.91
   2   8  -7    2.87    1.36
  -2  -8   7    0.12    0.93
   2   8  -6  104.23    7.51
  -2  -8   6  113.84    8.47
  -2  -8   6  105.47    7.14
   2   8  -6  115.52    6.90
   2   8  -5   63.78    5.71
  -2  -8   5   63.10    6.46
  -2  -8   5   58.25    5.19
   2   8  -5   61.14    4.76
   2   8  -4  257.56    9.18
  -2  -8   4  213.84    9.42
   2   8  -4  243.65   10.79
  -2  -8   4  268.06   12.52
   2   8  -4  232.54   13.21
  -2  -8   4  236.74    8.92
   2   8  -3   12.81    2.07
   2   8  -3   16.77    3.84
   2   8  -3   13.37    2.56
  -2  -8   3   13.81    2.21
  -2  -8   3   13.35    2.85
  -2  -8   2  219.45   10.82
  -2  -8   2  211.67    8.24
   2   8  -2  203.23    9.57
   2   8  -2  187.55    7.02
   2   8  -2  193.28   11.92
  -2  -8   1   26.43    3.88
   2   8  -1   24.52    3.39
  -2  -8   1   30.36    3.19
   2   8  -1   25.99    4.44
   2   8  -1   23.24    2.37
   2   8   0    2.53    0.91
  -2  -8   0    2.90    1.66
   2   8   0    2.81    1.28
  -2  -8   0    3.15    1.26
   2   8   0    3.16    2.07
  -2  -8   0    3.57    1.52
  -2  -8  -1   14.79    3.07
  -2  -8  -1   17.13    3.30
   2   8   1   14.88    2.66
   2   8   1   19.65    1.98
  -2  -8  -1   18.92    3.27
   2   8   1   20.10    4.21
  -2  -8  -2   38.89    4.58
  -2  -8  -2   41.91    4.71
   2   8   2   43.74    2.84
   2   8   2   43.68    4.61
   2   8   2   34.82    5.38
  -2  -8  -2   42.10    5.06
   2   8   2   41.30    5.72
  -2  -8  -3  159.18    9.83
   2   8   3  168.73    5.50
  -2  -8  -3  164.02    9.30
   2   8   3  178.47    9.31
   2   8   3  150.83    8.70
  -2  -8  -3  153.69    8.83
   2   8   3  171.30   11.77
  -2  -8  -4   34.74    4.86
   2   8   4   35.25    5.64
   2   8   4   40.54    4.62
  -2  -8  -4   35.92    4.19
   2   8   4   33.62    2.57
  -2  -8  -4   38.90    4.77
   2   8   4   35.34    2.30
   2   8   4   28.31    5.23
   2   8   4   37.15    4.39
  -2  -8  -4   39.86    4.62
  -2  -8  -5   17.44    3.22
  -2  -8  -5   22.78    3.57
  -2  -8  -5   21.56    4.13
   2   8   5   23.46    2.25
   2   8   5   23.27    3.61
  -2  -8  -5   26.96    4.13
   2   8   5   23.69    2.02
   2   8   5   23.96    3.62
   2   8   5   21.32    4.46
   2   8   5   22.66    4.79
   2   8   6   36.80    5.78
  -2  -8  -6   41.32    5.59
  -2  -8  -6   30.45    4.29
   2   8   6   34.27    4.55
   2   8   6   25.61    2.50
   2   8   6   29.59    2.27
   2   8   6   32.48    4.15
   2   8   6   26.71    5.20
  -2  -8  -6   31.81    4.16
  -2  -8  -6   32.63    4.32
   2   8   7   37.00    6.07
   2   8   7   36.28    2.68
   2   8   7   38.89    4.71
  -2  -8  -7   35.59    4.59
  -2  -8  -7   36.53    4.80
   2   8   7   38.20    4.99
  -2  -8  -7   43.05    5.75
   2   8   8   56.43    7.70
   2   8   8   54.15    3.54
   2   8   8   46.24    5.12
  -2  -8  -8   50.28    5.75
   2   8   8   55.74    6.13
  -2  -8  -8   47.16    5.35
  -2  -8  -8   56.59    6.80
   2   8   9   44.72    3.54
  -2  -8  -9   52.76    5.72
  -2  -8  -9   31.55    5.89
   2   8   9   55.49    6.29
  -2  -8  -9   54.75    6.02
   2   8   9   46.32    7.26
  -2  -8 -10    0.08    2.41
   2   8  10    4.39    2.06
  -2  -8 -10    1.57    1.32
   2   8  10    0.97    2.03
  -2  -8 -11   21.93    5.11
   2   8  11   21.89    4.32
  -2  -8 -11   18.61    3.78
   2   8  11   23.76    5.52
  -2  -8 -12   23.38    5.04
   2   8  12   17.00    3.97
  -2  -8 -12   22.72    4.18
   2   8  12   21.02    5.60
  -2  -8 -13   20.26    4.86
   2   8  13   24.56    6.39
  -2  -8 -13   14.43    3.46
   2   8  13   21.20    4.76
   2   8  14  102.29   11.73
  -2  -8 -14   96.89   10.44
   2   8  14   98.94    9.90
  -2  -8 -14   92.65    8.56
  -2  -8 -15    3.01    2.79
   2   8  15    1.84    2.15
   2   9 -22   24.32    5.88
  -2  -9  22   30.99    7.59
   2   9 -21   -5.36    3.18
  -2  -9  21    1.74    3.42
   2   9 -20    0.66    2.41
  -2  -9  20    4.01    2.88
   2   9 -19    5.44    2.84
  -2  -9  19    7.15    4.01
  -2  -9  18   40.21    7.44
   2   9 -18   53.78    7.84
   2   9 -17    6.27    2.69
  -2  -9  17    8.46    3.97
   2   9 -16   10.95    3.74
  -2  -9  16    7.00    3.44
   2   9 -15    0.84    1.56
  -2  -9  15    4.23    2.88
   2   9 -14    3.63    2.75
  -2  -9  14   -0.65    1.49
   2   9 -13    2.81    2.29
  -2  -9  13   10.14    3.39
  -2  -9  12   57.45    4.63
  -2  -9  12   62.82    7.77
   2   9 -12   52.65    6.07
  -2  -9  11  327.80   12.66
  -2  -9  11  380.36   18.05
   2   9 -11  359.05   15.04
   2   9 -10    3.62    1.82
  -2  -9  10    4.91    2.17
  -2  -9  10    9.18    3.56
  -2  -9  10    4.47    2.48
  -2  -9   9  131.02   10.24
  -2  -9   9  127.61    9.25
   2   9  -9  127.19    8.30
  -2  -9   9  121.12    8.89
  -2  -9   8   18.00    3.60
   2   9  -8   14.49    2.91
  -2  -9   8   17.57    3.76
   2   9  -7   40.27    4.51
  -2  -9   7   52.70    6.60
  -2  -9   7   41.89    4.99
  -2  -9   6   22.12    3.68
   2   9  -6   20.65    3.21
  -2  -9   6   24.46    4.38
   2   9  -6   18.69    3.37
   2   9  -5    2.28    1.55
  -2  -9   5    2.20    1.31
  -2  -9   5    3.92    1.50
   2   9  -5    4.50    1.76
  -2  -9   5    5.68    2.50
   2   9  -4  116.25    6.57
  -2  -9   4  121.99    8.90
   2   9  -4  119.28    8.03
   2   9  -4  125.70   10.31
  -2  -9   4  111.79    6.11
   2   9  -3   30.48    3.28
   2   9  -3   31.05    5.19
   2   9  -3   32.28    4.19
  -2  -9   3   29.75    3.20
  -2  -9   3   37.03    4.83
   2   9  -2    2.61    2.19
   2   9  -2    2.87    1.37
  -2  -9   2    2.18    1.96
  -2  -9   2    0.97    1.01
   2   9  -2    1.39    0.93
   2   9  -1   20.36    2.43
   2   9  -1   17.69    3.96
  -2  -9   1   18.94    3.61
   2   9  -1   20.04    3.46
  -2  -9   1   21.46    3.62
  -2  -9   1   14.88    2.33
   2   9   0   28.52    2.84
   2   9   0   29.74    5.05
  -2  -9   0   33.35    4.65
  -2  -9   0   29.84    4.35
  -2  -9   0   37.59    4.78
   2   9   0   34.27    4.31
  -2  -9  -1    1.08    1.50
   2   9   1   -0.35    0.84
   2   9   1    1.42    2.26
  -2  -9  -1   -1.08    1.42
  -2  -9  -1   -0.21    1.72
   2   9   1    1.63    1.54
   2   9   2   55.96    3.55
  -2  -9  -2   65.26    6.37
   2   9   2   61.14    7.47
  -2  -9  -2   52.94    5.65
   2   9   2   71.81    6.35
   2   9   2   62.90    7.44
  -2  -9  -2   56.48    6.07
  -2  -9  -3  138.64    9.68
  -2  -9  -3  146.10    8.26
   2   9   3  142.14    5.56
  -2  -9  -3  122.11    8.76
   2   9   3  142.54   11.19
   2   9   3  138.04    8.80
  -2  -9  -3  142.19    9.13
  -2  -9  -4   82.21    7.64
  -2  -9  -4   91.39    6.86
   2   9   4   88.07    6.99
   2   9   4   85.88    4.37
  -2  -9  -4   78.74    7.02
   2   9   4   75.52    3.60
   2   9   4   80.92    6.76
   2   9   4   87.48    8.70
   2   9   4   75.09    8.25
  -2  -9  -4   79.34    6.89
  -2  -9  -5   22.29    3.76
  -2  -9  -5   24.44    3.82
  -2  -9  -5   22.38    4.28
   2   9   5   19.60    2.20
   2   9   5   22.11    3.41
   2   9   5   22.41    2.01
   2   9   5   23.05    5.04
   2   9   5   18.73    3.49
   2   9   5   23.40    4.89
  -2  -9  -5   17.51    3.65
  -2  -9  -6    5.69    2.57
   2   9   6    8.11    1.58
   2   9   6    8.34    2.54
  -2  -9  -6    1.63    1.25
   2   9   6    5.59    1.13
   2   9   6    6.08    2.81
   2   9   6    8.23    2.68
  -2  -9  -6    6.60    2.10
   2   9   7   42.40    3.44
   2   9   7   37.66    2.87
  -2  -9  -7   37.33    5.05
  -2  -9  -7   45.86    6.08
  -2  -9  -7   35.97    5.10
   2   9   7   44.10    5.32
   2   9   7   41.81    6.78
   2   9   8   10.82    4.25
  -2  -9  -8   11.66    2.73
  -2  -9  -8    8.12    2.92
   2   9   8    6.71    2.41
  -2  -9  -8    7.60    2.80
  -2  -9  -9   13.63    3.53
   2   9   9   11.44    3.21
  -2  -9  -9   17.71    3.67
   2   9   9   15.86    4.29
  -2  -9 -10    3.76    2.62
   2   9  10    1.20    2.00
  -2  -9 -10    0.62    1.42
   2   9  10    1.88    2.67
  -2  -9 -11   15.17    4.25
   2   9  11   19.99    4.04
  -2  -9 -11   18.13    3.88
   2   9  11   19.99    5.35
  -2  -9 -12    3.45    2.47
   2   9  12    5.40    2.92
  -2  -9 -12    3.07    1.64
   2   9  12    9.91    3.25
   2   9  13   86.09    9.16
   2   9  13  101.09   11.68
  -2  -9 -13  100.37    8.89
  -2  -9 -13   97.65   10.52
  -2 -10  21   -2.00    2.52
   2  10 -21   -1.55    2.80
  -2 -10  20    1.71    3.02
   2  10 -20    7.11    3.65
  -2 -10  19    4.87    4.09
   2  10 -19   -1.12    2.09
  -2 -10  18   29.90    6.72
   2  10 -18   38.18    6.53
  -2 -10  17    2.38    2.13
   2  10 -17    0.28    2.50
  -2 -10  16   41.61    7.18
   2  10 -16   41.62    6.29
   2  10 -15   -0.07    2.25
  -2 -10  15    0.54    2.02
   2  10 -14   34.99    5.43
  -2 -10  14   34.85    6.65
   2  10 -13    3.88    2.33
  -2 -10  13    5.23    2.99
   2  10 -12    1.76    1.95
  -2 -10  12    1.68    1.23
  -2 -10  11  130.49    8.97
   2  10 -11  122.42    9.05
  -2 -10  11  124.84   10.81
  -2 -10  10    6.76    2.40
   2  10 -10   12.68    3.16
  -2 -10  10   13.58    3.96
  -2 -10   9  102.71    8.73
   2  10  -9  112.89    8.24
  -2 -10   9  122.92   10.35
   2  10  -8    1.50    1.21
  -2 -10   8    0.72    1.10
  -2 -10   7   36.57    5.01
   2  10  -7   40.96    4.68
  -2 -10   7   46.85    6.17
   2  10  -6   21.61    3.43
  -2 -10   6   24.65    4.01
  -2 -10   6   13.39    2.39
  -2 -10   6   20.16    4.19
   2  10  -5    1.55    1.29
   2  10  -5    1.73    1.75
  -2 -10   5    1.68    2.23
  -2 -10   5    0.99    1.09
  -2 -10   4   60.15    4.52
  -2 -10   4   56.78    6.58
   2  10  -4   59.76    7.58
   2  10  -4   60.88    5.02
   2  10  -3   19.68    2.87
   2  10  -3   17.96    4.39
  -2 -10   3   19.32    2.59
  -2 -10   3   23.90    4.33
   2  10  -2    3.53    2.40
   2  10  -2    4.44    1.45
  -2 -10   2    5.85    2.39
  -2 -10   2    3.94    1.30
   2  10  -1    1.99    1.94
  -2 -10   1    2.90    1.08
  -2 -10   1    5.27    2.02
   2  10  -1    7.66    1.76
  -2 -10   0   12.11    3.15
  -2 -10   0    6.01    2.17
   2  10   0    4.78    3.08
   2  10   0    7.20    1.66
  -2 -10  -1   15.35    3.58
  -2 -10  -1    9.63    2.84
   2  10   1   16.62    4.44
   2  10   1   10.77    1.83
   2  10   2   30.84    5.51
   2  10   2   36.52    3.16
  -2 -10  -2   32.68    4.84
  -2 -10  -2   35.75    5.09
   2  10   2   34.90    5.61
   2  10   3   18.29    4.62
   2  10   3   13.15    3.79
  -2 -10  -3   15.32    3.57
  -2 -10  -3   21.82    3.43
  -2 -10  -3   18.35    3.84
   2  10   3   15.85    2.02
   2  10   4   32.79    6.02
   2  10   4   32.81    4.47
   2  10   4   37.08    3.08
  -2 -10  -4   43.68    4.87
  -2 -10  -4   39.69    5.34
   2  10   4   29.32    5.31
  -2 -10  -4   35.78    5.43
  -2 -10  -5   68.84    7.49
   2  10   5   70.60    4.23
   2  10   5   62.74    8.20
   2  10   5   59.84    3.41
  -2 -10  -5   58.19    6.33
   2  10   5   75.15    6.90
   2  10   5   64.89    7.85
   2  10   6   21.24    4.87
  -2 -10  -6   22.82    3.99
   2  10   6   13.60    4.31
   2  10   6   22.93    2.41
   2  10   6   22.06    3.80
  -2 -10  -6   21.87    4.67
   2  10   7   79.87    9.69
  -2 -10  -7   76.86    7.41
   2  10   7   76.38    7.29
  -2 -10  -7   75.73    8.27
   2  10   8    5.03    3.66
  -2 -10  -8    1.00    1.95
   2  10   8    1.08    1.89
  -2 -10  -8   -4.57    2.31
   2  10   9   28.26    4.85
  -2 -10  -9   27.90    5.40
  -2 -10  -9   24.62    4.39
   2  10   9   37.24    7.08
   2  10  10   -0.28    1.63
  -2 -10 -10    0.14    2.41
  -2 -10 -10    0.01    1.74
   2  10  10    1.36    2.84
   2  10  11    7.79    2.78
  -2 -10 -11    0.94    2.48
  -2 -10 -11    2.77    1.72
   2  10  11    2.21    2.22
   2  10  12   10.41    3.26
   2  10  12   10.65    3.97
  -2 -10 -12   11.59    3.81
  -2 -10 -12   10.78    3.10
  -2 -11  20    3.91    3.65
   2  11 -20    4.86    3.18
  -2 -11  19   -0.27    2.58
   2  11 -19   -0.98    2.95
  -2 -11  18   18.43    5.65
   2  11 -18   25.56    5.70
  -2 -11  17    5.92    3.05
   2  11 -17    1.21    2.47
  -2 -11  16   81.42   10.18
   2  11 -16   77.88    8.80
  -2 -11  15   -0.34    2.08
   2  11 -15    0.44    2.20
  -2 -11  14   -1.30    2.71
   2  11 -14    6.93    2.88
  -2 -11  13   -1.96    2.77
   2  11 -13   -0.85    1.45
  -2 -11  12   -4.24    1.79
  -2 -11  12    0.72    1.90
   2  11 -12   -1.49    2.30
  -2 -11  11   12.43    3.07
  -2 -11  11   12.33    4.02
   2  11 -11   13.28    3.33
  -2 -11  10    1.86    2.87
   2  11 -10    5.44    1.99
   2  11  -9  117.93    8.63
  -2 -11   9  113.77   10.67
   2  11  -8   20.13    3.84
  -2 -11   8   26.85    5.10
  -2 -11   8   28.91    4.85
   2  11  -7   24.71    3.85
  -2 -11   7   29.30    5.27
  -2 -11   7   21.26    3.80
   2  11  -6    4.74    2.07
  -2 -11   6    1.16    0.70
  -2 -11   6    5.44    2.72
   2  11  -5    2.88    1.42
  -2 -11   5    5.47    1.48
  -2 -11   5    5.29    2.66
   2  11  -5    5.92    2.87
   2  11  -4   10.74    2.42
  -2 -11   4    8.82    1.84
  -2 -11   4    9.43    3.00
   2  11  -4    8.70    3.28
   2  11  -3    3.21    1.58
   2  11  -3    3.58    2.86
  -2 -11   3    4.67    2.67
  -2 -11   3    1.69    0.76
   2  11  -2   88.98    9.33
  -2 -11   2   96.14    8.58
   2  11  -2   98.46    6.23
   2  11  -1   17.67    4.25
   2  11  -1   17.19    2.62
  -2 -11   1   20.30    4.07
  -2 -11   1   20.11    4.07
  -2 -11   0    3.47    2.11
  -2 -11   0    9.57    3.15
   2  11   0    9.75    1.91
   2  11   0    5.04    2.27
   2  11   1   15.44    4.00
   2  11   1   16.12    2.41
   2  11   1   10.37    3.21
  -2 -11  -1   17.30    3.85
  -2 -11  -1   11.73    3.27
   2  11   2    4.54    2.76
   2  11   2   14.32    2.11
   2  11   2    7.63    3.35
  -2 -11  -2   13.42    3.49
  -2 -11  -2   14.29    3.58
  -2 -11  -2   21.52    3.34
   2  11   3   39.53    3.39
   2  11   3   35.83    6.40
   2  11   3   40.52    6.60
  -2 -11  -3   32.32    5.13
  -2 -11  -3   30.84    5.12
  -2 -11  -3   46.68    5.01
   2  11   4   49.34    7.12
   2  11   4   39.66    6.76
  -2 -11  -4   45.13    6.24
   2  11   4   46.24    3.58
  -2 -11  -4   43.87    5.91
   2  11   5   13.43    4.10
  -2 -11  -5   20.45    4.07
  -2 -11  -5   15.61    3.89
   2  11   5   24.37    4.81
   2  11   6   62.95    8.02
   2  11   6   76.10    9.54
   2  11   6   81.19    7.46
  -2 -11  -6   81.41    7.98
  -2 -11  -6   82.23    8.63
   2  11   7   28.69    6.00
  -2 -11  -7   21.30    4.80
  -2 -11  -7   29.84    5.00
   2  11   7   37.87    5.35
  -2 -11  -8   11.00    3.41
  -2 -11  -8    1.35    2.11
   2  11   8    4.01    2.11
   2  11   8    5.99    2.98
  -2 -11  -9   32.30    5.36
  -2 -11  -9   44.46    6.86
   2  11   9   42.70    5.75
   2  11   9   42.95    7.87
  -2 -11 -10   -3.76    2.21
   2  11  10   -1.54    4.15
   2  11  10    3.78    2.28
  -2 -11 -10   -1.15    3.22
   2  12 -19    1.30    2.69
  -2 -12  19   -8.83    4.13
   2  12 -18   12.91    4.30
  -2 -12  18    7.93    3.79
   2  12 -17   17.70    4.71
  -2 -12  17   19.72    5.24
   2  12 -16   61.85    7.92
  -2 -12  16   73.36   10.57
   2  12 -15    2.84    2.89
  -2 -12  15    8.14    3.42
   2  12 -14    2.20    1.98
  -2 -12  14    5.47    3.03
   2  12 -13    3.84    2.47
  -2 -12  13    5.86    3.24
   2  12 -12   -0.48    2.23
  -2 -12  12    5.20    2.93
   2  12 -11   10.17    3.06
  -2 -12  11   21.52    4.98
   2  12 -10   13.05    3.37
  -2 -12  10   15.16    4.43
   2  12  -9   10.29    2.83
  -2 -12   9   12.68    4.22
   2  12  -8    0.11    1.42
  -2 -12   8   -6.05    2.85
   2  12  -7   10.23    3.76
   2  12  -7   11.37    2.85
  -2 -12   7   15.00    4.00
   2  12  -6    1.80    2.55
   2  12  -6    4.65    1.80
  -2 -12   6    5.58    3.14
  -2 -12   6    2.61    1.00
   2  12  -5   10.03    3.84
  -2 -12   5    4.66    1.35
  -2 -12   5    4.88    3.00
   2  12  -5    7.88    2.37
   2  12  -4   40.00    6.68
  -2 -12   4   39.38    3.63
  -2 -12   4   54.01    7.02
   2  12  -4   45.48    4.89
  -2 -12   3   39.65    6.12
   2  12  -3   47.12    7.29
   2  12  -3   48.10    4.85
  -2 -12   2   64.35    7.54
   2  12  -2   59.02    5.17
   2  12  -2   47.61    7.59
   2  12  -1   17.81    4.62
   2  12  -1   16.52    2.74
  -2 -12   1   18.96    3.98
  -2 -12   1    9.96    2.92
  -2 -12   0   21.75    4.30
  -2 -12   0   15.54    3.69
   2  12   0   18.02    4.69
   2  12   0   21.13    2.99
   2  12   1    0.38    0.98
   2  12   1    0.02    1.95
  -2 -12  -1    3.14    2.40
   2  12   1    1.87    2.11
  -2 -12  -1    3.04    2.29
   2  12   2    4.75    1.38
   2  12   2    0.90    2.00
  -2 -12  -2    2.74    1.72
  -2 -12  -2   -0.32    2.03
   2  12   2    1.50    1.85
   2  12   3   -0.44    2.82
  -2 -12  -3   -0.94    2.05
  -2 -12  -3    3.34    1.79
   2  12   4   44.27    7.37
  -2 -12  -4   35.32    5.76
  -2 -12  -4   35.04    5.80
   2  12   4   35.97    6.29
   2  12   5    7.45    3.86
  -2 -12  -5    1.77    2.30
  -2 -12  -5    3.17    2.46
   2  12   5    0.06    1.68
   2  12   6   47.25    7.82
  -2 -12  -6   48.69    6.51
  -2 -12  -6   46.22    6.92
   2  12   6   47.08    7.32
   2  12   7    1.97    2.71
  -2 -12  -7    3.74    3.13
  -2 -12  -7   -1.41    2.38
   2  12   7   -0.88    1.80
   2  12   8   16.35    5.41
  -2 -12  -8   12.15    4.06
  -2 -12  -8   13.17    3.62
   2  12   9   37.36    7.77
  -2 -12  -9   53.34    6.91
  -2 -12  -9   48.88    7.57
   2  13 -18    7.27    3.80
  -2 -13  18    2.91    3.12
   2  13 -17    2.93    3.26
  -2 -13  17  -10.81    4.66
   2  13 -16   27.48    5.60
  -2 -13  16   44.68    8.25
   2  13 -15    5.13    3.17
  -2 -13  15   -3.66    3.59
   2  13 -14   11.81    3.66
  -2 -13  14    4.81    3.08
   2  13 -13   -1.97    2.82
  -2 -13  13    1.13    2.16
   2  13 -12    0.73    1.59
  -2 -13  12    2.19    2.63
   2  13 -11    2.88    2.23
  -2 -13  11    4.00    2.24
   2  13 -10    3.50    2.19
  -2 -13  10    1.58    2.56
   2  13  -9    7.91    2.81
  -2 -13   9    5.76    2.71
   2  13  -8    7.33    3.22
   2  13  -8    4.27    2.22
  -2 -13   8    6.21    3.31
   2  13  -7   23.45    5.78
   2  13  -7   22.42    4.07
  -2 -13   7   24.55    5.29
   2  13  -6    2.73    2.50
   2  13  -6    4.92    1.66
  -2 -13   6    3.37    2.67
   2  13  -5   30.25    6.16
   2  13  -5   28.03    4.08
  -2 -13   5   37.04    6.27
   2  13  -4    0.25    2.31
   2  13  -4    1.29    1.10
  -2 -13   4    3.73    2.39
  -2 -13   3   51.39    7.11
   2  13  -3   40.26    4.53
   2  13  -3   37.51    6.52
  -2 -13   2   12.04    3.73
  -2 -13   2    9.84    3.13
   2  13  -2    9.99    2.22
   2  13  -2   11.32    3.89
   2  13  -1   22.36    3.20
  -2 -13   1   24.35    5.29
  -2 -13   1   27.66    5.00
   2  13  -1   17.61    4.69
   2  13   0   15.44    2.68
  -2 -13   0   18.12    4.14
  -2 -13   0   16.00    3.95
   2  13   0   11.72    3.78
   2  13   1    4.62    2.77
  -2 -13  -1   13.57    3.86
  -2 -13  -1    7.41    3.21
   2  13   1    9.42    3.76
   2  13   2    8.35    3.38
  -2 -13  -2    0.49    2.03
  -2 -13  -2    0.56    2.20
   2  13   2    8.59    3.75
   2  13   3   -1.00    3.18
   2  13   3   -1.85    2.24
  -2 -13  -3    2.66    2.57
  -2 -13  -3    0.62    1.62
   2  13   4    5.64    2.69
   2  13   4    8.98    3.86
  -2 -13  -4    3.17    2.75
  -2 -13  -4   10.29    3.46
   2  13   5   -2.05    2.72
   2  13   5    1.63    2.43
  -2 -13  -5    5.00    3.00
  -2 -13  -5   -1.09    2.05
   2  13   6   24.84    5.88
  -2 -13  -6   27.21    5.40
  -2 -13  -6   20.45    4.53
   2  13   7    0.92    2.32
  -2 -13  -7    4.44    2.59
  -2 -13  -7    6.31    3.23
   2  14 -16   13.17    4.43
  -2 -14  16    7.45    3.79
   2  14 -15    0.21    2.25
  -2 -14  15   -3.13    3.00
   2  14 -14   20.64    4.53
  -2 -14  14   19.42    5.75
   2  14 -13   11.07    3.59
  -2 -14  13    4.57    2.55
   2  14 -12   10.46    3.54
  -2 -14  12    2.91    2.75
   2  14 -11    7.22    3.40
  -2 -14  11   -0.03    2.94
  -2 -14  10    6.02    3.34
   2  14 -10    2.03    2.01
  -2 -14   9    6.89    3.54
   2  14  -9    7.67    2.98
   2  14  -9    8.23    3.51
  -2 -14   8    4.62    3.82
   2  14  -8    7.24    2.58
   2  14  -8    3.33    2.93
  -2 -14   7    5.13    3.04
   2  14  -7    3.16    1.34
   2  14  -7   -0.95    3.35
  -2 -14   6    4.28    3.02
   2  14  -6    5.66    2.38
  -2 -14   5   10.49    3.56
   2  14  -5   13.14    3.17
   2  14  -5   13.21    4.79
  -2 -14   4    0.71    2.14
   2  14  -4    1.05    1.13
   2  14  -4    1.93    3.27
   2  14  -3   31.70    4.26
  -2 -14   3   35.21    6.33
  -2 -14   3   30.36    5.32
   2  14  -3   21.80    5.79
   2  14  -2   -0.24    1.28
   2  14  -2   -1.77    3.34
  -2 -14   2    2.73    2.07
  -2 -14   2    1.60    2.55
  -2 -14   1   23.66    5.26
  -2 -14   1   20.72    4.62
   2  14  -1   19.69    5.17
   2  14   0    4.73    3.09
  -2 -14   0    4.24    2.77
  -2 -14   0    4.49    2.65
   2  14   0    3.27    2.88
   2  14   1   15.41    4.36
  -2 -14  -1   10.35    3.37
  -2 -14  -1    9.63    3.28
   2  14   1   11.74    4.40
   2  14   2    4.12    2.19
   2  14   2    0.80    2.39
  -2 -14  -2   -0.23    1.92
  -2 -14  -2    2.11    1.97
   2  14   3    1.67    2.62
  -2 -14  -3   -0.17    2.20
  -2 -14  -3    0.09    1.93
   2  14   4    5.15    2.96
  -2 -14  -4    2.13    1.78
  -2 -14  -4   -0.40    2.53
  -2 -15  14   -0.12    3.94
   2  15 -14    5.68    3.30
  -2 -15  13    0.86    2.95
   2  15 -13    8.21    3.19
  -2 -15  12    1.07    2.46
   2  15 -12    0.10    1.58
  -2 -15  11    2.01    2.41
   2  15 -11    7.42    3.10
  -2 -15  10    1.85    2.39
   2  15 -10   -2.43    3.72
   2  15 -10    0.35    1.57
   2  15  -9   13.81    5.01
   2  15  -9   15.15    3.85
  -2 -15   9   10.81    3.80
   2  15  -8    0.27    2.40
   2  15  -8    5.08    2.24
   2  15  -7    9.47    2.90
  -2 -15   7   18.79    4.75
   2  15  -6    2.98    2.31
   2  15  -6    6.87    2.60
  -2 -15   6    2.84    2.84
   2  15  -5    6.70    3.80
  -2 -15   5    8.31    3.80
   2  15  -5    6.88    2.37
  -2 -15   4    1.46    1.76
   2  15  -4    3.21    2.54
  -2 -15   4    1.99    2.74
  -2 -15   3    1.62    1.94
   2  15  -3    2.48    2.60
  -2 -15   3    8.20    3.73
  -2 -15   2    0.31    1.66
   2  15  -2   -1.18    1.88
  -2 -15   2    0.85    2.57
  -2 -15   1   11.41    3.68
  -2 -15   1    8.60    3.32
   2  15  -1    3.84    2.57
  -2 -15   0    2.20    1.78
  -2 -15   0   -0.01    1.85
   2  15   0    1.93    2.83
  -2 -15  -1   17.75    4.38
   2  15   1   17.80    5.13
  -2 -15  -1   10.09    3.33
   2  16  -8    3.40    2.21
  -2 -16   8   -1.60    3.40
  -2 -16   7   16.33    5.21
   2  16  -7   -0.08    3.24
  -2 -16   6    7.02    3.03
   2  16  -6    4.35    3.21
  -2 -16   5    5.92    2.86
   2  16  -5    8.95    4.64
  -2 -16   5    6.19    3.44
  -3  16   3   -0.19    2.74
   3 -16  -3    9.16    3.95
  -3  16   3    5.46    3.28
  -3  16   2   -0.89    3.39
   3 -16  -2    4.36    2.85
  -3  16   1   25.02    6.16
   3 -16  -1   22.00    5.68
  -3  16   0    4.31    3.81
   3 -16   0    1.07    2.88
  -3  16  -1   11.75    4.63
   3 -16   1   12.87    3.79
  -3  16  -2   -1.55    3.06
   3 -16   2   -3.05    2.89
  -3  16  -3    7.48    4.27
   3 -16   3    4.37    2.80
  -3  16  -4    0.46    2.72
   3 -16   4    6.02    3.49
  -3  16  -5    3.74    3.33
   3 -16   5    3.33    2.74
  -3  16  -6    4.32    4.07
   3 -16   6   -1.01    3.46
   3 -16   7    4.14    3.08
  -3  16  -7    0.32    2.35
   3 -16   8   10.56    4.56
  -3  16  -8   15.00    5.21
   3 -16   9   -2.34    3.72
  -3  16  -9    1.65    2.61
   3 -16  10    2.10    2.26
  -3  16 -10    2.62    2.94
   3 -16  11    0.73    2.29
  -3  16 -11   -2.66    3.58
   3 -15  -6    6.65    2.76
  -3  15   6   -2.21    3.25
  -3  15   5    5.69    3.72
   3 -15  -5    5.72    3.39
  -3  15   5    4.73    2.56
  -3  15   4   -0.98    2.82
   3 -15  -4   -0.08    2.08
  -3  15   4    3.36    2.81
  -3  15   3    1.23    2.46
   3 -15  -3    1.36    2.50
  -3  15   3    0.91    2.64
  -3  15   2   22.04    5.85
   3 -15  -2   15.83    4.72
  -3  15   1   15.87    4.94
   3 -15  -1    4.48    2.97
   3 -15   0    5.06    3.20
  -3  15   0    1.22    2.32
   3 -15   1   -3.71    2.85
  -3  15  -1   -1.72    2.62
   3 -15   2    6.69    3.45
  -3  15  -2    6.76    4.00
   3 -15   3   57.81    8.11
  -3  15  -3   57.84    8.71
   3 -15   4   11.82    4.28
  -3  15  -4   21.47    5.18
   3 -15   5    4.68    2.72
  -3  15  -5    1.30    2.73
   3 -15   6   10.09    3.82
  -3  15  -6   10.96    4.38
   3 -15   7   21.66    5.53
  -3  15  -7   14.84    4.78
  -3  15  -8   14.21    4.60
   3 -15   8   13.87    4.47
  -3  15  -9   -4.05    3.47
   3 -15   9   -0.10    2.30
  -3  15 -10   24.25    5.84
   3 -15  10   26.66    5.88
  -3  15 -11   -1.18    3.51
   3 -15  11   -2.21    3.03
  -3  15 -12   16.11    4.92
   3 -15  12    6.20    4.38
  -3  15 -13    0.71    2.72
   3 -15  13   -1.25    2.78
  -3  14   8   25.10    5.61
   3 -14  -8   24.67    5.94
  -3  14   8   30.59    5.77
  -3  14   7    5.03    3.02
   3 -14  -7   -3.23    3.29
  -3  14   7    2.52    1.96
   3 -14  -6   23.11    4.01
  -3  14   6   24.16    5.36
   3 -14  -6   20.25    5.07
  -3  14   6   17.63    4.59
   3 -14  -5    5.04    2.02
  -3  14   5    4.59    3.04
   3 -14  -5   11.68    3.68
  -3  14   5    5.55    3.28
   3 -14  -4    8.87    2.38
  -3  14   4   10.73    3.86
   3 -14  -4    1.73    2.55
  -3  14   4   10.52    4.00
   3 -14  -3    4.29    1.69
  -3  14   3    9.06    3.97
   3 -14  -3    1.18    2.56
  -3  14   3    9.45    4.21
   3 -14  -2    1.70    2.45
  -3  14   2    1.42    2.08
   3 -14  -1    0.15    2.39
  -3  14   1    3.34    3.14
   3 -14   0   76.92    5.10
  -3  14   0   99.35   11.49
   3 -14   0  108.00   10.41
   3 -14   1   43.55    3.58
  -3  14  -1   53.35    8.24
   3 -14   1   44.77    6.84
  -3  14  -2   -0.43    2.39
   3 -14   2    3.59    2.90
  -3  14  -3   19.09    5.07
   3 -14   3    9.31    3.21
  -3  14  -4   -0.38    2.53
   3 -14   4    1.22    2.00
  -3  14  -5    5.09    3.61
   3 -14   5    6.30    2.98
  -3  14  -6   13.16    4.41
   3 -14   6   15.14    4.14
  -3  14  -7   -1.78    2.48
   3 -14   7    0.87    2.23
  -3  14  -8   82.07   10.05
   3 -14   8   84.72    9.51
  -3  14  -9    7.89    3.94
   3 -14   9    6.86    3.26
  -3  14 -10   21.04    5.43
   3 -14  10   17.29    4.76
  -3  14 -11   -0.12    2.26
   3 -14  11    0.51    2.91
  -3  14 -12    1.31    3.06
   3 -14  12   -0.43    2.23
  -3  14 -13   -0.79    2.28
   3 -14  13    0.65    2.09
  -3  14 -14   -5.27    3.38
   3 -14  14   -3.93    3.05
  -3  14 -15    6.44    3.67
   3 -14  15   17.04    5.13
  -3  13  10    9.87    4.06
   3 -13 -10    3.13    2.62
  -3  13   9   10.32    3.95
   3 -13  -9    5.01    2.83
  -3  13   9    7.18    2.78
  -3  13   8   11.07    3.92
   3 -13  -8    7.52    3.25
  -3  13   8   15.91    4.18
   3 -13  -7    0.03    2.44
  -3  13   7    1.93    1.86
   3 -13  -6   19.03    3.49
  -3  13   6   16.09    4.38
   3 -13  -6   22.77    5.10
  -3  13   6   17.48    4.40
   3 -13  -5   13.19    2.91
  -3  13   5   18.35    4.65
   3 -13  -5   14.02    4.00
  -3  13   5    9.45    3.60
   3 -13  -4    0.35    1.22
  -3  13   4    0.20    2.12
   3 -13  -4    1.19    2.10
  -3  13   3    9.29    3.65
   3 -13  -3   11.03    3.53
  -3  13   2   39.16    6.59
  -3  13   2   30.43    6.40
   3 -13  -2   30.17    5.42
   3 -13  -1   45.41    4.03
  -3  13   1   54.21    7.37
   3 -13  -1   50.25    6.86
  -3  13   1   56.53    8.23
   3 -13   0   11.67    2.03
   3 -13   0   19.23    4.64
  -3  13   0   16.09    4.66
   3 -13   1    4.77    1.29
  -3  13  -1    4.15    3.14
   3 -13   1    4.66    2.42
   3 -13   2   35.62    2.78
  -3  13  -2   38.47    6.71
   3 -13   2   35.49    5.66
   3 -13   3   46.76    2.73
  -3  13  -3   48.52    7.69
   3 -13   3   52.40    7.01
   3 -13   4    2.71    0.64
  -3  13  -4    1.70    3.06
   3 -13   4   -0.23    1.86
   3 -13   5   40.07    1.92
  -3  13  -5   45.29    7.19
   3 -13   5   55.71    7.15
   3 -13   6    1.77    0.44
  -3  13  -6    0.38    2.27
   3 -13   6    2.44    2.32
   3 -13   7   19.79    1.34
   3 -13   7   21.92    4.94
  -3  13  -8   46.41    7.35
   3 -13   8   42.97    6.48
  -3  13  -9    5.99    3.67
   3 -13   9   -1.27    2.53
  -3  13 -10   33.32    6.30
   3 -13  10   35.64    6.28
  -3  13 -11   -1.79    2.49
   3 -13  11   -1.06    2.31
  -3  13 -12    9.38    3.74
   3 -13  12    9.04    3.79
  -3  13 -13   -0.33    2.53
   3 -13  13   -1.65    2.88
  -3  13 -14   -1.78    3.11
   3 -13  14    2.39    2.59
  -3  13 -15    7.82    3.79
   3 -13  15    9.34    3.51
  -3  13 -16   14.12    4.50
   3 -13  16    5.38    3.18
  -3  13 -17    9.96    3.58
   3 -13  17    3.57    2.66
  -3  12  12   -2.07    2.73
   3 -12 -12   -2.62    3.05
  -3  12  11    1.59    2.01
   3 -12 -11    2.70    2.52
  -3  12  10    2.26    2.77
   3 -12 -10   -2.69    3.41
  -3  12  10    2.48    2.23
  -3  12   9    6.46    2.98
   3 -12  -9    7.32    3.04
  -3  12   9   13.22    3.56
  -3  12   8    8.59    3.70
   3 -12  -8    4.35    2.86
  -3  12   8    6.21    2.45
  -3  12   7   13.11    3.93
   3 -12  -7    8.63    3.72
  -3  12   7   13.24    3.64
  -3  12   6   23.50    4.90
   3 -12  -6   21.93    4.77
  -3  12   6   21.58    4.65
  -3  12   5   12.71    4.06
   3 -12  -5    4.82    2.28
   3 -12  -5    7.92    2.18
   3 -12  -4   37.92    5.88
  -3  12   4   34.20    2.30
  -3  12   4   42.41    6.56
   3 -12  -3   21.76    4.64
  -3  12   3   26.14    5.27
  -3  12   2  327.22   17.21
   3 -12  -2  311.00   16.03
   3 -12  -1   43.68    3.79
   3 -12  -1   51.64    6.48
  -3  12   1   46.04    7.47
  -3  12   1   51.57    7.07
   3 -12   0   -0.34    0.90
   3 -12   0   -0.37    2.22
  -3  12   0   -0.27    2.31
  -3  12   0    1.30    2.12
   3 -12   1   19.85    2.16
   3 -12   1   20.71    4.53
  -3  12  -1   15.18    2.14
  -3  12  -1   21.54    4.44
  -3  12  -1   22.43    5.13
   3 -12   2    0.58    0.53
  -3  12  -2    1.03    2.69
   3 -12   2   -0.11    2.00
   3 -12   3   26.49    1.78
  -3  12  -3   30.42    5.96
   3 -12   3   25.94    4.85
   3 -12   4   29.67    1.51
   3 -12   4   32.88    5.36
  -3  12  -4   34.86    6.17
   3 -12   5   84.54    8.46
  -3  12  -5   93.72    9.98
   3 -12   6    0.57    1.56
  -3  12  -6    1.50    2.33
   3 -12   7    1.10    0.37
   3 -12   7    2.15    2.26
  -3  12  -7    0.32    1.84
   3 -12   7    0.96    0.39
   3 -12   8   65.01    7.68
  -3  12  -8   64.29    8.28
   3 -12   8   52.85    2.58
  -3  12  -9   36.00    6.28
   3 -12   9   36.59    5.77
   3 -12   9   28.30    2.22
   3 -12  10   67.62    8.18
   3 -12  10   72.62    5.18
  -3  12 -10   78.81    9.21
   3 -12  11    2.45    1.17
   3 -12  11    0.85    2.16
  -3  12 -11   -0.36    2.12
   3 -12  12   10.16    2.39
   3 -12  12    9.50    3.29
  -3  12 -12    5.51    3.14
   3 -12  13    2.14    1.41
  -3  12 -13   -1.71    2.43
   3 -12  13    1.70    2.67
   3 -12  14    4.36    1.95
  -3  12 -14    2.31    2.65
   3 -12  14    6.18    3.20
   3 -12  14    9.39    3.38
   3 -12  15   -2.61    1.72
  -3  12 -15    1.29    2.06
   3 -12  15   -0.27    2.62
   3 -12  15   -0.18    2.15
  -3  12 -16   14.89    4.36
   3 -12  16   15.61    4.94
   3 -12  16   18.11    3.59
  -3  12 -17    2.07    1.86
   3 -12  17    2.78    2.80
   3 -12  17    4.28    2.57
  -3  12 -18   19.63    5.19
   3 -12  18   17.79    4.12
   3 -12  18   17.50    4.89
  -3  11  14    3.36    1.99
   3 -11 -14    2.91    3.24
  -3  11  13   42.63    7.10
   3 -11 -13   37.20    6.95
  -3  11  12   17.47    4.52
  -3  11  12   16.45    3.41
   3 -11 -12   16.03    5.08
  -3  11  11    8.26    2.53
  -3  11  11   10.91    3.46
  -3  11  11    9.87    2.68
   3 -11 -11    5.76    2.80
  -3  11  10    5.73    2.35
  -3  11  10    8.74    3.22
  -3  11  10    6.13    1.94
   3 -11 -10    1.00    2.23
  -3  11   9    7.80    2.50
  -3  11   9    6.60    2.75
  -3  11   9    8.25    2.28
   3 -11  -9    8.84    3.51
  -3  11   8    7.00    2.40
  -3  11   8   11.27    3.96
  -3  11   8   12.98    2.52
   3 -11  -8    9.38    3.15
  -3  11   7    0.11    1.59
   3 -11  -7   -0.24    2.59
  -3  11   7    0.22    1.10
  -3  11   7   -0.77    2.27
[truncated: 454,413 more chars]
