# Supplementary material for: In-situ photomechanical bending in a photosalient Zn-based coordination polymer probed by photocrystallography
Source: Commun Chem. 2025 Nov 28;8:383. doi: 10.1038/s42004-025-01769-8 (PMC12663308; doi:10.1038/s42004-025-01769-8)
Supplement: Supplementary file 5 — Supplementary Data 2 [file 42004_2025_1769_MOESM5_ESM.cif]

data_global

# SUBMISSION DETAILS
 
_publ_contact_author_name       'Hatcher, Lauren'
_publ_contact_author_address
;
School of Chemistry
Cardiff University
Main Building
Park Place 
Cardiff
CF10 3AT
United Kingdom
;
_publ_contact_author_email       'HatcherL1@cardiff.ac.uk'
_publ_requested_category          FM
_publ_section_comment
; 
?
;
_publ_section_references
;  
SHELXL: Sheldrick G. M. (2015). Acta Cryst. C71, 3-8.
SHELXT:	Sheldrick, G. M. (2015). Acta Cryst. A71, 3-8.
 
OLEX2: Dolomanov, O.V.; Bourhis, L.J.; Gildea, R.J.; Howard, J.A.K.; Puschmann,
 H., OLEX2: A complete structure solution, refinement and analysis program 
 (2009). J. Appl. Cryst., 42, 339-341.

MERCURY: Macrae, C. F., Bruno, I. J., Chisholm, J. A., Edgington,
P. R., McCabe, P., Pidcock, E., Rodriguez-Monge, L., Taylor, R.,
van de Streek, J. & Wood, P. A. (2008). J. Appl. Cryst. 41, 466-470.
;

####

# start Validation Reply Form
_vrf_PLAT910_g22leh149a
;
PROBLEM: Missing # of FCF Reflection(s) Below Theta(Min). 21 Note
RESPONSE: The structure has a fairly large unit cell owing to being a
complicated MOF structure, as well as containing disorder. The diffraction 
intensity was also significantly reduced as a result of the irradiation period. 
Though repeat data collections were run and the beamstop mask checked, these 
were the best data obtained for the photocrystallography study.
;
# end Validation Reply Form

 
data_g22leh149a
 
_audit_creation_method            'SHELXL-2018/3'
_shelx_SHELXL_version_number      '2018/3'
_chemical_name_systematic         ?
_chemical_name_common             ?
_chemical_melting_point           ?
_chemical_formula_moiety          'C42 H27.75 Cl2 N2 O4 Zn, C H4 O'
_chemical_formula_sum             'C43 H31.75 Cl2 N2 O5 Zn' 
_chemical_formula_weight          792.72

loop_
 _atom_type_symbol
 _atom_type_description
 _atom_type_scat_dispersion_real
 _atom_type_scat_dispersion_imag
 _atom_type_scat_source
 'C'  'C'   0.0033   0.0016
 'International Tables Vol C Tables 4.2.6.8 and 6.1.1.4'
 'H'  'H'   0.0000   0.0000
 'International Tables Vol C Tables 4.2.6.8 and 6.1.1.4'
 'Cl'  'Cl'   0.1484   0.1585
 'International Tables Vol C Tables 4.2.6.8 and 6.1.1.4'
 'N'  'N'   0.0061   0.0033
 'International Tables Vol C Tables 4.2.6.8 and 6.1.1.4'
 'O'  'O'   0.0106   0.0060
 'International Tables Vol C Tables 4.2.6.8 and 6.1.1.4'
 'Zn'  'Zn'   0.2839   1.4301
 'International Tables Vol C Tables 4.2.6.8 and 6.1.1.4'
 
_space_group_crystal_system       triclinic
_space_group_IT_number            2
_space_group_name_H-M_alt         'P -1'
_space_group_name_Hall            '-P 1'
 
_shelx_space_group_comment
;
The symmetry employed for this shelxl refinement is uniquely defined
by the following loop, which should always be used as a source of
symmetry information in preference to the above space-group names.
They are only intended as comments.
;
 
loop_
 _space_group_symop_operation_xyz
 'x, y, z'
 '-x, -y, -z'
 
_cell_length_a                    7.5680(10)
_cell_length_b                    13.7477(14)
_cell_length_c                    18.906(3)
_cell_angle_alpha                 103.066(10)
_cell_angle_beta                  99.564(11)
_cell_angle_gamma                 98.439(11)
_cell_volume                      1854.3(4)
_cell_formula_units_Z             2
_cell_measurement_temperature     294(2)
_cell_measurement_reflns_used     2655
_cell_measurement_theta_min       3.6350
_cell_measurement_theta_max       22.9580
 
_exptl_crystal_description        block
_exptl_crystal_colour             colourless
_exptl_crystal_density_meas       ?
_exptl_crystal_density_method     ?
_exptl_crystal_density_diffrn     1.420          
_exptl_crystal_F_000              815
_exptl_transmission_factor_min    ?
_exptl_transmission_factor_max    ?
_exptl_crystal_size_max           0.5
_exptl_crystal_size_mid           0.3
_exptl_crystal_size_min           0.25
_exptl_absorpt_coefficient_mu     0.856
_shelx_estimated_absorpt_T_min    ?
_shelx_estimated_absorpt_T_max    ?
_exptl_absorpt_correction_T_min   0.22743
_exptl_absorpt_correction_T_max   1.00000
_exptl_absorpt_correction_type    multi-scan
_exptl_absorpt_process_details
;
CrysAlisPro 1.171.41.107a (Rigaku Oxford Diffraction, 2021)
Empirical absorption correction using spherical harmonics,
implemented in SCALE3 ABSPACK scaling algorithm.
;
_exptl_absorpt_special_details    ?
_diffrn_ambient_temperature       294(2)
_diffrn_radiation_wavelength      0.71073
_diffrn_radiation_type            MoK\a
_diffrn_source                    'fine-focus sealed X-ray tube'
_diffrn_source_type               'Enhance (Mo) X-ray Source'
_diffrn_measurement_device_type   'Xcalibur, Atlas, Gemini ultra'
_diffrn_measurement_method        '\w scans'
_diffrn_detector_area_resol_mean  10.3795
_diffrn_reflns_number             12242
_diffrn_reflns_av_unetI/netI      0.1314
_diffrn_reflns_av_R_equivalents   0.0605
_diffrn_reflns_limit_h_min        -9
_diffrn_reflns_limit_h_max        8
_diffrn_reflns_limit_k_min        -17
_diffrn_reflns_limit_k_max        10
_diffrn_reflns_limit_l_min        -23
_diffrn_reflns_limit_l_max        23
_diffrn_reflns_theta_min          3.537
_diffrn_reflns_theta_max          26.368
_diffrn_reflns_theta_full         25.242
_diffrn_measured_fraction_theta_max   0.993
_diffrn_measured_fraction_theta_full  0.995
_diffrn_reflns_Laue_measured_fraction_max    0.993
_diffrn_reflns_Laue_measured_fraction_full   0.995
_diffrn_reflns_point_group_measured_fraction_max   0.993
_diffrn_reflns_point_group_measured_fraction_full  0.995
_reflns_number_total              7532
_reflns_number_gt                 3398
_reflns_threshold_expression      'I > 2\s(I)'
_reflns_Friedel_coverage          0.000
_reflns_Friedel_fraction_max      .
_reflns_Friedel_fraction_full     .
 
_reflns_special_details
;
 Reflections were merged by SHELXL according to the crystal
 class for the calculation of statistics and refinement.
 
 _reflns_Friedel_fraction is defined as the number of unique
 Friedel pairs measured divided by the number that would be
 possible theoretically, ignoring centric projections and
 systematic absences.
;
 
_computing_data_collection       'CrysAlisPro 1.171.41.107a (Rigaku OD, 2021)'
_computing_cell_refinement       'CrysAlisPro 1.171.41.107a (Rigaku OD, 2021)'
_computing_data_reduction        'CrysAlisPro 1.171.41.107a (Rigaku OD, 2021)'
_computing_structure_solution    'SHELXT-2018/2 (Sheldrick, 2018)'
_computing_structure_refinement  'SHELXL-2018/3 (Sheldrick, 2018)'
_computing_molecular_graphics    'OLEX2 (Dolomanov et al., 2009)'
_computing_publication_material  'MERCURY (Macrae et al., 2008)'
_refine_special_details           
;
Hydrogen atoms could not be found for the minor component of
the disordered cycloaddition product.
;
_refine_ls_structure_factor_coef  Fsqd
_refine_ls_matrix_type            full
_refine_ls_weighting_scheme       calc
_refine_ls_weighting_details
'w=1/[\s^2^(Fo^2^)+(0.1302P)^2^] where P=(Fo^2^+2Fc^2^)/3'
_atom_sites_solution_primary      ?
_atom_sites_solution_secondary    ?
_atom_sites_solution_hydrogens    geom
_refine_ls_hydrogen_treatment     constr
_refine_ls_extinction_method      none
_refine_ls_extinction_coef        .
_refine_ls_number_reflns          7532
_refine_ls_number_parameters      481
_refine_ls_number_restraints      450
_refine_ls_R_factor_all           0.1795
_refine_ls_R_factor_gt            0.0865
_refine_ls_wR_factor_ref          0.2918
_refine_ls_wR_factor_gt           0.2234
_refine_ls_goodness_of_fit_ref    1.024
_refine_ls_restrained_S_all       1.000
_refine_ls_shift/su_max           0.000
_refine_ls_shift/su_mean          0.000
 
loop_
 _atom_site_label
 _atom_site_type_symbol
 _atom_site_fract_x
 _atom_site_fract_y
 _atom_site_fract_z
 _atom_site_U_iso_or_equiv
 _atom_site_adp_type
 _atom_site_occupancy
 _atom_site_site_symmetry_order  
 _atom_site_calc_flag
 _atom_site_refinement_flags_posn
 _atom_site_refinement_flags_adp
 _atom_site_refinement_flags_occupancy
 _atom_site_disorder_assembly
 _atom_site_disorder_group
Zn1 Zn 0.08521(10) 0.53561(7) 0.22340(4) 0.0608(3) Uani 1 1 d . . . . .
Cl1 Cl -0.4577(3) 0.67355(17) 0.14184(11) 0.0800(6) Uani 1 1 d . . . . .
Cl2 Cl -0.3436(3) 0.4646(2) 0.37382(12) 0.0900(7) Uani 1 1 d . . . . .
O1 O 0.2005(8) 0.4268(5) 0.3374(3) 0.0970(19) Uani 1 1 d . . . . .
O2 O -0.0218(7) 0.5049(4) 0.3050(3) 0.0749(14) Uani 1 1 d . . . . .
O3 O -0.1377(6) 0.5336(5) 0.1572(3) 0.0794(15) Uani 1 1 d . . . . .
O4 O -0.0168(7) 0.6213(5) 0.0874(3) 0.096(2) Uani 1 1 d . . . . .
N1 N 0.2094(7) 0.4328(5) 0.1657(3) 0.0603(13) Uani 1 1 d . . . . .
N2 N 0.2637(7) 0.6674(5) 0.2761(3) 0.0595(13) Uani 1 1 d . . . . .
C1 C 0.3659(10) 0.6772(6) 0.3426(4) 0.0701(19) Uani 1 1 d . . . . .
H1 H 0.359558 0.620931 0.362256 0.084 Uiso 1 1 calc R U . . .
C2 C 0.4795(10) 0.7654(6) 0.3834(4) 0.075(2) Uani 1 1 d . . . . .
H2A H 0.553115 0.767390 0.428518 0.090 Uiso 0.876(10) 1 calc R U P A 1
H2B H 0.553115 0.767390 0.428518 0.090 Uiso 0.124(10) 1 calc R U P A 2
C4 C 0.3793(9) 0.8422(6) 0.2889(4) 0.0686(18) Uani 1 1 d . . . . .
H4A H 0.379768 0.897931 0.268660 0.082 Uiso 0.876(10) 1 calc R U P A 1
H4B H 0.379768 0.897931 0.268660 0.082 Uiso 0.124(10) 1 calc R U P A 2
C5 C 0.2717(9) 0.7494(6) 0.2493(4) 0.0669(17) Uani 1 1 d . . . . .
H5 H 0.202830 0.743919 0.202510 0.080 Uiso 1 1 calc R U . . .
C9 C 0.9111(9) 1.0849(6) 0.5844(4) 0.0605(15) Uani 1 1 d . . . . .
C10 C 0.9059(10) 1.0066(6) 0.6219(4) 0.0725(18) Uani 1 1 d . . . . .
H10 H 0.836427 0.942352 0.598133 0.087 Uiso 1 1 calc R U . . .
C11 C 1.0016(12) 1.0251(8) 0.6921(5) 0.090(2) Uani 1 1 d . . . . .
H11 H 0.995373 0.972718 0.715792 0.108 Uiso 1 1 calc R U . . .
C12 C 1.1084(13) 1.1188(8) 0.7301(5) 0.098(3) Uani 1 1 d . . . . .
H12 H 1.176707 1.128180 0.777573 0.117 Uiso 1 1 calc R U . . .
C13 C 1.1122(11) 1.1972(7) 0.6970(5) 0.084(2) Uani 1 1 d . . . . .
H13 H 1.176947 1.261652 0.723340 0.101 Uiso 1 1 calc R U . . .
C14 C 1.0180(9) 1.1813(6) 0.6225(4) 0.0663(16) Uani 1 1 d . . . . .
C15 C 1.0355(11) 1.2611(6) 0.5864(5) 0.080(2) Uani 1 1 d . . . . .
H15 H 1.104290 1.324920 0.611882 0.096 Uiso 1 1 calc R U . . .
C16 C 0.9510(10) 1.2435(6) 0.5142(5) 0.079(2) Uani 1 1 d . . . . .
H16 H 0.967597 1.294329 0.489502 0.095 Uiso 1 1 calc R U . . .
C17 C 0.8380(10) 1.1485(6) 0.4765(4) 0.0689(18) Uani 1 1 d . . . . .
H17 H 0.777522 1.139183 0.427734 0.083 Uiso 0.876(10) 1 calc R U P A 1
H17A H 0.777522 1.139183 0.427734 0.083 Uiso 0.124(10) 1 calc R U P A 2
C18 C 0.0719(10) 0.4664(6) 0.3490(4) 0.0671(17) Uani 1 1 d . . . . .
C19 C 0.0235(10) 0.4798(5) 0.4261(4) 0.0598(15) Uani 1 1 d . . . . .
C20 C 0.1697(10) 0.4956(6) 0.4858(4) 0.0663(18) Uani 1 1 d . . . . .
H20 H 0.286304 0.493696 0.476693 0.080 Uiso 1 1 calc R U . . .
C21 C -0.1456(9) 0.4862(6) 0.4428(4) 0.0626(17) Uani 1 1 d . . . . .
C22 C -0.1431(9) 0.5696(6) 0.1005(4) 0.0647(17) Uani 1 1 d . . . . .
C23 C -0.3303(9) 0.5357(5) 0.0478(4) 0.0549(14) Uani 1 1 d . . . . .
C24 C -0.4790(8) 0.5771(5) 0.0631(3) 0.0519(15) Uani 1 1 d . . . . .
C25 C -0.3533(8) 0.4580(6) -0.0171(3) 0.0554(16) Uani 1 1 d . . . . .
H25 H -0.253871 0.430219 -0.029019 0.066 Uiso 1 1 calc R U . . .
C26 C 0.3868(10) 0.4312(6) 0.1844(4) 0.0727(19) Uani 1 1 d . . . . .
H26 H 0.455096 0.478118 0.227239 0.087 Uiso 1 1 calc R U . . .
C27 C 0.4736(10) 0.3653(6) 0.1448(4) 0.0723(19) Uani 1 1 d . . . . .
H27 H 0.597800 0.368413 0.160751 0.087 Uiso 1 1 calc R U . . .
C28 C 0.3783(10) 0.2933(6) 0.0806(4) 0.0671(16) Uani 1 1 d . . . . .
C29 C 0.1965(11) 0.2958(7) 0.0596(4) 0.080(2) Uani 1 1 d . . . . .
H29 H 0.126401 0.250601 0.016344 0.097 Uiso 1 1 calc R U . . .
C30 C 0.1181(11) 0.3654(6) 0.1025(4) 0.077(2) Uani 1 1 d . . . . .
H30 H -0.004982 0.365594 0.086820 0.092 Uiso 1 1 calc R U . . .
C31 C 0.4695(11) 0.2212(7) 0.0369(4) 0.076(2) Uani 1 1 d . . . . .
H31 H 0.592998 0.225158 0.055225 0.092 Uiso 1 1 calc R U . . .
C32 C 0.3953(12) 0.1524(7) -0.0249(5) 0.085(2) Uani 1 1 d . . . . .
H32 H 0.269659 0.144126 -0.040603 0.101 Uiso 1 1 calc R U . . .
C33 C 0.4898(13) 0.0858(7) -0.0729(5) 0.086(2) Uani 1 1 d . . . . .
C34 C 0.6647(13) 0.1162(8) -0.0760(5) 0.100(3) Uani 1 1 d . . . . .
H34 H 0.727892 0.178858 -0.045698 0.121 Uiso 1 1 calc R U . . .
C35 C 0.7578(15) 0.0562(9) -0.1240(6) 0.110(3) Uani 1 1 d . . . . .
H35 H 0.879908 0.077790 -0.124331 0.132 Uiso 1 1 calc R U . . .
C36 C 0.6594(15) -0.0341(9) -0.1693(6) 0.107(3) Uani 1 1 d . . . . .
H36 H 0.717448 -0.073670 -0.201301 0.129 Uiso 1 1 calc R U . . .
C37 C 0.4774(14) -0.0701(8) -0.1701(5) 0.094(2) Uani 1 1 d . . . . .
C38 C 0.3819(18) -0.1646(9) -0.2168(6) 0.122(3) Uani 1 1 d . . . . .
H38 H 0.440517 -0.203899 -0.248748 0.147 Uiso 1 1 calc R U . . .
C39 C 0.2095(18) -0.1980(9) -0.2157(7) 0.127(3) Uani 1 1 d . . . . .
H39 H 0.149923 -0.259646 -0.248616 0.152 Uiso 1 1 calc R U . . .
C40 C 0.1095(17) -0.1449(8) -0.1671(6) 0.121(3) Uani 1 1 d . . . . .
H40 H -0.011754 -0.169744 -0.167243 0.145 Uiso 1 1 calc R U . . .
C41 C 0.2069(13) -0.0536(8) -0.1195(5) 0.095(2) Uani 1 1 d . . . . .
H41 H 0.149202 -0.017833 -0.085203 0.114 Uiso 1 1 calc R U . . .
C42 C 0.3893(13) -0.0115(7) -0.1200(5) 0.086(2) Uani 1 1 d . . . . .
C3 C 0.4851(9) 0.8532(6) 0.3573(4) 0.0692(17) Uani 0.876(10) 1 d . . P A 1
C6 C 0.5955(11) 0.9495(7) 0.3984(5) 0.072(2) Uani 0.876(10) 1 d D . P A 1
H6 H 0.593824 1.002374 0.375254 0.087 Uiso 0.876(10) 1 calc R U P A 1
C7 C 0.7015(10) 0.9721(6) 0.4668(4) 0.064(2) Uani 0.876(10) 1 d D . P A 1
H7 H 0.702704 0.919022 0.489784 0.077 Uiso 0.876(10) 1 calc R U P A 1
C8 C 0.8145(9) 1.0696(6) 0.5092(4) 0.0619(15) Uani 0.876(10) 1 d . . P A 1
C3A C 0.4851(9) 0.8532(6) 0.3573(4) 0.0692(17) Uani 0.124(10) 1 d D . P A 2
C6A C 0.499(8) 0.975(3) 0.438(2) 0.072(2) Uani 0.124(10) 1 d D . P A 2
C7A C 0.615(4) 0.986(4) 0.504(3) 0.064(2) Uani 0.124(10) 1 d D . P A 2
C8A C 0.8145(9) 1.0696(6) 0.5092(4) 0.0619(15) Uani 0.124(10) 1 d D . P A 2
O5 O 0.2876(17) 0.2356(9) 0.3345(7) 0.209(4) Uani 1 1 d D . . . .
H5A H 0.331914 0.279818 0.316398 0.313 Uiso 1 1 calc R U . . .
C43 C 0.398(2) 0.2445(13) 0.4057(7) 0.209(4) Uani 1 1 d D . . . .
H43A H 0.435210 0.181042 0.406872 0.313 Uiso 1 1 calc R U . . .
H43B H 0.328389 0.261555 0.443374 0.313 Uiso 1 1 calc R U . . .
H43C H 0.503723 0.297038 0.414808 0.313 Uiso 1 1 calc R U . . .
 
loop_
 _atom_site_aniso_label
 _atom_site_aniso_U_11
 _atom_site_aniso_U_22
 _atom_site_aniso_U_33
 _atom_site_aniso_U_23
 _atom_site_aniso_U_13
 _atom_site_aniso_U_12
Zn1 0.0653(6) 0.0554(6) 0.0561(5) 0.0142(4) -0.0023(4) 0.0109(4)
Cl1 0.0904(13) 0.0715(15) 0.0659(12) -0.0005(10) 0.0010(10) 0.0231(11)
Cl2 0.0771(12) 0.106(2) 0.0796(14) 0.0393(13) -0.0119(10) 0.0008(12)
O1 0.105(4) 0.113(5) 0.088(4) 0.038(4) 0.026(3) 0.044(4)
O2 0.092(3) 0.075(4) 0.061(3) 0.025(3) 0.011(2) 0.021(3)
O3 0.067(3) 0.095(4) 0.068(3) 0.030(3) -0.011(2) 0.004(3)
O4 0.070(3) 0.122(5) 0.080(4) 0.037(4) -0.013(3) -0.017(3)
N1 0.068(3) 0.052(3) 0.057(3) 0.016(2) 0.004(2) 0.008(2)
N2 0.062(3) 0.053(3) 0.059(3) 0.015(2) 0.000(2) 0.010(2)
C1 0.079(4) 0.052(3) 0.068(3) 0.018(3) -0.012(3) 0.007(3)
C2 0.082(4) 0.053(3) 0.076(4) 0.019(3) -0.014(3) 0.003(3)
C4 0.068(4) 0.055(3) 0.080(3) 0.022(3) 0.002(3) 0.011(3)
C5 0.071(4) 0.056(3) 0.070(4) 0.021(3) 0.002(3) 0.011(3)
C9 0.061(3) 0.044(3) 0.073(3) 0.009(2) 0.014(2) 0.009(2)
C10 0.086(5) 0.051(4) 0.079(3) 0.015(3) 0.018(3) 0.009(3)
C11 0.111(6) 0.077(5) 0.080(4) 0.023(4) 0.014(3) 0.015(4)
C12 0.117(6) 0.087(5) 0.077(5) 0.017(3) -0.004(4) 0.013(4)
C13 0.092(5) 0.069(5) 0.079(3) 0.006(3) 0.006(3) 0.013(4)
C14 0.066(4) 0.045(3) 0.080(3) 0.005(2) 0.009(3) 0.009(3)
C15 0.089(5) 0.044(4) 0.091(4) 0.008(3) -0.004(3) -0.001(4)
C16 0.089(5) 0.044(3) 0.092(4) 0.014(3) -0.003(3) 0.001(3)
C17 0.080(4) 0.046(3) 0.071(4) 0.010(3) 0.003(3) 0.004(3)
C18 0.075(4) 0.059(5) 0.063(3) 0.020(3) 0.004(3) 0.005(3)
C19 0.076(3) 0.038(4) 0.063(3) 0.019(3) 0.002(2) 0.008(3)
C20 0.077(3) 0.052(5) 0.068(3) 0.023(4) 0.001(3) 0.009(4)
C21 0.071(3) 0.052(5) 0.061(4) 0.025(4) -0.004(3) 0.006(3)
C22 0.061(3) 0.066(5) 0.059(3) 0.013(3) -0.003(2) 0.009(3)
C23 0.059(3) 0.051(4) 0.053(3) 0.022(2) 0.002(2) 0.006(2)
C24 0.059(3) 0.048(4) 0.045(3) 0.016(3) 0.000(3) 0.004(3)
C25 0.052(4) 0.058(4) 0.057(3) 0.019(3) 0.007(3) 0.013(3)
C26 0.071(3) 0.064(5) 0.075(4) 0.013(3) -0.001(3) 0.015(3)
C27 0.073(4) 0.065(4) 0.080(4) 0.023(3) 0.003(3) 0.022(3)
C28 0.077(3) 0.062(4) 0.068(4) 0.028(3) 0.011(2) 0.019(3)
C29 0.080(3) 0.077(5) 0.073(4) 0.002(4) 0.001(3) 0.023(4)
C30 0.076(4) 0.067(5) 0.072(4) 0.000(3) -0.003(3) 0.017(3)
C31 0.085(5) 0.073(5) 0.075(4) 0.024(3) 0.014(3) 0.026(4)
C32 0.095(5) 0.077(5) 0.082(4) 0.017(3) 0.010(3) 0.032(4)
C33 0.109(4) 0.079(4) 0.080(5) 0.026(3) 0.016(4) 0.044(3)
C34 0.114(4) 0.101(6) 0.095(6) 0.026(5) 0.025(4) 0.041(4)
C35 0.122(6) 0.118(7) 0.104(6) 0.031(5) 0.031(5) 0.056(4)
C36 0.139(5) 0.107(6) 0.095(6) 0.035(4) 0.030(5) 0.062(5)
C37 0.137(5) 0.085(5) 0.074(5) 0.027(3) 0.018(4) 0.057(4)
C38 0.173(7) 0.085(6) 0.107(7) 0.017(4) 0.009(6) 0.055(5)
C39 0.174(7) 0.071(7) 0.128(8) 0.014(5) 0.004(7) 0.046(5)
C40 0.153(7) 0.075(6) 0.127(7) 0.020(4) 0.001(5) 0.040(4)
C41 0.123(4) 0.073(5) 0.096(6) 0.028(4) 0.015(4) 0.042(4)
C42 0.122(4) 0.074(4) 0.073(4) 0.028(3) 0.015(4) 0.047(3)
C3 0.070(4) 0.049(3) 0.081(3) 0.017(2) -0.002(3) 0.007(3)
C6 0.074(4) 0.046(3) 0.088(4) 0.014(3) 0.000(3) 0.009(3)
C7 0.064(4) 0.040(3) 0.083(4) 0.011(3) 0.006(3) 0.009(3)
C8 0.064(3) 0.042(3) 0.074(3) 0.008(2) 0.011(2) 0.009(2)
C3A 0.070(4) 0.049(3) 0.081(3) 0.017(2) -0.002(3) 0.007(3)
C6A 0.074(4) 0.046(3) 0.088(4) 0.014(3) 0.000(3) 0.009(3)
C7A 0.064(4) 0.040(3) 0.083(4) 0.011(3) 0.006(3) 0.009(3)
C8A 0.064(3) 0.042(3) 0.074(3) 0.008(2) 0.011(2) 0.009(2)
O5 0.212(10) 0.113(7) 0.272(14) 0.036(9) -0.002(8) 0.020(7)
C43 0.212(10) 0.113(7) 0.272(14) 0.036(9) -0.002(8) 0.020(7)
 
_geom_special_details
;
 All esds (except the esd in the dihedral angle between two l.s. planes)
 are estimated using the full covariance matrix.  The cell esds are taken
 into account individually in the estimation of esds in distances, angles
 and torsion angles; correlations between esds in cell parameters are only
 used when they are defined by crystal symmetry.  An approximate (isotropic)
 treatment of cell esds is used for estimating esds involving l.s. planes.
;
 
loop_
 _geom_bond_atom_site_label_1
 _geom_bond_atom_site_label_2
 _geom_bond_distance
 _geom_bond_site_symmetry_2
 _geom_bond_publ_flag
Zn1 O3 1.919(4) . ?
Zn1 O2 1.956(5) . ?
Zn1 N1 2.027(6) . ?
Zn1 N2 2.030(6) . ?
Cl1 C24 1.721(7) . ?
Cl2 C21 1.755(7) . ?
O1 C18 1.209(9) . ?
O2 C18 1.260(8) . ?
O3 C22 1.276(8) . ?
O4 C22 1.199(8) . ?
N1 C26 1.335(8) . ?
N1 C30 1.341(9) . ?
N2 C1 1.328(8) . ?
N2 C5 1.334(9) . ?
C1 C2 1.363(10) . ?
C1 H1 0.9300 . ?
C2 C3A 1.400(10) . ?
C2 C3 1.400(10) . ?
C2 H2A 0.9300 . ?
C2 H2B 0.9300 . ?
C4 C3A 1.368(9) . ?
C4 C3 1.368(9) . ?
C4 C5 1.383(10) . ?
C4 H4A 0.9300 . ?
C4 H4B 0.9300 . ?
C5 H5 0.9300 . ?
C9 C14 1.410(10) . ?
C9 C10 1.416(10) . ?
C9 C8A 1.440(9) . ?
C9 C8 1.440(9) . ?
C10 C11 1.351(10) . ?
C10 H10 0.9300 . ?
C11 C12 1.383(13) . ?
C11 H11 0.9300 . ?
C12 C13 1.362(12) . ?
C12 H12 0.9300 . ?
C13 C14 1.421(10) . ?
C13 H13 0.9300 . ?
C14 C15 1.420(11) . ?
C15 C16 1.357(10) . ?
C15 H15 0.9300 . ?
C16 C17 1.412(10) . ?
C16 H16 0.9300 . ?
C17 C8A 1.368(10) . ?
C17 C8 1.368(10) . ?
C17 H17 0.9300 . ?
C17 H17A 0.9300 . ?
C18 C19 1.538(10) . ?
C19 C21 1.379(10) . ?
C19 C20 1.396(9) . ?
C20 C21 1.364(9) 2_566 ?
C20 H20 0.9300 . ?
C22 C23 1.531(9) . ?
C23 C24 1.378(9) . ?
C23 C25 1.399(9) . ?
C24 C25 1.365(8) 2_465 ?
C25 H25 0.9300 . ?
C26 C27 1.359(10) . ?
C26 H26 0.9300 . ?
C27 C28 1.389(10) . ?
C27 H27 0.9300 . ?
C28 C29 1.375(10) . ?
C28 C31 1.470(11) . ?
C29 C30 1.379(11) . ?
C29 H29 0.9300 . ?
C30 H30 0.9300 . ?
C31 C32 1.305(11) . ?
C31 H31 0.9300 . ?
C32 C33 1.485(11) . ?
C32 H32 0.9300 . ?
C33 C34 1.343(12) . ?
C33 C42 1.448(13) . ?
C34 C35 1.429(13) . ?
C34 H34 0.9300 . ?
C35 C36 1.366(14) . ?
C35 H35 0.9300 . ?
C36 C37 1.390(14) . ?
C36 H36 0.9300 . ?
C37 C38 1.408(14) . ?
C37 C42 1.420(12) . ?
C38 C39 1.323(15) . ?
C38 H38 0.9300 . ?
C39 C40 1.429(15) . ?
C39 H39 0.9300 . ?
C40 C41 1.388(13) . ?
C40 H40 0.9300 . ?
C41 C42 1.419(12) . ?
C41 H41 0.9300 . ?
C3 C6 1.432(11) . ?
C6 C7 1.347(7) . ?
C6 H6 0.9300 . ?
C7 C8 1.456(10) . ?
C7 H7 0.9300 . ?
C3A C6A 1.971(10) . ?
C6A C7A 1.366(10) . ?
C6A C7A 1.56(7) 2_676 ?
C7A C8A 1.727(10) . ?
C7A C7A 1.83(10) 2_676 ?
O5 C43 1.4299(11) . ?
O5 H5A 0.8200 . ?
C43 H43A 0.9600 . ?
C43 H43B 0.9600 . ?
C43 H43C 0.9600 . ?
 
loop_
 _geom_angle_atom_site_label_1
 _geom_angle_atom_site_label_2
 _geom_angle_atom_site_label_3
 _geom_angle
 _geom_angle_site_symmetry_1
 _geom_angle_site_symmetry_3
 _geom_angle_publ_flag
O3 Zn1 O2 97.8(2) . . ?
O3 Zn1 N1 105.6(2) . . ?
O2 Zn1 N1 119.6(2) . . ?
O3 Zn1 N2 121.6(2) . . ?
O2 Zn1 N2 101.2(2) . . ?
N1 Zn1 N2 111.3(2) . . ?
C18 O2 Zn1 116.7(5) . . ?
C22 O3 Zn1 123.3(5) . . ?
C26 N1 C30 115.7(7) . . ?
C26 N1 Zn1 123.2(5) . . ?
C30 N1 Zn1 121.0(5) . . ?
C1 N2 C5 117.6(7) . . ?
C1 N2 Zn1 120.2(5) . . ?
C5 N2 Zn1 122.0(5) . . ?
N2 C1 C2 123.5(7) . . ?
N2 C1 H1 118.3 . . ?
C2 C1 H1 118.3 . . ?
C1 C2 C3A 119.8(7) . . ?
C1 C2 C3 119.8(7) . . ?
C1 C2 H2A 120.1 . . ?
C3 C2 H2A 120.1 . . ?
C1 C2 H2B 120.1 . . ?
C3A C2 H2B 120.1 . . ?
C3A C4 C5 120.9(7) . . ?
C3 C4 C5 120.9(7) . . ?
C3 C4 H4A 119.6 . . ?
C5 C4 H4A 119.6 . . ?
C3A C4 H4B 119.6 . . ?
C5 C4 H4B 119.6 . . ?
N2 C5 C4 122.0(7) . . ?
N2 C5 H5 119.0 . . ?
C4 C5 H5 119.0 . . ?
C14 C9 C10 118.0(7) . . ?
C14 C9 C8A 119.2(7) . . ?
C10 C9 C8A 122.8(7) . . ?
C14 C9 C8 119.2(7) . . ?
C10 C9 C8 122.8(7) . . ?
C11 C10 C9 120.2(8) . . ?
C11 C10 H10 119.9 . . ?
C9 C10 H10 119.9 . . ?
C10 C11 C12 122.6(9) . . ?
C10 C11 H11 118.7 . . ?
C12 C11 H11 118.7 . . ?
C13 C12 C11 119.2(9) . . ?
C13 C12 H12 120.4 . . ?
C11 C12 H12 120.4 . . ?
C12 C13 C14 120.5(9) . . ?
C12 C13 H13 119.8 . . ?
C14 C13 H13 119.8 . . ?
C9 C14 C15 120.4(7) . . ?
C9 C14 C13 119.5(8) . . ?
C15 C14 C13 120.1(7) . . ?
C16 C15 C14 119.4(7) . . ?
C16 C15 H15 120.3 . . ?
C14 C15 H15 120.3 . . ?
C15 C16 C17 120.5(8) . . ?
C15 C16 H16 119.8 . . ?
C17 C16 H16 119.8 . . ?
C8A C17 C16 122.3(7) . . ?
C8 C17 C16 122.3(7) . . ?
C8 C17 H17 118.9 . . ?
C16 C17 H17 118.9 . . ?
C8A C17 H17A 118.9 . . ?
C16 C17 H17A 118.9 . . ?
O1 C18 O2 126.0(7) . . ?
O1 C18 C19 118.6(7) . . ?
O2 C18 C19 115.2(7) . . ?
C21 C19 C20 116.8(6) . . ?
C21 C19 C18 126.9(6) . . ?
C20 C19 C18 116.1(7) . . ?
C21 C20 C19 121.6(7) 2_566 . ?
C21 C20 H20 119.2 2_566 . ?
C19 C20 H20 119.2 . . ?
C20 C21 C19 121.5(6) 2_566 . ?
C20 C21 Cl2 116.1(6) 2_566 . ?
C19 C21 Cl2 122.3(5) . . ?
O4 C22 O3 125.1(6) . . ?
O4 C22 C23 122.7(7) . . ?
O3 C22 C23 112.1(6) . . ?
C24 C23 C25 118.6(6) . . ?
C24 C23 C22 122.1(6) . . ?
C25 C23 C22 119.2(6) . . ?
C25 C24 C23 121.0(6) 2_465 . ?
C25 C24 Cl1 118.5(5) 2_465 . ?
C23 C24 Cl1 120.5(5) . . ?
C24 C25 C23 120.4(6) 2_465 . ?
C24 C25 H25 119.8 2_465 . ?
C23 C25 H25 119.8 . . ?
N1 C26 C27 124.0(7) . . ?
N1 C26 H26 118.0 . . ?
C27 C26 H26 118.0 . . ?
C26 C27 C28 120.5(7) . . ?
C26 C27 H27 119.7 . . ?
C28 C27 H27 119.7 . . ?
C29 C28 C27 116.1(7) . . ?
C29 C28 C31 122.5(8) . . ?
C27 C28 C31 121.4(7) . . ?
C28 C29 C30 120.0(8) . . ?
C28 C29 H29 120.0 . . ?
C30 C29 H29 120.0 . . ?
N1 C30 C29 123.7(7) . . ?
N1 C30 H30 118.2 . . ?
C29 C30 H30 118.2 . . ?
C32 C31 C28 126.8(8) . . ?
C32 C31 H31 116.6 . . ?
C28 C31 H31 116.6 . . ?
C31 C32 C33 127.0(8) . . ?
C31 C32 H32 116.5 . . ?
C33 C32 H32 116.5 . . ?
C34 C33 C42 119.3(9) . . ?
C34 C33 C32 121.2(9) . . ?
C42 C33 C32 119.5(8) . . ?
C33 C34 C35 122.8(11) . . ?
C33 C34 H34 118.6 . . ?
C35 C34 H34 118.6 . . ?
C36 C35 C34 117.1(10) . . ?
C36 C35 H35 121.5 . . ?
C34 C35 H35 121.5 . . ?
C35 C36 C37 123.6(10) . . ?
C35 C36 H36 118.2 . . ?
C37 C36 H36 118.2 . . ?
C36 C37 C38 121.8(10) . . ?
C36 C37 C42 118.5(10) . . ?
C38 C37 C42 119.7(11) . . ?
C39 C38 C37 120.6(12) . . ?
C39 C38 H38 119.7 . . ?
C37 C38 H38 119.7 . . ?
C38 C39 C40 123.9(13) . . ?
C38 C39 H39 118.0 . . ?
C40 C39 H39 118.0 . . ?
C41 C40 C39 115.0(12) . . ?
C41 C40 H40 122.5 . . ?
C39 C40 H40 122.5 . . ?
C40 C41 C42 123.9(10) . . ?
C40 C41 H41 118.0 . . ?
C42 C41 H41 118.0 . . ?
C41 C42 C37 116.9(10) . . ?
C41 C42 C33 124.5(8) . . ?
C37 C42 C33 118.7(9) . . ?
C4 C3 C2 116.2(7) . . ?
C4 C3 C6 120.8(7) . . ?
C2 C3 C6 123.0(7) . . ?
C7 C6 C3 127.3(8) . . ?
C7 C6 H6 116.4 . . ?
C3 C6 H6 116.4 . . ?
C6 C7 C8 127.8(8) . . ?
C6 C7 H7 116.1 . . ?
C8 C7 H7 116.1 . . ?
C17 C8 C9 118.1(7) . . ?
C17 C8 C7 120.0(7) . . ?
C9 C8 C7 121.9(7) . . ?
C4 C3A C2 116.2(7) . . ?
C4 C3A C6A 119.7(15) . . ?
C2 C3A C6A 111.7(18) . . ?
C7A C6A C7A 77(4) . 2_676 ?
C7A C6A C3A 117(4) . . ?
C7A C6A C3A 138(4) 2_676 . ?
C6A C7A C8A 110(4) . . ?
C6A C7A C8A 114(4) 2_676 . ?
C6A C7A C7A 56(3) . 2_676 ?
C6A C7A C7A 47(2) 2_676 2_676 ?
C8A C7A C7A 127(4) . 2_676 ?
C17 C8A C9 118.1(7) . . ?
C17 C8A C7A 128.3(17) . . ?
C9 C8A C7A 103.5(16) . . ?
C43 O5 H5A 109.5 . . ?
O5 C43 H43A 109.5 . . ?
O5 C43 H43B 109.5 . . ?
H43A C43 H43B 109.5 . . ?
O5 C43 H43C 109.5 . . ?
H43A C43 H43C 109.5 . . ?
H43B C43 H43C 109.5 . . ?
 
loop_
 _geom_torsion_atom_site_label_1
 _geom_torsion_atom_site_label_2
 _geom_torsion_atom_site_label_3
 _geom_torsion_atom_site_label_4
 _geom_torsion
 _geom_torsion_site_symmetry_1
 _geom_torsion_site_symmetry_2
 _geom_torsion_site_symmetry_3
 _geom_torsion_site_symmetry_4
 _geom_torsion_publ_flag
C5 N2 C1 C2 -1.2(11) . . . . ?
Zn1 N2 C1 C2 -175.4(6) . . . . ?
N2 C1 C2 C3A 3.4(12) . . . . ?
N2 C1 C2 C3 3.4(12) . . . . ?
C1 N2 C5 C4 -1.0(11) . . . . ?
Zn1 N2 C5 C4 173.0(5) . . . . ?
C3A C4 C5 N2 1.1(12) . . . . ?
C3 C4 C5 N2 1.1(12) . . . . ?
C14 C9 C10 C11 -0.1(11) . . . . ?
C8A C9 C10 C11 179.0(7) . . . . ?
C8 C9 C10 C11 179.0(7) . . . . ?
C9 C10 C11 C12 -0.5(13) . . . . ?
C10 C11 C12 C13 2.8(15) . . . . ?
C11 C12 C13 C14 -4.4(14) . . . . ?
C10 C9 C14 C15 176.8(7) . . . . ?
C8A C9 C14 C15 -2.3(10) . . . . ?
C8 C9 C14 C15 -2.3(10) . . . . ?
C10 C9 C14 C13 -1.5(10) . . . . ?
C8A C9 C14 C13 179.4(6) . . . . ?
C8 C9 C14 C13 179.4(6) . . . . ?
C12 C13 C14 C9 3.8(12) . . . . ?
C12 C13 C14 C15 -174.5(8) . . . . ?
C9 C14 C15 C16 -1.1(12) . . . . ?
C13 C14 C15 C16 177.2(7) . . . . ?
C14 C15 C16 C17 3.6(12) . . . . ?
C15 C16 C17 C8A -2.7(12) . . . . ?
C15 C16 C17 C8 -2.7(12) . . . . ?
Zn1 O2 C18 O1 -17.0(11) . . . . ?
Zn1 O2 C18 C19 158.0(5) . . . . ?
O1 C18 C19 C21 -154.0(8) . . . . ?
O2 C18 C19 C21 30.7(11) . . . . ?
O1 C18 C19 C20 31.8(10) . . . . ?
O2 C18 C19 C20 -143.6(7) . . . . ?
C21 C19 C20 C21 1.7(12) . . . 2_566 ?
C18 C19 C20 C21 176.5(7) . . . 2_566 ?
C20 C19 C21 C20 -1.7(12) . . . 2_566 ?
C18 C19 C21 C20 -175.9(7) . . . 2_566 ?
C20 C19 C21 Cl2 -178.1(5) . . . . ?
C18 C19 C21 Cl2 7.7(11) . . . . ?
Zn1 O3 C22 O4 -11.5(12) . . . . ?
Zn1 O3 C22 C23 166.2(5) . . . . ?
O4 C22 C23 C24 -106.6(9) . . . . ?
O3 C22 C23 C24 75.6(9) . . . . ?
O4 C22 C23 C25 75.3(10) . . . . ?
O3 C22 C23 C25 -102.5(8) . . . . ?
C25 C23 C24 C25 1.5(11) . . . 2_465 ?
C22 C23 C24 C25 -176.6(6) . . . 2_465 ?
C25 C23 C24 Cl1 -179.5(5) . . . . ?
C22 C23 C24 Cl1 2.4(9) . . . . ?
C24 C23 C25 C24 -1.5(11) . . . 2_465 ?
C22 C23 C25 C24 176.7(6) . . . 2_465 ?
C30 N1 C26 C27 -1.6(11) . . . . ?
Zn1 N1 C26 C27 -177.4(6) . . . . ?
N1 C26 C27 C28 -0.3(12) . . . . ?
C26 C27 C28 C29 2.0(12) . . . . ?
C26 C27 C28 C31 180.0(7) . . . . ?
C27 C28 C29 C30 -1.7(12) . . . . ?
C31 C28 C29 C30 -179.7(8) . . . . ?
C26 N1 C30 C29 1.9(12) . . . . ?
Zn1 N1 C30 C29 177.9(7) . . . . ?
C28 C29 C30 N1 -0.3(14) . . . . ?
C29 C28 C31 C32 -0.3(13) . . . . ?
C27 C28 C31 C32 -178.2(9) . . . . ?
C28 C31 C32 C33 174.0(8) . . . . ?
C31 C32 C33 C34 -28.9(14) . . . . ?
C31 C32 C33 C42 154.2(9) . . . . ?
C42 C33 C34 C35 -0.3(13) . . . . ?
C32 C33 C34 C35 -177.1(8) . . . . ?
C33 C34 C35 C36 1.8(15) . . . . ?
C34 C35 C36 C37 -0.8(16) . . . . ?
C35 C36 C37 C38 -178.9(10) . . . . ?
C35 C36 C37 C42 -1.7(15) . . . . ?
C36 C37 C38 C39 178.9(10) . . . . ?
C42 C37 C38 C39 1.7(16) . . . . ?
C37 C38 C39 C40 -2.2(19) . . . . ?
C38 C39 C40 C41 -0.1(17) . . . . ?
C39 C40 C41 C42 2.8(15) . . . . ?
C40 C41 C42 C37 -3.2(13) . . . . ?
C40 C41 C42 C33 177.2(9) . . . . ?
C36 C37 C42 C41 -176.4(8) . . . . ?
C38 C37 C42 C41 0.8(12) . . . . ?
C36 C37 C42 C33 3.2(12) . . . . ?
C38 C37 C42 C33 -179.6(8) . . . . ?
C34 C33 C42 C41 177.3(8) . . . . ?
C32 C33 C42 C41 -5.8(13) . . . . ?
C34 C33 C42 C37 -2.3(12) . . . . ?
C32 C33 C42 C37 174.6(7) . . . . ?
C5 C4 C3 C2 1.1(11) . . . . ?
C5 C4 C3 C6 -179.6(7) . . . . ?
C1 C2 C3 C4 -3.2(12) . . . . ?
C1 C2 C3 C6 177.5(8) . . . . ?
C4 C3 C6 C7 177.9(8) . . . . ?
C2 C3 C6 C7 -2.8(14) . . . . ?
C3 C6 C7 C8 179.9(8) . . . . ?
C16 C17 C8 C9 -0.8(11) . . . . ?
C16 C17 C8 C7 -177.8(7) . . . . ?
C14 C9 C8 C17 3.2(10) . . . . ?
C10 C9 C8 C17 -175.9(7) . . . . ?
C14 C9 C8 C7 -179.8(7) . . . . ?
C10 C9 C8 C7 1.1(10) . . . . ?
C6 C7 C8 C17 -7.7(13) . . . . ?
C6 C7 C8 C9 175.3(8) . . . . ?
C5 C4 C3A C2 1.1(11) . . . . ?
C5 C4 C3A C6A -138(2) . . . . ?
C1 C2 C3A C4 -3.2(12) . . . . ?
C1 C2 C3A C6A 139(2) . . . . ?
C7A C6A C7A C6A 0.001(5) 2_676 . . 2_676 ?
C3A C6A C7A C6A -138(6) . . . 2_676 ?
C7A C6A C7A C8A -122(5) 2_676 . . . ?
C3A C6A C7A C8A 100(5) . . . . ?
C3A C6A C7A C7A -138(5) . . . 2_676 ?
C16 C17 C8A C9 -0.8(11) . . . . ?
C16 C17 C8A C7A 139(3) . . . . ?
C14 C9 C8A C17 3.2(10) . . . . ?
C10 C9 C8A C17 -175.9(7) . . . . ?
C14 C9 C8A C7A -145(2) . . . . ?
C10 C9 C8A C7A 36(2) . . . . ?
C6A C7A C8A C17 28(6) . . . . ?
C6A C7A C8A C17 -87(5) 2_676 . . . ?
C7A C7A C8A C17 -34(7) 2_676 . . . ?
C6A C7A C8A C9 172(3) . . . . ?
C6A C7A C8A C9 57(4) 2_676 . . . ?
C7A C7A C8A C9 110(5) 2_676 . . . ?
 
_refine_diff_density_max    0.677
_refine_diff_density_min   -1.027
_refine_diff_density_rms    0.085

_shelx_res_file
;
TITL g22leh149a_a.res in P-1
    g22leh149a.res
    created by SHELXL-2018/3 at 15:53:51 on 04-Jul-2022
REM Old TITL g22leh149a in P-1
REM SHELXT solution in P-1: R1 0.229, Rweak 0.013, Alpha 0.061
REM <I/s> 0.000 for 0 systematic absences, Orientation as input
REM Formula found by SHELXT: C40 N2 O6 Cl2 Zn
CELL 0.71073 7.568 13.7477 18.9056 103.066 99.564 98.439
ZERR 2 0.001 0.0014 0.0025 0.01 0.011 0.011
LATT 1
SFAC C H Cl N O Zn
UNIT 86 63.49 4 4 10 2
EADP C3 C3A
EADP C7 C7A
EADP C6 C6A
EADP C8 C8A
RIGU 0.001 0.002
EADP C43 O5
DFIX 1.43 0.001 O5 C43
DFIX 1.36 0.01 C7A C6A
DFIX 1.36 0.01 C7 C6
DFIX 1.729 0.01 C7A C8A
DFIX 1.97 0.01 C6A C3A
EXYZ C3 C3A
EXYZ C8 C8A

L.S. 20
PLAN  5
TEMP 21
CONF
BOND
list 4
MORE -1
BOND $H
fmap 2
acta
OMIT -2 2 3
OMIT -2 0 3
OMIT -1 3 1
OMIT -2 1 3
OMIT -2 -1 1
OMIT -2 2 1
OMIT -1 0 4
REM <olex2.extras>
REM <HklSrc "%.\\g22leh149a.hkl">
REM </olex2.extras>

WGHT    0.130200
FVAR       0.41771   0.87647
ZN1   6    0.085212    0.535607    0.223396    11.00000    0.06534    0.05538 =
         0.05611    0.01420   -0.00231    0.01088
CL1   3   -0.457654    0.673554    0.141843    11.00000    0.09042    0.07154 =
         0.06594   -0.00052    0.00101    0.02314
CL2   3   -0.343607    0.464639    0.373821    11.00000    0.07706    0.10570 =
         0.07962    0.03930   -0.01186    0.00083
O1    5    0.200520    0.426847    0.337445    11.00000    0.10527    0.11307 =
         0.08826    0.03751    0.02638    0.04422
O2    5   -0.021806    0.504912    0.305039    11.00000    0.09192    0.07503 =
         0.06133    0.02498    0.01085    0.02141
O3    5   -0.137713    0.533640    0.157188    11.00000    0.06672    0.09544 =
         0.06769    0.02993   -0.01135    0.00417
O4    5   -0.016766    0.621340    0.087434    11.00000    0.07005    0.12154 =
         0.07968    0.03708   -0.01292   -0.01701
N1    4    0.209427    0.432792    0.165652    11.00000    0.06760    0.05242 =
         0.05732    0.01600    0.00396    0.00773
N2    4    0.263748    0.667401    0.276143    11.00000    0.06182    0.05335 =
         0.05885    0.01497    0.00011    0.01028
C1    1    0.365900    0.677228    0.342580    11.00000    0.07937    0.05249 =
         0.06799    0.01812   -0.01222    0.00693
AFIX  43
H1    2    0.359558    0.620931    0.362256    11.00000   -1.20000
AFIX   0
C2    1    0.479512    0.765445    0.383438    11.00000    0.08177    0.05324 =
         0.07634    0.01881   -0.01379    0.00340
PART 1
AFIX  43
H2A   2    0.553115    0.767390    0.428518    21.00000   -1.20000
AFIX  43
PART 2
H2B   2    0.553115    0.767390    0.428518   -21.00000   -1.20000
AFIX   0
PART 0
C4    1    0.379319    0.842202    0.288865    11.00000    0.06817    0.05452 =
         0.08028    0.02158    0.00207    0.01110
PART 1
AFIX  43
H4A   2    0.379768    0.897931    0.268660    21.00000   -1.20000
AFIX  43
PART 2
H4B   2    0.379768    0.897931    0.268660   -21.00000   -1.20000
AFIX   0
PART 0
C5    1    0.271738    0.749380    0.249287    11.00000    0.07133    0.05645 =
         0.07010    0.02103    0.00169    0.01086
AFIX  43
H5    2    0.202830    0.743919    0.202510    11.00000   -1.20000
AFIX   0
C9    1    0.911072    1.084947    0.584353    11.00000    0.06147    0.04383 =
         0.07274    0.00870    0.01371    0.00929
C10   1    0.905890    1.006643    0.621883    11.00000    0.08564    0.05140 =
         0.07852    0.01495    0.01772    0.00867
AFIX  43
H10   2    0.836427    0.942352    0.598133    11.00000   -1.20000
AFIX   0
C11   1    1.001567    1.025098    0.692074    11.00000    0.11119    0.07654 =
         0.08023    0.02275    0.01390    0.01501
AFIX  43
H11   2    0.995373    0.972718    0.715792    11.00000   -1.20000
AFIX   0
C12   1    1.108362    1.118808    0.730054    11.00000    0.11687    0.08695 =
         0.07652    0.01683   -0.00443    0.01287
AFIX  43
H12   2    1.176707    1.128180    0.777573    11.00000   -1.20000
AFIX   0
C13   1    1.112201    1.197217    0.696993    11.00000    0.09186    0.06910 =
         0.07927    0.00573    0.00583    0.01320
AFIX  43
H13   2    1.176947    1.261652    0.723340    11.00000   -1.20000
AFIX   0
C14   1    1.017964    1.181274    0.622513    11.00000    0.06569    0.04521 =
         0.07998    0.00540    0.00901    0.00936
C15   1    1.035487    1.261091    0.586361    11.00000    0.08941    0.04391 =
         0.09068    0.00827   -0.00400   -0.00138
AFIX  43
H15   2    1.104290    1.324920    0.611882    11.00000   -1.20000
AFIX   0
C16   1    0.950984    1.243470    0.514236    11.00000    0.08916    0.04387 =
         0.09164    0.01414   -0.00269    0.00111
AFIX  43
H16   2    0.967597    1.294329    0.489502    11.00000   -1.20000
AFIX   0
C17   1    0.838021    1.148462    0.476486    11.00000    0.07955    0.04626 =
         0.07106    0.00952    0.00336    0.00410
PART 1
AFIX  43
H17   2    0.777522    1.139183    0.427734    21.00000   -1.20000
AFIX  43
PART 2
H17A  2    0.777522    1.139183    0.427734   -21.00000   -1.20000
AFIX   0
PART 0
C18   1    0.071925    0.466395    0.348994    11.00000    0.07496    0.05905 =
         0.06317    0.01978    0.00381    0.00520
C19   1    0.023531    0.479822    0.426061    11.00000    0.07608    0.03827 =
         0.06292    0.01933    0.00233    0.00762
C20   1    0.169667    0.495621    0.485807    11.00000    0.07668    0.05215 =
         0.06762    0.02328    0.00055    0.00851
AFIX  43
H20   2    0.286304    0.493696    0.476693    11.00000   -1.20000
AFIX   0
C21   1   -0.145578    0.486188    0.442783    11.00000    0.07076    0.05247 =
         0.06140    0.02478   -0.00387    0.00590
C22   1   -0.143101    0.569605    0.100465    11.00000    0.06142    0.06586 =
         0.05876    0.01252   -0.00263    0.00920
C23   1   -0.330281    0.535677    0.047767    11.00000    0.05905    0.05140 =
         0.05346    0.02159    0.00241    0.00605
C24   1   -0.479016    0.577137    0.063115    11.00000    0.05917    0.04820 =
         0.04478    0.01590    0.00039    0.00439
C25   1   -0.353332    0.458022   -0.017142    11.00000    0.05245    0.05848 =
         0.05659    0.01900    0.00704    0.01293
AFIX  43
H25   2   -0.253871    0.430219   -0.029019    11.00000   -1.20000
AFIX   0
C26   1    0.386796    0.431235    0.184433    11.00000    0.07051    0.06446 =
         0.07536    0.01256   -0.00145    0.01545
AFIX  43
H26   2    0.455096    0.478118    0.227239    11.00000   -1.20000
AFIX   0
C27   1    0.473568    0.365293    0.144788    11.00000    0.07277    0.06466 =
         0.07982    0.02291    0.00316    0.02171
AFIX  43
H27   2    0.597800    0.368413    0.160751    11.00000   -1.20000
AFIX   0
C28   1    0.378295    0.293279    0.080632    11.00000    0.07662    0.06245 =
         0.06792    0.02780    0.01109    0.01853
C29   1    0.196489    0.295815    0.059563    11.00000    0.07980    0.07725 =
         0.07285    0.00160    0.00117    0.02296
AFIX  43
H29   2    0.126401    0.250601    0.016344    11.00000   -1.20000
AFIX   0
C30   1    0.118094    0.365393    0.102512    11.00000    0.07619    0.06698 =
         0.07211    0.00026   -0.00281    0.01683
AFIX  43
H30   2   -0.004982    0.365594    0.086820    11.00000   -1.20000
AFIX   0
C31   1    0.469549    0.221250    0.036923    11.00000    0.08541    0.07324 =
         0.07538    0.02371    0.01404    0.02552
AFIX  43
H31   2    0.592998    0.225158    0.055225    11.00000   -1.20000
AFIX   0
C32   1    0.395336    0.152382   -0.024900    11.00000    0.09541    0.07690 =
         0.08154    0.01688    0.00951    0.03239
AFIX  43
H32   2    0.269659    0.144126   -0.040603    11.00000   -1.20000
AFIX   0
C33   1    0.489849    0.085779   -0.072884    11.00000    0.10890    0.07851 =
         0.07955    0.02592    0.01574    0.04424
C34   1    0.664713    0.116155   -0.076027    11.00000    0.11371    0.10098 =
         0.09499    0.02568    0.02549    0.04143
AFIX  43
H34   2    0.727892    0.178858   -0.045698    11.00000   -1.20000
AFIX   0
C35   1    0.757764    0.056238   -0.123975    11.00000    0.12151    0.11793 =
         0.10400    0.03076    0.03148    0.05587
AFIX  43
H35   2    0.879908    0.077790   -0.124331    11.00000   -1.20000
AFIX   0
C36   1    0.659421   -0.034102   -0.169275    11.00000    0.13921    0.10708 =
         0.09467    0.03544    0.02987    0.06218
AFIX  43
H36   2    0.717448   -0.073670   -0.201301    11.00000   -1.20000
AFIX   0
C37   1    0.477388   -0.070148   -0.170139    11.00000    0.13680    0.08526 =
         0.07384    0.02652    0.01756    0.05687
C38   1    0.381879   -0.164598   -0.216831    11.00000    0.17309    0.08461 =
         0.10744    0.01681    0.00895    0.05513
AFIX  43
H38   2    0.440517   -0.203899   -0.248748    11.00000   -1.20000
AFIX   0
C39   1    0.209542   -0.197979   -0.215741    11.00000    0.17361    0.07065 =
         0.12843    0.01367    0.00395    0.04608
AFIX  43
H39   2    0.149923   -0.259646   -0.248616    11.00000   -1.20000
AFIX   0
C40   1    0.109496   -0.144932   -0.167058    11.00000    0.15255    0.07451 =
         0.12739    0.02017    0.00106    0.04019
AFIX  43
H40   2   -0.011754   -0.169744   -0.167243    11.00000   -1.20000
AFIX   0
C41   1    0.206931   -0.053567   -0.119463    11.00000    0.12348    0.07294 =
         0.09636    0.02786    0.01525    0.04171
AFIX  43
H41   2    0.149202   -0.017833   -0.085203    11.00000   -1.20000
AFIX   0
C42   1    0.389349   -0.011470   -0.119982    11.00000    0.12233    0.07409 =
         0.07296    0.02818    0.01525    0.04652
PART 1
C3    1    0.485093    0.853166    0.357337    21.00000    0.07020    0.04863 =
         0.08116    0.01659   -0.00173    0.00685
C6    1    0.595507    0.949499    0.398408    21.00000    0.07421    0.04645 =
         0.08784    0.01426   -0.00046    0.00941
AFIX  43
H6    2    0.593824    1.002374    0.375254    21.00000   -1.20000
AFIX   0
C7    1    0.701524    0.972099    0.466819    21.00000    0.06411    0.03981 =
         0.08326    0.01136    0.00589    0.00907
AFIX  43
H7    2    0.702704    0.919022    0.489784    21.00000   -1.20000
AFIX   0
C8    1    0.814524    1.069595    0.509173    21.00000    0.06437    0.04239 =
         0.07385    0.00775    0.01081    0.00907
PART 2
C3A   1    0.485093    0.853166    0.357337   -21.00000    0.07020    0.04863 =
         0.08116    0.01659   -0.00173    0.00685
C6A   1    0.498509    0.975283    0.437750   -21.00000    0.07421    0.04645 =
         0.08784    0.01426   -0.00046    0.00941
C7A   1    0.615480    0.986013    0.503523   -21.00000    0.06411    0.03981 =
         0.08326    0.01136    0.00589    0.00907
C8A   1    0.814524    1.069595    0.509173   -21.00000    0.06437    0.04239 =
         0.07385    0.00775    0.01081    0.00907

PART 0
O5    5    0.287643    0.235573    0.334532    11.00000    0.21185    0.11297 =
         0.27235    0.03607   -0.00242    0.01966
AFIX 147
H5A   2    0.331914    0.279818    0.316398    11.00000   -1.50000
AFIX   0
C43   1    0.397791    0.244539    0.405747    11.00000    0.21185    0.11297 =
         0.27235    0.03607   -0.00242    0.01966
AFIX 137
H43A  2    0.435210    0.181042    0.406872    11.00000   -1.50000
H43B  2    0.328389    0.261555    0.443374    11.00000   -1.50000
H43C  2    0.503723    0.297038    0.414808    11.00000   -1.50000
AFIX   0
HKLF 4


REM  g22leh149a_a.res in P-1
REM wR2 = 0.2918, GooF = S = 1.024, Restrained GooF = 1.000 for all data
REM R1 = 0.0865 for 3398 Fo > 4sig(Fo) and 0.1795 for all 7532 data
REM 481 parameters refined using 450 restraints

END

WGHT      0.1302      0.0000

REM Highest difference peak  0.677,  deepest hole -1.027,  1-sigma level  0.085
Q1    1  -0.0127  0.5778  0.2528  11.00000  0.05    0.68
Q2    1   0.2999  0.2628  0.4188  11.00000  0.05    0.53
Q3    1   0.0078  0.5182  0.1473  11.00000  0.05    0.52
Q4    1   0.1523  0.5744  0.3021  11.00000  0.05    0.50
Q5    1  -0.5775  0.6995  0.1650  11.00000  0.05    0.39
;
_shelx_res_checksum     225

_shelx_hkl_file
;
   0   0   4  743.96   17.78
   0   0  -4  799.35   16.95
   0   0   4  774.89   16.76
   0   0   5    4.97    1.88
   0   0   5    5.02    1.54
   0   0  -5    4.86    1.64
   0   0   6    1.04    0.99
   0   0   6   -0.28    1.23
   0   0  -6    2.03    0.69
   0   0   7  242.55   13.60
   0   0   7  226.90   12.08
   0   0  -7  243.04   12.04
   0   0   8   85.71    8.59
   0   0  -8   75.77    7.01
   0   0   9   30.63    5.58
   0   0  -9   25.56    4.32
   0   0  10    4.62    2.27
   0   0 -10    4.81    1.85
   0   0  11  148.89   13.94
   0   0 -11  146.37   11.46
   0   0  12   18.48    4.90
   0   0 -12   19.17    5.24
   0   0 -12   21.30    4.41
   0   0  13  158.40   15.83
   0   0 -13  149.51   12.12
   0   0 -13  173.21   19.27
   0   0 -13  171.25   16.51
   0   0 -14  122.64   17.11
   0   0 -14  119.70   10.93
   0   0 -15   59.07   12.63
   0   0 -15   67.73    8.51
   0   0 -16   25.18    8.10
   0   0 -16   21.26    4.56
   0   0 -17   -0.58    1.43
   0   0 -17   -3.52    4.74
   0   0 -18    8.41    6.45
   0   0 -19    1.01    4.07
   0   0 -20    3.60    3.32
   0   0 -21   -2.50    3.97
   0   0 -22   -1.40    5.42
   0   1 -22    1.72    6.80
   0   1 -21    3.91    6.50
   0   1 -20   -0.80    4.90
   0   1 -19   -3.45    4.80
   0   1 -18   19.25    6.59
   0  -1  17    2.26    3.42
   0   1 -17    2.51    2.68
   0  -1  16    2.36    2.72
   0  -1  15   15.63    6.10
   0   1 -14   96.79    8.48
   0  -1  14  106.28   13.00
   0   1 -13   31.46    4.92
   0   1 -13   54.13    9.21
   0  -1  13   47.61    8.54
   0   1 -12   41.60    7.75
   0  -1  12   29.23    6.30
   0   1 -12   29.69    4.62
   0  -1  11   17.68    4.77
   0   1 -11   23.42    4.03
   0  -1  10   97.73   10.11
   0  -1  10   89.09    7.88
   0   1 -10   86.17    7.14
   0  -1   9  400.45   19.12
   0  -1   9  396.39   15.61
   0   1  -9  389.74   14.38
   0  -1   8   70.64    7.81
   0  -1   8   74.63    6.44
   0   1  -8   72.95    5.92
   0  -1   7  968.17   21.21
   0   1  -7  944.19   19.59
   0  -1   7  976.62   26.06
   0   1  -6   97.11    5.87
   0  -1   6   95.93    6.17
   0  -1   6   90.56    7.48
   0   1  -5  502.18   12.21
   0  -1   5  473.64   15.40
   0  -1   4  161.23    6.28
   0  -1   4  152.46    7.65
   0  -1  -3    4.18    1.49
   0  -1  -3    4.95    1.71
   0  -1  -4  104.05    8.37
   0  -1  -4   95.63    8.07
   0  -1  -5   76.74    8.06
   0  -1  -5   75.80    7.79
   0  -1  -6  111.66   10.52
   0  -1  -6  100.70    9.30
   0  -1  -7    8.37    3.50
   0  -1  -7    6.97    3.08
   0  -1  -8  100.21   10.00
   0  -1  -8  100.99   11.38
   0  -1  -9   76.50    9.37
   0  -1  -9   82.75   11.45
   0  -1 -10  118.75   11.95
   0  -1 -10  128.65   15.26
   0  -1 -11   88.75   10.25
   0  -1 -11   89.83   12.47
   0  -1 -12   13.47    5.81
   0  -1 -12    9.58    3.79
   0  -1 -12   13.02    4.51
   0  -1 -13  169.34   14.79
   0  -1 -13  168.79   19.24
   0  -1 -14   61.94    8.83
   0  -1 -14   62.36   11.76
   0  -1 -15  137.36   13.37
   0  -1 -15  124.70   17.74
   0  -1 -16   66.84    9.56
   0  -1 -16   56.23   12.50
   0  -1 -17    6.11    2.41
   0  -1 -17    6.68    4.60
   0  -1 -18    7.34    4.99
   0  -1 -19   -0.29    3.56
   0  -1 -20    7.58    6.18
   0  -1 -21   -8.05    6.24
   0  -1 -22    2.13    4.86
   0   2 -23   20.70   10.55
   0   2 -22    0.46    4.02
   0   2 -21    8.22    7.26
   0   2 -20   12.50    7.32
   0  -2  20   16.69    7.61
   0  -2  19   10.62    5.22
   0  -2  18   46.51   10.32
   0  -2  17    2.19    3.04
   0  -2  16   -0.39    2.11
   0  -2  15   34.07    7.66
   0  -2  14   17.40    5.72
   0   2 -13   47.85    8.79
   0  -2  13   36.61    5.27
   0  -2  13   38.19    7.39
   0  -2  12  151.56   13.59
   0  -2  12  137.19    9.90
   0  -2  11   19.67    5.00
   0  -2  11   26.11    4.34
   0  -2  10  201.73   11.06
   0  -2  10  205.44   14.35
   0  -2   9  291.40   12.72
   0  -2   9  300.54   16.74
   0  -2   8   21.15    4.12
   0  -2   8   24.68    3.46
   0  -2   7  117.36    7.40
   0   2  -7  119.44    9.56
   0  -2   7  119.55    9.32
   0  -2   6   53.37    4.98
   0   2  -6   54.20    6.10
   0  -2   6   55.46    6.19
   0  -2   5  181.45   10.43
   0  -2   4  692.35   18.72
   0  -2   3 1767.15   28.08
   0  -2  -1   17.70    3.21
   0  -2  -2 1718.07   31.08
   0  -2  -3    6.91    2.33
   0  -2  -4  157.16   11.14
   0  -2  -5   38.27    5.99
   0  -2  -5   34.21    6.34
   0  -2  -6   22.26    4.92
   0  -2  -6   19.06    4.84
   0  -2  -7  135.39   12.93
   0  -2  -7  145.93   13.68
   0  -2  -8   33.32    7.27
   0  -2  -8   31.66    6.82
   0  -2  -9   30.42    6.79
   0  -2  -9   26.76    6.03
   0  -2 -10   64.05    9.64
   0  -2 -10   53.37    9.86
   0  -2 -11   14.50    5.13
   0  -2 -11   11.53    4.72
   0  -2 -12   10.62    5.35
   0  -2 -12    9.44    4.12
   0  -2 -12   12.68    4.22
   0  -2 -13  113.01   13.50
   0  -2 -13   94.35   14.33
   0  -2 -14    5.81    2.72
   0  -2 -14   -0.41    2.62
   0  -2 -15  175.51   17.53
   0  -2 -15  153.10   20.08
   0  -2 -16   10.88    3.76
   0  -2 -16    5.33    4.69
   0  -2 -17   30.50    9.34
   0  -2 -18   25.86    9.13
   0  -2 -19    2.62    6.08
   0  -2 -20    2.87    4.63
   0  -2 -21   -0.14    4.50
   0   3 -23   12.76    7.57
   0   3 -22    1.95    3.55
   0  -3  22    2.03    3.55
   0  -3  21   12.54    6.15
   0  -3  20    7.22    4.51
   0  -3  19   17.71    6.75
   0  -3  18   26.39    7.71
   0  -3  17    3.89    2.64
   0  -3  16    2.77    2.22
   0  -3  15   17.25    5.06
   0  -3  14   35.61    4.92
   0  -3  14   34.69    7.72
   0   3 -13   12.57    5.21
   0  -3  13    5.50    3.55
   0  -3  13    5.24    2.34
   0  -3  12  281.56   14.27
   0  -3  12  308.30   19.87
   0  -3  11   13.57    3.39
   0  -3  11   18.78    5.14
   0  -3  10  154.14   10.06
   0  -3  10  162.04   13.26
   0  -3   9    2.10    1.69
   0  -3   9    3.62    1.95
   0  -3   8  244.13   14.77
   0  -3   8  227.06   11.89
   0  -3   7  866.93   26.82
   0   3  -7  849.95   26.76
   0   3  -6  223.62   13.11
   0  -3   6  215.07   12.84
   0  -3   5 6239.98   66.56
   0   3  -5 6214.16   66.88
   0  -3   4 4116.28   52.55
   0  -3   3  640.80   19.87
   0  -3   2   33.27    4.85
   0  -3   1  293.28   14.84
   0  -3   0 1888.97   37.46
   0  -3  -1  828.42   24.92
   0  -3  -2  910.87   26.54
   0  -3  -3  105.20    9.75
   0  -3  -4  119.31   10.52
   0  -3  -5   35.73    5.99
   0  -3  -6  111.33   13.08
   0  -3  -6  132.97   12.93
   0  -3  -7  201.34   17.63
   0  -3  -7  230.23   17.55
   0  -3  -8   33.28    7.53
   0  -3  -8   36.31    7.95
   0  -3  -9  143.44   15.46
   0  -3  -9  152.73   16.03
   0  -3 -10   23.10    7.15
   0  -3 -10   35.62    7.97
   0  -3 -11   35.39    7.59
   0  -3 -11   36.26    8.47
   0  -3 -11   37.94    9.24
   0  -3 -12   15.58    6.87
   0  -3 -12   22.07    8.25
   0  -3 -13   67.46   12.32
   0  -3 -13   70.15   11.85
   0  -3 -14    7.16    6.53
   0  -3 -14    9.48    6.20
   0  -3 -15  263.31   23.22
   0  -3 -15  190.73   22.40
   0  -3 -16    5.71    3.93
   0  -3 -16    9.16    4.31
   0  -3 -17   14.63    7.53
   0  -3 -18    4.78    3.64
   0  -3 -19   -3.13    5.21
   0  -3 -20    7.73    5.53
   0  -3 -21    0.01    5.65
   0  -4  23    9.16    6.08
   0  -4  22   -8.28    5.74
   0  -4  21    5.79    4.46
   0  -4  20   -0.64    3.75
   0  -4  19   23.61    7.59
   0  -4  18   27.76    8.12
   0  -4  17   12.33    4.83
   0  -4  16    0.78    2.52
   0  -4  16    1.16    1.40
   0  -4  15   32.14    4.73
   0  -4  15   51.45    9.80
   0  -4  14   70.50    7.51
   0  -4  14   91.46   11.86
   0  -4  13   21.13    4.20
   0  -4  13   24.81    6.39
   0   4 -13   34.07    7.12
   0  -4  12  179.02   12.05
   0  -4  12  193.80   16.08
   0   4 -11   65.87    9.45
   0  -4  11   52.16    6.56
   0  -4  11   54.50    8.24
   0  -4  10  100.70    9.43
   0  -4  10  106.64   11.29
   0  -4   9    3.23    2.74
   0  -4   8    4.13    3.18
   0  -4   7  145.34   12.31
   0   4  -6  118.46   10.64
   0  -4   6  115.79   10.73
   0  -4   5 1966.69   42.05
   0   4  -5 1933.97   42.65
   0   4  -4  475.57   20.47
   0  -4   4  481.39   20.27
   0  -4   3   28.73    4.83
   0  -4   2  775.20   28.43
   0  -4   1 1807.98   42.47
   0  -4   0 1686.06   40.80
   0  -4  -1  647.29   25.29
   0  -4  -2  612.05   24.75
   0  -4  -3  241.05   16.00
   0  -4  -4   21.23    5.29
   0  -4  -5   34.79    7.63
   0  -4  -6  197.24   16.13
   0  -4  -7   14.09    4.88
   0  -4  -7   12.45    4.47
   0  -4  -8   76.61   11.83
   0  -4  -8   73.70   11.45
   0  -4  -9  142.78   16.25
   0  -4  -9  128.14   15.59
   0  -4 -10   22.75    8.07
   0  -4 -10   21.99    7.88
   0  -4 -10   25.66    6.53
   0  -4 -11  166.40   18.22
   0  -4 -11  168.41   18.65
   0  -4 -12   16.47    6.69
   0  -4 -12   12.30    5.73
   0  -4 -13   49.79   10.72
   0  -4 -13   45.66   10.15
   0  -4 -14   55.43   11.44
   0  -4 -14   40.93   10.31
   0  -4 -15   19.73    6.39
   0  -4 -15   18.89    7.21
   0  -4 -16   13.50    7.23
   0  -4 -17   14.61    6.95
   0  -4 -18    3.29    2.62
   0  -4 -19    3.87    3.14
   0  -4 -20    0.42    4.56
   0  -5  23    6.31    4.95
   0  -5  22    1.46    2.79
   0  -5  21    4.35    4.44
   0  -5  20    3.68    2.68
   0  -5  19   -0.21    3.96
   0  -5  18   -2.59    3.07
   0  -5  17   15.82    3.11
   0  -5  17   19.19    6.10
   0  -5  16   16.32    3.86
   0  -5  16   26.88    7.47
   0  -5  15   14.22    3.62
   0  -5  15   12.23    5.09
   0  -5  14  192.75   18.01
   0  -5  14  152.35   12.08
   0  -5  13   26.05    6.78
   0   5 -13   32.86    7.57
   0  -5  13   18.97    4.67
   0  -5  12  244.07   16.21
   0  -5  12  278.49   20.08
   0  -5  11    1.91    2.30
   0  -5  11   -0.96    1.74
   0   5 -11   -1.54    3.35
   0  -5  10  117.72   12.74
   0  -5   9   19.52    5.49
   0  -5   8  284.25   18.86
   0  -5   7   16.68    4.34
   0  -5   6    6.43    2.98
   0  -5   5 1107.82   34.78
   0  -5   4  173.81   13.86
   0  -5   3  535.59   23.94
   0  -5   2  405.00   22.59
   0  -5   1   54.98    8.40
   0  -5   0  366.75   21.16
   0  -5  -1   10.98    4.16
   0  -5  -2  181.34   14.72
   0  -5  -3   58.28    9.92
   0  -5  -4  476.76   24.89
   0  -5  -5  616.02   29.47
   0  -5  -6  101.20   12.18
   0  -5  -7   40.21    8.96
   0  -5  -7   36.21    8.21
   0  -5  -8  142.69   16.22
   0  -5  -8  137.26   16.68
   0   5   9    8.44    3.91
   0  -5  -9   14.20    5.20
   0  -5  -9   14.96    5.46
   0  -5 -10  185.04   19.37
   0  -5 -10  154.89   18.71
   0  -5 -11  128.47   16.39
   0  -5 -11  130.03   17.19
   0  -5 -12  158.45   19.35
   0  -5 -12  172.25   20.36
   0  -5 -13    2.45    2.51
   0  -5 -13   -2.77    3.44
   0  -5 -14   15.68    6.55
   0  -5 -14   22.82    8.16
   0  -5 -15   -9.11    5.09
   0  -5 -15   -3.03    4.43
   0  -5 -16    0.18    4.64
   0  -5 -17    4.60    2.81
   0  -5 -18   -7.41    5.63
   0  -5 -19   -1.12    3.62
   0  -6  23   21.46    9.74
   0  -6  22    0.73    3.41
   0  -6  21  -11.47    6.10
   0  -6  20   -1.15    3.92
   0  -6  19    8.95    5.08
   0  -6  18   -0.99    1.68
   0  -6  18   -4.44    4.22
   0  -6  17  119.44   16.35
   0  -6  17   98.96    9.97
   0  -6  16   15.80    6.24
   0  -6  16   11.51    3.65
   0  -6  15   21.78    5.16
   0  -6  15   25.33    6.93
   0  -6  14   70.18   11.50
   0  -6  14   75.83   10.12
   0  -6  13    4.13    3.08
   0  -6  13    9.26    3.60
   0  -6  12  397.15   23.26
   0  -6  12  423.96   26.87
   0   6 -12  484.84   28.80
   0   6 -11    7.49    2.70
   0  -6  11    6.80    3.51
   0   6 -10  385.51   24.33
   0  -6  10  374.13   23.58
   0  -6   9  121.52   13.07
   0  -6   8   22.80    5.55
   0  -6   7   44.99    7.97
   0  -6   6  345.88   21.36
   0  -6   5   45.24    7.55
   0  -6   4    9.86    3.67
   0  -6   3  587.05   30.31
   0  -6   2  380.82   24.13
   0  -6   1  151.83   15.26
   0  -6   0  235.94   18.45
   0  -6  -1  357.80   22.82
   0  -6  -2 1346.16   43.77
   0  -6  -3  309.30   21.26
   0  -6  -4   13.05    4.34
   0  -6  -5   99.66   12.76
   0  -6  -6    0.39    2.56
   0  -6  -7   57.90   11.10
   0  -6  -8   69.18   12.31
   0   6   8   43.54   10.23
   0  -6  -8   58.56   11.32
   0  -6  -9   -3.93    3.72
   0  -6  -9    2.66    2.30
   0  -6 -10  278.77   25.02
   0  -6 -10  224.66   22.80
   0  -6 -11    4.70    2.71
   0  -6 -11    5.40    3.77
   0  -6 -12   29.38    8.33
   0  -6 -12   15.79    6.57
   0  -6 -13   34.89    9.92
   0  -6 -13   45.22   11.16
   0  -6 -14    2.93    2.52
   0  -6 -15   10.93    3.98
   0  -6 -16   -4.14    6.58
   0  -6 -17    2.24    2.72
   0  -6 -18    2.14    3.65
   0  -7  22   -3.92    3.18
   0  -7  21    1.94    4.88
   0  -7  20    9.90    6.30
   0  -7  19   -2.72    5.13
   0  -7  18    4.82    3.19
   0  -7  18   -0.79    3.40
   0  -7  17  126.07   17.17
   0  -7  17   91.09   10.39
   0  -7  16    2.25    2.59
   0  -7  16    1.69    3.52
   0  -7  15   29.39    8.09
   0  -7  15   31.16    7.33
   0  -7  14   29.53    6.66
   0  -7  14   25.33    7.67
   0  -7  13   32.36    7.98
   0  -7  12  149.93   16.82
   0   7 -12  176.30   18.38
   0   7 -11    2.75    3.15
   0  -7  11    2.69    2.42
   0  -7  10  507.00   29.49
   0   7 -10  546.67   30.98
   0   7  -9   54.07    9.63
   0  -7   9   52.67    9.31
   0  -7   8   18.05    5.80
   0   7  -8   14.02    5.25
   0  -7   7  198.51   17.64
   0  -7   6    2.45    2.05
   0  -7   5   20.82    6.14
   0  -7   4    6.89    4.37
   0  -7   3  547.72   31.56
   0  -7   2  132.85   15.60
   0  -7   1   47.51    9.29
   0  -7   0    8.77    4.72
   0  -7  -1  475.10   28.06
   0  -7  -2   40.17    7.74
   0  -7  -3   66.02   10.56
   0  -7  -4    0.36    3.30
   0  -7  -5    3.17    3.25
   0  -7  -6    8.71    4.47
   0   7   6    9.49    5.42
   0  -7  -7    2.34    4.08
   0  -7  -8    5.14    3.29
   0  -7  -8    7.36    4.05
   0  -7  -9   10.28    4.03
   0  -7  -9    7.15    5.39
   0  -7 -10   39.62    9.78
   0  -7 -10   46.98   11.02
   0  -7 -11   55.76   11.96
   0  -7 -12   45.70   11.83
   0  -7 -13   14.90    6.32
   0  -7 -14    5.41    4.29
   0  -7 -15   24.26    8.93
   0  -7 -16    4.03    5.11
   0  -7 -17   -1.12    6.42
   0  -7 -18    0.40    2.79
   0  -8  22    5.71    6.54
   0  -8  21  -19.88    8.08
   0  -8  20   -0.12    2.68
   0  -8  19   18.69    7.67
   0  -8  18    1.21    3.62
   0  -8  18    4.51    2.41
   0  -8  17   52.09   11.39
   0  -8  17   47.06    9.27
   0  -8  16    6.41    4.77
   0  -8  16    3.17    2.73
   0  -8  15   41.88    8.99
   0  -8  15   37.25    9.08
   0  -8  14    4.12    3.61
   0  -8  13    1.59    3.65
   0  -8  12  140.08   16.91
   0  -8  11    2.04    4.19
   0   8 -11    5.66    2.85
   0  -8  10  146.42   16.77
   0   8 -10  175.55   18.44
   0  -8   9    2.81    2.55
   0   8  -9    3.28    3.82
   0  -8   8   31.78    7.69
   0   8  -8   29.03    8.55
   0  -8   7    6.74    4.40
   0  -8   6   16.23    5.30
   0  -8   5   12.40    5.25
   0  -8   4   29.76    7.55
   0  -8   3   77.93   12.82
   0  -8   2  798.02   40.20
   0  -8   1    6.49    2.46
   0  -8   0   28.91    8.26
   0  -8  -1  573.87   33.10
   0  -8  -2  132.60   15.54
   0  -8  -3  208.78   19.52
   0   8   4   99.96   17.73
   0  -8  -4  101.91   14.09
   0  -8  -5   75.51   12.46
   0  -8  -6   30.63    8.07
   0  -8  -7    3.53    3.39
   0  -8  -8   13.82    6.64
   0  -8  -9   -2.58    4.04
   0  -8 -10   12.72    6.60
   0  -8 -11    8.27    4.77
   0  -8 -12   34.79   11.02
   0  -8 -13    0.87    3.00
   0  -8 -14    6.47    5.10
   0  -8 -15    5.02    3.78
   0  -8 -16   -3.15    4.29
   0  -8 -17    2.20    3.49
   0  -9  22    9.96    7.24
   0  -9  21    5.39    4.81
   0  -9  20    0.43    3.21
   0  -9  19    3.58    6.17
   0  -9  18   -1.77    4.30
   0  -9  18   -2.30    3.16
   0  -9  17   17.44    5.53
   0  -9  17   28.24    9.18
   0  -9  16    2.52    3.31
   0  -9  16    0.29    3.76
   0  -9  15   11.44    5.89
   0  -9  14    6.86    5.42
   0  -9  13    2.72    3.15
   0  -9  12   11.66    5.60
   0  -9  11   17.83    6.95
   0  -9  10  196.88   20.35
   0  -9   9    3.43    3.05
   0   9  -8  133.55   18.54
   0  -9   8  137.29   16.59
   0  -9   7   43.55   10.18
   0   9  -7   43.45   10.80
   0  -9   6   95.63   13.95
   0   9  -6   81.18   14.22
   0  -9   5   35.12    8.11
   0   9  -5   48.43   11.13
   0  -9   4    3.68    3.85
   0   9  -4    8.00    6.01
   0   9  -3  394.19   31.12
   0  -9   3  355.81   28.88
   0   9  -2  194.46   22.48
   0  -9   2  194.92   20.89
   0  -9   1    3.83    2.68
   0   9  -1   -0.34    2.82
   0  -9   0   95.72   15.14
   0   9   0   56.93   13.34
   0  -9  -1  192.61   20.29
   0   9   1  200.74   24.62
   0  -9  -2    7.79    5.94
   0   9   2   11.62    7.64
   0  -9  -3  155.57   17.86
   0  -9  -4   40.16    9.01
   0  -9  -5  118.52   16.56
   0  -9  -6   91.94   14.13
   0  -9  -7    0.78    2.48
   0  -9  -8    5.77    4.77
   0  -9  -9   -1.92    4.45
   0  -9 -10    2.72    4.34
   0  -9 -11   -4.35    5.81
   0  -9 -12   11.92    5.87
   0  -9 -13   -0.31    3.68
   0  -9 -14   14.36    8.12
   0  -9 -15   -2.36    5.09
   0 -10  21   -3.14    4.46
   0 -10  20    7.88    6.38
   0 -10  19   -0.16    4.69
   0 -10  18   -5.04    5.30
   0 -10  18    2.79    2.81
   0 -10  17   39.97    9.93
   0 -10  17   56.18   11.80
   0 -10  16   -4.31    3.53
   0 -10  15   29.00    8.32
   0 -10  14   -0.38    3.45
   0 -10  13   -1.46    5.06
   0 -10  12   13.73    7.09
   0 -10  11   19.13    7.52
   0 -10  10   90.70   14.82
   0 -10   9   26.67    8.58
   0 -10   8  106.21   15.93
   0 -10   7   19.67    7.44
   0 -10   6   43.07   10.05
   0 -10   5   16.73    7.39
   0 -10   4   36.88    8.70
   0 -10   3   28.84    9.05
   0 -10   2  101.71   16.22
   0 -10   1   12.38    7.22
   0 -10   0  173.92   20.39
   0 -10  -1   -0.03    3.07
   0 -10  -2    6.70    4.31
   0 -10  -3  118.40   16.84
   0 -10  -4    1.29    2.81
   0 -10  -5   83.68   14.53
   0 -10  -6   79.71   14.34
   0 -10  -7    4.31    4.46
   0 -10  -8    2.22    3.61
   0 -10  -9   -3.41    4.61
   0 -10 -10    5.76    6.05
   0 -10 -11    0.91    2.78
   0 -10 -12    3.91    4.62
   0 -10 -13   -3.08    4.85
   0 -10 -14    3.51    3.74
   0 -11  21    2.70    5.63
   0 -11  20   18.58    7.44
   0 -11  19    8.23    6.14
   0 -11  18    1.32    3.70
   0 -11  18   -4.81    6.24
   0 -11  17   18.63    7.76
   0 -11  17   12.81    6.21
   0 -11  16   -4.37    6.86
   0 -11  15   21.00    9.77
   0 -11  14  -11.89    8.06
   0 -11  13    3.35    5.06
   0 -11  12    7.54    3.74
   0 -11  11   13.41    6.97
   0 -11  10    2.54    4.35
   0 -11   9   60.01   12.50
   0 -11   8   35.06    9.91
   0 -11   7  135.51   19.27
   0 -11   6   90.75   15.01
   0 -11   5   88.43   15.78
   0 -11   4   44.82   10.69
   0 -11   3   86.07   15.64
   0 -11   2   63.02   13.62
   0 -11   1   -0.89    4.91
   0 -11   0    9.10    4.68
   0 -11  -1   18.41    6.41
   0 -11  -2    0.76    2.83
   0 -11  -3   49.08   11.31
   0 -11  -4    3.10    2.74
   0 -11  -5   30.97    9.75
   0 -11  -6    3.97    3.27
   0 -11  -7    1.58    3.36
   0 -11  -8   10.32    5.17
   0 -11  -9    7.32    4.87
   0 -11 -10   13.55    7.29
   0 -11 -11   -5.28    5.42
   0 -11 -12  -13.05    7.12
   0 -11 -13    0.93    4.42
   0 -12  20   -8.03    6.12
   0 -12  19    1.58    5.91
   0 -12  18    3.51    4.29
   0 -12  17   -3.60    6.54
   0 -12  16    5.61    4.67
   0 -12  15   27.02   10.00
   0 -12  14   -5.16    5.41
   0 -12  13   29.25    9.72
   0 -12  12   -5.51    5.54
   0 -12  11   18.20    8.19
   0 -12  10   19.72    7.20
   0 -12   9   15.60    7.71
   0 -12   8    4.89    4.20
   0 -12   7   50.35   12.24
   0 -12   6   31.90    9.58
   0 -12   5   82.51   15.06
   0 -12   4   16.77    7.63
   0 -12   3   29.66   10.33
   0 -12   2   85.81   15.70
   0 -12   1    2.48    3.44
   0 -12   0   -5.07    5.35
   0 -12  -1   66.58   13.63
   0 -12  -2    3.12    4.41
   0 -12  -3    8.89    5.29
   0 -12  -4   -4.82    4.77
   0 -12  -5   -1.06    4.19
   0 -12  -6    0.61    3.36
   0 -12  -7   33.17   10.61
   0 -12  -8    1.16    3.68
   0 -12  -9   12.66    6.50
   0 -12 -10    9.74    7.43
   0 -12 -11  -11.66    6.92
   0 -13  19   -4.98    6.48
   0 -13  18    1.26    3.55
   0 -13  17    4.85    6.81
   0 -13  16   11.55    4.66
   0 -13  15    3.48    6.15
   0 -13  14   -3.23    4.09
   0 -13  13    5.05    5.77
   0 -13  12    7.48    5.33
   0 -13  11   12.21    5.93
   0 -13  10   -1.25    3.82
   0 -13   9   -0.38    4.46
   0 -13   8   16.31    8.09
   0 -13   7   71.98   15.28
   0 -13   6    2.68    3.99
   0 -13   5   47.58   12.77
   0 -13   4    1.84    3.45
   0 -13   3   -1.18    4.19
   0 -13   2   20.09    7.79
   0 -13   1   22.62    8.46
   0 -13   0   43.49   11.59
   0 -13  -1   43.73   11.96
   0 -13  -2   -1.75    5.27
   0 -13  -3   -4.56    6.24
   0 -13  -4    4.17    3.87
   0 -13  -5    7.04    5.37
   0 -13  -6   -5.12    6.14
   0 -13  -7   14.71    8.96
   0 -13  -8   -4.14    7.26
   0 -13  -9   11.05    5.66
   0 -14  17   -7.08    6.06
   0 -14  16    7.13    7.60
   0 -14  15   -3.42    8.23
   0 -14  14   20.60    8.39
   0 -14  13    1.26    4.29
   0 -14  12   -2.21    4.07
   0 -14  11   15.40    8.37
   0 -14  10    4.53    5.04
   0 -14   9    9.58    5.77
   0 -14   8   -0.09    5.10
   0 -14   7    8.58    6.25
   0 -14   6   18.31    8.48
   0 -14   5   45.74   12.84
   0 -14   4   -0.41    3.83
   0 -14   3    9.70    6.88
   0 -14   2   48.66   12.90
   0 -14   1    1.64    4.66
   0 -14   0   13.57    6.50
   0 -14  -1   -6.23    6.02
   0 -14  -2    0.94    4.84
   0 -14  -3    6.73    5.67
   0 -14  -4    7.45    4.17
   0 -14  -5    2.58    3.83
   0 -14  -6   -2.18    4.27
   0 -14  -7    0.51    3.99
   0 -15  15    1.81    5.16
   0 -15  14  -10.83    7.32
   0 -15  13   -1.18    3.72
   0 -15  12   -0.16    5.61
   0 -15  11    1.88    5.33
   0 -15  10   14.12    7.84
   0 -15   9   26.61   10.69
   0 -15   8    1.86    4.23
   0 -15   7  -21.65    9.32
   0 -15   6    2.77    3.92
   0 -15   5   15.28    8.36
   0 -15   4   -3.77    6.33
   0 -15   3   -3.38    7.00
   0 -15   3   -1.71    5.23
   0 -15   2    2.12    3.30
   0 -15   1   -0.88    3.52
   0 -15   0    6.63    5.58
   0 -15  -1   -0.52    4.67
   0 -15  -2   12.05    8.00
   0 -15  -3   10.32    6.98
   0 -15  -4    6.64    4.73
   0 -15  -5    5.43    4.41
   0 -16  13  -20.27    9.59
   0 -16  12   18.36   10.64
   0 -16  11   13.61    6.95
   0 -16  10  -15.49    8.39
   0 -16   9    8.47    7.52
   0 -16   8   -0.28    4.36
   0 -16   7    9.19    7.78
   0 -16   6   -3.07    6.24
   0 -16   5    7.12    6.16
   0 -16   4    8.95    7.33
   0 -16   3    3.59    4.56
   0 -16   2   -3.34    8.26
   0 -16   1   18.11    9.21
   0 -16   0    3.82    4.74
   0 -16  -1   18.84   10.68
   1 -17   3    5.46    3.18
   1 -17   4   -0.44    4.01
   1 -17   5  -12.33    7.71
   1 -17   6  -11.03    7.40
   1 -17   7    8.35    7.45
   1 -17   8   12.36    8.70
   1 -16  -3   23.94    9.43
   1 -16  -2  -12.01    7.40
   1 -16  -1    2.47    6.13
   1 -16   0    3.57    4.64
   1 -16   1   -5.81    6.82
   1 -16   2   42.80   12.23
   1 -16   3    5.52    6.28
   1 -16   4    0.14    3.63
   1 -16   5   19.63    9.08
   1 -16   6   11.49    7.63
   1 -16   7    2.95    4.27
   1 -16   8   -7.13    8.03
   1 -16   9  -16.48    8.59
   1 -16  10   -2.80    4.44
   1 -16  11   -1.85    8.80
   1 -16  12    1.35    3.80
   1 -16  13   -0.46    6.11
   1 -15  -6    3.35    3.23
   1 -15  -5    8.04    7.56
   1 -15  -4   -1.32    6.61
   1 -15  -3   -2.30    5.33
   1 -15  -2    5.15    4.59
   1 -15  -1    5.03    6.55
   1 -15   0   16.84    8.27
   1 -15   1    0.78    3.23
   1 -15   2   17.07    8.06
   1 -15   3    3.62    4.18
   1 -15   4    7.76    4.74
   1 -15   5   12.47    6.76
   1 -15   6   14.43    7.52
   1 -15   7   14.88    8.83
   1 -15   8    9.41    5.71
   1 -15   9   -3.89    5.06
   1 -15  10   17.70    8.77
   1 -15  11   14.74    6.94
   1 -15  12   -3.92    3.59
   1 -15  13   13.21    8.02
   1 -15  14    7.17    6.27
   1 -15  15   -1.67    7.84
   1 -14  -8    3.01    4.27
   1 -14  -7   10.37    7.05
   1 -14  -6   -6.96    6.88
   1 -14  -5   22.61    8.30
   1 -14  -4    9.81    5.64
   1 -14  -3   16.99    7.45
   1 -14  -2    1.38    3.47
   1 -14  -1    2.93    3.38
   1 -14   0    3.85    4.30
   1 -14   1   -3.36    7.12
   1 -14   2    6.09    4.49
   1 -14   3   34.43   10.16
   1 -14   4   13.07    6.76
   1 -14   5    1.24    3.85
   1 -14   6   13.09    6.91
   1 -14   7    8.73    6.14
   1 -14   8    5.77    3.51
   1 -14   9    8.92    5.66
   1 -14  10   -0.94    5.52
   1 -14  11   17.95    9.39
   1 -14  12   -1.62    7.26
   1 -14  13    2.97    4.00
   1 -14  14  -16.17    9.27
   1 -14  15    8.10    4.84
   1 -14  16    8.84    4.52
   1 -14  17   29.11   11.42
   1 -13 -10    3.32    3.85
   1 -13  -9    0.81    3.18
   1 -13  -8   11.66    4.93
   1 -13  -7   30.05   10.16
   1 -13  -6   21.08    8.10
   1 -13  -5   20.49    8.48
   1 -13  -4    4.94    6.15
   1 -13  -3   61.37   13.80
   1 -13  -2   21.10    8.54
   1 -13  -1    8.70    8.05
   1 -13   0    2.53    2.82
   1 -13   1    9.21    5.83
   1 -13   2   15.65    7.44
   1 -13   3    7.00    5.25
   1 -13   4   25.06    7.81
   1 -13   5    6.14    4.97
   1 -13   6   14.68    5.94
   1 -13   7   -2.80    5.25
   1 -13   8   23.44    8.78
   1 -13   9   26.71    9.60
   1 -13  10   16.36    7.32
   1 -13  11   89.30   17.28
   1 -13  12    2.88    4.01
   1 -13  13    6.95    4.79
   1 -13  14   -0.23    4.28
   1 -13  15   -1.66    5.46
   1 -13  16    0.41    4.28
   1 -13  17   14.54    6.73
   1 -13  18   -0.31    4.08
   1 -12 -12    2.15    4.07
   1 -12 -11    4.30    4.96
   1 -12 -10   -1.59    4.42
   1 -12  -9   -1.45    5.48
   1 -12  -8   19.55    8.05
   1 -12  -7   -0.05    5.76
   1 -12  -6    2.53    3.93
   1 -12  -5   29.20    9.98
   1 -12  -4   -1.95    4.15
   1 -12  -3   27.19    9.22
   1 -12  -2    0.24    3.72
   1 -12  -1   14.74    6.60
   1 -12   0   -0.40    4.60
   1 -12   1   78.50   14.50
   1 -12   2  265.59   28.18
   1 -12   3   41.14   10.25
   1 -12   3   35.74   10.88
   1 -12   4    8.12    5.86
   1 -12   5   17.51    6.37
   1 -12   6   66.29   12.91
   1 -12   7    2.08    4.02
   1 -12   8   58.61   12.92
   1 -12   9   43.31   11.54
   1 -12  10   57.43   12.50
   1 -12  11   13.15    6.62
   1 -12  12    8.45    5.44
   1 -12  13    4.88    4.97
   1 -12  14   -0.04    7.09
   1 -12  15    1.94    3.68
   1 -12  16    5.77    5.82
   1 -12  17   18.40    7.35
   1 -12  18   -3.52    5.00
   1 -12  19    4.65    7.26
   1 -11 -13    2.55    3.18
   1 -11 -12   12.63    7.13
   1 -11 -11   -1.91    5.00
   1 -11 -10    0.41    4.12
   1 -11  -9    0.68    3.86
   1 -11  -8    0.68    4.30
   1 -11  -7   11.55    6.27
   1 -11  -6    5.02    4.41
   1 -11  -5    8.43    5.47
   1 -11  -4   -3.13    4.50
   1 -11  -3   17.71    7.14
   1 -11  -2   13.29    6.53
   1 -11  -1   51.84   11.25
   1 -11   0   76.36   14.19
   1 -11   1  139.78   19.19
   1 -11   2   52.20   12.95
   1 -11   3   18.47    7.37
   1 -11   3   11.84    4.89
   1 -11   4    7.34    6.07
   1 -11   5    9.42    5.34
   1 -11   6   28.77    8.73
   1 -11   7    2.82    3.03
   1 -11   8   38.11    9.73
   1 -11   9    5.83    3.67
   1 -11  10   48.44   11.13
   1 -11  11   43.48   11.46
   1 -11  12   36.10   10.11
   1 -11  13   14.09    6.66
   1 -11  14   18.57    6.30
   1 -11  15    9.57    5.87
   1 -11  16   25.22    8.51
   1 -11  17   11.19    6.37
   1 -11  18  -14.05    7.15
   1 -11  19   -3.85    5.06
   1 -11  20    4.78    5.60
   1 -10 -15    1.08    3.75
   1 -10 -14   -2.88    6.01
   1 -10 -13   13.22    5.93
   1 -10 -12    1.37    3.10
   1 -10 -11    0.14    3.89
   1 -10 -10   13.95    5.76
   1 -10  -9   13.85    6.79
   1 -10  -8    3.50    4.12
   1 -10  -7   21.85    7.72
   1 -10  -6    0.19    3.42
   1 -10  -5   26.76    7.76
   1 -10  -4   30.50    8.72
   1 -10  -3  117.04   16.45
   1 -10  -2   40.34    9.44
   1 -10  -1  386.57   30.27
   1 -10   0   92.45   14.18
   1 -10   1   78.70   13.37
   1 -10   2    3.64    3.77
   1 -10   3   48.48   12.01
   1 -10   3   64.00   11.51
   1 -10   4  149.52   18.51
   1 -10   5   27.33    8.21
   1 -10   6   84.88   14.08
   1 -10   7    2.45    3.53
   1 -10   8    9.60    5.19
   1 -10   9    0.41    3.95
   1 -10  10   75.52   13.27
   1 -10  11   -2.80    4.08
   1 -10  12  170.32   20.72
   1 -10  13    6.72    5.89
   1 -10  14   18.17    7.07
   1 -10  15    5.61    3.92
   1 -10  16   29.20    9.86
   1 -10  17   30.85    7.46
   1 -10  17   12.83    6.63
   1 -10  18   -4.43    2.71
   1 -10  19   -2.59    6.53
   1 -10  20    9.40    8.67
   1 -10  21   -5.51    5.19
   1  -9 -16  -13.60    7.45
   1  -9 -15   -9.83    6.20
   1  -9 -14   -2.82    3.93
   1  -9 -13   19.17    8.00
   1  -9 -12   14.28    7.21
   1  -9 -11    3.22    5.47
   1  -9 -10   48.54   11.87
   1  -9  -9    4.99    4.18
   1  -9  -8   30.82    9.05
   1  -9  -7    6.03    3.92
   1  -9  -6   36.46    9.67
   1  -9  -5   16.88    6.65
   1  -9  -4    4.71    4.30
  -1   9   3   60.69   15.06
   1  -9  -3   79.64   13.31
  -1   9   2   18.90    7.68
   1  -9  -2   15.43    5.55
   1  -9  -1   88.25   13.46
  -1   9   1   93.51   17.54
   1  -9   0  173.57   19.03
   1  -9   1  291.01   25.52
   1  -9   2   51.33   11.41
   1  -9   3  146.85   16.63
   1  -9   4  139.27   16.77
   1  -9   5   -1.30    3.49
   1  -9   6   72.71   12.26
  -1   9  -7    0.21    4.21
   1  -9   7    7.05    5.31
  -1   9  -8   10.22    5.25
   1  -9   8   16.62    5.53
   1  -9   9    5.19    5.10
   1  -9  10   39.25    9.42
   1  -9  11   -2.61    3.96
   1  -9  12  197.09   21.51
   1  -9  13    2.00    3.34
   1  -9  14   25.42    8.21
   1  -9  15    8.05    3.18
   1  -9  16   48.77   11.41
   1  -9  16   52.03    8.95
   1  -9  17   37.27   10.37
   1  -9  17   45.95    7.65
   1  -9  18    0.30    3.75
   1  -9  19    3.53    4.34
   1  -9  20    3.52    4.93
   1  -9  21   -5.71    5.57
   1  -8 -17   16.15    8.76
   1  -8 -16    1.94    3.52
   1  -8 -15    2.84    3.79
   1  -8 -14    1.52    2.67
   1  -8 -13   10.13    5.70
   1  -8 -12    2.28    3.42
   1  -8 -11    1.26    3.60
   1  -8 -10    4.41    4.03
   1  -8  -9    3.27    3.93
   1  -8  -8    1.07    3.01
   1  -8  -7   27.24    7.98
   1  -8  -6   94.05   16.31
   1  -8  -6   93.94   13.89
  -1   8   5    4.51    4.00
   1  -8  -5   12.85    6.87
   1  -8  -5   17.39    6.49
  -1   8   4   81.57   16.09
   1  -8  -4   79.66   13.58
   1  -8  -4   77.92   11.81
   1  -8  -3   85.66   12.83
   1  -8  -2    1.29    2.55
   1  -8  -1   87.76   13.14
   1  -8   0  399.12   27.44
   1  -8   1   83.43   12.45
   1  -8   2    7.31    4.78
   1  -8   3  226.25   19.61
   1  -8   4   14.18    5.15
   1  -8   5  122.60   14.76
   1  -8   6   28.26    7.52
   1  -8   7    4.91    3.92
   1  -8   8   40.89    9.04
  -1   8  -9    9.01    4.13
   1  -8   9    8.87    5.09
  -1   8 -10   61.43   11.69
   1  -8  10   46.50    9.76
   1  -8  11   24.30    7.74
   1  -8  12    6.67    4.66
   1  -8  13    2.78    3.68
   1  -8  14   56.46   11.30
   1  -8  15    9.91    4.78
   1  -8  15   10.07    3.81
   1  -8  16    8.73    6.03
   1  -8  16    7.79    2.90
   1  -8  17   42.50    5.42
   1  -8  17   63.16   12.97
   1  -8  18   -0.12    2.91
   1  -8  19   20.00    7.97
   1  -8  20   -3.19    5.75
   1  -8  21    7.51    4.74
   1  -8  22  -10.06    6.40
   1  -7 -18   -3.52    4.30
   1  -7 -17    7.31    5.83
   1  -7 -16    1.55    3.88
   1  -7 -15    5.45    6.07
   1  -7 -14    6.85    2.60
   1  -7 -13   -0.98    2.53
   1  -7 -12    1.69    2.69
   1  -7 -11    2.49    3.61
   1  -7 -10   26.41    7.68
   1  -7  -9  254.27   27.25
   1  -7  -9  270.43   24.23
   1  -7  -8   81.64   13.34
   1  -7  -8   74.93   14.18
   1  -7  -7   14.93    4.95
   1  -7  -7    7.99    2.81
  -1   7   7   13.88    5.90
   1  -7  -6  494.18   30.03
  -1   7   6  499.36   38.76
   1  -7  -6  442.08   34.09
   1  -7  -5   -0.08    2.57
   1  -7  -5    2.56    3.53
   1  -7  -4   68.88   10.66
   1  -7  -3  548.83   29.99
   1  -7  -2  105.09   12.81
   1  -7  -1  354.71   24.70
   1  -7   0  193.27   17.94
   1  -7   1   31.25    7.39
   1  -7   2   44.87    8.95
   1  -7   3  123.17   14.26
   1  -7   4   54.12    8.97
   1  -7   5    7.47    3.98
   1  -7   6  172.44   16.35
   1  -7   7  139.67   14.38
   1  -7   8   64.04   10.72
   1  -7   9   63.84   10.20
   1  -7  10  138.73   16.06
  -1   7 -10  157.08   16.90
   1  -7  11    0.12    2.91
  -1   7 -11   12.87    5.55
   1  -7  12  308.59   24.47
   1  -7  13   58.12   10.99
   1  -7  14  452.72   21.42
   1  -7  14  483.09   31.38
   1  -7  15   49.14    6.27
   1  -7  15   44.29    9.94
   1  -7  16    1.08    0.82
   1  -7  16    2.78    1.96
   1  -7  17    8.38    5.04
   1  -7  18    9.26    5.32
   1  -7  19   19.94    7.71
   1  -7  20   -0.02    4.51
   1  -7  21   10.65    6.05
   1  -7  22   -9.28    6.04
   1  -6 -19   -3.17    4.14
   1  -6 -18    1.07    3.13
   1  -6 -17    3.78    3.72
   1  -6 -16   -6.22    5.70
   1  -6 -15   11.11    4.74
   1  -6 -14   12.39    5.64
   1  -6 -13   56.87   11.51
   1  -6 -12    3.78    2.88
   1  -6 -12    3.70    3.39
   1  -6 -11    1.99    3.05
   1  -6 -11   -0.39    2.85
   1  -6 -10    4.02    3.45
   1  -6 -10   -0.68    2.58
  -1   6   9    8.26    6.36
   1  -6  -9    3.79    3.67
   1  -6  -9   11.06    4.73
  -1   6   8    0.36    2.93
   1  -6  -8    8.33    3.44
   1  -6  -8   13.00    5.44
   1  -6  -7   27.65    6.92
  -1   6   7   25.36    8.22
   1  -6  -7   21.33    7.90
   1  -6  -6  192.85   17.69
   1  -6  -6  246.95   24.12
   1  -6  -5   65.58    9.87
   1  -6  -5   56.46   11.27
   1  -6  -4  710.16   31.85
   1  -6  -3  498.60   27.23
   1  -6  -2   58.44    8.98
   1  -6  -1 1007.90   38.53
   1  -6   0   97.53   11.64
   1  -6   1    1.34    2.39
   1  -6   2   37.00    7.80
   1  -6   3    4.90    1.98
   1  -6   4  248.11   18.15
   1  -6   5  432.92   23.47
   1  -6   6   35.41    7.43
   1  -6   7  621.32   29.02
   1  -6   8  403.66   23.84
   1  -6   9    4.26    3.26
   1  -6  10  270.65   20.60
  -1   6 -11   47.81    8.85
   1  -6  11   42.16    8.20
   1  -6  12  181.08   17.57
   1  -6  13  127.30   15.27
   1  -6  13  118.85    9.37
   1  -6  14   29.70    3.93
   1  -6  14   31.71    7.98
   1  -6  15   46.26    9.76
   1  -6  16    0.82    3.34
   1  -6  17    0.54    2.87
   1  -6  18   -6.84    5.13
   1  -6  19   11.25    5.68
   1  -6  20   18.49    8.58
   1  -6  21   14.53    7.19
   1  -6  22   -0.62    3.20
   1  -5 -20    0.98    2.80
   1  -5 -19    7.67    6.34
   1  -5 -18    2.55    3.65
   1  -5 -17    3.93    2.43
   1  -5 -16    0.72    3.18
   1  -5 -15   32.21    9.42
   1  -5 -15   34.43   10.06
   1  -5 -14    4.62    4.73
   1  -5 -14    9.54    5.98
   1  -5 -13    1.12    2.77
   1  -5 -13    1.08    3.96
   1  -5 -12    8.20    4.62
   1  -5 -12   10.90    5.65
   1  -5 -11   90.19   13.85
   1  -5 -11  115.50   18.10
  -1   5  10   -2.75    4.17
   1  -5 -10    2.31    3.94
   1  -5 -10    5.92    4.56
   1  -5  -9   26.91    7.08
   1  -5  -9   30.07    8.24
  -1   5   9   25.99    8.22
   1  -5  -8   23.24    6.65
  -1   5   8   23.73    8.24
   1  -5  -8   34.41    9.60
  -1   5   7   28.38    7.80
   1  -5  -7   40.85    7.64
   1  -5  -7   54.14   11.67
   1  -5  -6  196.26   17.27
   1  -5  -6  185.48   20.98
   1  -5  -5  866.55   33.44
   1  -5  -5  958.15   44.14
   1  -5  -4 1221.84   39.40
   1  -5  -3   12.68    4.84
   1  -5  -2   38.35    6.43
  -1   5   1  821.92   35.01
   1  -5  -1  877.61   32.78
   1  -5   0    6.95    3.07
  -1   5   0    4.33    2.66
   1  -5   1  471.05   23.90
  -1   5  -1  492.79   25.32
   1  -5   2   21.07    5.71
   1  -5   3  254.83   16.65
   1  -5   4   28.80    5.28
   1  -5   5   16.52    4.43
   1  -5   6  107.67   11.05
   1  -5   7   14.30    4.16
   1  -5   8  493.88   24.90
   1  -5   9  710.14   31.38
   1  -5  10   53.70    8.67
   1  -5  11  148.42   14.72
   1  -5  12  182.36    9.02
   1  -5  12  200.21   17.63
   1  -5  13    3.56    2.24
   1  -5  14  146.92   15.92
   1  -5  15   14.14    5.27
   1  -5  16    3.48    2.88
   1  -5  17    3.18    3.64
   1  -5  18   -1.15    4.42
   1  -5  19    3.72    2.98
   1  -5  20   13.62    5.11
   1  -5  21   22.82    8.39
   1  -5  22   -6.38    6.00
   1  -4 -20    0.88    2.82
   1  -4 -19   -5.92    5.05
   1  -4 -18   -0.75    5.17
   1  -4 -17    6.99    4.36
   1  -4 -16   26.49    9.18
   1  -4 -16   13.58    7.04
   1  -4 -15    0.26    4.32
   1  -4 -15   -0.59    3.01
   1  -4 -14   62.49   13.00
   1  -4 -14   36.66    9.52
   1  -4 -13  442.92   32.15
   1  -4 -13  464.52   35.55
   1  -4 -12    7.08    5.17
   1  -4 -12    6.55    4.58
   1  -4 -11  232.96   21.02
   1  -4 -11  242.33   24.73
   1  -4 -11  271.95   19.93
   1  -4 -10   31.86   10.00
   1  -4 -10   24.21    8.41
   1  -4 -10   27.23    6.76
   1  -4  -9   49.88   10.63
  -1   4   9   37.02    8.74
   1  -4  -9   45.42    8.58
   1  -4  -8   10.76    5.41
   1  -4  -8    9.70    6.67
  -1   4   8    0.69    2.84
   1  -4  -7    6.31    3.43
   1  -4  -7    2.49    2.05
   1  -4  -6   12.61    6.09
   1  -4  -6   14.40    5.13
   1  -4  -5  681.12   27.33
  -1   4   5  642.83   30.95
   1  -4  -5  741.89   37.70
   1  -4  -4  518.29   30.13
  -1   4   4  455.56   25.45
   1  -4  -4  454.80   21.91
   1  -4  -3  106.44   13.10
   1  -4  -3  101.88    9.84
  -1   4   3  103.67   11.72
   1  -4  -2  730.31   26.64
  -1   4   2  731.20   29.89
   1  -4  -1  717.38   26.51
  -1   4   1  717.90   28.53
   1  -4   0  517.14   22.42
  -1   4   0  518.72   23.42
   1  -4   1   40.68    6.60
  -1   4  -1   38.45    6.66
   1  -4   2   92.78    9.25
  -1   4  -2   90.92    9.41
   1  -4   3   15.18    3.70
   1  -4   4  646.66   23.94
   1  -4   5  116.92   10.63
   1  -4   6   29.20    5.54
   1  -4   7  714.67   27.55
   1  -4   8   40.59    6.65
   1  -4   9  158.12   13.76
   1  -4  10   10.62    1.99
   1  -4  10    5.24    2.92
   1  -4  11   75.38   10.22
  -1   4 -12  265.31   20.41
   1  -4  12  247.63   18.83
   1  -4  13   30.68    6.63
   1  -4  14  489.07   29.06
   1  -4  15   32.43    7.80
   1  -4  16   -2.09    3.74
   1  -4  17    1.89    2.66
   1  -4  18    2.72    3.14
   1  -4  19    0.18    2.80
   1  -4  20    8.47    4.45
   1  -4  21   14.93    6.93
   1  -4  22  -11.06    6.65
   1  -3 -21  -12.64    7.37
   1  -3 -20   -1.24    3.87
   1  -3 -19    3.61    4.53
   1  -3 -18    6.74    4.68
   1  -3 -17    6.43    4.16
   1  -3 -17    6.16    4.59
   1  -3 -16   -1.47    2.12
   1  -3 -16    1.71    2.60
   1  -3 -15    6.17    4.65
   1  -3 -15    6.75    5.48
   1  -3 -14   55.95   11.41
   1  -3 -14   36.04    8.83
   1  -3 -13  136.89   17.42
   1  -3 -13  150.82   19.08
   1  -3 -12   42.62    7.92
   1  -3 -12   41.35    9.62
   1  -3 -12   31.64    8.04
   1  -3 -11  395.72   30.09
   1  -3 -11  349.17   24.90
   1  -3 -11  385.89   23.00
   1  -3 -10   13.24    4.78
   1  -3 -10   11.43    3.72
   1  -3 -10   10.25    4.53
   1  -3  -9  103.48   14.41
   1  -3  -9  108.92   13.10
   1  -3  -8   17.50    5.40
   1  -3  -8   24.93    7.38
   1  -3  -7  108.05   13.84
  -1   3   7   90.89   11.81
   1  -3  -7  114.28   11.70
   1  -3  -6   19.14    4.48
   1  -3  -6   23.13    6.70
  -1   3   6   15.63    4.81
  -1   3   5   84.65    9.91
   1  -3  -5   96.59    9.38
   1  -3  -5  102.69   12.66
  -1   3   4   60.68    8.58
   1  -3  -4   78.13    8.30
   1  -3  -4   80.39   11.25
  -1   3   3  127.14   11.23
   1  -3  -3  125.55    9.89
   1  -3  -3  132.61   13.73
  -1   3   2  312.39   16.72
   1  -3  -2  288.07   14.40
   1  -3  -1 2019.20   38.75
  -1   3   1 2013.52   41.19
   1  -3   0 2245.79   40.72
  -1   3   0 2240.69   41.82
   1  -3   1  372.73   18.24
  -1   3  -1  367.12   16.25
   1  -3   1  330.30   14.72
   1  -3   2   20.28    4.33
   1  -3   2   19.53    3.57
   1  -3   3 1965.52   36.99
   1  -3   3 1968.07   37.56
   1  -3   4  545.12   20.01
   1  -3   5  112.77    9.46
   1  -3   6   51.95    6.83
   1  -3   7    0.13    0.72
   1  -3   7   -1.87    2.06
   1  -3   8   90.03    9.42
   1  -3   9  279.81   17.43
   1  -3  10  110.49   11.61
   1  -3  11  283.85   18.99
   1  -3  12   15.98    5.18
   1  -3  13   41.65    8.25
   1  -3  14  487.82   28.25
   1  -3  15   20.10    6.32
   1  -3  16   14.52    5.63
   1  -3  17    3.90    3.55
   1  -3  18   11.70    5.03
   1  -3  19   -1.92    3.23
   1  -3  20    9.72    6.18
   1  -3  21   16.11    7.33
   1  -3  22    5.71    4.60
  -1   3 -22   17.08   11.34
   1  -2 -22    0.24    3.40
   1  -2 -21   -0.65    4.38
   1  -2 -20    4.08    5.22
   1  -2 -19    1.70    4.54
   1  -2 -18   -3.69    5.47
   1  -2 -17    1.26    2.51
   1  -2 -17    7.11    5.09
   1  -2 -16   51.55   10.43
   1  -2 -16   27.94    8.23
   1  -2 -15   -1.27    2.53
   1  -2 -15   -2.14    4.23
   1  -2 -14   15.73    5.15
   1  -2 -14   12.22    4.66
   1  -2 -13   70.99   12.44
   1  -2 -13   62.47   11.57
   1  -2 -12  126.32   15.70
   1  -2 -12  125.15   14.99
   1  -2 -12  140.95   13.91
   1  -2 -11  133.44   15.86
   1  -2 -11  138.02   15.33
   1  -2 -11  159.84   14.30
   1  -2 -10   81.67   11.88
   1  -2 -10   84.11   11.25
  -1   2   9  364.11   24.09
   1  -2  -9  377.75   22.51
   1  -2  -9  401.68   26.08
   1  -2  -8  103.00   12.79
   1  -2  -8  100.10   11.08
  -1   2   8   91.26   11.79
   1  -2  -8  100.20    9.92
   1  -2  -7  188.79   17.23
   1  -2  -7  172.03   13.59
  -1   2   7  185.16   16.14
   1  -2  -7  175.15   12.36
  -1   2   6   84.09   10.63
   1  -2  -6   88.69   11.17
   1  -2  -6   84.74    8.87
  -1   2   6   69.13    8.87
  -1   2   5   47.17    7.71
   1  -2  -5   53.06    6.63
  -1   2   5   37.84    6.33
   1  -2  -5   52.75    8.79
  -1   2   4   11.71    4.07
   1  -2  -4   12.76    4.69
   1  -2  -4   14.87    3.37
  -1   2   4   10.67    3.38
   1  -2  -3   60.71    6.25
  -1   2   3   48.32    6.33
  -1   2   3   61.47    8.69
   1  -2  -3   49.73    7.81
  -1   2   2  949.24   23.51
   1  -2  -2  922.80   21.99
  -1   2   2  955.91   28.95
   1  -2  -1  602.10   17.23
  -1   2   1  606.38   18.07
  -1   2   1  563.21   20.99
   1  -2   0  181.58    9.28
  -1   2   0  178.82    9.47
  -1   2   0  172.48   11.00
  -1   2  -1  262.27   12.89
   1  -2   1  242.05   12.20
   1  -2   1  233.42   10.14
  -1   2  -2 1527.97   28.95
   1  -2   2 1504.91   26.60
   1  -2   3 2612.59   37.65
   1  -2   3 2688.48   33.42
   1  -2   4 1451.78   29.59
   1  -2   4 1499.26   21.59
   1  -2   5  592.91   19.72
   1  -2   6   26.40    4.66
   1  -2   7  124.59   10.21
   1  -2   8   13.18    4.17
   1  -2   9  205.89   14.18
   1  -2  10  285.52   18.12
   1  -2  11   90.45   10.59
   1  -2  12   12.34    4.20
   1  -2  13   39.09    7.75
   1  -2  14  197.96   18.22
   1  -2  15  132.92   15.80
   1  -2  16   55.14   10.92
   1  -2  17    0.23    3.16
   1  -2  18  -17.03    6.71
   1  -2  19    1.40    3.17
   1  -2  20    3.16    3.23
  -1   2 -20    3.27    7.46
  -1   2 -21    0.20    3.30
  -1   2 -22   12.01    8.42
   1  -1 -22    6.23    5.43
   1  -1 -21    2.40    4.31
   1  -1 -20   -0.21    4.17
   1  -1 -19    0.03    5.01
   1  -1 -18   84.29   15.88
   1  -1 -17   -2.19    3.06
   1  -1 -17    5.87    4.35
   1  -1 -16   15.47    5.95
   1  -1 -16   26.30    7.28
   1  -1 -15    3.41    2.02
   1  -1 -15    1.67    2.73
   1  -1 -14    1.66    2.38
   1  -1 -14   -1.37    2.10
   1  -1 -13   19.03    6.66
   1  -1 -13   21.01    5.86
   1  -1 -13   29.21    7.05
   1  -1 -12    6.25    3.99
   1  -1 -12    5.41    2.35
  -1   1  12    1.03    2.66
   1  -1 -12    6.48    3.45
   1  -1 -11   54.14    8.59
  -1   1  11   48.44    8.88
   1  -1 -11   47.28    9.27
   1  -1 -11   40.17    8.29
  -1   1  10  192.13   16.58
   1  -1 -10  207.22   16.97
   1  -1 -10  218.92   17.75
  -1   1   9  967.96   35.72
   1  -1  -9  967.29   35.97
   1  -1  -9  988.95   30.73
   1  -1  -9 1021.00   36.14
  -1   1   8   65.88    8.77
   1  -1  -8   65.61    8.96
   1  -1  -8   66.95    7.39
   1  -1  -8   71.14    8.80
  -1   1   7   35.87    6.20
   1  -1  -7   37.72    6.47
   1  -1  -7   42.65    5.55
   1  -1  -7   45.00    6.57
  -1   1   6  454.04   21.66
   1  -1  -6  477.49   22.41
   1  -1  -6  494.07   20.05
   1  -1  -6  471.23   17.21
   1  -1  -5   14.33    2.68
   1  -1  -5   11.93    3.42
  -1   1   5   13.51    3.52
   1  -1  -5   16.83    3.20
  -1   1   4  904.52   27.34
   1  -1  -4  925.81   21.82
   1  -1  -3 1486.11   33.68
  -1   1   3 1615.16   34.78
   1  -1  -3 1568.49   24.91
  -1   1   3 1501.40   25.69
  -1   1   2  110.02    8.45
  -1   1   2  113.86    6.09
   1  -1  -2  121.11    5.91
   1  -1   2 1467.25   22.51
   1  -1   2 1521.50   21.12
  -1   1  -2 1533.57   21.32
   1  -1   3   35.70    3.82
   1  -1   4  612.87   17.53
   1  -1   5   23.94    3.76
   1  -1   6  137.11    9.66
   1  -1   7  683.93   23.44
   1  -1   8  119.05   10.20
   1  -1   9  120.92   11.35
   1  -1  10   18.59    4.66
   1  -1  11   17.36    4.89
   1  -1  12    5.13    3.22
   1  -1  13   10.98    3.65
   1  -1  14   89.99   12.24
   1  -1  15  212.10   20.31
   1  -1  16  104.86   14.47
  -1   1 -17   36.56   10.99
   1  -1  17   31.71    8.16
  -1   1 -18    0.71    3.47
  -1   1 -19    3.38    3.33
  -1   1 -20    5.44    4.70
  -1   1 -21   -7.06    6.42
  -1   1 -22    2.57    6.00
   1   0 -22    0.41    4.78
   1   0 -21    2.24    4.01
   1   0 -20    9.01    7.03
   1   0 -19   39.16   10.99
   1   0 -18   48.94   12.06
   1   0 -17    3.79    3.16
   1   0 -17    4.16    5.60
   1   0 -16   47.02    8.87
   1   0 -16   42.68   10.52
   1   0 -15    2.13    1.50
   1   0 -15    3.38    3.76
   1   0 -14    1.31    3.07
  -1   0  14    1.67    2.26
   1   0 -14    0.06    2.73
   1   0 -13   76.48   10.33
   1   0 -13   64.77   10.98
   1   0 -13   61.53    9.18
  -1   0  13   64.50   10.12
   1   0 -12    4.84    3.03
   1   0 -12    4.76    2.58
  -1   0  12    6.05    3.18
   1   0 -11  202.34   15.76
  -1   0  11  225.54   16.29
  -1   0  11  227.13   17.21
   1   0 -10  348.79   19.93
  -1   0  10  381.40   19.89
  -1   0  10  376.58   21.49
   1   0  -9  282.23   17.64
   1   0  -9  312.77   16.76
  -1   0   9  319.02   17.43
  -1   0   9  308.85   18.88
   1   0  -8  151.89   12.26
   1   0  -8  172.62   11.32
  -1   0   8  173.32   11.52
  -1   0   8  172.94   13.25
   1   0  -7   30.37    5.52
   1   0  -7   28.48    4.33
  -1   0   7   31.77    4.97
  -1   0   7   27.65    5.20
   1   0  -6   30.51    5.12
  -1   0   6   26.49    4.70
  -1   0   6   24.47    3.73
   1   0  -6   25.35    3.71
   1   0  -5   31.13    4.86
  -1   0   5   30.26    5.04
  -1   0   5   30.52    3.98
   1   0  -5   31.53    3.62
  -1   0   4 1144.78   19.90
   1   0  -4 1148.07   19.13
   1   0  -4 1146.64   27.74
  -1   0   4 1157.81   27.76
   1   0  -3  497.04   10.27
  -1   0   3  502.05   10.82
   1   0  -3  495.60   17.24
  -1   0   3  492.74   16.81
  -1   0  -2  276.88    9.18
   1   0   2  271.82    9.05
  -1   0  -3   17.39    2.73
   1   0   3   19.02    2.76
   1   0   4  236.89   11.08
   1   0   5  221.93   11.74
   1   0   6  432.82   17.94
   1   0   7  167.21   12.02
  -1   0  -7  145.71    8.42
   1   0   8   25.58    5.38
  -1   0  -8   24.90    3.73
  -1   0  -9  572.37   17.31
   1   0   9  529.42   24.21
  -1   0 -10  107.19    7.55
   1   0  10  101.32   11.36
   1   0  11    3.00    2.26
  -1   0 -11    4.42    1.96
  -1   0 -12   17.78    3.42
  -1   0 -12   23.66    6.31
   1   0  12   22.39    6.19
  -1   0 -13   -3.86    4.60
  -1   0 -13    1.08    1.11
   1   0  13    0.85    2.82
  -1   0 -14   14.08    2.80
  -1   0 -14   14.76    5.92
  -1   0 -15  232.55   25.66
  -1   0 -15  182.12    9.20
  -1   0 -16   15.84    8.11
  -1   0 -17   23.75    8.87
  -1   0 -18    8.73    6.38
  -1   0 -19    4.98    3.57
  -1   0 -20   -4.21    6.85
  -1   0 -21    2.67    3.98
   1   1 -23   11.95    8.02
   1   1 -22    6.36    5.92
   1   1 -21   14.66    8.72
   1   1 -20   -3.45    5.59
   1   1 -19    5.80    5.12
   1   1 -18   35.15   10.21
   1   1 -17    9.77    5.89
   1   1 -17    4.46    2.99
  -1  -1  16  144.63   15.73
  -1  -1  16  151.59   16.20
   1   1 -16  116.33   13.26
  -1  -1  15   -2.23    3.76
   1   1 -15    4.46    2.79
  -1  -1  15    2.28    3.34
   1   1 -14    5.86    2.91
  -1  -1  14    3.55    2.00
  -1  -1  14    3.26    2.46
   1   1 -14    4.64    2.72
   1   1 -13  197.74   16.60
   1   1 -13  145.85   13.20
  -1  -1  13  164.92   15.21
  -1  -1  13  172.72   15.02
   1   1 -12   24.48    5.86
  -1  -1  12   24.83    6.46
  -1  -1  12   29.49    6.70
   1   1 -12   33.45    6.97
  -1  -1  11    6.12    3.17
  -1  -1  11    4.64    2.74
   1   1 -11    5.19    3.13
   1   1 -10  170.04   12.93
   1   1 -10  171.25   13.31
  -1  -1  10  201.61   15.05
  -1  -1  10  188.91   13.41
   1   1  -9  141.86   11.20
  -1  -1   9  133.75   11.74
   1   1  -9  137.17   11.62
  -1  -1   9  146.64   11.23
   1   1  -8 1149.45   28.98
  -1  -1   8 1129.24   32.41
   1   1  -8 1095.37   31.39
  -1  -1   8 1188.66   28.95
   1   1  -7   27.22    4.06
  -1  -1   7   29.75    4.30
   1   1  -7   32.26    5.27
  -1  -1   7   32.29    5.49
  -1  -1   6    1.08    1.25
   1   1  -6    1.46    1.36
  -1  -1   6    0.38    1.11
   1   1  -6    1.29    0.99
  -1  -1   5  384.70   12.27
  -1  -1   5  415.14   17.19
   1   1  -5  391.55   16.45
   1   1  -5  407.30   12.94
  -1  -1   4  315.15    9.48
   1   1  -4  350.36   10.60
  -1  -1   4  330.61   14.56
   1   1  -4  322.70   14.16
   1   1  -3  850.05   14.34
  -1  -1   3  828.35   13.61
   1   1  -3  916.95   23.54
  -1  -1   3  914.42   24.02
  -1  -1   2    1.35    1.12
   1   1   1   16.85    2.63
  -1  -1  -1   18.05    2.83
   1   1   2    6.30    2.25
  -1  -1  -2    7.36    2.18
  -1  -1  -2    6.47    1.87
  -1  -1  -3  458.33   15.07
  -1  -1  -3  468.34   18.01
  -1  -1  -4   37.25    4.78
  -1  -1  -4   39.37    5.79
  -1  -1  -5  509.12   19.26
  -1  -1  -5  554.86   23.46
  -1  -1  -6  218.94   16.17
  -1  -1  -7   81.33   10.15
  -1  -1  -8    2.74    2.17
  -1  -1  -8    5.01    3.35
  -1  -1  -9  592.03   23.29
  -1  -1  -9  640.02   32.59
  -1  -1 -10   74.66    8.47
  -1  -1 -10   69.81   11.65
  -1  -1 -11  154.25   12.23
  -1  -1 -11  148.34   17.61
  -1  -1 -12   33.24    8.87
  -1  -1 -12   37.58    6.36
  -1  -1 -13    3.37    3.35
  -1  -1 -13    0.42    1.68
  -1  -1 -14    6.08    4.39
  -1  -1 -14    3.56    1.77
  -1  -1 -15  123.62   10.76
  -1  -1 -15   99.64   16.86
  -1  -1 -16    8.39    3.03
  -1  -1 -16   19.45    4.17
  -1  -1 -17   39.06   12.12
  -1  -1 -18   -2.40    4.60
  -1  -1 -19   -2.12    6.01
  -1  -1 -20   -2.89    4.32
  -1  -1 -21    7.10    6.85
   1   2 -23   11.54    8.07
   1   2 -22   -1.41    3.83
   1   2 -21    4.71    5.84
   1   2 -20  -14.32    7.59
  -1  -2  19   19.20    7.64
  -1  -2  18    8.27    2.38
  -1  -2  18    4.52    2.95
  -1  -2  17    8.09    3.80
  -1  -2  17   13.03    5.35
  -1  -2  16   90.59   12.10
  -1  -2  16  112.10   14.05
  -1  -2  15   30.17    7.14
  -1  -2  15   30.37    6.77
  -1  -2  14  222.27   17.88
   1   2 -14  240.84   19.40
  -1  -2  14  215.32   17.25
  -1  -2  13  101.03   11.92
   1   2 -13  116.12   13.57
  -1  -2  13   91.08   11.52
  -1  -2  12   11.53    3.72
  -1  -2  12    9.62    3.43
   1   2 -12   10.60    3.50
  -1  -2  11   88.80   10.15
  -1  -2  11   86.17    9.48
  -1  -2  10   24.43    5.19
   1   2 -10   28.06    5.71
  -1  -2  10   29.26    5.21
  -1  -2   9   80.88    8.13
  -1  -2   9   79.72    8.91
   1   2  -9   87.78    8.93
  -1  -2   8  644.75   21.51
   1   2  -8  667.74   22.71
  -1  -2   8  635.51   24.75
  -1  -2   7    1.63    1.34
   1   2  -7    3.68    1.67
  -1  -2   7    3.73    2.03
  -1  -2   6  179.08    9.75
  -1  -2   6  176.70   12.25
   1   2  -6  196.86   10.80
  -1  -2   5   31.76    5.03
   1   2  -5   36.23    4.24
  -1  -2   5   33.37    3.93
   1   2  -4 1234.67   23.29
  -1  -2   4 1248.73   22.91
  -1  -2   3 1994.36   27.83
   1   2  -3 2036.50   28.82
   1   2  -2    7.62    2.10
  -1  -2   2    6.95    2.17
   1   2  -1  169.73    9.59
  -1  -2   1  185.73    9.90
  -1  -2   0 3222.51   41.98
   1   2   0 3158.62   41.98
  -1  -2  -1   65.22    6.32
   1   2   1   69.49    6.62
  -1  -2  -2  877.25   24.37
   1   2   2  876.97   25.19
   1   2   3   13.52    3.81
  -1  -2  -3   11.34    3.32
  -1  -2  -4   59.23    6.39
  -1  -2  -4   60.89    7.72
   1   2   4   50.30    7.37
  -1  -2  -5  285.57   17.77
  -1  -2  -6  214.16   16.37
  -1  -2  -7    0.01    1.73
  -1  -2  -8  135.58   14.61
  -1  -2  -9  255.91   17.49
  -1  -2  -9  317.60   22.80
  -1  -2 -10   93.91   13.28
  -1  -2 -10   90.22   10.75
  -1  -2 -11  346.87   26.26
  -1  -2 -11  347.57   21.46
  -1  -2 -11  368.33   23.67
  -1  -2 -12   61.00    8.98
  -1  -2 -12   53.57   10.91
  -1  -2 -13    6.59    2.68
  -1  -2 -13    4.68    3.46
  -1  -2 -14    6.57    4.46
  -1  -2 -14    5.08    5.45
  -1  -2 -15  140.47   13.70
  -1  -2 -15   97.46   16.68
  -1  -2 -16    4.55    4.82
  -1  -2 -17   -1.77    4.64
  -1  -2 -18   -2.15    3.59
  -1  -2 -19   13.07    8.05
  -1  -2 -20    6.70    6.72
   1   3 -23   27.03   12.10
   1   3 -22   -9.13    6.85
  -1  -3  21   10.90    5.56
  -1  -3  20    7.66    4.34
  -1  -3  19   12.93    4.63
  -1  -3  19    8.82    5.87
  -1  -3  18    9.16    3.70
  -1  -3  18   15.56    6.32
  -1  -3  17   18.16    5.31
  -1  -3  17   11.09    5.46
  -1  -3  16   83.22   12.26
  -1  -3  16   79.35   10.91
  -1  -3  15   33.60    7.14
  -1  -3  15   39.06    7.14
  -1  -3  14   57.88    9.09
  -1  -3  14   74.39   10.31
   1   3 -14   82.78   11.84
  -1  -3  13    6.18    2.08
   1   3 -13   11.22    4.27
  -1  -3  13    7.01    2.97
  -1  -3  12    2.15    2.94
   1   3 -12   -1.37    2.51
  -1  -3  12   -0.42    1.37
  -1  -3  11    9.19    3.40
  -1  -3  11    8.43    2.97
   1   3 -10    6.08    2.49
  -1  -3  10    1.01    1.86
  -1  -3  10    0.67    1.63
   1   3  -9   33.50    5.77
  -1  -3   9   31.94    5.12
  -1  -3   9   28.27    5.36
  -1  -3   8  346.67   19.05
  -1  -3   8  359.02   16.89
   1   3  -8  363.15   17.61
  -1  -3   7    2.52    1.89
   1   3  -7    2.03    1.04
  -1  -3   7    0.32    1.71
   1   3  -6  256.99   13.75
  -1  -3   6  256.53   13.38
   1   3  -5   50.29    5.87
  -1  -3   5   53.00    5.96
  -1  -3   4  629.46   19.37
   1   3  -4  603.30   19.95
   1   3  -3 5788.68   65.22
  -1  -3   3 5681.81   58.61
  -1  -3   2  220.22   13.19
   1   3  -2  208.86   12.90
  -1  -3   1   13.90    3.75
   1   3  -1   19.78    4.42
  -1  -3   0  423.59   18.20
   1   3   0  459.95   19.98
   1   3   1   11.49    3.58
  -1  -3  -1   10.51    3.64
  -1  -3  -2 1873.31   40.46
   1   3   2 1902.93   43.51
   1   3   3   59.65    7.92
  -1  -3  -3   63.35    7.98
  -1  -3  -4  478.24   22.98
  -1  -3  -5   21.16    5.20
  -1  -3  -6  100.45   11.83
  -1  -3  -7  388.29   24.74
  -1  -3  -8   57.38   10.02
  -1  -3  -9    3.39    3.17
  -1  -3 -10  424.01   25.49
  -1  -3 -10  471.40   30.48
  -1  -3 -10  453.49   25.88
  -1  -3 -11  114.51   13.20
  -1  -3 -11  120.06   15.79
  -1  -3 -12  133.09   15.02
  -1  -3 -12  114.13   16.99
  -1  -3 -13   22.13    8.24
  -1  -3 -13   26.48    6.73
  -1  -3 -14    6.66    5.91
  -1  -3 -14    8.15    3.40
  -1  -3 -15   12.95    7.43
  -1  -3 -15   13.86    4.45
  -1  -3 -16    9.51    5.75
  -1  -3 -17    9.41    6.54
  -1  -3 -18    6.04    5.54
  -1  -3 -19    3.68    4.25
  -1  -3 -20   -0.90    6.02
  -1  -4  23    9.97    6.19
  -1  -4  22    2.15    4.08
  -1  -4  21   12.53    6.02
  -1  -4  20    5.47    4.37
  -1  -4  19   -4.97    4.76
  -1  -4  19    0.72    1.80
  -1  -4  18    1.40    3.01
  -1  -4  18    1.43    2.14
  -1  -4  17   -1.63    3.01
  -1  -4  17    1.92    2.96
  -1  -4  16   -0.16    1.61
  -1  -4  16    5.32    4.23
  -1  -4  15   23.94    6.36
  -1  -4  15   27.01    6.88
  -1  -4  14  128.51   13.67
  -1  -4  14  108.50   12.30
   1   4 -14  146.95   15.54
  -1  -4  13   51.05    8.31
  -1  -4  13   58.85    8.98
   1   4 -13   72.13   10.42
  -1  -4  12   92.94   10.69
   1   4 -12  111.99   12.43
  -1  -4  12   85.01   10.97
  -1  -4  11   11.48    4.10
  -1  -4  11   16.80    4.47
  -1  -4  10   33.91    6.52
  -1  -4  10   41.07    6.56
   1   4  -9  184.19   14.37
  -1  -4   9  193.57   14.24
  -1  -4   9  185.76   15.54
  -1  -4   8  606.00   24.23
   1   4  -8  632.04   25.09
   1   4  -7    0.71    1.40
  -1  -4   7    1.07    1.89
  -1  -4   6 1511.89   35.72
   1   4  -6 1581.76   37.77
   1   4  -5  127.92   10.28
  -1  -4   5  117.12    9.62
  -1  -4   4  278.38   15.16
   1   4  -4  299.06   17.45
  -1  -4   3  575.38   24.48
   1   4  -3  575.08   24.35
  -1  -4   2    7.00    2.79
   1   4  -2    6.98    3.14
  -1  -4   1  469.60   21.93
   1   4  -1  446.08   22.78
  -1  -4   0  422.72   20.67
   1   4   0  413.66   22.35
  -1  -4  -1  730.03   28.01
   1   4   1  746.42   30.01
   1   4   2  709.21   30.14
  -1  -4  -2  679.40   27.23
  -1  -4  -3  272.56   18.24
  -1  -4  -4  123.73   12.33
  -1  -4  -5  194.78   16.52
  -1  -4  -6    5.63    3.82
  -1  -4  -7  192.06   18.15
  -1  -4  -8   20.19    5.99
  -1  -4  -9   38.80   10.34
  -1  -4  -9   53.10    9.23
  -1  -4 -10  109.84   13.59
  -1  -4 -10  127.32   16.73
  -1  -4 -11   85.02   12.47
  -1  -4 -11  101.56   14.87
  -1  -4 -12  212.80   22.57
  -1  -4 -12  200.00   19.25
  -1  -4 -13   -2.91    5.17
  -1  -4 -13   -1.18    2.21
  -1  -4 -14    3.32    4.80
  -1  -4 -14   -1.33    3.32
  -1  -4 -15   32.79    9.30
  -1  -4 -16    4.71    2.60
  -1  -4 -17   -1.18    4.28
  -1  -4 -18   -3.93    5.58
  -1  -4 -19    5.09    5.71
  -1  -5  23   11.72    6.86
  -1  -5  22    7.36    6.17
  -1  -5  21   14.12    5.83
  -1  -5  20    4.30    3.39
  -1  -5  19   16.51    4.93
  -1  -5  19    6.02    3.09
  -1  -5  18   13.06    4.49
  -1  -5  18    9.09    4.01
  -1  -5  17    9.95    4.53
  -1  -5  17   10.79    4.64
  -1  -5  16  122.03   13.72
  -1  -5  16  121.90   14.69
  -1  -5  15  122.37   13.66
  -1  -5  15  139.33   15.19
  -1  -5  14    8.92    4.68
   1   5 -14   16.29    6.88
  -1  -5  14    5.46    3.58
  -1  -5  13   96.47   12.03
   1   5 -13  118.72   14.00
  -1  -5  13   91.33   12.13
  -1  -5  12   29.44    6.80
   1   5 -12   31.76    7.25
  -1  -5  12   25.25    6.49
  -1  -5  11   33.34    7.22
  -1  -5  11   35.52    7.06
  -1  -5  10   36.37    7.48
  -1  -5  10   38.25    7.23
   1   5  -9   28.84    5.91
  -1  -5   9   33.85    6.25
  -1  -5   8 1752.23   44.68
   1   5  -8 1730.33   45.57
  -1  -5   7   72.32    8.88
   1   5  -7   68.00    8.83
  -1  -5   6  164.72   13.46
   1   5  -6  204.50   16.82
  -1  -5   5  200.66   14.03
   1   5  -5  223.38   16.82
  -1  -5   4    3.78    2.40
   1   5  -4    4.58    2.94
   1   5  -3  256.28   18.26
  -1  -5   3  251.67   18.11
  -1  -5   2  149.58   13.84
   1   5  -2  143.45   13.91
  -1  -5   1  273.09   18.89
   1   5  -1  256.56   19.49
  -1  -5   0   58.61    8.65
   1   5   0   72.80   10.51
  -1  -5  -1 1725.19   46.66
   1   5   1 1753.18   52.31
  -1  -5  -2  166.49   14.43
  -1  -5  -3   38.91    7.47
  -1  -5  -4  245.96   18.80
  -1  -5  -5   35.53    7.57
  -1  -5  -6    1.64    2.49
  -1  -5  -7   37.70    9.22
   1   5   8    5.00    4.34
  -1  -5  -8    8.13    5.95
  -1  -5  -8   11.88    4.00
  -1  -5  -9   16.12    6.53
  -1  -5 -10   62.96   11.19
  -1  -5 -10   72.03   12.99
  -1  -5 -11   14.43    6.10
  -1  -5 -11   12.92    5.27
  -1  -5 -12   80.87   13.06
  -1  -5 -12   93.00   16.23
  -1  -5 -13    1.72    4.32
  -1  -5 -13    4.87    3.50
  -1  -5 -14    5.90    5.76
  -1  -5 -14   18.72    7.39
  -1  -5 -15   16.54    6.50
  -1  -5 -16   10.20    6.60
  -1  -5 -17   23.33    8.86
  -1  -5 -18    0.33    5.22
  -1  -5 -19   11.18    5.95
  -1  -6  23   16.49    8.17
  -1  -6  22    1.66    4.16
  -1  -6  21   18.05    7.93
  -1  -6  20   11.70    5.70
  -1  -6  19   27.50    6.33
  -1  -6  19   36.98    9.46
  -1  -6  18    0.70    2.53
  -1  -6  18   -2.11    3.44
  -1  -6  17   22.97    6.37
  -1  -6  17   31.99    8.28
  -1  -6  16   15.58    5.74
  -1  -6  16   11.62    5.12
  -1  -6  15   28.03    7.80
  -1  -6  15   25.66    7.43
  -1  -6  14   -3.88    3.69
  -1  -6  14    1.32    3.14
  -1  -6  13   55.07   10.15
   1   6 -13   73.78   11.50
  -1  -6  13   62.33   10.84
   1   6 -12    2.66    3.60
  -1  -6  12    5.31    2.74
  -1  -6  12    3.54    2.99
  -1  -6  11   79.13   10.92
   1   6 -11   86.85   11.76
  -1  -6  10    7.10    3.47
  -1  -6   9  310.05   20.91
  -1  -6   8  768.56   32.15
  -1  -6   7  564.92   26.64
   1   6  -6   57.39    9.46
  -1  -6   6   55.99    7.79
   1   6  -5   33.49    7.37
  -1  -6   5   38.14    7.36
   1   6  -4   77.64   11.30
  -1  -6   4   74.95   10.15
  -1  -6   3  352.60   23.48
   1   6  -3  377.30   24.41
   1   6  -2    6.33    4.04
  -1  -6   2   10.35    4.90
   1   6  -1   54.50    9.85
  -1  -6   1   57.13    9.51
  -1  -6   0   15.64    5.51
   1   6   0    9.88    5.17
  -1  -6  -1   58.47    9.77
  -1  -6  -2    5.16    3.10
  -1  -6  -3  427.71   26.20
  -1  -6  -4   20.32    5.48
  -1  -6  -5  147.03   16.34
   1   6   6   77.49   13.60
  -1  -6  -6   88.83   12.86
   1   6   7  102.61   16.24
  -1  -6  -7  119.41   15.38
  -1  -6  -8   -0.55    3.38
  -1  -6  -9    3.18    3.92
  -1  -6 -10    4.56    4.00
  -1  -6 -11    3.60    2.19
  -1  -6 -11   10.32    5.65
  -1  -6 -12    4.52    3.83
  -1  -6 -12    1.37    3.65
  -1  -6 -13   -5.32    4.95
  -1  -6 -13    5.54    4.04
  -1  -6 -14   14.24    6.90
  -1  -6 -15   -3.38    4.86
  -1  -6 -16    1.81    4.64
  -1  -6 -17   17.63    6.98
  -1  -6 -18   -1.49    3.27
  -1  -7  23   -0.49    7.25
  -1  -7  22    8.10    3.13
  -1  -7  21   10.07    5.60
  -1  -7  20   43.76   10.88
  -1  -7  19   14.05    4.72
  -1  -7  19   22.90    7.00
  -1  -7  18   50.78   10.60
  -1  -7  18   35.06    8.42
  -1  -7  17   -2.84    3.24
  -1  -7  17   -0.03    2.55
  -1  -7  16   -0.37    2.49
  -1  -7  16    0.43    2.88
  -1  -7  15   -1.85    4.29
  -1  -7  15   -0.36    3.58
  -1  -7  14   19.62    5.67
  -1  -7  14   29.55    7.51
  -1  -7  13   23.08    7.14
   1   7 -13   28.82    7.82
  -1  -7  13   24.81    7.52
  -1  -7  12    5.07    3.57
   1   7 -12    0.45    1.86
   1   7 -11  184.88   18.33
  -1  -7  11  168.38   17.07
  -1  -7  10    3.24    3.26
   1   7 -10    4.28    4.12
  -1  -7   9    1.03    2.92
   1   7  -9    5.73    3.26
  -1  -7   8  790.87   35.02
  -1  -7   7   44.75    8.86
  -1  -7   6  187.37   16.74
  -1  -7   5   29.05    7.75
  -1  -7   4   15.40    6.10
  -1  -7   3  283.26   22.80
  -1  -7   2  209.75   19.66
  -1  -7   1   47.51    9.29
  -1  -7   0   21.87    6.43
  -1  -7  -1   18.00    6.30
   1   7   1   11.29    5.95
   1   7   2   77.63   15.58
  -1  -7  -2  116.37   14.86
   1   7   3  110.23   17.64
  -1  -7  -3  100.65   13.47
  -1  -7  -4    5.20    4.01
   1   7   4   10.32    6.53
  -1  -7  -5  209.83   20.48
   1   7   5  182.50   23.99
  -1  -7  -6   50.12   10.18
  -1  -7  -7   82.23   14.11
  -1  -7  -8   20.96    6.74
  -1  -7  -9    6.82    5.20
  -1  -7 -10    3.71    4.83
  -1  -7 -11   36.80   10.54
  -1  -7 -12   20.19    7.49
  -1  -7 -13   -0.28    3.40
  -1  -7 -14   14.18    6.04
  -1  -7 -15   -4.94    5.26
  -1  -7 -16   -4.19    6.27
  -1  -7 -17   16.30    8.40
  -1  -8  22   -5.77    4.97
  -1  -8  21   -4.76    6.18
  -1  -8  20   14.18    6.70
  -1  -8  19    0.73    2.74
  -1  -8  19   -4.86    5.27
  -1  -8  18   40.15    9.75
  -1  -8  18   39.45   10.21
  -1  -8  17   -0.68    3.43
  -1  -8  17   10.23    4.58
  -1  -8  16    0.56    3.50
  -1  -8  16    4.63    5.05
  -1  -8  15   21.01    7.82
  -1  -8  15   14.61    5.18
  -1  -8  14   10.15    4.67
  -1  -8  14   13.19    5.04
  -1  -8  13   46.92   10.19
  -1  -8  12   29.77    8.33
   1   8 -12   19.95    7.01
  -1  -8  11   81.63   12.81
   1   8 -11   81.10   13.86
  -1  -8  10    2.15    3.14
   1   8 -10    2.32    3.00
  -1  -8   9    7.52    4.84
   1   8  -9    8.59    5.18
   1   8  -8  194.84   21.47
  -1  -8   8  199.12   18.83
  -1  -8   7   15.27    4.91
   1   8  -7   20.39    6.81
   1   8  -6  369.05   28.57
  -1  -8   6  336.21   24.39
  -1  -8   5   70.77   11.46
   1   8  -5   64.44   11.88
  -1  -8   4  104.27   15.19
   1   8  -4  112.93   15.78
  -1  -8   3  154.99   17.70
   1   8  -3  172.06   19.77
  -1  -8   2   30.47    8.24
   1   8  -2   19.02    7.02
   1   8  -1  127.89   18.30
  -1  -8   1  135.74   16.20
  -1  -8   0    9.84    5.38
   1   8   0    3.11    3.46
  -1  -8  -1   19.92    6.32
   1   8   1   22.65    8.56
  -1  -8  -2   34.18    8.80
   1   8   2   24.75    9.63
  -1  -8  -3   13.81    5.80
   1   8   3   10.90    5.70
  -1  -8  -4   11.65    6.01
  -1  -8  -5  164.37   19.00
  -1  -8  -6    6.77    4.08
  -1  -8  -7  120.35   16.88
  -1  -8  -8    6.47    4.92
  -1  -8  -9   28.13    8.85
  -1  -8 -10   10.30    5.57
  -1  -8 -11    8.50    6.14
  -1  -8 -12   30.11    9.53
  -1  -8 -13   -7.55    8.15
  -1  -8 -14    1.45    5.92
  -1  -8 -15    2.57    3.12
  -1  -8 -16   -2.66    6.05
  -1  -9  22  -12.18    6.66
  -1  -9  21    1.96    3.73
  -1  -9  20   15.88    7.79
  -1  -9  19   -3.15    5.73
  -1  -9  19   -0.16    4.59
  -1  -9  18   42.80   10.63
  -1  -9  18   37.26   10.43
  -1  -9  17    5.20    5.25
  -1  -9  17   -2.41    4.20
  -1  -9  16    0.89    3.80
  -1  -9  16    0.32    3.25
  -1  -9  15   33.80    9.27
  -1  -9  15   26.86    8.72
  -1  -9  14   -2.55    3.93
  -1  -9  13  154.05   19.28
  -1  -9  12  115.27   15.91
  -1  -9  11    3.15    4.42
  -1  -9  10    0.46    2.98
   1   9  -9   28.96    9.04
  -1  -9   9   29.28    8.16
  -1  -9   8   71.61   11.89
   1   9  -8   73.59   14.24
   1   9  -7   35.32    9.94
  -1  -9   7   33.23    8.59
  -1  -9   6   55.41    9.97
   1   9  -6   53.19   11.41
  -1  -9   5   47.92   10.68
   1   9  -5   46.62   11.39
  -1  -9   4   42.17   10.63
   1   9  -4   63.22   12.53
   1   9  -3    9.92    5.79
  -1  -9   3   12.34    6.04
  -1  -9   2  525.09   34.19
   1   9  -2  537.23   38.82
   1   9  -1   13.89    7.22
  -1  -9   1    7.00    3.97
   1   9   0    9.49    6.12
  -1  -9   0    4.17    4.57
  -1  -9  -1   21.41    6.94
  -1  -9  -2    6.40    3.71
  -1  -9  -3   25.06    7.69
  -1  -9  -4   27.92    8.83
  -1  -9  -5   33.25    8.65
  -1  -9  -6    4.48    4.22
  -1  -9  -7   70.52   14.00
  -1  -9  -8   -1.72    3.74
  -1  -9  -9   22.00    9.07
  -1  -9 -10   12.08    6.66
  -1  -9 -11   -4.89    5.28
  -1  -9 -12   33.58   11.63
  -1  -9 -13    2.19    4.43
  -1  -9 -14   -4.24    5.81
  -1  -9 -15    1.90    3.52
  -1 -10  21    1.22    3.65
  -1 -10  20   15.75    6.70
  -1 -10  19    0.89    4.52
  -1 -10  19   -1.72    4.05
  -1 -10  18   35.63   10.24
  -1 -10  18   32.60    9.92
  -1 -10  17   -1.11    4.78
  -1 -10  17    0.41    2.97
  -1 -10  16   21.83    8.32
  -1 -10  16   26.19    9.29
  -1 -10  15   20.35    9.08
  -1 -10  14    0.17    3.46
  -1 -10  13   50.14   11.44
  -1 -10  12   90.71   15.45
  -1 -10  11   19.12    6.96
  -1 -10  10    3.94    4.80
  -1 -10   9   29.40    8.45
  -1 -10   8   24.10    7.23
  -1 -10   7   31.37    8.94
  -1 -10   6   71.90   13.16
  -1 -10   5   67.28   12.79
  -1 -10   4  115.80   18.21
  -1 -10   3  365.21   30.78
  -1 -10   2   64.20   12.57
  -1 -10   1   15.41    6.29
  -1 -10   0   37.68    9.94
  -1 -10  -1   41.79   10.30
  -1 -10  -2    4.10    3.97
  -1 -10  -3   13.30    5.39
  -1 -10  -4   -2.00    4.72
  -1 -10  -5   -3.23    4.82
  -1 -10  -6    3.13    4.03
  -1 -10  -7   49.56   12.42
  -1 -10  -8   -2.47    4.80
  -1 -10  -9   53.57   13.27
  -1 -10 -10   -3.76    3.43
  -1 -10 -11    6.54    4.30
  -1 -10 -12    9.26    4.94
  -1 -10 -13   -0.73    6.71
  -1 -11  21  -16.43    7.98
  -1 -11  20   -1.09    5.40
  -1 -11  19    1.26    5.33
  -1 -11  19    0.86    4.60
  -1 -11  18   23.07    9.38
  -1 -11  18   15.66    6.49
  -1 -11  17    2.06    3.03
  -1 -11  17    0.52    3.37
  -1 -11  16   15.36    7.55
  -1 -11  15    1.28    3.62
  -1 -11  14    1.33    4.49
  -1 -11  13   63.07   13.79
  -1 -11  12    1.85    3.57
  -1 -11  11   22.97    7.88
  -1 -11  10    4.60    6.04
  -1 -11   9   16.60    6.47
  -1 -11   8    6.72    5.85
  -1 -11   7   31.03    9.86
  -1 -11   6   53.66   11.46
  -1 -11   5  322.12   28.50
  -1 -11   4  166.68   22.37
  -1 -11   3   11.24    5.44
  -1 -11   2   45.65   11.30
  -1 -11   1   10.76    6.53
  -1 -11   0   64.51   13.58
  -1 -11  -1   38.83   10.70
  -1 -11  -2   28.00    9.78
  -1 -11  -3   14.42    6.38
  -1 -11  -4    7.67    5.95
  -1 -11  -5   41.05   11.30
  -1 -11  -6    1.30    3.03
  -1 -11  -7   13.97    7.37
  -1 -11  -8    4.03    5.23
  -1 -11  -9   30.74   11.48
  -1 -11 -10    1.27    4.14
  -1 -11 -11    8.19    5.92
  -1 -11 -12   -3.12    4.25
  -1 -12  20    2.89    5.90
  -1 -12  19   -7.09    5.74
  -1 -12  18   27.76    9.94
  -1 -12  18   31.46   11.86
  -1 -12  17   11.33    7.89
  -1 -12  16    3.55    4.82
  -1 -12  15    2.24    4.25
  -1 -12  14   23.27    9.85
  -1 -12  13    5.09    4.79
  -1 -12  12   -4.37    5.80
  -1 -12  11    7.89    4.23
  -1 -12  10   12.03    6.96
  -1 -12   9   17.86    6.38
  -1 -12   8   -2.28    4.51
  -1 -12   7   27.34    8.70
  -1 -12   6   10.59    6.36
  -1 -12   5    4.55    4.28
  -1 -12   4    4.24    5.98
  -1 -12   3   -1.42    3.18
  -1 -12   2   38.45   11.73
  -1 -12   1   13.52    6.66
  -1 -12   0   60.17   13.82
  -1 -12  -1    0.24    4.22
  -1 -12  -2   59.00   13.71
  -1 -12  -3   57.11   13.32
  -1 -12  -4    7.00    5.58
  -1 -12  -5    6.15    4.70
  -1 -12  -6   -4.88    5.71
  -1 -12  -7   -0.14    2.95
  -1 -12  -8    1.30    2.90
  -1 -12  -9    2.26    2.76
  -1 -12 -10    0.46    5.44
  -1 -13  18    4.50    4.48
  -1 -13  18   11.77    6.58
  -1 -13  17    3.22    6.00
  -1 -13  16    1.92    3.92
  -1 -13  15   -1.36    6.22
  -1 -13  14    8.24    5.07
  -1 -13  13   -4.59    8.50
  -1 -13  12   -7.96    7.56
  -1 -13  11   19.41    8.76
  -1 -13  10   17.19    7.80
  -1 -13   9    2.91    4.22
  -1 -13   8    0.82    4.37
  -1 -13   7   28.63    9.66
  -1 -13   6   45.26   12.14
  -1 -13   5   33.76   10.54
  -1 -13   4    3.02    3.89
  -1 -13   3   16.41    8.57
  -1 -13   2   11.42    7.06
  -1 -13   1    3.10    3.43
  -1 -13   0   16.88    7.69
  -1 -13  -1    0.76    3.31
  -1 -13  -2   22.29    9.43
  -1 -13  -3    7.33    4.13
  -1 -13  -4   12.44    7.84
  -1 -13  -5    3.13    4.52
  -1 -13  -6   -9.08    6.88
  -1 -13  -7   17.77    9.64
  -1 -13  -8    0.14    2.97
  -1 -14  17    5.31    6.38
  -1 -14  16    6.45    7.30
  -1 -14  15    7.20    6.70
  -1 -14  14    6.39    4.48
  -1 -14  13    1.29    4.52
  -1 -14  12    5.28    5.71
  -1 -14  11    6.17    4.06
  -1 -14  10   21.02    9.44
  -1 -14   9    0.27    5.94
  -1 -14   8    2.66    3.50
  -1 -14   7   54.88   13.78
  -1 -14   6   12.25    8.04
  -1 -14   5   21.39    9.19
  -1 -14   4    4.84    6.17
  -1 -14   4    4.67    5.19
  -1 -14   3    5.74    4.97
  -1 -14   2   -0.14    3.25
  -1 -14   1    3.82    3.91
  -1 -14   0   11.60    5.66
  -1 -14  -1   -2.68    5.20
  -1 -14  -2   18.06    8.73
  -1 -14  -3    2.14    4.75
  -1 -14  -4   -4.38    5.93
  -1 -14  -5    2.45    3.40
  -1 -14  -6   -2.55    5.38
  -1 -15  15    5.84    5.16
  -1 -15  14    3.37    4.77
  -1 -15  13    0.26    5.46
  -1 -15  12   11.50    8.87
  -1 -15  11    6.47    3.46
  -1 -15  10    5.79    5.51
  -1 -15   9    7.62    5.92
  -1 -15   8   20.84   10.74
  -1 -15   7   -5.48    7.38
  -1 -15   6   13.20    6.14
  -1 -15   5   62.27   14.01
  -1 -15   4   -2.13    4.24
  -1 -15   3   14.82    8.91
  -1 -15   2   19.53   10.33
  -1 -15   1   -2.82    3.40
  -1 -15   0    2.85    3.24
  -1 -15  -1   15.96    9.46
  -1 -15  -2    2.61    5.29
  -1 -15  -3    3.58    3.81
  -1 -16  12    3.50    5.83
  -1 -16  11   -3.28    4.84
  -1 -16  10   -5.46    5.69
  -1 -16   9    6.54    4.13
  -1 -16   8  -12.22    7.71
  -1 -16   7   -2.53    6.47
  -1 -16   6   -7.78    6.57
  -1 -16   5   15.27    7.76
  -1 -16   4    0.18    3.66
  -1 -16   3    6.02    5.79
  -1 -16   3   14.10    8.77
  -1 -16   2   10.11    7.90
  -1 -16   1    7.08    5.93
   2 -17   3   -5.93    5.81
   2 -17   4  -13.90    7.97
   2 -17   5   -2.92    4.81
   2 -17   6    4.87    4.47
   2 -17   7    5.74    7.31
   2 -16  -3    2.92    5.56
   2 -16  -2   -9.21    6.82
   2 -16  -1    8.88    7.41
   2 -16   0   -0.87    3.63
   2 -16   1    9.66    7.04
   2 -16   2    3.97    4.49
   2 -16   3    2.43    3.61
   2 -16   4    5.64    5.20
   2 -16   5    6.17    5.23
   2 -16   6   14.26    8.38
   2 -16   7    4.25    4.92
   2 -16   8    6.04    3.71
   2 -16   9   -2.66    4.12
   2 -16  10    7.50    8.63
   2 -16  11    8.28    6.37
   2 -16  12  -16.64    8.62
   2 -15  -6    9.22    6.92
   2 -15  -5    2.76    4.30
   2 -15  -4  -11.98    7.23
   2 -15  -3   30.78   10.40
   2 -15  -2    1.26    4.09
   2 -15  -1   14.99    7.32
   2 -15   0   -2.03    2.84
   2 -15   1    0.55    3.84
   2 -15   1   -2.59    5.80
   2 -15   2    9.26    5.27
   2 -15   3    5.69    5.80
   2 -15   4   10.47    5.36
   2 -15   5   11.20    7.93
   2 -15   6   22.24    9.32
   2 -15   7    1.56    3.81
   2 -15   8   32.06   11.43
   2 -15   9    3.81    4.93
   2 -15  10  -20.39    9.11
   2 -15  11   -0.96    3.61
   2 -15  12  -15.73    8.23
   2 -15  13    9.75    7.39
   2 -15  14  -11.58    9.53
   2 -15  15    9.71    6.60
   2 -14  -8    4.23    3.65
   2 -14  -7    1.82    3.69
   2 -14  -6    0.01    4.38
   2 -14  -5   -0.52    4.25
   2 -14  -4   20.30    8.59
   2 -14  -3   26.53    9.53
   2 -14  -2    9.57    6.43
   2 -14  -1    3.64    5.32
   2 -14   0   -3.37    7.15
   2 -14   1   37.39   10.64
   2 -14   2    8.05    5.97
   2 -14   3   -2.80    5.66
   2 -14   4   16.62    7.35
   2 -14   5   -3.28    6.62
   2 -14   6    1.18    4.04
   2 -14   7    0.71    3.93
   2 -14   8   24.06    9.83
   2 -14   9   -5.17    6.10
   2 -14  10    5.84    3.84
   2 -14  11   20.20    9.26
   2 -14  12   38.53   11.54
   2 -14  13   25.70   10.17
   2 -14  14   -1.03    4.53
   2 -14  15  -14.20    7.80
   2 -14  16    0.28    4.85
   2 -13 -10    2.48    4.99
   2 -13  -9   -2.96    3.64
   2 -13  -8    4.09    4.61
   2 -13  -7   17.63    7.46
   2 -13  -6   21.39    8.08
   2 -13  -5   -5.48    5.16
   2 -13  -4    6.37    4.02
   2 -13  -3    3.72    2.94
   2 -13  -2   -3.02    2.72
   2 -13  -1   47.02   11.58
   2 -13   0    8.17    4.03
   2 -13   1   48.85   13.19
   2 -13   2   31.64    8.96
   2 -13   3  -10.41    6.22
   2 -13   4   12.38    5.70
   2 -13   5   -0.56    4.23
   2 -13   6   25.86    9.61
   2 -13   7   -2.21    5.04
   2 -13   8   21.06    7.85
   2 -13   9    2.13    3.53
   2 -13  10   29.59   10.16
   2 -13  11    6.35    5.94
   2 -13  12   38.12   11.85
   2 -13  13   19.33    9.31
   2 -13  14   15.62    6.72
   2 -13  15   -4.43    6.17
   2 -13  16   -0.52    6.84
   2 -13  17    0.90    4.01
   2 -13  18    7.72    8.70
   2 -12 -12    1.72    3.22
   2 -12 -11   12.77    6.99
   2 -12 -10   -0.39    4.79
   2 -12  -9    4.83    5.05
   2 -12  -8   20.69    9.20
   2 -12  -7   14.84    7.17
   2 -12  -6    4.62    2.94
   2 -12  -5    9.96    6.18
   2 -12  -4    5.22    3.92
   2 -12  -3    5.04    4.93
   2 -12  -2   24.21    7.94
   2 -12  -1    1.94    4.53
   2 -12   0   52.39   12.89
   2 -12   1   76.69   14.86
   2 -12   2    9.91    5.71
   2 -12   3   44.93    9.94
   2 -12   4    9.60    6.15
   2 -12   5   -4.16    5.44
   2 -12   6    6.71    5.36
   2 -12   7    9.72    5.82
   2 -12   8   72.25   14.22
   2 -12   9   13.20    7.51
   2 -12  10    4.77    3.70
   2 -12  11   -2.73    4.27
   2 -12  12   22.73    9.70
   2 -12  12   23.57   10.02
   2 -12  13   15.96    8.01
   2 -12  14    8.77    5.99
   2 -12  15   10.46    5.58
   2 -12  16  -10.10    6.45
   2 -12  17    7.47    5.62
   2 -12  18   -0.90    5.03
   2 -12  19    9.59    6.76
   2 -11 -14    0.57    2.84
   2 -11 -13    2.69    3.50
   2 -11 -12   -3.74    4.26
   2 -11 -11    3.38    3.95
   2 -11 -10    8.01    7.16
   2 -11  -9    5.78    3.30
   2 -11  -8   27.42    8.96
   2 -11  -7    3.20    4.09
   2 -11  -6   39.47   10.35
   2 -11  -5    5.50    2.88
   2 -11  -4   18.48    7.11
   2 -11  -3   93.83   15.17
   2 -11  -2   25.48    8.14
   2 -11  -1   32.72    9.15
   2 -11   0    0.92    2.84
   2 -11   1  151.90   20.21
   2 -11   2   24.51    8.26
   2 -11   3   72.61   12.95
   2 -11   4    3.83    4.62
   2 -11   5   43.63   10.53
   2 -11   6   26.80    8.79
   2 -11   7   40.89   10.15
   2 -11   7   29.80   10.44
   2 -11   8   91.56   17.87
   2 -11   8  131.06   18.55
   2 -11   9    4.54    5.87
   2 -11   9   -2.30    4.06
   2 -11  10    3.58    4.02
   2 -11  10   -0.26    4.00
   2 -11  11    5.23    3.80
   2 -11  11   -4.50    4.67
   2 -11  12   15.12    7.19
   2 -11  12    4.25    3.46
   2 -11  13   -1.14    5.52
   2 -11  13    2.03    4.22
   2 -11  14    9.14    5.61
   2 -11  15   -1.31    5.36
   2 -11  16   14.10    7.23
   2 -11  17   14.91    6.92
   2 -11  18    1.50    5.23
   2 -11  19   13.92    8.44
   2 -10 -15    1.68    3.66
   2 -10 -14   -8.30    5.85
   2 -10 -13    0.08    3.37
   2 -10 -12   -0.50    3.18
   2 -10 -11   18.77    8.68
   2 -10 -10    0.14    3.15
   2 -10  -9   30.32    9.35
   2 -10  -8   48.48   11.12
   2 -10  -7    8.94    5.02
   2 -10  -6  177.41   21.14
   2 -10  -5  173.45   20.26
   2 -10  -4   30.54    8.45
   2 -10  -3   67.20   12.48
   2 -10  -2    3.14    4.26
   2 -10  -1    2.35    4.20
   2 -10   0    6.98    4.92
   2 -10   1   19.21    7.31
   2 -10   2   39.06    9.43
   2 -10   2   34.71    9.78
   2 -10   3   41.26    9.89
   2 -10   3   27.38    9.57
   2 -10   4   33.06    8.87
   2 -10   4   35.62   10.10
   2 -10   5   73.52   14.60
   2 -10   5   84.64   13.50
   2 -10   6   14.11    6.44
   2 -10   6   13.02    6.69
   2 -10   7   59.19   11.54
   2 -10   7   34.53   10.09
   2 -10   8  148.20   21.21
   2 -10   8  168.55   19.98
   2 -10   9    8.89    6.20
   2 -10   9   11.95    6.11
   2 -10  10   14.54    6.27
   2 -10  10   11.11    3.03
   2 -10  11    9.47    5.99
   2 -10  12    5.28    3.27
   2 -10  13   29.43    8.48
   2 -10  14   36.72    9.22
   2 -10  15    5.49    4.79
   2 -10  16    0.44    3.29
   2 -10  17   13.58    7.61
   2 -10  18    8.59    6.45
   2 -10  19   -0.82    3.93
   2 -10  20    0.64    5.19
   2  -9 -16  -10.38    6.47
   2  -9 -15    0.13    4.23
   2  -9 -14   15.77    6.45
   2  -9 -13    9.86    6.22
   2  -9 -12    4.71    3.07
   2  -9 -11    3.23    2.56
   2  -9 -10    6.13    4.55
   2  -9  -9    4.56    3.43
   2  -9  -8    2.30    2.61
   2  -9  -7    4.34    4.62
   2  -9  -6    2.13    3.28
   2  -9  -5   33.11    8.33
   2  -9  -4  164.85   18.68
   2  -9  -3   79.97   13.28
  -2   9   3   69.04   15.59
   2  -9  -2   26.04    7.18
   2  -9  -2   30.50    8.86
  -2   9   2   34.31   10.37
   2  -9  -1   64.94   13.35
   2  -9  -1   73.05   12.49
  -2   9   1   85.60   15.76
   2  -9   0   16.86    7.24
   2  -9   0   15.09    6.16
  -2   9   0   16.96    5.40
   2  -9   1    9.22    5.47
  -2   9  -1    7.33    2.57
   2  -9   1    8.49    5.16
  -2   9  -2  186.05   21.10
   2  -9   2  171.46   21.21
   2  -9   2  182.04   18.77
   2  -9   3    7.89    4.60
   2  -9   3   14.44    5.80
  -2   9  -3    6.75    6.39
   2  -9   4   12.73    6.11
  -2   9  -4   16.98    6.27
   2  -9   4   11.94    5.95
   2  -9   5    9.89    4.33
   2  -9   5    0.83    4.09
  -2   9  -5   10.11    6.39
   2  -9   6    8.42    4.85
  -2   9  -6    3.23    4.37
   2  -9   6   -2.94    3.67
  -2   9  -7   72.94   14.05
   2  -9   7   62.99   11.48
   2  -9   8  250.84   22.59
   2  -9   9   29.85    8.05
   2  -9  10   12.50    5.47
   2  -9  11   21.98    7.53
   2  -9  11  -12.12    5.64
   2  -9  12    8.89    5.50
   2  -9  12   10.50    4.39
   2  -9  13   15.96    7.07
   2  -9  13   12.95    6.03
   2  -9  14   36.00    9.64
   2  -9  14   41.14    8.81
   2  -9  15    7.44    4.50
   2  -9  15    5.19    2.76
   2  -9  16   73.98   14.52
   2  -9  17    2.64    4.59
   2  -9  18    5.41    3.97
   2  -9  19   -1.63    5.80
   2  -9  20    5.77    4.05
   2  -9  21   24.33    9.67
   2  -8 -17    6.40    5.47
   2  -8 -16    2.88    4.60
   2  -8 -15    3.26    4.85
   2  -8 -14   -3.29    5.24
   2  -8 -13    8.07    5.94
   2  -8 -12   19.79    7.99
   2  -8 -11   24.17    8.33
   2  -8 -10   -0.12    3.63
   2  -8  -9   21.49    7.35
   2  -8  -8    0.39    2.11
   2  -8  -7    0.08    2.74
   2  -8  -6   71.12   12.08
  -2   8   6   63.20   15.40
   2  -8  -5   -2.75    3.68
   2  -8  -5   -0.75    2.87
  -2   8   5   -1.81    5.21
  -2   8   4  333.79   33.10
   2  -8  -4  354.37   25.92
   2  -8  -4  338.07   31.67
  -2   8   3   -3.78    4.15
   2  -8  -3    7.35    5.46
  -2   8   2  118.61   18.69
   2  -8  -2  112.78   14.64
   2  -8  -1   33.37    8.70
  -2   8   1   23.95    7.28
  -2   8   0   76.99   13.60
   2  -8   0   66.19   11.18
   2  -8   1   55.95   11.40
  -2   8  -1   45.37    9.93
   2  -8   1   46.95   10.74
   2  -8   2   78.61   13.69
  -2   8  -2   91.29   14.02
   2  -8   2   92.21   12.70
  -2   8  -3  133.91   16.79
   2  -8   3  121.09   14.44
   2  -8   4   15.08    6.22
  -2   8  -4   18.53    7.11
  -2   8  -5   17.18    5.84
   2  -8   5    8.18    2.63
  -2   8  -6   14.20    4.41
   2  -8   6   14.49    4.70
  -2   8  -7  101.35   15.28
   2  -8   7   86.69   12.72
  -2   8  -8   50.34   10.24
   2  -8   8   54.03   10.73
   2  -8   8   43.51   10.08
   2  -8   9  206.99   19.98
   2  -8   9  186.21   19.78
   2  -8  10   84.84   13.54
   2  -8  10  101.11   14.38
   2  -8  11  198.89   19.47
   2  -8  11  179.51   18.97
   2  -8  12  293.96   23.11
   2  -8  12  250.27   23.50
   2  -8  13   52.61    8.91
   2  -8  13   51.33   11.07
   2  -8  14   74.98   13.27
   2  -8  14  100.70   11.02
   2  -8  15   -3.63    1.79
   2  -8  15    5.12    4.63
   2  -8  15    3.69    1.87
   2  -8  16    1.79    3.15
   2  -8  17    1.13    2.73
   2  -8  18    5.81    3.19
   2  -8  19   -1.92    2.57
   2  -8  20   -3.79    4.37
   2  -8  21    0.11    3.87
   2  -7 -18    4.87    5.72
   2  -7 -17    1.60    3.71
   2  -7 -16    8.39    5.60
   2  -7 -15   -1.14    4.26
   2  -7 -14    2.12    3.07
   2  -7 -13  140.20   19.38
   2  -7 -12   15.58    7.11
   2  -7 -11   40.19    9.84
   2  -7 -10  102.53   15.57
   2  -7  -9    2.25    2.27
   2  -7  -8    9.68    4.87
  -2   7   8    6.26    5.62
   2  -7  -8    4.93    4.43
   2  -7  -7    1.59    2.59
  -2   7   7   -1.39    3.84
   2  -7  -7    5.17    4.31
   2  -7  -6  178.42   18.00
  -2   7   6  174.66   23.12
   2  -7  -6  165.06   22.27
   2  -7  -5  155.03   16.19
  -2   7   5  171.03   21.42
   2  -7  -5  145.52   21.38
   2  -7  -4   51.55    9.73
  -2   7   4   33.66    9.88
   2  -7  -3   14.12    4.53
  -2   7   3   12.56    5.75
  -2   7   2  139.89   18.06
   2  -7  -2  131.11   14.93
  -2   7   1   22.58    6.89
   2  -7  -1   28.47    6.84
   2  -7   0  244.45   20.41
  -2   7   0  252.87   22.76
   2  -7   1  593.39   32.89
  -2   7  -1  590.24   33.94
  -2   7  -2   10.53    4.46
   2  -7   2   21.37    5.63
   2  -7   3  573.91   34.65
   2  -7   3  701.21   32.49
   2  -7   4   29.74    7.69
   2  -7   4   33.40    6.79
   2  -7   5    2.50    3.10
   2  -7   5    3.38    2.54
   2  -7   6    1.13    2.34
   2  -7   6    3.36    3.19
   2  -7   7   14.92    5.99
   2  -7   7   16.22    5.27
   2  -7   8   80.97   12.06
   2  -7   8   92.86   12.51
   2  -7   9  232.69   19.54
   2  -7   9  252.00   21.07
  -2   7  -9  241.84   21.23
   2  -7  10  108.02   13.15
  -2   7 -10  114.25   14.85
   2  -7  10  110.07   14.33
   2  -7  11   69.39    9.60
   2  -7  11   58.39   10.44
   2  -7  12   45.32    7.10
   2  -7  12   32.89    7.79
   2  -7  13    5.04    2.48
   2  -7  13    9.22    5.05
   2  -7  14   46.52   10.35
   2  -7  15   16.00    5.92
   2  -7  16   24.30    7.40
   2  -7  17    3.95    4.19
   2  -7  18   11.10    6.20
   2  -7  19   -0.33    4.78
   2  -7  20    2.43    3.23
   2  -7  21    2.28    3.93
   2  -6 -19    3.90    4.06
   2  -6 -18   -2.14    2.91
   2  -6 -17   -2.08    3.82
   2  -6 -16    1.95    3.88
   2  -6 -15   20.63    8.00
   2  -6 -14    9.76    5.46
   2  -6 -13   27.10    8.38
   2  -6 -12    4.36    4.91
   2  -6 -11   52.19   10.80
   2  -6 -10    1.15    2.67
   2  -6 -10    1.85    4.64
   2  -6  -9  152.85   22.20
  -2   6   9  138.23   20.40
   2  -6  -9  169.56   17.76
  -2   6   8    2.47    3.65
   2  -6  -8    7.42    5.18
   2  -6  -7  103.98   17.78
  -2   6   7   72.23   14.12
   2  -6  -7   76.83   11.43
  -2   6   6   10.99    6.17
   2  -6  -6   20.78    6.52
   2  -6  -6   12.60    6.27
   2  -6  -5    5.74    3.58
  -2   6   5   -0.49    3.41
  -2   6   4   35.53    9.74
   2  -6  -4   39.25    7.60
  -2   6   3   21.38    6.28
   2  -6  -3   24.70    5.99
   2  -6  -2  404.03   24.38
  -2   6   2  384.89   27.22
   2  -6  -1   52.01    8.35
  -2   6   1   51.49    9.80
   2  -6   0   98.97   12.13
  -2   6   0  100.73   12.74
  -2   6  -1  182.48   17.21
   2  -6   1  163.55   16.03
   2  -6   1  164.85   17.83
   2  -6   2  820.14   32.82
  -2   6  -2  863.86   36.45
   2  -6   2  796.37   38.11
  -2   6  -3  329.42   22.93
   2  -6   3  327.50   23.99
   2  -6   3  359.46   22.19
   2  -6   4    2.23    1.91
  -2   6  -4    2.61    2.45
   2  -6   4    0.61    2.03
   2  -6   5    0.58    1.96
   2  -6   5   -0.44    1.85
   2  -6   6   23.10    5.58
   2  -6   6   26.31    6.45
   2  -6   7   76.11   10.90
   2  -6   7   70.53    9.94
   2  -6   8   -1.62    2.80
   2  -6   8    2.06    2.48
   2  -6   9  681.83   32.88
   2  -6   9  692.18   28.55
   2  -6  10    3.85    2.49
  -2   6 -10    1.20    1.91
   2  -6  10    1.56    2.23
   2  -6  11  462.78   19.34
   2  -6  11  406.67   26.39
   2  -6  12   84.30   12.39
   2  -6  12   81.24    6.25
   2  -6  13   13.68    4.98
   2  -6  14   18.37    6.23
   2  -6  15    3.01    2.55
   2  -6  16   27.97    8.13
   2  -6  17    3.04    3.09
   2  -6  18    4.64    5.35
   2  -6  19   -8.48    5.32
   2  -6  20    6.05    5.09
   2  -6  21   -1.48    6.83
   2  -5 -20    1.41    4.40
   2  -5 -19   14.09    7.48
   2  -5 -18    1.31    3.27
   2  -5 -17    6.99    3.53
   2  -5 -16   27.25    8.94
   2  -5 -15    0.47    3.20
   2  -5 -14    9.38    5.10
   2  -5 -13    4.95    3.50
   2  -5 -13    0.61    3.93
   2  -5 -12    2.29    5.38
   2  -5 -12    2.44    3.61
   2  -5 -11   69.30   12.21
   2  -5 -11   80.65   16.20
  -2   5  10   27.22    8.36
   2  -5 -10   44.22   11.99
   2  -5 -10   31.21    7.50
   2  -5  -9  460.16   37.72
   2  -5  -9  448.24   27.55
   2  -5  -8   17.02    5.87
   2  -5  -8   12.84    6.19
  -2   5   8   13.42    6.24
   2  -5  -7   23.36    8.76
  -2   5   7   17.93    6.75
   2  -5  -7   22.95    6.34
   2  -5  -6   97.79   11.80
  -2   5   6   67.71   12.26
  -2   5   5   41.27    9.28
   2  -5  -5   32.03    6.64
  -2   5   4   57.51   10.48
   2  -5  -4   63.49    8.78
  -2   5   3  183.45   17.56
   2  -5  -3  181.78   14.73
  -2   5   2  446.24   26.51
   2  -5  -2  463.21   24.17
  -2   5   1  111.60   12.99
   2  -5  -1  112.07   12.01
   2  -5   0  294.55   19.09
  -2   5   0  306.53   20.42
   2  -5   1   65.84    9.88
  -2   5  -1   43.71    8.82
   2  -5   1   49.33   10.64
  -2   5  -2 1341.00   41.92
   2  -5   2 1314.48   45.11
   2  -5   2 1344.55   38.35
   2  -5   3  300.67   21.02
  -2   5  -3  306.16   20.54
   2  -5   3  291.36   18.18
   2  -5   4  568.34   27.84
   2  -5   4  527.90   24.61
   2  -5   5   49.49    8.07
   2  -5   5   58.77    8.53
   2  -5   6  202.69   15.26
   2  -5   6  240.20   17.20
   2  -5   7  125.72   11.56
   2  -5   7  145.23   14.09
   2  -5   8  180.70   12.84
   2  -5   8  182.22   15.83
   2  -5   9  127.14    9.73
   2  -5   9  126.56   13.54
   2  -5  10    9.64    2.43
   2  -5  10   10.65    4.77
  -2   5 -11  324.21   23.49
   2  -5  11  305.70   22.04
   2  -5  12    0.37    2.23
   2  -5  13    1.01    2.69
   2  -5  14   55.08   10.46
   2  -5  15    0.35    4.01
   2  -5  16   26.18    7.20
   2  -5  17   -1.10    3.04
   2  -5  18   35.09   10.33
   2  -5  19    8.48    5.61
   2  -5  20   -0.74    2.79
   2  -5  21   -1.32    4.05
   2  -4 -21    7.40    5.89
   2  -4 -20   13.25    6.19
   2  -4 -19    3.48    3.96
   2  -4 -18    8.09    3.22
   2  -4 -17    6.38    5.04
   2  -4 -16    4.13    4.05
   2  -4 -15    4.07    4.27
   2  -4 -15    3.53    4.90
   2  -4 -14    6.59    3.67
   2  -4 -14    9.90    6.51
   2  -4 -13   15.91    5.61
   2  -4 -13   20.53    7.45
   2  -4 -12   84.02   15.84
   2  -4 -12   81.45   13.02
   2  -4 -11   63.57   14.29
   2  -4 -11   60.44   11.17
   2  -4 -11   87.92   11.34
   2  -4 -10   41.18   10.88
   2  -4 -10   33.51    7.38
   2  -4 -10   34.55    6.85
  -2   4   9  255.61   24.80
   2  -4  -9  238.40   26.76
  -2   4   9  167.70   19.54
   2  -4  -9  250.02   19.91
  -2   4   8   65.89   11.94
   2  -4  -8   75.70   13.94
  -2   4   8   52.88   10.25
   2  -4  -8   69.60    9.53
  -2   4   7  285.26   24.10
   2  -4  -7  299.21   27.17
   2  -4  -7  260.64   18.43
  -2   4   7  219.33   19.47
  -2   4   6   83.77   13.47
   2  -4  -6   74.07   14.16
  -2   4   6   59.42   10.24
   2  -4  -6   76.47    9.83
   2  -4  -5  309.54   18.21
  -2   4   5  289.82   20.77
  -2   4   5  344.50   25.18
  -2   4   4 1362.08   42.72
   2  -4  -4 1466.41   38.62
  -2   4   3  103.62   11.85
  -2   4   3  113.75   14.29
   2  -4  -3  124.28   11.27
   2  -4  -2   34.55    5.95
  -2   4   2   42.18    7.35
  -2   4   2   36.38    7.84
  -2   4   1   65.00   10.74
   2  -4  -1   69.52   11.03
   2  -4  -1   71.80    8.58
  -2   4   1   75.52    9.43
  -2   4   0  200.18   16.95
   2  -4   0  189.18   13.67
   2  -4   0  179.51   16.21
  -2   4   0  196.16   14.50
  -2   4  -1   39.93    7.63
   2  -4   1   32.44    5.78
  -2   4  -1   41.41    6.59
   2  -4   1   33.17    6.95
   2  -4   2  395.79   22.34
  -2   4  -2  422.39   21.38
   2  -4   2  369.95   18.60
   2  -4   3   24.16    5.48
  -2   4  -3   23.78    5.32
   2  -4   3   21.22    5.41
   2  -4   4  904.79   30.98
   2  -4   4  892.51   29.27
  -2   4  -4  882.83   30.57
   2  -4   5  115.65   10.64
   2  -4   5  125.40   11.35
   2  -4   6  198.26   12.84
   2  -4   6  178.40   14.06
   2  -4   7   28.33    4.41
   2  -4   7   23.25    5.47
   2  -4   8  112.21   11.73
   2  -4   8  113.17    7.49
   2  -4   9  118.85   12.31
   2  -4  10   25.16    5.76
  -2   4 -11  308.23   22.21
   2  -4  11  289.26   20.35
   2  -4  12    0.70    2.22
   2  -4  13    5.89    3.48
   2  -4  14   22.93    6.89
   2  -4  15    9.86    4.96
   2  -4  16   10.48    4.72
   2  -4  17    8.95    4.64
   2  -4  18   50.44   11.20
   2  -4  19   -5.45    4.60
   2  -4  20  -10.40    6.06
   2  -4  21  -11.78    6.68
   2  -3 -21    5.37    3.59
   2  -3 -20   11.12    6.96
   2  -3 -19    5.77    5.54
   2  -3 -18    6.97    4.16
   2  -3 -17   10.24    5.68
   2  -3 -17   18.40    7.80
   2  -3 -16   12.02    4.16
   2  -3 -16   16.78    6.36
   2  -3 -15    1.35    2.94
   2  -3 -15    3.36    1.93
   2  -3 -14    1.06    2.50
   2  -3 -14    0.51    2.62
   2  -3 -13    0.75    2.64
   2  -3 -13    1.33    2.96
  -2   3  12   34.83    9.14
   2  -3 -12   34.31    9.62
   2  -3 -12   47.80    8.03
   2  -3 -12   35.36    8.09
   2  -3 -11   48.28   12.17
  -2   3  11   43.84   11.20
   2  -3 -11   52.98    8.95
   2  -3 -11   44.55    9.44
  -2   3  10   96.23   14.03
   2  -3 -10   94.88   12.11
   2  -3 -10  101.99   15.77
  -2   3   9   87.54   14.05
   2  -3  -9   86.83   11.15
   2  -3  -9   95.10   15.05
  -2   3   8  176.07   16.97
   2  -3  -8  233.18   16.95
  -2   3   8  226.35   20.64
   2  -3  -8  212.35   21.88
  -2   3   7   84.24   11.56
   2  -3  -7  120.25   11.70
   2  -3  -7  110.59   15.61
  -2   3   7  110.35   14.20
   2  -3  -6   34.74    8.56
  -2   3   6   32.50    6.92
   2  -3  -6   40.65    6.92
  -2   3   6   37.43    8.79
  -2   3   5  287.76   18.02
   2  -3  -5  321.50   16.86
  -2   3   5  302.95   22.46
   2  -3  -4  404.55   18.19
  -2   3   4  363.40   19.14
  -2   3   4  376.34   24.60
  -2   3   3   45.66    7.30
   2  -3  -3   66.96    7.58
  -2   3   3   53.28    9.55
  -2   3   2  565.32   22.29
   2  -3  -2  582.00   20.87
   2  -3  -1  476.01   18.55
  -2   3   1  428.66   22.92
   2  -3  -1  396.97   23.33
  -2   3   1  452.46   19.50
  -2   3   0   33.49    5.60
   2  -3   0   26.09    4.49
  -2   3   0   22.18    5.80
   2  -3   0   23.17    6.20
   2  -3   1   13.66    3.38
  -2   3  -1   18.84    4.56
   2  -3   1   16.80    4.56
  -2   3  -1   16.48    3.54
   2  -3   2   33.12    5.90
  -2   3  -2   22.63    4.96
   2  -3   2   21.86    4.30
  -2   3  -2   22.67    4.71
   2  -3   3   33.60    5.82
  -2   3  -3   35.38    5.76
   2  -3   3   33.50    5.19
  -2   3  -3   35.63    5.65
   2  -3   4 1591.37   35.96
  -2   3  -4 1518.16   35.45
  -2   3  -4 1539.77   36.77
   2  -3   4 1644.32   36.70
  -2   3  -5  240.64   13.39
   2  -3   5  279.83   15.72
  -2   3  -5  255.31   15.24
   2  -3   5  269.72   13.46
   2  -3   6 1061.39   31.37
   2  -3   6 1017.12   22.97
   2  -3   7   61.05    4.69
   2  -3   7   66.51    8.62
   2  -3   8   12.21    3.74
   2  -3   9   21.64    4.98
   2  -3  10    4.43    3.14
  -2   3 -11  246.33   19.82
   2  -3  11  253.44   18.77
   2  -3  12   14.40    4.68
   2  -3  13    3.54    2.10
   2  -3  14    4.71    3.21
   2  -3  15   27.51    7.81
   2  -3  16    0.47    2.80
   2  -3  17   90.34   14.73
   2  -3  18   32.96    9.50
   2  -3  19    6.58    5.37
   2  -3  20    4.20    4.12
  -2   3 -21    8.50    8.65
   2  -3  21   -5.02    4.81
   2  -2 -22    1.24    3.44
   2  -2 -21   14.63    7.85
   2  -2 -20   -1.82    5.50
   2  -2 -19    7.42    5.49
   2  -2 -18    2.99    3.51
   2  -2 -17    9.80    5.21
   2  -2 -17   -2.69    2.21
   2  -2 -16   13.35    5.14
   2  -2 -16   29.01    8.91
   2  -2 -15    6.15    4.08
   2  -2 -15    1.83    3.47
  -2   2  15    6.14    5.13
  -2   2  14   78.73   14.06
   2  -2 -14   66.58   11.70
   2  -2 -14   71.37   13.48
   2  -2 -13   19.24    7.50
  -2   2  13   26.07    8.95
   2  -2 -13   18.95    6.78
   2  -2 -13   32.40    7.67
   2  -2 -12   30.41    6.24
   2  -2 -12   25.06    6.68
   2  -2 -12   30.92    8.40
  -2   2  12   29.61    8.16
   2  -2 -11    2.31    2.75
   2  -2 -11    3.42    3.29
  -2   2  11    6.97    4.57
   2  -2 -10    9.16    3.90
  -2   2  10    8.81    4.87
   2  -2 -10    5.49    3.86
  -2   2   9  111.09   14.69
   2  -2  -9  119.57   10.95
   2  -2  -9  112.44   14.95
   2  -2  -9  122.28   12.52
  -2   2   8  794.57   36.20
   2  -2  -8  752.90   25.60
   2  -2  -8  821.48   29.92
   2  -2  -8  817.58   39.20
   2  -2  -7  628.22   24.47
   2  -2  -7  563.48   31.66
  -2   2   7  577.92   30.11
   2  -2  -6   33.64    8.00
  -2   2   6   35.49    7.87
   2  -2  -6   45.95    6.33
  -2   2   6   28.32    5.72
  -2   2   5   83.42   11.32
   2  -2  -5   74.41   11.31
  -2   2   5   64.68    8.03
   2  -2  -5   77.51    7.51
  -2   2   4 1002.89   35.67
  -2   2   4 1005.25   26.64
   2  -2  -4 1018.61   24.80
  -2   2   3  231.82   18.01
  -2   2   3  230.59   12.23
  -2   2   2 9723.54  104.39
   2  -2  -2 9821.10   71.45
  -2   2   2 9999.00   74.38
  -2   2   1 1142.29   24.55
  -2   2   1 1173.34   34.57
   2  -2  -1 1165.32   36.07
  -2   2   0  160.77    9.20
   2  -2   0  133.77    8.24
  -2   2   0  128.05   10.86
   2  -2   0  132.16   11.55
  -2   2  -1  274.09   12.75
   2  -2   1  253.43   11.52
  -2   2  -1  255.00   14.95
   2  -2   1  234.14   14.73
   2  -2   2   17.24    4.12
  -2   2  -2   18.07    3.61
  -2   2  -2   14.51    3.42
   2  -2   2   16.58    3.28
   2  -2   3   75.34    7.39
  -2   2  -3   83.21    7.65
  -2   2  -3   76.19    7.08
   2  -2   3   84.47    7.27
   2  -2   4  994.64   24.18
  -2   2  -4  984.25   26.95
   2  -2   4 1043.87   26.37
  -2   2  -4 1023.62   25.39
   2  -2   5   56.67    6.36
   2  -2   5   45.23    4.56
  -2   2  -5   52.15    6.43
  -2   2  -5   51.23    5.06
  -2   2  -6 2163.24   30.37
   2  -2   6 2287.08   43.44
   2  -2   7  139.98   11.43
   2  -2   8   44.86    7.10
   2  -2   9   86.91    9.96
   2  -2  10   -1.07    2.35
   2  -2  11  379.43   22.93
  -2   2 -11  443.19   26.38
   2  -2  12    2.18    2.48
   2  -2  13  130.61   14.97
   2  -2  14   59.64   10.60
   2  -2  15    3.83    3.78
   2  -2  16   20.61    7.14
   2  -2  17   28.43    8.65
   2  -2  18    5.67    4.42
   2  -2  19   20.35    8.48
  -2   2 -19   14.75    7.41
  -2   2 -20    1.43    4.51
  -2   2 -21    0.86    7.75
   2  -1 -22   -2.14    3.68
   2  -1 -21    1.06    3.88
   2  -1 -20    2.65    3.38
   2  -1 -19   -8.85    5.41
   2  -1 -18    3.16    2.41
   2  -1 -18   12.44    5.74
   2  -1 -17   15.29    5.52
  -2   1  17   15.21    5.55
   2  -1 -17   29.97    8.47
   2  -1 -16   77.46   13.51
   2  -1 -16   49.51   11.30
  -2   1  16   75.49   14.26
   2  -1 -15    2.83    2.99
  -2   1  15    6.46    3.94
   2  -1 -15    6.83    4.83
   2  -1 -14   83.66   11.19
   2  -1 -14   70.79   12.78
   2  -1 -14   50.46   10.16
  -2   1  14   75.82   13.14
   2  -1 -13    1.80    2.52
  -2   1  13   -2.02    4.66
   2  -1 -13    0.21    2.20
   2  -1 -13    8.71    5.03
   2  -1 -12   22.52    6.41
  -2   1  12   25.49    7.01
   2  -1 -12   26.25    5.72
   2  -1 -12   15.87    5.51
   2  -1 -11  270.50   23.13
   2  -1 -11  269.53   19.74
  -2   1  11  271.37   22.23
   2  -1 -10    4.27    1.90
  -2   1  10    6.38    3.21
   2  -1 -10    9.05    3.63
  -2   1   9  391.28   25.12
   2  -1  -9  361.75   20.15
   2  -1  -9  344.88   24.17
   2  -1  -9  374.48   17.79
  -2   1   8   37.57    7.47
   2  -1  -8   35.92    7.41
   2  -1  -8   30.13    5.48
   2  -1  -8   38.34    5.24
   2  -1  -7   13.36    5.15
  -2   1   7   10.21    4.57
   2  -1  -7   12.20    3.19
   2  -1  -7   11.31    3.14
   2  -1  -6   44.16    5.56
   2  -1  -6   40.23    4.62
  -2   1   6   46.47    7.91
   2  -1  -6   42.93    7.96
   2  -1  -5  213.60   10.97
  -2   1   5  191.24   15.08
   2  -1  -5  197.08   15.82
   2  -1  -4  402.01   13.08
  -2   1   4  412.23   22.48
   2  -1  -3 5081.99   40.28
  -2   1   3 5168.74   41.04
  -2   1   3 5043.24   73.77
  -2   1   2  377.95    9.66
  -2   1   2  396.05   19.57
   2  -1  -2  394.27    9.92
  -2   1   1  493.40   21.57
   2  -1  -1  483.62   21.81
  -2   1   1  473.27   11.53
   2  -1  -1  482.14   11.43
   2  -1   0   67.87    7.55
  -2   1   0   61.10    6.87
   2  -1   0   73.47    4.87
  -2   1   0   67.75    5.12
   2  -1   1   15.67    3.48
  -2   1  -1   18.76    3.68
  -2   1  -1   14.74    2.67
   2  -1   1   15.36    2.40
   2  -1   2    7.02    2.53
  -2   1  -2    8.52    2.79
  -2   1  -2    8.60    1.88
   2  -1   2    7.57    1.99
   2  -1   3   28.09    3.89
   2  -1   3   23.29    3.78
  -2   1  -3   27.17    4.00
  -2   1  -3   22.94    3.62
   2  -1   4   59.67    6.17
  -2   1  -4   61.32    5.81
  -2   1  -4   52.76    6.11
   2  -1   5  221.56   12.58
  -2   1  -5  222.16   10.36
  -2   1  -5  210.63   12.81
   2  -1   6  248.61   14.11
  -2   1  -6  228.22   14.18
  -2   1  -6  230.47    9.81
  -2   1  -7    0.42    0.66
   2  -1   7    2.31    1.86
   2  -1   8   89.42    9.71
   2  -1   9   55.84    8.12
   2  -1  10    1.83    2.51
  -2   1 -10    4.08    3.60
   2  -1  11  378.05   22.90
  -2   1 -11  417.41   25.77
   2  -1  12    6.98    4.10
   2  -1  13  118.30   14.03
   2  -1  14    9.73    4.32
   2  -1  15   -1.10    3.33
   2  -1  16    0.63    3.56
  -2   1 -16    3.79    3.01
  -2   1 -17   12.42    5.48
  -2   1 -18   -2.25    3.11
  -2   1 -19   23.33    9.18
  -2   1 -20   -2.11    7.39
  -2   1 -21    7.03    5.88
   2   0 -23    6.38    6.29
   2   0 -22    2.91    2.98
   2   0 -21   11.12    7.47
   2   0 -20   -0.74    4.59
   2   0 -19    5.48    4.51
  -2   0  19   10.98    5.66
   2   0 -18   15.07    6.16
  -2   0  18   19.33    7.33
   2   0 -18    9.57    4.81
  -2   0  17   20.07    7.32
   2   0 -17   18.07    6.15
   2   0 -17   11.14    5.81
  -2   0  16   27.38    8.36
   2   0 -16   27.80    7.80
   2   0 -16   20.10    6.95
  -2   0  15   -0.01    2.95
   2   0 -15   -1.12    2.67
   2   0 -15    2.08    2.07
   2   0 -14   91.72   11.57
   2   0 -14   73.13   12.11
   2   0 -14   69.49   11.67
  -2   0  14   73.50   12.04
  -2   0  13   -0.41    2.28
   2   0 -13   -1.01    2.55
   2   0 -13    3.74    3.27
   2   0 -13    1.20    1.86
  -2   0  12  201.03   18.94
   2   0 -12  184.22   17.29
   2   0 -12  212.74   18.32
  -2   0  11   30.51    8.29
   2   0 -11   29.95    8.53
   2   0 -11   25.85    6.69
  -2   0  10  251.59   19.80
   2   0 -10  235.41   19.17
   2   0 -10  249.58   14.90
  -2   0   9  220.06   18.62
   2   0  -9  229.63   18.89
   2   0  -9  234.68   13.75
   2   0  -8  298.97   20.66
  -2   0   8  335.77   21.79
   2   0  -8  304.36   14.12
  -2   0   7  101.64   11.43
   2   0  -7   97.98   11.40
   2   0  -7   95.97    7.16
  -2   0   6  248.59   16.91
   2   0  -6  243.07   17.13
   2   0  -6  244.33   10.11
  -2   0   5  225.40   16.19
   2   0  -5  217.29   16.10
   2   0  -5  202.55    8.32
  -2   0   4  702.35   26.66
   2   0  -4  697.70   14.46
   2   0  -4  642.72   11.74
  -2   0   3  191.37   14.33
  -2   0   2   84.85    8.92
  -2   0   1   65.69    7.35
   2   0  -1   71.12    7.83
   2   0   0  425.54    9.15
  -2   0   0  441.48   18.56
   2   0   0  428.44   18.62
  -2   0   0  420.35    9.76
  -2   0  -1   13.98    2.17
   2   0   1   14.97    2.29
  -2   0  -1   17.47    3.58
   2   0   2    1.96    1.33
  -2   0  -2    2.00    1.08
  -2   0  -2    1.75    1.14
   2   0   3    3.77    1.55
  -2   0  -3    4.14    1.70
  -2   0  -3    3.54    1.62
   2   0   4   20.12    3.74
  -2   0  -4   21.10    4.01
  -2   0  -4   18.57    3.66
   2   0   5   31.80    4.90
  -2   0  -5   28.46    4.33
  -2   0  -5   31.15    4.89
  -2   0  -6 1091.11   31.66
   2   0   6 1152.86   31.48
   2   0   7  179.64   13.21
   2   0   8  153.53   13.12
  -2   0  -9   86.99   10.55
   2   0   9   82.55    9.93
  -2   0 -10  104.85   12.41
   2   0  10   90.22   11.06
  -2   0 -10   86.02    6.96
  -2   0 -11  287.58   21.12
  -2   0 -11  282.34   25.03
   2   0  11  263.49   19.72
  -2   0 -11  255.95   11.01
   2   0  12  102.53   13.00
  -2   0 -12  111.94   16.52
  -2   0 -12  106.99    6.03
  -2   0 -12  114.10    6.28
  -2   0 -13  234.57   25.21
   2   0  13  263.18   21.62
  -2   0 -14   15.29    7.12
  -2   0 -15   13.87    6.33
  -2   0 -16    0.03    3.56
  -2   0 -17   -0.27    3.62
  -2   0 -18    1.92    3.73
  -2   0 -19    8.78    5.04
  -2   0 -20    0.32    4.52
   2   1 -23    0.20    4.62
   2   1 -22    3.55    4.06
   2   1 -21    7.48    6.21
   2   1 -20    3.20    4.08
  -2  -1  20    0.44    4.23
   2   1 -19    6.24    4.63
  -2  -1  19   32.05    9.47
   2   1 -18   -1.32    2.99
   2   1 -18   -0.86    2.08
  -2  -1  18   -0.48    2.22
   2   1 -17    1.26    3.60
   2   1 -17   -2.40    3.65
  -2  -1  17   -1.51    2.73
   2   1 -16   12.13    5.54
  -2  -1  16   12.61    5.00
   2   1 -16    9.77    4.50
   2   1 -15   51.60    9.18
   2   1 -15   34.78    8.39
  -2  -1  15   43.54    9.57
  -2  -1  14   67.04   10.12
   2   1 -14   70.68   11.10
  -2  -1  14   64.80   11.37
   2   1 -14   76.33   11.04
  -2  -1  13   90.75   10.60
   2   1 -13   71.13   10.76
  -2  -1  13   78.66   11.77
   2   1 -13   90.62   10.76
  -2  -1  12  423.45   22.20
  -2  -1  12  385.97   26.03
   2   1 -12  345.11   24.00
  -2  -1  11   20.55    6.36
   2   1 -11   16.09    5.56
  -2  -1  11   18.60    4.71
   2   1 -10   32.29    5.37
  -2  -1  10   24.94    6.60
  -2  -1  10   33.14    5.56
   2   1 -10   25.97    6.40
  -2  -1   9  291.13   14.78
   2   1  -9  274.18   19.48
  -2  -1   9  283.90   19.90
   2   1  -9  290.67   14.77
   2   1  -8  314.13   20.05
  -2  -1   8  328.45   20.63
  -2  -1   8  348.30   14.68
   2   1  -8  337.19   14.47
   2   1  -7   70.80    9.31
  -2  -1   7   73.49    9.68
  -2  -1   7   76.09    6.35
   2   1  -7   66.95    5.86
   2   1  -6   62.48    8.63
  -2  -1   6   60.47    8.69
  -2  -1   6   58.79    4.88
   2   1  -6   56.93    4.95
   2   1  -5  382.07   20.47
  -2  -1   5  405.43   21.42
   2   1  -5  378.82   11.30
  -2  -1   5  380.68   10.47
   2   1  -4   41.49    3.17
  -2  -1   4   44.27    3.13
   2   1  -3    8.09    1.82
  -2  -1   3   13.29    4.31
  -2  -1   2  456.31   21.30
  -2  -1   1 1480.87   16.33
   2   1  -1 1545.46   20.44
  -2  -1   1 1450.33   21.62
  -2  -1   1 1516.38   37.82
  -2  -1   0   82.86    4.91
  -2  -1   0   77.37    5.92
   2   1   0   82.04    5.90
  -2  -1   0   94.51    9.59
  -2  -1  -1  708.89   20.12
  -2  -1  -1  677.47   16.06
  -2  -1  -2   55.78    6.40
  -2  -1  -2   59.75    5.45
  -2  -1  -3    2.69    1.74
  -2  -1  -3    4.61    1.94
  -2  -1  -4    5.09    2.97
  -2  -1  -4    5.92    1.96
  -2  -1  -5   67.10    9.36
  -2  -1  -5   71.69    7.86
  -2  -1  -6  937.20   35.75
  -2  -1  -6  887.74   29.08
  -2  -1  -7   34.79    7.44
  -2  -1  -7   39.49    7.01
  -2  -1  -8  270.36   21.42
  -2  -1  -8  256.31   17.83
  -2  -1  -9   19.47    4.86
  -2  -1  -9   21.31    6.59
  -2  -1 -10    0.54    1.97
  -2  -1 -10    1.81    3.09
  -2  -1 -11   14.06    5.92
  -2  -1 -11   11.33    2.97
  -2  -1 -12  185.69   21.51
  -2  -1 -12  190.44   13.03
  -2  -1 -13  121.63   17.68
  -2  -1 -13  176.24   12.04
  -2  -1 -14    0.19    3.54
  -2  -1 -14    4.87    2.41
  -2  -1 -15   45.64    4.91
  -2  -1 -15   16.16    5.75
  -2  -1 -16   -0.53    3.46
  -2  -1 -17    2.48    3.42
  -2  -1 -18    0.93    3.33
  -2  -1 -19    3.51    3.65
  -2  -1 -20   -5.34    6.92
   2   2 -23   -0.19    3.92
   2   2 -22    1.13    3.72
   2   2 -21   10.93    6.41
   2   2 -20    5.65    4.46
  -2  -2  20    3.97    3.98
  -2  -2  19   46.38    9.63
  -2  -2  18    0.11    2.67
  -2  -2  18   -0.80    3.31
  -2  -2  17    1.02    3.13
  -2  -2  17    2.51    3.47
  -2  -2  16   11.84    5.28
  -2  -2  16   15.44    5.13
  -2  -2  15    2.29    3.54
   2   2 -15   -0.22    1.72
  -2  -2  15   -3.15    3.43
  -2  -2  14    7.36    4.04
   2   2 -14    4.87    3.08
  -2  -2  14    4.07    2.37
  -2  -2  13   48.22    9.56
  -2  -2  13   50.80    7.71
   2   2 -13   56.49    8.78
  -2  -2  12   56.85   10.13
   2   2 -12   53.52    9.22
  -2  -2  12   79.06    9.13
   2   2 -11   14.96    4.40
  -2  -2  11   18.74    5.75
  -2  -2  11   19.19    3.85
   2   2 -11   22.04    4.79
   2   2 -10   83.60    8.64
  -2  -2  10   81.91    8.09
   2   2 -10   83.56   10.92
  -2  -2  10   81.06   10.92
  -2  -2   9  153.61   10.61
  -2  -2   9  154.86   15.34
   2   2  -9  149.37   11.12
  -2  -2   8  687.29   20.10
  -2  -2   8  708.90   31.13
   2   2  -8  697.38   22.22
  -2  -2   7  196.35    9.85
  -2  -2   7  216.67   17.08
   2   2  -7  214.63   11.26
  -2  -2   6  292.63   10.93
   2   2  -6  311.72   12.53
  -2  -2   6  324.53   20.14
   2   2  -5    5.94    1.66
  -2  -2   5   10.51    2.06
  -2  -2   5    8.36    3.70
  -2  -2   4    1.31    0.68
  -2  -2   4    0.61    1.49
   2   2  -4    1.34    1.30
   2   2  -3  414.78   14.59
  -2  -2   3  443.92   22.49
  -2  -2   3  412.41   11.49
  -2  -2   2  186.43    9.92
   2   2  -2  193.06    9.95
   2   2  -1  726.51   19.68
  -2  -2   1  687.24   19.86
   2   2   0   60.19    6.26
  -2  -2   0   51.47    5.93
   2   2   1 1277.14   30.55
  -2  -2  -1 1290.07   30.73
  -2  -2  -2    4.62    1.43
  -2  -2  -2    1.85    1.48
   2   2   2    3.59    1.79
  -2  -2  -3  127.47    9.45
  -2  -2  -3  126.14   11.38
  -2  -2  -4   24.76    4.27
  -2  -2  -4   27.82    5.85
  -2  -2  -5   13.74    3.72
  -2  -2  -5   14.36    4.76
  -2  -2  -6  495.12   22.60
  -2  -2  -6  501.15   26.93
  -2  -2  -7   24.68    5.91
  -2  -2  -7   18.77    6.12
  -2  -2  -8   80.40   10.32
  -2  -2  -8   74.83   11.33
  -2  -2  -9   14.52    5.81
  -2  -2  -9   14.01    4.83
  -2  -2 -10    8.99    5.44
  -2  -2 -10    6.68    3.12
  -2  -2 -11    9.07    5.55
  -2  -2 -12  315.75   27.58
  -2  -2 -12  303.54   18.88
  -2  -2 -13    9.88    4.84
  -2  -2 -13   12.79    3.58
  -2  -2 -14   45.89    7.14
  -2  -2 -14   29.92    9.29
  -2  -2 -15   23.36    9.28
  -2  -2 -16   -0.66    3.39
  -2  -2 -17   21.00    9.26
  -2  -2 -18    5.66    4.26
  -2  -2 -19    6.61    6.72
  -2  -2 -20  -15.30    8.73
   2   3 -23   -8.65    6.67
   2   3 -22    8.41    6.77
  -2  -3  20   -3.51    3.80
  -2  -3  20    5.13    4.11
  -2  -3  19   32.79    8.70
  -2  -3  19   26.54    6.95
  -2  -3  18    1.19    2.51
  -2  -3  18    3.68    3.08
  -2  -3  17   11.12    4.43
  -2  -3  17   14.97    5.91
  -2  -3  16   14.44    5.08
  -2  -3  16   14.95    4.95
  -2  -3  15    6.25    2.37
   2   3 -15    7.31    3.53
  -2  -3  15    6.92    3.76
  -2  -3  14   22.92    5.70
   2   3 -14   17.56    5.33
  -2  -3  14   17.13    5.66
  -2  -3  13   47.47    7.25
  -2  -3  13   38.04    8.36
  -2  -3  12   19.26    4.65
  -2  -3  12   16.73    5.81
  -2  -3  11   50.55    6.74
   2   3 -11   41.48    6.84
  -2  -3  11   42.79    8.43
  -2  -3  10  112.29   10.01
  -2  -3  10   98.15   12.82
   2   3 -10   99.85   10.03
  -2  -3   9   -0.44    1.72
  -2  -3   9   -0.36    1.70
   2   3  -9   -0.30    1.37
  -2  -3   8  400.25   24.38
  -2  -3   8  378.13   15.90
   2   3  -8  401.30   17.82
  -2  -3   7  101.60   12.28
  -2  -3   7   96.24    7.88
   2   3  -7   94.05    8.49
  -2  -3   6  920.66   35.44
   2   3  -6  889.08   24.51
  -2  -3   6  945.71   23.35
   2   3  -5   55.82    7.00
  -2  -3   5   71.75    6.37
  -2  -3   5   56.57    9.20
   2   3  -4    5.74    2.55
  -2  -3   4    6.41    2.37
  -2  -3   3   40.72    6.14
   2   3  -3   44.68    6.10
   2   3  -2   39.63    5.75
  -2  -3   2   35.09    5.38
   2   3  -1   44.21    6.44
  -2  -3   1   44.11    6.34
  -2  -3   0   20.77    4.67
   2   3   0   20.50    4.44
   2   3   1  244.62   15.63
  -2  -3  -1  246.17   15.32
  -2  -3  -2   23.56    5.26
   2   3   2   21.30    4.70
   2   3   3 1075.72   36.96
  -2  -3  -3 1191.65   36.74
  -2  -3  -4   40.04    6.08
   2   3   4   34.96    7.48
  -2  -3  -4   44.50    7.91
  -2  -3  -5  265.02   16.34
  -2  -3  -5  294.60   20.58
  -2  -3  -6  704.88   27.80
  -2  -3  -6  775.86   34.42
  -2  -3  -7   23.27    5.19
  -2  -3  -7   17.36    5.75
  -2  -3  -8  335.64   21.05
  -2  -3  -8  345.50   25.45
  -2  -3  -9   10.14    4.97
  -2  -3  -9   13.29    6.32
  -2  -3 -10   31.74    8.53
  -2  -3 -11  109.56   16.62
  -2  -3 -12   11.40    4.56
  -2  -3 -12    8.05    5.39
  -2  -3 -13   -0.40    2.82
  -2  -3 -13    0.01    2.88
  -2  -3 -14   21.89    5.52
  -2  -3 -14   20.43    8.11
  -2  -3 -15   12.12    5.11
  -2  -3 -16   14.15    8.71
  -2  -3 -17   11.00    7.06
  -2  -3 -18    2.60    5.27
  -2  -3 -19   -7.65    6.38
  -2  -4  23   -9.17    5.71
  -2  -4  22   -2.95    4.36
  -2  -4  21    9.93    5.65
  -2  -4  20    8.98    5.05
  -2  -4  20   -0.39    3.01
  -2  -4  19   77.86   13.06
  -2  -4  19   88.78   14.05
  -2  -4  18    5.00    4.61
  -2  -4  18    9.16    4.85
  -2  -4  17   35.46    7.78
  -2  -4  17   27.83    8.01
  -2  -4  16    8.96    4.20
  -2  -4  16    9.33    4.07
   2   4 -15   -1.60    3.11
  -2  -4  15   -0.36    3.01
  -2  -4  15   -1.48    2.69
  -2  -4  14    6.34    4.37
   2   4 -14   10.21    4.79
  -2  -4  14    5.74    3.19
  -2  -4  13   25.45    7.34
   2   4 -13   23.71    5.79
  -2  -4  13   19.16    5.13
  -2  -4  12   32.71    8.43
  -2  -4  12   32.55    6.20
  -2  -4  11   80.93   12.48
  -2  -4  11   88.80    9.76
   2   4 -10    0.39    2.04
  -2  -4  10   -0.81    1.84
  -2  -4  10    1.60    2.49
   2   4  -9    1.50    2.01
  -2  -4   9    0.17    1.79
  -2  -4   9    2.27    2.46
   2   4  -8  436.57   20.49
  -2  -4   8  460.49   20.07
  -2  -4   8  423.75   26.41
  -2  -4   7   34.91    5.40
   2   4  -7   24.22    4.43
  -2  -4   7   31.49    6.91
   2   4  -6  473.20   23.00
  -2  -4   6  555.61   20.97
   2   4  -5    6.27    3.19
  -2  -4   5    1.84    1.61
   2   4  -4  303.93   17.95
  -2  -4   4  299.43   15.55
  -2  -4   3   29.78    5.55
   2   4  -3   40.87    6.76
   2   4  -2   78.54    9.37
  -2  -4   2  106.10   10.38
   2   4  -1   20.44    5.14
  -2  -4   1   26.63    5.48
  -2  -4   0  105.92   10.84
   2   4   0   91.77   10.77
   2   4   1 1609.96   46.18
  -2  -4  -1 1658.10   44.11
   2   4   2  243.33   18.58
  -2  -4  -2  262.89   18.18
   2   4   3  489.89   27.44
  -2  -4  -3  575.46   27.64
  -2  -4  -4   29.84    7.11
  -2  -4  -5   51.68    7.46
  -2  -4  -5   50.96    8.92
  -2  -4  -6   87.97   10.20
   2   4   6   74.95   12.05
  -2  -4  -6   95.47   13.00
  -2  -4  -7  234.77   17.46
  -2  -4  -7  229.01   20.59
  -2  -4  -8  330.76   21.24
  -2  -4  -8  321.63   25.22
  -2  -4  -9  104.16   15.12
  -2  -4 -10  138.75   17.78
  -2  -4 -11   24.06    7.25
  -2  -4 -12   20.79    8.09
  -2  -4 -12   17.02    5.60
  -2  -4 -13   10.92    6.26
  -2  -4 -13    6.59    2.34
  -2  -4 -14    3.72    3.09
  -2  -4 -15    6.31    5.12
  -2  -4 -16   11.78    6.85
  -2  -4 -17    0.15    3.93
  -2  -4 -18   -3.41    5.64
  -2  -5  23  -13.35    6.68
  -2  -5  22   12.40    6.91
  -2  -5  21    1.83    4.02
  -2  -5  20   10.47    4.06
  -2  -5  20    4.91    3.49
  -2  -5  19   33.47    8.15
  -2  -5  19   37.93    9.55
  -2  -5  18   44.63    9.27
  -2  -5  18   39.55    9.63
  -2  -5  17   27.36    7.79
  -2  -5  17   14.51    5.70
  -2  -5  16    8.76    2.86
  -2  -5  16    7.48    4.77
  -2  -5  15   14.42    6.22
   2   5 -15   17.97    5.71
  -2  -5  15   11.56    4.08
  -2  -5  14    2.19    2.34
   2   5 -14    1.80    2.22
  -2  -5  14   -1.09    1.93
  -2  -5  13   14.14    5.27
   2   5 -13   10.91    4.93
  -2  -5  13   17.04    5.32
  -2  -5  12   24.07    5.78
  -2  -5  12   26.90    7.57
  -2  -5  11   81.44   10.10
  -2  -5  11   79.93   12.64
   2   5 -10    9.53    3.91
  -2  -5  10   13.17    3.96
  -2  -5  10    5.57    3.25
   2   5  -9   35.74    6.93
  -2  -5   9   48.34    7.45
  -2  -5   9   42.48    9.39
   2   5  -8    6.08    2.61
  -2  -5   8    6.60    3.39
   2   5  -7  234.75   18.16
  -2  -5   7  252.03   16.21
  -2  -5   6 1149.07   33.70
   2   5  -6  997.62   36.48
  -2  -5   5   33.79    5.99
   2   5  -5   39.98    7.58
   2   5  -4  676.89   30.24
  -2  -5   4  684.02   29.72
  -2  -5   4  665.99   25.99
   2   5  -3   86.10   10.88
  -2  -5   3  106.29   11.61
  -2  -5   2   19.48    5.87
   2   5  -2   23.76    6.34
  -2  -5   1  287.63   19.58
   2   5  -1  243.63   19.32
  -2  -5   0  123.82   12.86
   2   5   0  103.18   13.26
   2   5   1  107.84   13.82
  -2  -5  -1  125.99   13.25
  -2  -5  -2   42.28    8.35
  -2  -5  -3   57.44    9.85
  -2  -5  -4   61.56   10.52
  -2  -5  -5   12.07    5.50
   2   5   5    8.83    5.30
  -2  -5  -6    7.74    4.25
   2   5   6    2.98    2.66
  -2  -5  -7  246.98   18.10
  -2  -5  -7  290.52   24.04
  -2  -5  -8   31.22    8.07
  -2  -5  -9    8.46    3.83
  -2  -5 -10   74.51   13.64
  -2  -5 -11    5.04    4.54
  -2  -5 -12   68.39   11.27
  -2  -5 -12   76.02   14.51
  -2  -5 -13    5.09    3.21
  -2  -5 -13    0.13    5.53
  -2  -5 -14    5.21    4.73
  -2  -5 -15    1.24    2.62
  -2  -5 -16    6.01    6.05
  -2  -5 -17  -15.63    7.98
  -2  -6  23   -9.49    5.82
  -2  -6  22    6.31    5.39
  -2  -6  21    5.44    3.53
  -2  -6  20    7.80    4.96
  -2  -6  20    6.74    4.16
  -2  -6  19   -3.88    3.17
  -2  -6  19   -0.02    3.99
  -2  -6  18   25.69    7.94
  -2  -6  18   28.26    8.22
  -2  -6  17   11.90    3.75
  -2  -6  17   14.37    5.62
  -2  -6  16   15.53    5.65
  -2  -6  16   16.26    6.44
  -2  -6  15    1.46    3.15
  -2  -6  15    1.58    3.87
   2   6 -14   -1.22    3.18
  -2  -6  14    2.38    2.30
  -2  -6  14    4.56    3.86
   2   6 -13   45.14    8.99
  -2  -6  13   43.61    9.85
  -2  -6  13   32.43    7.13
   2   6 -12    8.62    3.13
  -2  -6  12    7.20    4.24
  -2  -6  12   12.53    3.99
  -2  -6  11  115.95   16.33
  -2  -6  11  124.02   13.45
  -2  -6  10   -1.22    2.01
  -2  -6   9   30.69    6.18
  -2  -6   8   35.48    7.02
  -2  -6   7   18.27    5.14
   2   6  -7   23.08    6.64
   2   6  -6  834.56   37.03
  -2  -6   6  844.73   32.08
   2   6  -5    4.87    2.89
  -2  -6   5    4.52    2.95
  -2  -6   4 1067.82   41.10
   2   6  -4  946.15   39.70
  -2  -6   3   40.51    8.49
   2   6  -3   43.33    8.81
  -2  -6   2   61.07   10.45
   2   6  -2   66.19   11.13
   2   6  -1   18.47    5.88
  -2  -6   1   20.37    6.12
  -2  -6   0   38.13    7.97
  -2  -6  -1  203.60   18.41
  -2  -6  -2  119.74   14.31
   2   6   3   87.94   14.83
  -2  -6  -3  103.67   13.62
   2   6   4   71.48   13.81
  -2  -6  -4   99.24   14.48
   2   6   5   11.65    6.28
  -2  -6  -5   12.19    4.70
   2   6   6   17.15    7.33
  -2  -6  -6   29.60    8.47
  -2  -6  -7  130.08   17.48
  -2  -6  -8   97.00   14.89
  -2  -6  -9  123.71   17.51
  -2  -6 -10   55.93   12.04
  -2  -6 -11    0.72    2.91
  -2  -6 -12   19.52    7.97
  -2  -6 -13    1.56    3.02
  -2  -6 -14    6.78    5.20
  -2  -6 -15    5.64    5.38
  -2  -6 -16    2.20    3.69
  -2  -6 -17    5.33    7.23
  -2  -7  23  -12.88    6.72
  -2  -7  22   14.87    7.96
  -2  -7  21   -5.16    4.82
  -2  -7  20    4.44    4.94
  -2  -7  20    2.31    3.72
  -2  -7  19    0.63    3.15
  -2  -7  19   -0.78    3.00
  -2  -7  18   27.96    8.66
  -2  -7  18   32.67    9.61
  -2  -7  17    2.62    2.61
  -2  -7  17    0.69    2.21
  -2  -7  16   -1.52    2.69
  -2  -7  16    2.38    3.91
  -2  -7  15    3.65    3.90
  -2  -7  15    6.36    5.37
  -2  -7  14    2.53    2.68
  -2  -7  14   -0.03    2.66
   2   7 -14    1.36    2.85
  -2  -7  13   -0.05    2.38
  -2  -7  13    5.10    4.03
   2   7 -13   -2.36    1.95
  -2  -7  12    6.92    4.73
   2   7 -12   10.02    4.53
  -2  -7  12    7.03    4.78
  -2  -7  11  117.76   14.01
   2   7 -11  118.59   14.95
   2   7 -10   -2.45    4.42
  -2  -7  10    0.50    2.57
  -2  -7   9   64.35   10.06
   2   7  -9   61.76   11.29
  -2  -7   8   63.69    9.79
  -2  -7   7   22.79    6.53
  -2  -7   6  173.79   15.74
  -2  -7   5   27.51    7.42
  -2  -7   4  665.35   35.07
  -2  -7   3   50.49   10.06
  -2  -7   2  265.50   22.20
  -2  -7   1   31.14    7.88
  -2  -7   0   -2.39    3.84
   2   7   0    0.72    2.73
   2   7   1  140.00   19.54
  -2  -7  -1  147.40   16.82
  -2  -7  -2   -0.34    2.75
   2   7   2    2.03    3.83
   2   7   3  153.73   21.39
  -2  -7  -3  174.55   18.73
  -2  -7  -4   22.94    7.70
   2   7   4   15.47    7.07
  -2  -7  -5   -3.18    2.95
  -2  -7  -6   52.78   11.76
  -2  -7  -7  100.12   15.60
  -2  -7  -8   -5.98    4.37
  -2  -7  -9   61.08   13.50
  -2  -7 -10    1.91    3.06
  -2  -7 -11    5.41    3.54
  -2  -7 -12   21.67    7.28
  -2  -7 -13    0.74    3.09
  -2  -7 -14   -0.64    5.78
  -2  -7 -15    4.14    4.08
  -2  -7 -16    1.44    3.54
  -2  -8  22    1.39    5.06
  -2  -8  21    2.45    3.02
  -2  -8  20   -2.11    4.60
  -2  -8  20   -2.76    3.08
  -2  -8  19    7.96    3.82
  -2  -8  19    7.32    4.40
  -2  -8  18    3.12    4.38
  -2  -8  18   18.62    6.94
  -2  -8  17    0.10    2.33
  -2  -8  17    2.54    5.94
  -2  -8  16    9.78    5.18
  -2  -8  16   13.75    7.22
  -2  -8  15   -0.24    2.41
  -2  -8  15   -7.33    5.69
  -2  -8  14    3.37    3.77
  -2  -8  14    9.49    5.70
   2   8 -13    6.71    5.11
  -2  -8  13    8.01    5.21
  -2  -8  13    2.20    3.14
   2   8 -12   -2.03    2.82
  -2  -8  12    6.89    4.89
   2   8 -11  334.23   30.18
  -2  -8  11  422.01   28.04
  -2  -8  10   21.98    6.79
   2   8 -10   21.37    6.73
  -2  -8   9   90.17   12.86
   2   8  -9   96.26   14.99
   2   8  -8   47.60   10.45
  -2  -8   8   63.73   10.77
  -2  -8   7    2.20    2.46
   2   8  -7    0.70    4.04
   2   8  -6  100.93   15.00
  -2  -8   6   95.05   12.92
   2   8  -5  115.40   16.75
  -2  -8   5  105.06   14.10
   2   8  -4  262.66   25.30
  -2  -8   4  265.33   24.22
  -2  -8   3   34.15    9.37
   2   8  -3   23.99    8.59
   2   8  -2  227.37   25.07
  -2  -8   2  247.16   22.81
  -2  -8   1   26.24    7.89
   2   8  -1   27.56    9.06
  -2  -8   0    2.46    3.90
   2   8   0    7.48    5.68
  -2  -8  -1    6.64    4.12
   2   8   1   12.77    7.04
  -2  -8  -2   35.31    9.15
   2   8   2   40.43   11.78
  -2  -8  -3  108.84   15.80
  -2  -8  -4   38.47    9.74
  -2  -8  -5    8.91    5.20
  -2  -8  -6   34.40    9.77
  -2  -8  -7   16.88    7.00
  -2  -8  -8   23.85    7.87
  -2  -8  -9   24.98    8.92
  -2  -8 -10    0.17    4.03
  -2  -8 -11   12.56    7.02
  -2  -8 -12    2.45    2.86
  -2  -8 -13   10.05    5.82
  -2  -8 -14   15.24    5.94
  -2  -8 -15  -17.94    8.58
  -2  -9  22    5.11    3.84
  -2  -9  21  -11.23    6.21
  -2  -9  20   -9.86    5.72
  -2  -9  20    0.76    3.23
  -2  -9  19    6.92    6.01
  -2  -9  19    7.74    5.35
  -2  -9  18   32.66    8.77
  -2  -9  18   17.88    7.58
  -2  -9  17    2.37    2.82
  -2  -9  17    2.55    3.10
  -2  -9  16    7.13    3.93
  -2  -9  16    9.91    5.78
  -2  -9  15    6.18    5.71
  -2  -9  15   -0.67    4.02
  -2  -9  14   -0.02    3.75
  -2  -9  14   -2.77    3.96
  -2  -9  13    3.33    3.91
  -2  -9  12   46.82   11.14
  -2  -9  11  359.95   27.08
  -2  -9  10    7.79    3.20
   2   9 -10    1.52    4.46
   2   9  -9  109.54   17.24
  -2  -9   9  106.54   14.53
  -2  -9   8   12.41    5.49
   2   9  -8   16.65    5.94
  -2  -9   7   50.34   11.19
   2   9  -7   66.52   13.27
   2   9  -6   14.08    6.44
  -2  -9   6   14.76    5.02
   2   9  -5   10.23    6.37
  -2  -9   5    5.63    4.13
   2   9  -4   91.90   17.11
  -2  -9   4  105.46   16.61
  -2  -9   3   49.22   11.35
   2   9  -3   47.59   12.29
  -2  -9   2   -1.16    3.81
   2   9  -2    5.93    5.56
  -2  -9   1   24.27    8.21
   2   9  -1   15.50    7.52
  -2  -9   0   22.15    8.21
  -2  -9  -1   -4.78    3.93
  -2  -9  -2   50.89   11.34
  -2  -9  -3  117.81   16.79
  -2  -9  -4   61.58   12.64
  -2  -9  -5   11.86    5.79
  -2  -9  -6   11.87    6.76
  -2  -9  -7   19.33    7.82
  -2  -9  -8    0.54    4.23
  -2  -9  -9    9.74    6.59
  -2  -9 -10   -2.36    3.01
  -2  -9 -11    3.45    6.14
  -2  -9 -12   -2.40    7.54
  -2  -9 -13   27.30    9.97
  -2 -10  21    0.80    3.34
  -2 -10  20   -1.25    2.93
  -2 -10  20   14.71    8.02
  -2 -10  19   -9.81    5.85
  -2 -10  19    6.24    5.02
  -2 -10  18    8.98    5.58
  -2 -10  18   12.09    5.65
  -2 -10  17    3.53    4.82
  -2 -10  17    2.05    3.60
  -2 -10  16   20.66    8.02
  -2 -10  16   32.74    9.84
  -2 -10  15   -1.89    3.56
  -2 -10  15   -3.49    3.78
  -2 -10  14   37.62    9.58
  -2 -10  13    0.87    3.52
  -2 -10  12    0.39    4.09
  -2 -10  11  113.80   16.18
  -2 -10  10   18.31    6.75
  -2 -10   9  107.77   16.16
  -2 -10   8   -2.97    4.04
  -2 -10   7   37.55    9.13
  -2 -10   6   10.85    5.31
  -2 -10   5    2.84    4.08
  -2 -10   4   39.60   11.30
  -2 -10   3   17.05    7.16
  -2 -10   2    0.39    3.14
  -2 -10   1   22.79    9.34
  -2 -10   0    4.85    3.44
  -2 -10  -1   19.34    8.11
  -2 -10  -2   20.61    8.09
  -2 -10  -3    9.32    5.73
  -2 -10  -4   34.01   10.05
  -2 -10  -5   38.99   10.74
  -2 -10  -6   14.97    7.25
  -2 -10  -7   45.50   12.54
  -2 -10  -8   -2.18    4.11
  -2 -10  -9    9.81    6.28
  -2 -10 -10   -6.49    5.95
  -2 -10 -11   11.74    7.50
  -2 -10 -12    6.49    6.05
  -2 -11  20  -16.09    7.54
  -2 -11  20  -11.16    6.79
  -2 -11  19  -14.41    7.04
  -2 -11  19  -10.82    7.45
  -2 -11  18   21.02    8.64
  -2 -11  18   16.01    7.96
  -2 -11  17   -5.70    6.62
  -2 -11  17   -7.28    6.10
  -2 -11  16   38.50   10.76
  -2 -11  16   52.14   14.77
  -2 -11  15   -7.21    7.10
  -2 -11  14    1.70    5.61
  -2 -11  13    1.63    3.02
  -2 -11  12    2.54    3.62
  -2 -11  11    6.13    5.16
  -2 -11  10   -0.36    4.17
  -2 -11   9   90.01   14.84
  -2 -11   8   25.31    9.21
  -2 -11   7   24.02    8.67
  -2 -11   6    4.19    3.94
  -2 -11   5    2.45    5.86
  -2 -11   4    6.50    5.68
  -2 -11   3   -1.23    3.87
  -2 -11   2   85.75   16.13
  -2 -11   1   34.76   11.34
  -2 -11   0    6.11    4.11
  -2 -11  -1   20.65    9.21
  -2 -11  -2    9.39    6.08
  -2 -11  -3   18.15    7.21
  -2 -11  -4   31.90    9.93
  -2 -11  -5   11.10    6.91
  -2 -11  -6   48.12   12.77
  -2 -11  -7    3.50    5.35
  -2 -11  -8    5.27    5.31
  -2 -11  -9    6.64    5.85
  -2 -11 -10  -16.35    8.10
  -2 -12  19  -20.51    8.66
  -2 -12  19  -22.69   10.20
  -2 -12  18    7.43    6.35
  -2 -12  18    6.16    4.74
  -2 -12  17    1.38    4.05
  -2 -12  17   11.97    8.77
  -2 -12  16   40.05   12.06
  -2 -12  15    2.38    4.70
  -2 -12  14    5.03    3.82
  -2 -12  13   -3.12    4.74
  -2 -12  12   -2.42    4.24
  -2 -12  11   10.10    4.64
  -2 -12  10    8.29    4.99
  -2 -12   9    6.28    5.60
  -2 -12   8   -5.45    6.10
  -2 -12   7   18.46    6.86
  -2 -12   6    3.85    5.51
  -2 -12   5    8.91    5.94
  -2 -12   4   39.52   11.68
  -2 -12   3   28.98    9.64
  -2 -12   2   46.38   12.87
  -2 -12   1   10.54    5.57
  -2 -12   0   11.64    6.97
  -2 -12  -1    5.91    5.17
  -2 -12  -2   -8.63    5.98
  -2 -12  -3   -0.53    4.30
  -2 -12  -4    9.94    6.80
  -2 -12  -5    3.76    3.29
  -2 -12  -6   26.31   10.23
  -2 -12  -7    9.76    7.05
  -2 -12  -8   15.37    7.43
  -2 -12  -9   32.66   12.47
  -2 -13  18  -10.33    6.67
  -2 -13  18  -10.48    7.77
  -2 -13  17    4.28    8.05
  -2 -13  17    6.54    7.69
  -2 -13  16   26.27    9.28
  -2 -13  15  -13.39    7.50
  -2 -13  14    8.74    6.33
  -2 -13  13    0.03    3.33
  -2 -13  12    9.77    5.41
  -2 -13  11   -0.59    5.48
  -2 -13  10    6.91    6.88
  -2 -13   9    7.43    5.82
  -2 -13   8   -0.78    4.95
  -2 -13   7   10.55    5.95
  -2 -13   6   12.11    7.73
  -2 -13   5   26.36    9.63
  -2 -13   4    7.21    7.59
  -2 -13   3   38.13   12.75
  -2 -13   2    7.18    7.42
  -2 -13   1   20.21    9.38
  -2 -13   0   10.00    5.26
  -2 -13  -1   10.74    7.92
  -2 -13  -2    0.36    3.51
  -2 -13  -3    1.39    4.26
  -2 -13  -4   -0.75    3.23
  -2 -13  -5    5.41    5.53
  -2 -13  -6    9.30    6.44
  -2 -13  -7   -4.50    5.03
  -2 -14  16   21.74   11.18
  -2 -14  15  -14.68    8.00
  -2 -14  14    6.44    7.45
  -2 -14  13    4.62    4.69
  -2 -14  12   -1.44    6.51
  -2 -14  11   -4.77    7.10
  -2 -14  10   -5.20    6.91
  -2 -14   9   14.03    6.38
  -2 -14   8   -6.33    7.14
  -2 -14   7    4.76    5.54
  -2 -14   6    3.12    5.29
  -2 -14   5   -0.78    3.91
  -2 -14   4    4.50    4.55
  -2 -14   4    9.21    6.75
  -2 -14   3   34.27   12.87
  -2 -14   2    1.24    5.23
  -2 -14   1    9.03    5.82
  -2 -14   0   11.41    8.11
  -2 -14  -1   -0.38    3.26
  -2 -14  -2    3.91    6.14
  -2 -14  -3    3.86    3.44
  -2 -14  -4  -14.17    8.01
  -2 -15  14  -12.29    7.57
  -2 -15  13    4.34    5.34
  -2 -15  12    5.96    4.61
  -2 -15  11    6.93    5.94
  -2 -15  10    5.13    6.08
  -2 -15   9   15.62    8.12
  -2 -15   8   15.82    8.86
  -2 -15   7   11.40    8.70
  -2 -15   6    9.14    5.92
  -2 -15   5    2.84    4.40
  -2 -15   4    6.78    6.31
  -2 -15   3  -10.30    7.37
  -2 -15   2  -17.61    9.12
  -2 -15   1   10.42    6.35
  -2 -15   0   -4.48    5.09
  -2 -15  -1   23.12   10.79
  -2 -16   8    0.80    4.83
  -2 -16   7   11.95    6.91
  -2 -16   6    9.35    8.64
  -2 -16   5   14.73    8.27
   3 -16  -3    2.83    3.84
   3 -16  -2  -17.36    8.89
   3 -16  -1   10.18    7.40
   3 -16   0   -2.84    6.17
   3 -16   1    6.78    5.21
   3 -16   2   -1.60    5.36
   3 -16   3   -1.13    6.13
   3 -16   4    3.37    4.55
   3 -16   5   -6.37    8.77
   3 -16   6   -1.00    4.07
   3 -16   7   -1.11    4.72
   3 -16   8    9.01    7.29
   3 -16   9    0.30    5.07
   3 -16  10   -6.82    8.29
   3 -16  11   -5.63    5.77
   3 -15  -6    0.44    4.07
   3 -15  -5   -3.86    4.85
   3 -15  -4   -9.92    6.70
   3 -15  -3    0.06    4.11
   3 -15  -2    7.29    6.47
   3 -15  -1    9.47    5.41
   3 -15   0   10.30    7.05
   3 -15   1    0.69    4.26
   3 -15   2    6.57    5.40
   3 -15   3   48.09   12.73
   3 -15   4   12.51    6.65
   3 -15   5    4.93    5.65
   3 -15   6   11.74    6.51
   3 -15   7   20.53    9.85
   3 -15   8    3.22    3.91
   3 -15   9   -1.61    4.34
   3 -15  10   26.15   10.47
   3 -15  11   -0.20    5.27
   3 -15  12   10.15    7.47
   3 -15  13   -0.14    3.87
   3 -14  -8    5.10    5.14
   3 -14  -7    0.74    5.65
   3 -14  -6    7.25    6.09
   3 -14  -5    2.10    4.96
   3 -14  -4   -1.28    4.60
   3 -14  -3    5.59    5.36
   3 -14  -2    6.29    5.03
   3 -14  -1   -3.40    6.87
   3 -14   0   78.40   17.48
   3 -14   1   34.30   10.09
   3 -14   2    2.15    4.61
   3 -14   3    5.29    4.79
   3 -14   4   -3.60    4.70
   3 -14   5   -1.92    5.74
   3 -14   6   15.57    8.21
   3 -14   7   -3.64    4.80
   3 -14   8   67.28   15.40
   3 -14   9   13.68    8.03
   3 -14  10   10.50    6.98
   3 -14  11    3.38    5.34
   3 -14  12   12.25    6.51
   3 -14  13   -3.47    6.04
   3 -14  14  -21.26    9.41
   3 -14  15   -9.03    6.87
   3 -13 -10   -0.28    4.78
   3 -13  -9    0.87    4.14
   3 -13  -8    6.05    6.21
   3 -13  -7    2.09    4.94
   3 -13  -6   12.03    7.43
   3 -13  -5   11.10    6.32
   3 -13  -4    1.74    4.51
   3 -13  -3    5.45    3.58
   3 -13  -2   37.28   10.77
   3 -13  -1   53.13   12.84
   3 -13   0    9.34    6.16
   3 -13   1    0.61    5.42
   3 -13   2   20.26    6.64
   3 -13   3   43.40   10.45
   3 -13   4   -2.20    5.29
   3 -13   5   33.79   10.63
   3 -13   6    6.42    5.88
   3 -13   7   19.45    7.74
   3 -13   8   33.91   11.00
   3 -13   9  -14.51    8.14
   3 -13  10   21.98    8.68
   3 -13  11   -5.68    4.33
   3 -13  12   11.24    6.91
   3 -13  13  -15.79    7.91
   3 -13  14    2.76    5.46
   3 -13  15    9.56    8.57
   3 -13  16   12.13    6.50
   3 -13  17    0.80    6.44
   3 -12 -12   -2.00    3.73
   3 -12 -11    4.38    6.55
   3 -12 -10   -3.31    4.32
   3 -12  -9   -9.28    7.91
   3 -12  -8    3.39    4.57
   3 -12  -7    7.07    5.40
   3 -12  -6   19.07    7.64
   3 -12  -5    9.55    4.46
   3 -12  -4   23.73    8.23
   3 -12  -3   27.33    9.80
   3 -12  -2  246.90   26.51
   3 -12  -1   50.16   12.13
   3 -12   0   -1.68    3.44
   3 -12   1   18.99    6.84
   3 -12   2    5.79    4.51
   3 -12   3   35.16    9.66
   3 -12   4   25.20    8.56
   3 -12   5   65.13   13.37
   3 -12   6    3.55    4.48
   3 -12   7   -5.94    7.03
   3 -12   8   46.90   11.55
   3 -12   9   19.34    5.75
   3 -12  10   63.49   13.37
   3 -12  11   -1.11    3.65
   3 -12  12   11.10    5.61
   3 -12  13    8.05    6.08
   3 -12  14   -9.61    6.36
   3 -12  15   -3.04    4.39
   3 -12  16    0.02    6.05
   3 -12  17   -6.99    5.72
   3 -12  18    7.16    6.35
   3 -11 -14   -7.05    5.69
   3 -11 -13    4.24    5.26
   3 -11 -12    6.64    6.31
   3 -11 -11   -3.43    5.55
   3 -11 -10    8.03    5.48
   3 -11  -9    1.67    4.12
   3 -11  -8   10.26    7.08
   3 -11  -7   -3.51    6.12
   3 -11  -6   44.01   11.02
   3 -11  -5    4.52    5.77
   3 -11  -4   23.50    7.71
   3 -11  -3    3.14    4.61
   3 -11  -2   82.34   14.33
   3 -11  -1   13.54    6.13
   3 -11   0    1.17    3.54
   3 -11   1  100.12   15.73
   3 -11   2    2.86    3.85
   3 -11   3   17.50    6.67
   3 -11   4   15.37    6.41
   3 -11   5   40.94   10.39
   3 -11   6   -2.36    4.96
   3 -11   7    4.59    4.18
   3 -11   8   29.71    8.98
   3 -11   8   17.27    7.70
   3 -11   9    9.65    4.70
   3 -11   9   24.86    9.08
   3 -11  10   50.64   12.04
   3 -11  10   37.05   11.75
   3 -11  11   13.89    5.94
   3 -11  11    4.49    4.80
   3 -11  12   27.57    8.58
   3 -11  12   25.09    8.69
   3 -11  13   -6.77    3.54
   3 -11  14    8.74    6.39
   3 -11  15    3.24    3.73
   3 -11  16    3.50    3.14
   3 -11  17    4.43    3.38
   3 -11  18  -17.32    7.92
   3 -10 -15   -0.10    3.40
   3 -10 -14    1.30    3.74
   3 -10 -13   15.04    7.66
   3 -10 -12    1.03    3.07
   3 -10 -11   16.42    7.39
   3 -10 -10    3.89    4.65
   3 -10  -9    0.22    2.74
   3 -10  -8   12.75    6.92
   3 -10  -7   -0.97    3.95
   3 -10  -6    1.26    3.54
   3 -10  -5    7.15    5.38
   3 -10  -4   -3.74    5.04
   3 -10  -3   23.30    7.21
   3 -10  -2  227.51   24.00
   3 -10  -1    0.21    2.95
   3 -10   0   21.73    7.62
   3 -10   1   76.10   13.00
   3 -10   2    5.63    3.95
   3 -10   3   78.45   13.26
   3 -10   3   74.21   15.67
   3 -10   4    5.90    6.32
   3 -10   4    1.76    4.40
   3 -10   5   12.09    7.07
   3 -10   5   11.93    6.21
   3 -10   6   26.90    9.30
   3 -10   6   31.43    8.70
   3 -10   7    3.72    3.99
   3 -10   7    2.83    3.94
   3 -10   8   -0.52    2.12
   3 -10   8    8.80    5.51
   3 -10   9   17.42    7.19
   3 -10   9   11.98    5.32
   3 -10  10   30.86    9.11
   3 -10  11   -3.85    6.33
   3 -10  12   27.43    8.63
   3 -10  13    4.28    3.43
   3 -10  13   -4.89    3.75
   3 -10  14   13.49    5.94
   3 -10  15   -0.89    2.93
   3 -10  16    6.71    4.58
   3 -10  17   -3.34    2.94
   3 -10  18    2.28    4.04
   3 -10  19  -10.40    6.43
   3  -9 -16   -7.33    6.30
   3  -9 -15  -12.72    6.98
   3  -9 -14    4.95    4.76
   3  -9 -13    7.36    4.22
   3  -9 -12    1.67    5.02
   3  -9 -11   64.10   14.30
   3  -9 -10    1.44    3.09
   3  -9  -9   20.64    7.67
   3  -9  -8   21.74    8.06
   3  -9  -7   32.55    9.18
   3  -9  -6   28.99    8.53
   3  -9  -5   52.02   11.23
  -3   9   4   16.92    8.65
   3  -9  -4   17.41    5.99
  -3   9   3   44.60   12.49
   3  -9  -3   42.34    9.69
   3  -9  -2  166.34   19.28
  -3   9   2  159.14   22.37
  -3   9   1   24.75    8.14
   3  -9  -1   27.40    7.88
  -3   9   0  138.57   19.42
   3  -9   0  116.55   19.32
   3  -9   0  116.31   16.76
   3  -9   1   25.78    8.38
   3  -9   1   16.53    7.43
  -3   9  -1   25.50    7.12
   3  -9   2   54.83   10.52
   3  -9   2   57.24   13.37
  -3   9  -2   59.38   12.20
   3  -9   3   13.84    6.02
   3  -9   3   10.33    5.58
  -3   9  -3   11.81    5.72
   3  -9   4   12.23    4.95
  -3   9  -4   19.09    7.96
   3  -9   4   10.77    4.92
   3  -9   5  327.06   25.65
  -3   9  -5  335.97   29.65
   3  -9   5  328.54   30.47
   3  -9   6    4.54    3.16
   3  -9   6   10.31    5.47
   3  -9   7    5.13    4.40
   3  -9   8   27.53    8.75
   3  -9   9    2.61    2.91
   3  -9  10   62.62   12.02
   3  -9  11    3.37    3.54
   3  -9  11   -0.48    4.10
   3  -9  12  139.11   18.59
   3  -9  12  148.23   17.50
   3  -9  13  144.52   19.04
   3  -9  13  126.06   14.63
   3  -9  14   22.06    8.50
   3  -9  15    0.77    2.98
   3  -9  16   12.06    5.81
   3  -9  17   -2.90    3.62
   3  -9  18   21.65    9.06
   3  -9  19    5.19    5.71
   3  -9  20    3.99    5.96
   3  -8 -17   -6.30    5.43
   3  -8 -16  -11.89    6.81
   3  -8 -15    3.59    5.92
   3  -8 -14    4.42    4.62
   3  -8 -13    1.28    2.70
   3  -8 -12    4.59    4.75
   3  -8 -11   35.65   10.79
   3  -8 -10   -2.42    3.78
   3  -8  -9   76.53   13.67
   3  -8  -8    1.77    2.47
   3  -8  -7   51.81   10.34
  -3   8   7   55.21   13.91
  -3   8   6  146.85   21.86
   3  -8  -6  140.85   17.03
  -3   8   5    3.70    3.41
   3  -8  -5   18.54    7.00
  -3   8   4   12.64    5.00
   3  -8  -4   11.50    5.19
  -3   8   3   13.51    5.54
   3  -8  -3   20.88    8.46
   3  -8  -3   18.08    6.73
  -3   8   2   77.57   15.32
   3  -8  -2   77.43   13.09
   3  -8  -2   72.74   14.99
  -3   8   1   96.99   15.60
   3  -8  -1   88.24   16.62
   3  -8  -1   92.77   13.70
  -3   8   0  166.85   19.58
   3  -8   0  164.02   18.78
   3  -8   0  154.76   21.06
   3  -8   1    2.38    3.22
   3  -8   1   -5.46    4.80
  -3   8  -1    9.22    5.70
   3  -8   2    0.25    2.66
  -3   8  -2    3.43    3.34
   3  -8   2   -1.21    3.78
  -3   8  -3  248.53   23.44
   3  -8   3  219.31   23.87
   3  -8   3  234.38   20.78
   3  -8   4   49.03    9.34
  -3   8  -4   49.16   10.53
   3  -8   5  230.17   20.54
  -3   8  -5  224.53   22.67
   3  -8   6   20.07    6.50
  -3   8  -6   22.16    7.81
  -3   8  -7   37.66    9.04
   3  -8   7   31.23    7.89
   3  -8   8   72.16   12.12
   3  -8   8   31.21    8.75
   3  -8   9   29.94    7.90
   3  -8   9   33.30    7.90
   3  -8  10  149.52   18.18
   3  -8  10  139.49   17.10
   3  -8  11  145.10   18.06
   3  -8  11  138.56   15.67
   3  -8  12   47.00   10.36
   3  -8  12   58.85    9.29
   3  -8  13   66.92   12.86
   3  -8  13   48.47    6.89
   3  -8  14    0.44    4.16
   3  -8  14   -0.97    1.06
   3  -8  15    9.07    5.21
   3  -8  16    8.56    5.50
   3  -8  17    5.14    5.12
   3  -8  18   30.04    7.26
   3  -8  19   -2.24    3.39
   3  -8  20   10.65    6.35
   3  -7 -18    3.83    3.87
   3  -7 -17   -0.40    3.20
   3  -7 -16    7.85    3.08
   3  -7 -15    0.71    4.08
   3  -7 -14   -7.59    6.89
   3  -7 -13    5.01    5.13
   3  -7 -12    0.05    3.23
   3  -7 -11   17.64    7.22
   3  -7 -10   15.47    6.54
  -3   7   9   86.41   17.12
   3  -7  -9  120.25   16.16
   3  -7  -8    1.84    3.66
  -3   7   8    1.80    3.12
   3  -7  -7  311.86   24.29
  -3   7   7  298.34   30.30
   3  -7  -6   65.59   16.50
  -3   7   6   54.09   12.06
   3  -7  -6   67.37   11.59
   3  -7  -5    7.68    4.01
   3  -7  -5   15.82    8.30
  -3   7   5   17.81    8.50
  -3   7   4   10.07    6.34
   3  -7  -4   20.77    6.59
   3  -7  -3  100.20   13.39
  -3   7   3   96.19   16.02
   3  -7  -2    4.10    3.19
  -3   7   2    2.50    2.92
   3  -7  -1    9.56    4.59
  -3   7   1   10.15    4.68
  -3   7   0   -1.35    1.95
   3  -7   0    3.68    3.97
  -3   7  -1   36.16    8.73
   3  -7   1   42.72    8.84
   3  -7   2  532.72   29.02
  -3   7  -2  623.54   35.07
  -3   7  -3    1.48    4.12
   3  -7   3   26.41    7.95
  -3   7  -4  386.15   28.08
   3  -7   4  399.43   25.04
  -3   7  -5  280.73   25.00
   3  -7   5  300.16   22.37
  -3   7  -6  160.31   17.31
   3  -7   6  131.09   14.70
   3  -7   6  144.67   17.08
   3  -7   7  102.05   13.11
  -3   7  -7  103.90   14.54
   3  -7   7   93.13   13.42
   3  -7   8   14.57    6.33
   3  -7   8   16.32    6.40
  -3   7  -8   14.95    5.89
   3  -7   9   50.22    9.38
   3  -7   9   60.92   10.65
   3  -7  10    4.17    3.43
   3  -7  10    2.79    2.36
   3  -7  11   -2.70    5.10
   3  -7  11   -2.84    2.88
   3  -7  12   -0.18    1.34
   3  -7  12    5.14    4.19
   3  -7  13   24.80    7.62
   3  -7  14   -5.25    5.53
   3  -7  15   30.03    8.38
   3  -7  16    8.95    5.64
   3  -7  17    2.52    4.76
   3  -7  18   61.64   13.46
   3  -7  19    7.41    6.24
   3  -7  20    8.10    6.07
   3  -6 -19    4.25    6.26
   3  -6 -18   16.79    7.32
   3  -6 -17    0.23    3.55
   3  -6 -16    4.11    4.37
   3  -6 -15   19.24    7.67
   3  -6 -14    9.94    5.26
   3  -6 -13    2.43    3.03
   3  -6 -12    7.95    3.99
   3  -6 -11   38.34    9.29
  -3   6  10   15.52    6.41
   3  -6 -10   12.27    4.99
  -3   6   9    7.59    4.70
   3  -6  -9   23.94    7.25
  -3   6   8  101.85   16.39
   3  -6  -8  131.97   15.29
   3  -6  -8  106.91   19.90
  -3   6   7  432.36   35.09
   3  -6  -7  312.43   33.76
  -3   6   7  297.80   28.46
   3  -6  -7  400.72   26.46
  -3   6   6   -2.19    3.45
  -3   6   6    3.27    4.87
   3  -6  -6    1.27    2.90
   3  -6  -6   -0.03    3.69
  -3   6   5    8.91    4.89
  -3   6   5    7.10    4.82
   3  -6  -5   13.89    5.11
  -3   6   4   36.98    9.77
  -3   6   4   50.85   11.80
   3  -6  -4   46.93    8.57
   3  -6  -3   36.47    7.66
  -3   6   3   29.47    8.54
  -3   6   3   28.07    8.63
  -3   6   2  373.03   28.94
   3  -6  -2  330.35   22.13
  -3   6   2  349.22   25.85
  -3   6   1  282.86   24.75
  -3   6   1  255.60   21.11
   3  -6  -1  256.33   20.01
  -3   6   0  703.93   38.79
   3  -6   0  628.02   29.97
  -3   6   0  655.57   33.29
  -3   6  -1   20.91    6.54
   3  -6   1   29.61    7.46
   3  -6   2  112.65   12.60
   3  -6   2   73.22   12.63
  -3   6  -2   81.59   12.26
   3  -6   3   20.55    5.31
   3  -6   3   15.46    5.95
  -3   6  -3   20.29    6.21
   3  -6   4   40.06    8.74
   3  -6   4   38.72    8.31
   3  -6   5  135.52   16.06
   3  -6   5  134.92   13.94
  -3   6  -5  140.94   15.41
  -3   6  -6  224.13   19.03
   3  -6   6  207.65   17.61
   3  -6   6  201.65   18.57
   3  -6   7   11.50    4.83
   3  -6   7   17.47    6.03
  -3   6  -7   13.46    5.38
  -3   6  -8   79.34   11.93
   3  -6   8   83.32   11.58
   3  -6   8   75.24   10.40
   3  -6   9   44.76    8.68
   3  -6   9   33.77    6.92
  -3   6  -9   47.64    9.03
   3  -6  10   55.52    7.63
   3  -6  10   81.13   12.10
   3  -6  11   23.31    6.36
   3  -6  11   22.36    3.65
   3  -6  12   37.13    8.38
   3  -6  13   55.20   10.67
   3  -6  14   14.85    5.55
   3  -6  15   54.73   11.00
   3  -6  16    4.42    4.00
   3  -6  17    8.90    4.41
   3  -6  18   84.69   15.90
   3  -6  19    7.64    6.30
   3  -6  20   21.00    8.85
   3  -5 -20    2.60    3.72
   3  -5 -19   16.42    7.87
   3  -5 -18    4.87    3.01
   3  -5 -17   -7.48    5.20
   3  -5 -16   38.60   10.44
   3  -5 -15    4.03    5.20
   3  -5 -14   25.22    8.08
   3  -5 -13   20.17    6.97
  -3   5  12    8.30    5.03
   3  -5 -12   11.88    5.21
  -3   5  11   13.89    6.08
   3  -5 -11   16.30    5.91
  -3   5  10    2.98    5.05
  -3   5  10    3.42    4.05
   3  -5 -10    1.50    2.75
   3  -5  -9    8.20    5.23
  -3   5   9    5.70    4.62
   3  -5  -9    3.04    3.82
  -3   5   9   -0.19    2.29
  -3   5   8  106.49   16.71
  -3   5   8   83.82   13.91
   3  -5  -8  101.76   12.96
   3  -5  -8  101.26   18.56
  -3   5   7  171.56   20.69
   3  -5  -7  119.79   20.51
   3  -5  -7  165.06   15.84
  -3   5   7  132.44   17.27
   3  -5  -6   15.93    4.96
  -3   5   6   13.34    5.71
  -3   5   6   15.08    6.93
  -3   5   5   68.28   12.07
  -3   5   5   69.58   13.27
   3  -5  -5   90.24   11.23
  -3   5   4   97.46   13.43
  -3   5   4   93.45   14.03
   3  -5  -4   99.30   11.45
  -3   5   3  171.80   17.11
  -3   5   3  171.86   19.61
   3  -5  -3  206.84   16.50
  -3   5   2  214.44   18.13
  -3   5   2  220.22   21.13
   3  -5  -2  223.31   16.75
  -3   5   1  103.67   14.00
   3  -5  -1  115.26   12.12
  -3   5   1  114.20   12.68
  -3   5   0  180.38   18.51
   3  -5   0  210.31   15.93
  -3   5   0  213.90   17.47
   3  -5   0  173.78   19.31
   3  -5   1   30.87    7.86
  -3   5  -1   35.31    8.18
   3  -5   1   30.56    6.25
  -3   5  -1   40.41    7.58
   3  -5   2   48.14    9.53
  -3   5  -2   52.30    9.73
  -3   5  -2   55.63    9.01
   3  -5   2   56.31    8.20
   3  -5   3   25.16    6.95
  -3   5  -3   17.55    4.86
   3  -5   3   16.14    4.75
  -3   5  -3   21.88    6.75
  -3   5  -4   34.97    7.61
   3  -5   4   39.37    7.05
  -3   5  -4   39.46    7.55
   3  -5   4   36.13    7.68
  -3   5  -5   81.46   10.92
   3  -5   5   77.74   10.55
   3  -5   5   64.93   10.35
   3  -5   6  255.77   18.65
  -3   5  -6  261.06   19.81
   3  -5   6  235.44   18.31
   3  -5   7   -0.67    1.96
   3  -5   7    0.41    2.38
  -3   5  -7    5.12    3.41
   3  -5   8  201.49   14.43
   3  -5   8  230.68   18.44
  -3   5  -8  230.48   18.73
   3  -5   9  242.89   19.38
  -3   5  -9  256.05   20.92
   3  -5  10    9.15    2.30
   3  -5  10   15.54    5.59
  -3   5 -10   17.59    5.63
   3  -5  11   48.59    9.31
   3  -5  12   24.20    7.00
   3  -5  13   46.97    9.63
   3  -5  14    3.68    2.77
   3  -5  15   52.86   11.30
   3  -5  16    3.51    5.09
   3  -5  17   -7.28    5.42
   3  -5  18   11.40    4.67
   3  -5  19   -0.38    4.78
   3  -5  20   17.26    7.84
   3  -4 -21    2.17    5.05
   3  -4 -20   -3.82    4.25
   3  -4 -19    4.38    3.51
   3  -4 -18    3.71    4.04
   3  -4 -17    1.67    3.69
   3  -4 -16   10.86    5.81
   3  -4 -15    2.92    2.54
  -3   4  14   64.76   14.41
   3  -4 -14   48.15   10.48
  -3   4  13    2.16    3.85
   3  -4 -13    6.37    4.22
   3  -4 -12   24.11    8.85
   3  -4 -12   18.51    5.25
  -3   4  12   13.83    6.44
   3  -4 -12   10.53    4.66
   3  -4 -11   29.86   10.26
  -3   4  11   36.91    9.71
   3  -4 -11   41.08    9.30
   3  -4 -11   45.01    8.17
   3  -4 -10    2.39    2.28
   3  -4 -10    1.87    2.20
  -3   4  10   -1.50    4.33
   3  -4  -9   21.42    6.08
  -3   4   9   17.92    6.44
   3  -4  -9   27.14    9.91
  -3   4   9   23.96    7.91
   3  -4  -8   -0.28    1.71
  -3   4   8   -0.96    2.47
   3  -4  -8   -0.97    2.61
  -3   4   8   -2.24    3.18
   3  -4  -7   21.70    5.92
   3  -4  -7   17.70    9.24
  -3   4   7   11.36    4.65
  -3   4   7   20.50    7.63
  -3   4   6  245.74   23.09
  -3   4   6  206.96   18.92
   3  -4  -5   20.23    4.99
  -3   4   5   17.08    5.45
  -3   4   5   15.75    6.45
   3  -4  -4   82.10    9.27
  -3   4   4   62.80    9.53
  -3   4   4   73.13   11.81
   3  -4  -3  293.81   17.34
  -3   4   3  248.12   17.87
  -3   4   3  237.93   20.81
   3  -4  -2  514.05   22.63
  -3   4   2  426.71   27.29
  -3   4   2  463.69   23.44
  -3   4   1  107.89   10.74
   3  -4  -1   99.23    9.76
  -3   4   1   86.38   11.96
   3  -4   0 1202.43   33.69
  -3   4   0 1208.32   36.37
  -3   4   0 1155.36   42.59
   3  -4   1  156.44   16.30
  -3   4  -1  198.73   14.80
   3  -4   1  185.46   12.99
  -3   4  -1  191.29   17.01
   3  -4   2  180.14   17.18
  -3   4  -2  182.31   16.49
  -3   4  -2  186.01   15.03
   3  -4   2  202.45   14.14
   3  -4   3   16.60    4.70
  -3   4  -3   12.92    4.85
  -3   4  -3    7.49    3.91
   3  -4   3   13.18    5.22
  -3   4  -4   14.92    4.85
   3  -4   4   15.56    4.63
  -3   4  -4   15.01    4.94
   3  -4   4   12.56    4.70
  -3   4  -5    8.16    3.63
  -3   4  -5    3.48    2.33
   3  -4   5    7.09    2.76
   3  -4   5    5.06    2.61
  -3   4  -6  211.59   15.48
  -3   4  -6  248.06   17.94
   3  -4   6  236.89   16.99
   3  -4   6  207.63   15.34
  -3   4  -7   25.10    5.93
   3  -4   7   19.20    4.09
   3  -4   7   30.44    6.17
  -3   4  -8  430.49   24.90
   3  -4   8  460.64   24.48
  -3   4  -9   20.39    5.68
   3  -4   9   18.57    5.21
  -3   4 -10    0.62    2.85
   3  -4  10    4.34    3.46
   3  -4  11  142.79   15.27
   3  -4  12    6.27    2.92
   3  -4  13  132.94   15.82
   3  -4  14    6.61    4.89
   3  -4  15   16.22    6.06
   3  -4  16    6.67    4.98
   3  -4  17   20.36    7.25
   3  -4  18    6.62    4.34
   3  -4  19    4.61    4.10
   3  -4  20   31.86   10.57
   3  -3 -21   -9.58    6.13
   3  -3 -20   -0.11    2.89
   3  -3 -19    8.31    6.04
   3  -3 -18   -1.35    2.86
  -3   3  17    5.78    4.33
   3  -3 -17    0.15    3.87
  -3   3  16   11.63    6.58
   3  -3 -16    8.02    5.12
  -3   3  15    3.76    5.65
   3  -3 -15    4.26    4.56
   3  -3 -14    4.99    5.06
   3  -3 -14   -2.38    3.64
   3  -3 -13   10.29    6.22
  -3   3  13    4.02    3.33
   3  -3 -13    4.35    3.97
   3  -3 -13    5.74    2.65
  -3   3  12   97.74   15.80
   3  -3 -12  124.25   19.93
   3  -3 -12  127.75   13.10
   3  -3 -12   97.46   13.10
  -3   3  11   78.09   14.14
   3  -3 -11   89.92   10.41
   3  -3 -11   66.13   10.80
   3  -3 -11   70.45   14.53
   3  -3 -10   19.94    5.85
   3  -3 -10   29.04    9.30
  -3   3  10   22.39    7.54
   3  -3  -9   44.32    7.90
  -3   3   9   46.80   10.32
   3  -3  -9   43.26   11.07
  -3   3   8    2.66    2.77
   3  -3  -8    3.00    3.46
   3  -3  -8   -1.12    2.54
  -3   3   7   78.06   10.79
   3  -3  -7  109.62   11.08
  -3   3   7   96.14   13.95
  -3   3   6   22.18    5.41
   3  -3  -6   28.92    5.58
  -3   3   6   23.47    7.18
   3  -3  -5  974.96   29.41
  -3   3   5  883.94   31.19
  -3   3   5  962.38   41.76
   3  -3  -4   96.15    8.91
  -3   3   4   94.48    9.71
  -3   3   4   91.39   12.32
   3  -3  -3    5.24    2.37
  -3   3   3    7.62    4.55
  -3   3   3   10.57    3.41
  -3   3   2   27.05    5.01
  -3   3   2   21.31    5.92
   3  -3  -2   37.34    5.45
  -3   3   1  311.73   16.01
  -3   3   1  261.00   19.94
   3  -3  -1  289.05   14.38
   3  -3  -1  265.22   21.15
  -3   3   0  194.75   12.87
   3  -3   0  156.22   16.05
  -3   3   0  167.03   15.65
   3  -3   0  190.30   12.05
  -3   3  -1   41.71    7.38
   3  -3   1   39.36    7.75
  -3   3  -1   49.26    7.30
   3  -3   1   40.49    5.56
   3  -3   2  295.35   20.09
  -3   3  -2  344.88   18.05
   3  -3   2  318.05   15.82
  -3   3  -2  319.47   19.90
   3  -3   3  268.07   18.31
  -3   3  -3  300.11   16.89
   3  -3   3  290.87   15.74
  -3   3  -3  291.92   18.49
   3  -3   4   92.94   10.25
  -3   3  -4   96.90    9.90
   3  -3   4   99.46    9.53
  -3   3  -4   90.48    9.85
   3  -3   5   72.09    8.56
  -3   3  -5   83.60    9.36
  -3   3  -5   77.87    9.13
   3  -3   5   81.11    9.00
   3  -3   6  386.78   20.09
   3  -3   6  362.97   17.51
  -3   3  -6  368.52   18.38
  -3   3  -6  382.68   21.24
   3  -3   7  147.30   12.62
   3  -3   7  108.89    8.84
  -3   3  -7  147.05   13.50
  -3   3  -7  120.92    9.85
   3  -3   8  123.09   12.29
  -3   3  -8  122.91   12.88
  -3   3  -8   96.21    7.98
   3  -3   9   -0.68    2.70
  -3   3  -9   -1.91    3.49
   3  -3  10   71.35   10.22
  -3   3 -10   92.08   12.30
   3  -3  11  122.93   13.83
   3  -3  12   -0.47    2.95
   3  -3  13  256.96   21.73
   3  -3  14   31.60    7.65
   3  -3  15   59.57   11.39
   3  -3  16   10.44    4.90
   3  -3  17    6.96    5.26
   3  -3  18    4.32    3.66
   3  -3  19  -18.91    7.87
   3  -3  20   18.59    8.68
  -3   3 -20    4.04    5.20
   3  -2 -22   -4.13    4.67
   3  -2 -21    8.27    3.55
   3  -2 -20    5.79    5.20
   3  -2 -19    2.23    3.09
  -3   2  19    1.86    4.13
   3  -2 -18   -0.08    3.08
  -3   2  18    0.23    3.37
   3  -2 -17   -0.34    2.32
  -3   2  17   -0.27    3.92
   3  -2 -16    1.59    2.11
  -3   2  16    2.95    5.08
   3  -2 -15   -0.93    2.80
   3  -2 -15   -3.60    4.98
  -3   2  15   -5.71    5.44
   3  -2 -14    4.83    5.25
   3  -2 -14    6.24    4.59
   3  -2 -14    9.99    4.87
  -3   2  14    5.45    4.44
   3  -2 -13   -3.65    3.98
  -3   2  13    9.88    4.22
   3  -2 -13    6.31    3.42
   3  -2 -13    7.67    3.75
   3  -2 -12  316.07   22.97
   3  -2 -12  365.84   31.74
  -3   2  12  346.52   28.84
   3  -2 -12  393.44   21.94
  -3   2  11   10.57    6.20
   3  -2 -11   10.34    4.82
   3  -2 -11   14.86    7.00
   3  -2 -10   55.31    8.86
  -3   2  10   48.19   10.40
   3  -2 -10   60.65   12.15
  -3   2   9   65.83   12.08
   3  -2  -9   74.09    8.36
   3  -2  -9   72.19   13.60
   3  -2  -9   73.00    9.49
   3  -2  -8    6.76    4.18
   3  -2  -8    3.86    2.28
  -3   2   8    1.83    3.49
   3  -2  -8    2.99    2.06
  -3   2   7  132.12   16.31
   3  -2  -7  123.73   10.68
  -3   2   6  136.78   15.66
   3  -2  -6  131.00   10.17
  -3   2   5  561.45   30.58
  -3   2   5  539.00   20.17
   3  -2  -5  517.64   18.61
  -3   2   4   51.19    8.75
   3  -2  -4   45.38    5.19
  -3   2   4   48.27    5.68
  -3   2   3   46.54    8.48
  -3   2   3   44.22    4.84
   3  -2  -3   36.00    4.21
  -3   2   2    0.60    1.82
  -3   2   2    2.28    1.10
   3  -2  -2    1.70    1.13
  -3   2   1  314.14   13.19
   3  -2  -1  352.36   13.37
   3  -2  -1  329.25   22.62
  -3   2   1  344.29   21.75
   3  -2   0   12.60    2.70
  -3   2   0   11.80    4.40
  -3   2   0    8.29    2.46
   3  -2   0   13.96    4.43
  -3   2  -1  343.32   15.50
   3  -2   1  324.03   13.63
  -3   2  -1  314.29   19.28
   3  -2   1  324.31   20.21
  -3   2  -2   43.84    5.94
   3  -2   2   47.40    5.59
   3  -2   2   44.97    7.31
  -3   2  -2   45.23    7.16
  -3   2  -3  981.13   27.62
   3  -2   3 1010.49   26.25
  -3   2  -3  982.71   31.87
   3  -2   3  902.65   30.94
  -3   2  -4  547.86   21.95
   3  -2   4  550.10   20.54
  -3   2  -4  546.87   22.99
   3  -2   4  512.09   22.17
  -3   2  -5   28.25    5.66
   3  -2   5   25.24    4.97
   3  -2   5   27.12    5.09
  -3   2  -5   24.23    5.07
  -3   2  -6   76.86    7.95
  -3   2  -6   80.02    9.53
   3  -2   6   84.66    9.15
  -3   2  -7   -0.50    0.99
  -3   2  -7    1.36    1.55
   3  -2   7   -0.40    1.47
  -3   2  -8   64.81    6.47
  -3   2  -8   89.26   11.12
   3  -2   8   76.73    9.69
   3  -2   9    4.16    2.90
  -3   2  -9    4.04    1.41
  -3   2  -9    2.65    2.70
   3  -2  10   45.35    8.02
  -3   2 -10   54.64    9.70
   3  -2  11   57.21    9.30
   3  -2  12    4.51    4.53
   3  -2  13  136.00   15.82
   3  -2  14   24.54    7.56
   3  -2  15   58.27   11.57
   3  -2  16   12.38    5.93
  -3   2 -17    1.89    4.63
   3  -2  17    1.33    3.92
  -3   2 -18    1.90    4.40
   3  -2  18   -1.55    2.83
  -3   2 -19    0.06    3.33
  -3   2 -20    0.43    8.18
   3  -1 -22   -0.51    5.27
   3  -1 -21    7.84    6.50
  -3   1  20   -0.89    4.74
   3  -1 -20   -0.23    2.96
  -3   1  19   12.10    6.67
   3  -1 -19    6.77    5.18
  -3   1  18    9.48    5.72
   3  -1 -18    9.49    5.46
  -3   1  17   -1.90    4.72
   3  -1 -17   -1.86    2.13
   3  -1 -16   -4.59    2.68
  -3   1  16   -0.93    3.12
   3  -1 -16    2.48    3.51
   3  -1 -15    0.31    2.56
   3  -1 -15    3.13    2.58
  -3   1  15    2.44    2.71
   3  -1 -14   22.42    5.65
   3  -1 -14   13.49    5.16
   3  -1 -14   14.69    6.09
  -3   1  14   17.00    7.36
   3  -1 -13   50.26   11.29
  -3   1  13   55.24   11.22
   3  -1 -13   61.15    8.83
   3  -1 -13   39.19    8.06
  -3   1  12   57.40   11.53
   3  -1 -12   43.74    8.23
   3  -1 -12   59.36   13.22
   3  -1 -11   27.13    8.24
  -3   1  11   24.94    7.61
   3  -1 -11   23.72    5.77
  -3   1  10  308.26   25.37
   3  -1 -10  325.48   16.90
   3  -1 -10  293.51   18.75
   3  -1 -10  293.65   25.70
   3  -1  -9    3.76    4.67
   3  -1  -9    4.00    2.45
  -3   1   9    5.49    4.47
   3  -1  -9    2.77    1.85
   3  -1  -8  220.25   14.23
   3  -1  -8  214.11   11.69
   3  -1  -8  204.74   20.45
  -3   1   8  204.69   19.25
   3  -1  -7  721.81   23.47
   3  -1  -7  732.83   19.97
  -3   1   7  729.80   35.36
   3  -1  -6  181.42   10.31
   3  -1  -6  189.62    9.13
  -3   1   6  195.95   17.74
  -3   1   5  171.93   17.13
   3  -1  -5  149.24    8.49
   3  -1  -4   36.76    3.60
  -3   1   4   39.00    8.11
  -3   1   3    2.98    2.61
  -3   1   2  104.03   11.84
   3  -1  -2  105.13    5.28
  -3   1   1   21.14    5.14
   3  -1  -1   22.71    2.56
   3  -1  -1   22.34    5.52
  -3   1   0   35.76    4.27
   3  -1   0   34.60    3.41
   3  -1   0   31.59    6.24
  -3   1   0   37.03    6.66
   3  -1   1  675.63   16.98
  -3   1  -1  724.61   19.65
   3  -1   1  743.38   29.32
  -3   1  -1  737.17   28.97
   3  -1   2   47.07    5.35
  -3   1  -2   54.67    5.96
   3  -1   2   54.15    8.17
  -3   1  -2   50.30    8.19
   3  -1   3 1076.59   25.58
  -3   1  -3 1045.43   27.17
   3  -1   3 1040.69   32.24
  -3   1  -3 1103.73   33.50
   3  -1   4  212.22   12.41
  -3   1  -4  210.20   14.36
  -3   1  -4  213.76   13.19
   3  -1   5   76.11    7.85
  -3   1  -5   79.05    8.52
  -3   1  -5   79.97    8.46
   3  -1   6  139.10   11.38
  -3   1  -6  138.72   10.81
  -3   1  -6  143.88   12.44
   3  -1   7   51.20    7.37
  -3   1  -7   50.09    6.22
  -3   1  -7   57.36    8.30
   3  -1   8  173.08   14.19
  -3   1  -8  202.29   16.48
  -3   1  -8  173.04   10.91
  -3   1  -9    0.47    1.79
  -3   1  -9    0.14    0.84
   3  -1   9   -0.41    1.78
  -3   1 -10   58.65    5.18
  -3   1 -10   65.11   10.69
   3  -1  10   60.71    9.56
   3  -1  11   -1.41    2.39
   3  -1  12    8.19    4.59
   3  -1  13   30.48    7.95
  -3   1 -14   17.53    8.65
   3  -1  14   14.96    5.98
  -3   1 -15   32.72    9.48
   3  -1  15   50.57   10.86
  -3   1 -16   12.09    6.52
  -3   1 -17   11.80    6.80
  -3   1 -18   -1.89    4.80
  -3   1 -19    1.01    3.26
  -3   1 -20   -4.48    5.78
   3   0 -22    4.83    3.92
   3   0 -21    2.04    3.56
  -3   0  21   15.83    7.57
   3   0 -20    5.63    5.29
  -3   0  20   -6.61    6.36
   3   0 -19   -4.25    5.43
  -3   0  19   15.74    8.02
  -3   0  18   -1.07    4.84
   3   0 -18   -3.24    4.81
  -3   0  17   16.83    7.54
   3   0 -17    8.05    5.11
   3   0 -17   19.36    7.79
  -3   0  16   -0.30    3.60
   3   0 -16    2.96    3.47
   3   0 -16    4.15    2.49
  -3   0  15    6.43    3.52
   3   0 -15    6.72    4.50
   3   0 -15   15.68    4.58
   3   0 -15   12.79    5.63
  -3   0  14    5.17    4.67
   3   0 -14    4.52    2.35
   3   0 -14    4.78    2.73
   3   0 -14    0.90    2.42
  -3   0  13    5.43    2.90
   3   0 -13    2.22    2.48
   3   0 -13   -0.51    2.70
  -3   0  12   34.67    9.22
   3   0 -12   30.24    6.83
   3   0 -12   33.96    9.25
   3   0 -11  121.15   10.40
  -3   0  11  104.53   14.33
   3   0 -11  101.93   14.28
   3   0 -11  107.60   11.62
   3   0 -10  370.03   17.26
   3   0 -10  351.11   19.96
  -3   0  10  362.14   27.23
   3   0 -10  345.83   27.34
   3   0  -9   12.25    4.58
  -3   0   9    6.94    3.53
   3   0  -9    7.16    2.18
   3   0  -9    6.29    1.40
   3   0  -8  480.03   16.19
  -3   0   8  473.73   28.59
   3   0  -8  471.73   29.00
   3   0  -8  463.05   19.07
   3   0  -7  105.29    7.26
   3   0  -7   99.74    8.40
   3   0  -6  125.86    6.33
  -3   0   6  141.39   15.54
   3   0  -6  104.15    7.27
   3   0  -5  302.91    7.85
   3   0  -5  254.28    8.82
  -3   0   4   81.51   10.84
  -3   0   3  302.84   21.17
  -3   0   2   44.55    7.95
   3   0  -1   97.28   11.03
  -3   0   1   97.72   11.32
   3   0  -1   95.41    4.30
  -3   0   1   88.09    5.04
  -3   0   1   90.94    4.99
  -3   0   0    1.28    2.11
  -3   0   0    3.50    1.38
   3   0   0    3.54    2.74
  -3   0   0    3.20    1.67
   3   0   0    2.25    0.91
   3   0   1  132.32    7.51
  -3   0  -1  122.91    9.62
  -3   0  -1  133.90    8.02
  -3   0  -2   11.62    2.60
   3   0   2   14.34    2.90
  -3   0  -2    7.44    2.58
  -3   0  -3 1108.77   27.49
   3   0   3 1172.87   27.19
   3   0   4  169.26   11.30
  -3   0  -4  181.61   14.06
  -3   0  -4  170.82   11.58
   3   0   5   35.22    5.72
  -3   0  -5   36.79    6.11
  -3   0  -5   37.90    5.90
   3   0   6  606.72   24.29
  -3   0  -6  592.98   25.13
  -3   0  -6  607.49   25.37
  -3   0  -7    2.60    2.79
   3   0   7   -0.69    1.79
  -3   0  -7   -2.05    1.51
   3   0   8  361.34   21.16
  -3   0  -8  349.32   21.95
  -3   0  -8  348.62   18.21
  -3   0  -8  357.33   26.24
  -3   0  -9   11.15    3.39
   3   0   9   12.64    4.11
  -3   0  -9    8.86    4.85
  -3   0  -9   11.95    2.96
  -3   0 -10   11.50    4.04
  -3   0 -10   10.22    2.97
   3   0  10   10.62    4.61
  -3   0 -10    5.98    3.80
  -3   0 -11    1.81    1.59
   3   0  11    3.42    2.20
  -3   0 -11   -1.48    3.41
  -3   0 -12    1.13    2.65
  -3   0 -12    0.32    1.01
  -3   0 -12    2.78    1.24
  -3   0 -13    3.05    2.48
  -3   0 -14   17.62    7.26
  -3   0 -15   31.35   10.74
  -3   0 -16   34.62   10.83
  -3   0 -17   20.94    9.02
  -3   0 -18    9.99    7.91
  -3   0 -19   -2.17    5.94
   3   1 -23    7.36    5.77
   3   1 -22    7.19    4.85
   3   1 -21    6.02    4.76
  -3  -1  21   -1.12    5.12
   3   1 -20    5.37    5.00
  -3  -1  20    4.37    3.23
   3   1 -19    9.59    5.90
  -3  -1  19   19.43    7.99
   3   1 -18    2.08    1.92
   3   1 -18   -0.48    3.28
  -3  -1  18   -0.31    5.24
   3   1 -17   32.13    8.32
   3   1 -17   53.18   12.41
  -3  -1  16    5.70    4.38
   3   1 -16    0.13    2.19
   3   1 -16    6.05    4.76
  -3  -1  15    7.35    5.04
   3   1 -15    7.67    3.36
   3   1 -15   13.93    4.60
   3   1 -15    5.73    3.09
  -3  -1  14    0.13    2.35
   3   1 -14    0.53    2.15
   3   1 -14    1.15    2.99
   3   1 -14    5.49    4.80
   3   1 -13    1.47    1.43
  -3  -1  13   -0.06    2.48
   3   1 -12   25.64    7.61
  -3  -1  12   28.01    7.98
  -3  -1  11   90.85   13.88
   3   1 -11   99.47   13.97
   3   1 -11   98.44    9.65
   3   1 -10  258.54   21.93
  -3  -1  10  261.09   22.51
   3   1 -10  266.97   14.77
   3   1  -9   25.64    3.88
  -3  -1   9   24.66    7.15
   3   1  -9   25.85    6.71
   3   1  -8   55.35    5.62
   3   1  -8   58.89   10.79
  -3  -1   8   70.17   11.87
   3   1  -7   -0.42    1.39
  -3  -1   7    1.61    2.55
  -3  -1   6   27.67    6.55
   3   1  -6   17.63    2.38
  -3  -1   5  415.46   25.47
  -3  -1   4   66.05    9.73
  -3  -1   3    3.94    2.18
  -3  -1   2  228.17    8.19
  -3  -1   2  266.97   20.01
  -3  -1   1  167.88    6.33
  -3  -1   1  177.55    8.84
  -3  -1   0  128.62    6.72
  -3  -1   0  135.90   13.46
  -3  -1   0  126.34    8.80
  -3  -1  -1   63.86    5.54
  -3  -1  -1   58.45    6.87
  -3  -1  -1   68.26    9.63
  -3  -1  -2    4.79    2.56
  -3  -1  -2    4.48    2.11
  -3  -1  -2    7.08    2.14
  -3  -1  -3  805.26   32.39
  -3  -1  -3  814.35   29.67
  -3  -1  -3  771.69   23.80
  -3  -1  -4   -1.70    2.57
  -3  -1  -4   -1.27    2.31
  -3  -1  -4    0.35    2.19
  -3  -1  -5  219.59   16.54
  -3  -1  -5  219.29   14.64
  -3  -1  -5  225.64   18.03
  -3  -1  -6  441.44   23.41
  -3  -1  -6  449.20   27.18
  -3  -1  -6  447.94   22.40
  -3  -1  -7   23.05    5.70
  -3  -1  -7   15.93    4.41
  -3  -1  -7   13.12    4.82
  -3  -1  -8  396.35   22.14
  -3  -1  -8  382.63   27.21
  -3  -1  -8  399.20   23.68
  -3  -1  -9   22.43    5.84
  -3  -1  -9    9.95    3.40
  -3  -1  -9   13.41    5.22
  -3  -1 -10   76.33    9.89
  -3  -1 -10   66.55   12.72
  -3  -1 -11   12.49    4.16
  -3  -1 -11    7.81    5.72
  -3  -1 -12    1.81    1.50
  -3  -1 -12   -1.34    4.02
  -3  -1 -13   10.99    3.31
  -3  -1 -13   10.30    3.14
  -3  -1 -13    9.54    6.04
  -3  -1 -14   -5.74    4.86
  -3  -1 -14    3.98    1.32
  -3  -1 -15   12.22    6.19
  -3  -1 -16   28.44   10.34
  -3  -1 -17    0.03    5.41
  -3  -1 -18   30.48   11.59
  -3  -1 -19    0.12    3.81
   3   2 -23    2.31    3.37
   3   2 -22   -8.06    5.79
   3   2 -21   -2.38    4.57
  -3  -2  21   -4.28    6.69
   3   2 -20    1.06    3.85
  -3  -2  20    5.80    4.39
   3   2 -19    4.57    4.55
  -3  -2  19   14.06    6.62
   3   2 -18    4.82    2.89
  -3  -2  18   18.59    7.23
  -3  -2  17   20.56    7.04
  -3  -2  16    3.28    3.98
   3   2 -16    3.65    3.25
  -3  -2  15   35.38    9.45
  -3  -2  15   47.00    8.19
   3   2 -15   42.26    7.92
  -3  -2  14    1.28    2.43
  -3  -2  14    1.48    2.07
   3   2 -14   -1.34    2.71
  -3  -2  13    1.92    2.70
  -3  -2  13    5.24    3.08
   3   2 -13    5.24    3.56
  -3  -2  12   84.19    8.84
   3   2 -12   52.15    7.85
   3   2 -12   83.02   12.77
  -3  -2  12   89.20   13.63
  -3  -2  11   -2.12    3.91
   3   2 -11   -0.17    2.15
  -3  -2  11   -2.32    2.08
   3   2 -11   -0.84    2.07
  -3  -2  10  165.46   10.85
   3   2 -10  155.94   17.25
  -3  -2  10  176.14   18.89
   3   2 -10  170.36   12.02
  -3  -2   9   49.77    5.30
  -3  -2   9   56.79   10.72
   3   2  -9   49.50    5.77
  -3  -2   8  181.34    9.41
  -3  -2   8  189.65   18.76
   3   2  -8  154.56    9.69
   3   2  -7   40.53    4.56
  -3  -2   7   50.80    4.19
  -3  -2   6  177.28    6.88
  -3  -2   6  202.10   18.64
   3   2  -5  118.89    8.16
  -3  -2   5  120.05    4.90
   3   2  -4  204.88    9.77
  -3  -2   4  232.96   19.44
   3   2  -3  105.33    6.91
  -3  -2   3   99.61   12.24
  -3  -2   3   79.08    4.63
  -3  -2   2    4.30    3.00
  -3  -2   2    8.03    2.75
   3   2  -2    8.75    2.52
   3   2  -1  302.45   13.57
  -3  -2   1  269.05   13.43
  -3  -2   1  284.41   20.57
  -3  -2   1  293.81   10.39
  -3  -2   0   52.63    6.50
   3   2   0   57.03    6.67
  -3  -2   0   56.97    9.33
  -3  -2   0   61.41    5.41
  -3  -2  -1   70.31    7.96
  -3  -2  -1   74.04    6.48
  -3  -2  -2    8.65    2.79
  -3  -2  -2    4.48    2.41
  -3  -2  -3  602.77   27.34
  -3  -2  -3  570.38   21.70
  -3  -2  -4   86.68   11.27
  -3  -2  -4   92.96    9.26
  -3  -2  -5  159.70   16.03
  -3  -2  -5  183.62   14.29
  -3  -2  -6   48.43    9.11
  -3  -2  -6   52.79    8.07
  -3  -2  -7  175.90   18.19
  -3  -2  -7  189.92   15.80
  -3  -2  -8  133.96   16.44
  -3  -2  -8  151.27   14.89
  -3  -2  -9   57.92   11.43
  -3  -2  -9   67.41   10.67
  -3  -2 -10  109.80   16.09
  -3  -2 -11   12.31    5.26
  -3  -2 -12    3.12    3.94
  -3  -2 -13    4.44    4.22
  -3  -2 -13    2.85    1.80
  -3  -2 -14    1.00    2.75
  -3  -2 -15    6.51    5.53
  -3  -2 -16    1.41    3.60
  -3  -2 -17    5.42    5.02
  -3  -2 -18   30.38   10.84
   3   3 -23    3.16    4.27
   3   3 -22    5.82    5.19
  -3  -3  21    1.14    2.57
   3   3 -21    0.45    3.90
  -3  -3  20   -5.91    4.75
  -3  -3  19    2.02    3.46
  -3  -3  19    2.43    2.89
  -3  -3  18    0.27    3.13
  -3  -3  18   -2.76    3.88
  -3  -3  17   52.90    9.12
  -3  -3  17   58.12   12.11
   3   3 -16   66.33   10.88
  -3  -3  16   60.43   12.45
  -3  -3  16   66.75    9.85
  -3  -3  15   72.77   13.48
  -3  -3  15   75.27   10.02
   3   3 -15   70.94   11.05
  -3  -3  14   -3.61    2.80
  -3  -3  14    0.52    2.61
  -3  -3  13   47.42    7.19
  -3  -3  13   46.60   10.41
  -3  -3  12  115.36   10.33
  -3  -3  12  124.98   16.48
   3   3 -11    7.03    2.54
  -3  -3  11    6.71    2.34
  -3  -3  11    5.42    3.76
  -3  -3  10  205.57   12.00
  -3  -3  10  212.73   21.15
   3   3 -10  202.72   13.73
  -3  -3   9   97.99    7.57
   3   3  -9   84.20    8.18
  -3  -3   9  110.59   14.75
   3   3  -8    7.17    2.42
  -3  -3   8    7.83    2.41
  -3  -3   8    8.75    4.93
  -3  -3   7   23.51    7.55
   3   3  -7   15.09    4.05
  -3  -3   7   19.49    3.37
  -3  -3   6    7.27    4.17
   3   3  -6    3.34    1.55
  -3  -3   6    3.23    1.37
  -3  -3   5    6.30    3.63
   3   3  -5    6.92    2.38
  -3  -3   5    4.76    1.60
   3   3  -4  365.78   16.82
  -3  -3   4  319.32   12.56
  -3  -3   4  360.13   24.42
  -3  -3   3    3.47    2.40
  -3  -3   3    0.28    2.01
   3   3  -3    5.89    2.58
   3   3  -2  314.65   16.40
  -3  -3   2  301.88   16.10
   3   3  -1  395.03   19.27
  -3  -3   1  341.26   17.98
  -3  -3   0   40.26    6.68
   3   3   0   34.71    6.14
  -3  -3  -1   21.69    3.83
   3   3   1   20.43    5.03
  -3  -3  -1   20.50    5.12
  -3  -3  -2   12.00    3.54
  -3  -3  -2    5.06    3.27
   3   3   2    6.64    3.15
  -3  -3  -3  327.16   17.26
  -3  -3  -3  367.96   22.72
  -3  -3  -4   99.60   10.24
  -3  -3  -4   85.14   11.70
  -3  -3  -5   98.60   10.73
  -3  -3  -5   85.74   12.23
  -3  -3  -6   34.65    6.91
  -3  -3  -6   20.54    6.71
  -3  -3  -7   89.88   11.17
  -3  -3  -7   79.90   12.82
  -3  -3  -8   46.68    8.20
  -3  -3  -8   46.42    9.98
  -3  -3  -9   73.98   13.39
  -3  -3 -10   85.82   15.13
  -3  -3 -11    2.58    2.74
  -3  -3 -12    9.50    6.51
  -3  -3 -13   -1.77    4.08
  -3  -3 -14    1.68    4.94
  -3  -3 -15    1.96    4.20
  -3  -3 -16   -3.73    4.33
  -3  -3 -17    2.02    3.83
  -3  -3 -18    2.22    4.90
   3   4 -23   -2.12    4.06
  -3  -4  21   -0.16    3.87
  -3  -4  21    1.46    2.82
  -3  -4  20   -6.63    5.38
  -3  -4  20    1.20    3.40
  -3  -4  19   30.23    9.65
  -3  -4  19   24.00    7.54
  -3  -4  18   36.44    9.59
  -3  -4  18   26.92    7.29
  -3  -4  17    1.73    2.73
  -3  -4  17    2.27    2.16
  -3  -4  16   58.29    9.51
   3   4 -16   60.36   10.46
  -3  -4  16   58.37   12.41
   3   4 -15   24.96    6.86
  -3  -4  15   45.16   10.80
  -3  -4  15   42.95    7.85
  -3  -4  14   12.88    3.52
  -3  -4  14   18.35    6.34
  -3  -4  13   38.95    6.58
  -3  -4  13   43.15   10.69
  -3  -4  12    3.79    2.37
  -3  -4  12    8.61    5.52
  -3  -4  11   47.51   10.45
   3   4 -11   22.67    5.12
  -3  -4  11   42.67    6.07
  -3  -4  10   12.46    3.11
   3   4 -10    8.11    3.11
  -3  -4   9    0.97    1.44
   3   4  -9    1.81    2.00
  -3  -4   9    7.68    5.93
  -3  -4   8   64.13   11.06
  -3  -4   8   65.76    6.87
   3   4  -8   60.98    8.55
   3   4  -7  117.13   11.60
  -3  -4   7  144.90   10.11
  -3  -4   7  133.99   16.31
   3   4  -6  251.68   16.84
  -3  -4   6  252.07   12.96
  -3  -4   6  245.95   21.53
   3   4  -5   66.30    8.51
  -3  -4   5   60.38    6.59
  -3  -4   5   53.65    9.96
  -3  -4   4  196.82   12.21
   3   4  -4  198.94   14.95
  -3  -4   3   14.44    3.63
   3   4  -3   20.25    4.82
   3   4  -2  488.09   23.99
  -3  -4   2  450.06   22.71
   3   4  -1   24.01    5.74
  -3  -4   1   29.75    6.34
  -3  -4   0   12.77    4.46
   3   4   0   11.43    4.44
  -3  -4  -1  141.99   14.14
   3   4   1  153.25   14.88
  -3  -4  -2   -3.51    3.39
   3   4   2    2.69    2.20
  -3  -4  -3  242.40   15.42
  -3  -4  -3  285.38   21.15
  -3  -4  -4    6.71    3.67
  -3  -4  -4    5.03    2.51
  -3  -4  -5  129.91   15.38
  -3  -4  -5  116.11   11.88
  -3  -4  -6   15.02    4.94
  -3  -4  -6   17.54    6.92
  -3  -4  -7   -1.11    3.00
  -3  -4  -7   -4.78    3.65
  -3  -4  -8    9.97    5.61
  -3  -4  -9  112.54   17.15
  -3  -4 -10   19.01    6.97
  -3  -4 -11   10.63    5.70
  -3  -4 -12   25.71    9.16
  -3  -4 -13   14.07    6.64
  -3  -4 -14   12.86    5.91
  -3  -4 -15    4.36    3.81
  -3  -4 -16    1.25    2.91
  -3  -4 -17    1.79    4.68
  -3  -5  23   -0.36    4.33
  -3  -5  22   13.92    6.35
  -3  -5  21   -2.33    4.40
  -3  -5  21  -15.02    6.88
  -3  -5  20   18.35    7.22
  -3  -5  20   28.74    9.16
  -3  -5  19   -1.59    4.71
  -3  -5  19    0.71    4.34
  -3  -5  18    0.07    3.71
  -3  -5  18   -0.64    2.19
  -3  -5  17   -2.90    3.69
  -3  -5  17    5.33    4.42
  -3  -5  16    4.99    3.44
   3   5 -16    2.95    2.84
  -3  -5  16    7.27    5.80
  -3  -5  15   12.39    3.91
   3   5 -15   13.01    4.45
  -3  -5  15   15.97    5.98
   3   5 -14   26.50    7.19
  -3  -5  14   45.96    7.83
  -3  -5  14   40.18    9.97
  -3  -5  13   28.46    9.17
  -3  -5  13   22.38    5.36
  -3  -5  12    2.78    3.83
  -3  -5  12    3.84    2.73
  -3  -5  11    6.02    2.75
   3   5 -11    6.15    3.36
  -3  -5  11    6.03    5.11
  -3  -5  10  251.59   16.07
  -3  -5  10  232.08   23.55
   3   5 -10  186.09   15.19
   3   5  -9   42.29    7.75
  -3  -5   9   48.48    6.67
  -3  -5   9   45.23   10.03
  -3  -5   8  104.21   15.42
   3   5  -8  110.39   12.41
  -3  -5   8  135.28   11.50
   3   5  -7   65.13    9.62
  -3  -5   7   64.16    7.65
  -3  -5   7   56.68   11.30
   3   5  -6   10.08    3.44
  -3  -5   6    7.40    3.48
   3   5  -5   26.24    5.84
  -3  -5   5   24.08    5.08
  -3  -5   4  129.98   13.79
   3   5  -4  121.99   13.53
  -3  -5   3   76.28   10.03
   3   5  -3   72.84   11.25
  -3  -5   2   69.00    9.91
   3   5  -2   64.56   10.49
  -3  -5   1   20.63    5.45
   3   5  -1   15.82    5.56
  -3  -5   0  119.89   14.11
   3   5   0  135.46   15.52
  -3  -5  -1    3.17    3.16
  -3  -5  -2    6.56    4.27
  -3  -5  -3  483.05   29.59
  -3  -5  -4   58.54    8.19
   3   5   4   44.67   10.65
  -3  -5  -4   56.75   10.64
  -3  -5  -5   44.22    7.55
   3   5   5   37.34    9.38
  -3  -5  -5   48.68   10.48
  -3  -5  -6   -0.52    3.19
  -3  -5  -6    6.79    4.54
  -3  -5  -7    6.97    5.06
  -3  -5  -8   18.99    8.55
  -3  -5  -9    3.46    3.68
  -3  -5 -10   44.64   11.44
  -3  -5 -11   42.71   11.59
  -3  -5 -12   16.89    7.80
  -3  -5 -13   20.40    8.80
  -3  -5 -14   10.50    4.90
  -3  -5 -15    4.64    2.63
  -3  -5 -16   14.25    8.67
  -3  -6  23    6.24    5.12
  -3  -6  22    2.73    4.96
  -3  -6  21    4.87    6.10
  -3  -6  21    2.70    3.57
  -3  -6  20    5.64    5.27
  -3  -6  20   -0.08    2.83
  -3  -6  19   -5.35    4.60
  -3  -6  19    1.74    3.56
  -3  -6  18    2.87    5.68
  -3  -6  18   -1.43    2.27
  -3  -6  17    5.93    5.11
  -3  -6  17    9.10    3.75
  -3  -6  16    5.33    4.65
  -3  -6  16   14.24    5.08
  -3  -6  15    1.94    3.77
  -3  -6  15    1.42    2.73
   3   6 -15    0.76    3.77
  -3  -6  14   35.45    9.64
   3   6 -14   17.93    6.41
  -3  -6  14   35.75    7.03
  -3  -6  13    4.30    3.80
  -3  -6  13    0.11    2.04
  -3  -6  12   11.25    5.66
  -3  -6  12    5.83    2.79
  -3  -6  11   28.30    8.75
  -3  -6  11   32.87    6.56
  -3  -6  10    6.38    5.69
  -3  -6  10    4.81    2.77
  -3  -6   9  100.31   15.49
  -3  -6   9  144.42   13.10
  -3  -6   8  120.20   11.91
   3   6  -8   85.00   12.25
  -3  -6   7  143.26   13.39
   3   6  -7  139.30   15.93
  -3  -6   6   75.37    9.52
   3   6  -6   62.31   10.11
  -3  -6   5    3.42    2.46
   3   6  -5    0.20    1.83
  -3  -6   4   21.28    6.69
   3   6  -4   28.73    7.44
  -3  -6   3   25.15    6.93
   3   6  -3   38.64    8.84
  -3  -6   2   31.73    7.80
   3   6  -2   18.07    6.54
  -3  -6   1   38.25    8.70
  -3  -6   0   63.13   10.90
  -3  -6  -1    9.13    4.57
  -3  -6  -2   93.31   13.92
   3   6   2   94.62   15.43
   3   6   3  202.16   22.46
  -3  -6  -3  279.38   23.95
   3   6   4   63.14   13.29
  -3  -6  -4   68.64   12.21
  -3  -6  -5  152.18   13.79
   3   6   5  114.54   18.87
  -3  -6  -5  170.73   19.87
  -3  -6  -6    1.41    4.82
  -3  -6  -7    8.32    5.18
  -3  -6  -8    3.31    3.86
  -3  -6  -9   15.95    7.19
  -3  -6 -10    1.91    3.47
  -3  -6 -11   64.95   14.54
  -3  -6 -12    1.37    4.29
  -3  -6 -13   11.85    6.25
  -3  -6 -14  -16.00    7.99
  -3  -6 -15    9.38    7.61
  -3  -7  22    1.17    4.20
  -3  -7  21    8.11    5.70
  -3  -7  21    5.16    4.08
  -3  -7  20   12.31    4.12
  -3  -7  20   14.21    7.06
  -3  -7  19    6.04    5.89
  -3  -7  19   10.47    4.38
  -3  -7  18   -0.59    4.62
  -3  -7  18    3.04    3.49
  -3  -7  17    8.68    5.89
  -3  -7  17    7.27    2.78
  -3  -7  16    0.14    3.74
  -3  -7  16    2.30    2.69
   3   7 -15    4.27    4.63
  -3  -7  15    4.46    2.16
  -3  -7  15    2.84    3.11
   3   7 -14   16.82    5.98
  -3  -7  14   24.31    6.35
  -3  -7  14   32.12   10.36
  -3  -7  13    1.59    2.77
  -3  -7  13    0.08    3.51
   3   7 -13    1.04    2.93
  -3  -7  12   17.39    7.70
   3   7 -12    9.60    4.83
  -3  -7  12   21.25    6.38
  -3  -7  11   36.90   10.42
   3   7 -11   26.11    7.37
  -3  -7  11   44.41    8.04
  -3  -7  10    9.67    5.67
   3   7 -10    8.43    5.05
  -3  -7  10   12.90    5.04
  -3  -7   9   74.12   10.71
  -3  -7   8    5.95    3.03
  -3  -7   7  179.25   16.82
  -3  -7   6   74.76   10.43
  -3  -7   5    2.42    2.52
  -3  -7   4  115.53   15.76
  -3  -7   3   47.10   10.41
  -3  -7   2   29.09    7.60
  -3  -7   1   37.94    9.14
   3   7  -1   31.64    9.16
   3   7   0   52.85   11.98
  -3  -7   0   47.59   10.47
  -3  -7  -1    3.53    3.68
   3   7   1    0.48    2.79
  -3  -7  -2   37.38   10.09
   3   7   2   23.53    9.21
  -3  -7  -3   25.35    7.42
   3   7   3   21.07    8.02
  -3  -7  -4  158.24   19.78
  -3  -7  -5  130.96   17.77
  -3  -7  -6    6.64    3.60
  -3  -7  -7    6.63    4.97
  -3  -7  -8    4.41    5.65
  -3  -7  -9   20.70    8.24
  -3  -7 -10   13.26    7.08
  -3  -7 -11    7.05    5.70
  -3  -7 -12   -2.57    5.83
  -3  -7 -13    7.01    6.61
  -3  -7 -14    8.01    4.87
  -3  -8  22    0.53    4.21
  -3  -8  21   -3.57    6.42
  -3  -8  21    1.76    3.15
  -3  -8  20    7.07    5.31
  -3  -8  20    1.18    4.31
  -3  -8  19   -9.77    5.20
  -3  -8  19   -4.22    6.15
  -3  -8  18    2.46    3.40
  -3  -8  18    5.43    6.32
  -3  -8  17    2.08    4.06
  -3  -8  17    0.31    2.81
  -3  -8  16    0.89    5.43
  -3  -8  16    3.60    2.55
  -3  -8  15    5.39    4.79
  -3  -8  15    0.70    2.34
  -3  -8  14    9.15    4.35
  -3  -8  14    7.54    4.23
  -3  -8  13    6.09    3.57
  -3  -8  13    7.46    6.05
  -3  -8  12   30.79    7.58
  -3  -8  12   33.61   10.79
   3   8 -12   15.93    6.62
  -3  -8  11    3.67    3.42
   3   8 -11    1.51    2.85
  -3  -8  10    7.01    3.97
   3   8 -10    0.79    3.15
  -3  -8   9   39.75    8.62
   3   8  -9   36.73    9.74
  -3  -8   8    0.75    4.14
   3   8  -8    6.20    4.51
  -3  -8   7  171.22   17.18
   3   8  -7  147.88   18.98
   3   8  -6   24.36    7.58
  -3  -8   6   19.81    5.87
  -3  -8   5  218.38   19.68
   3   8  -5  190.82   22.50
  -3  -8   4   12.86    5.94
   3   8  -4    7.06    4.66
  -3  -8   3   10.87    5.59
   3   8  -3    2.54    2.67
   3   8  -2   71.42   14.53
  -3  -8   2   69.47   12.72
  -3  -8   1    6.50    5.49
   3   8  -1   -7.83    5.25
  -3  -8   0    0.04    2.86
   3   8   0   -9.08    5.74
  -3  -8  -1   42.96   11.02
   3   8   1   26.78   10.25
  -3  -8  -2   -3.76    4.89
  -3  -8  -3    9.99    6.27
  -3  -8  -4   82.99   14.92
  -3  -8  -5   94.28   15.74
  -3  -8  -6   21.78    8.55
  -3  -8  -7   32.76   10.15
  -3  -8  -8    5.27    4.36
  -3  -8  -9   22.52    8.53
  -3  -8 -10    6.33    6.13
  -3  -8 -11   -7.67    5.70
  -3  -8 -12    5.28    3.31
  -3  -8 -13    3.42    3.52
  -3  -9  21  -11.19    5.93
  -3  -9  21   -2.72    3.50
  -3  -9  20   -0.47    4.47
  -3  -9  20    3.52    4.67
  -3  -9  19    4.00    4.14
  -3  -9  19    6.23    5.48
  -3  -9  18    8.02    4.24
  -3  -9  18    5.01    3.59
  -3  -9  17    9.44    6.64
  -3  -9  17   -0.90    4.50
  -3  -9  16    6.75    5.91
  -3  -9  16    6.77    5.03
  -3  -9  15    6.06    3.89
  -3  -9  15    6.72    4.74
  -3  -9  14   38.12    9.46
  -3  -9  14   29.84   10.66
  -3  -9  13    2.65    3.59
  -3  -9  13    0.64    3.88
  -3  -9  12   24.69    7.54
  -3  -9  11    7.32    4.88
   3   9 -10    0.80    3.63
  -3  -9  10    7.69    4.24
   3   9  -9   48.94   12.02
  -3  -9   9   48.55   10.55
   3   9  -8  -12.17    6.38
  -3  -9   8   -7.49    5.93
  -3  -9   7  238.34   21.82
   3   9  -7  215.77   25.13
   3   9  -6  258.91   27.65
  -3  -9   6  211.76   20.84
   3   9  -5    7.36    6.49
  -3  -9   5    5.90    3.62
  -3  -9   5   11.60    7.13
  -3  -9   4   14.44    7.00
   3   9  -4   20.58    8.83
  -3  -9   3   43.71   11.52
   3   9  -3   38.98   11.81
  -3  -9   2  102.14   16.24
   3   9  -2  110.77   20.24
  -3  -9   1    2.95    3.68
  -3  -9   0   21.94    6.95
  -3  -9  -1    7.19    6.15
  -3  -9  -2   23.56    7.75
  -3  -9  -3    3.79    4.15
  -3  -9  -4  126.81   19.18
  -3  -9  -5    7.79    5.26
  -3  -9  -6   57.78   13.32
  -3  -9  -7   20.12    8.61
  -3  -9  -8   10.56    5.10
  -3  -9  -9   -1.45    5.28
  -3  -9 -10   -2.00    5.79
  -3  -9 -11    3.72    4.75
  -3  -9 -12   -5.74    5.53
  -3 -10  20    0.18    8.41
  -3 -10  20    0.41    3.24
  -3 -10  19   -9.71    7.02
  -3 -10  19   -9.48    5.59
  -3 -10  18    3.68    4.82
  -3 -10  18    1.52    4.38
  -3 -10  17    0.49    4.90
  -3 -10  17   -9.20    5.33
  -3 -10  16   12.73    7.22
  -3 -10  16    9.80    4.96
  -3 -10  15    6.31    4.81
  -3 -10  15    0.11    4.34
  -3 -10  14   11.79    7.51
  -3 -10  14   11.26    6.21
  -3 -10  13   -0.87    4.11
  -3 -10  12   33.87    8.77
  -3 -10  11    4.27    3.36
  -3 -10  10    6.54    2.86
  -3 -10   9   -3.81    5.89
  -3 -10   8   31.37    8.63
  -3 -10   7   -3.82    5.90
  -3 -10   6   12.33    6.00
  -3 -10   5   30.71   11.18
  -3 -10   5   68.82   13.07
  -3 -10   4   43.88   13.11
  -3 -10   3   46.56   12.59
  -3 -10   2   26.85    9.76
  -3 -10   1   12.68    7.00
  -3 -10   0   34.73   10.29
  -3 -10  -1   -2.22    4.41
  -3 -10  -2    5.17    3.77
  -3 -10  -3   18.24    8.27
  -3 -10  -4   43.30   11.33
  -3 -10  -5    4.50    5.43
  -3 -10  -6    7.51    3.53
  -3 -10  -7    6.01    6.23
  -3 -10  -8   21.82    8.78
  -3 -10  -9   -0.01    5.79
  -3 -10 -10   -0.95    3.49
  -3 -11  19  -13.60    8.57
  -3 -11  19    6.04    5.63
  -3 -11  18    3.59    3.57
  -3 -11  18    5.25    5.48
  -3 -11  17   -6.38    5.02
  -3 -11  17    1.13    4.56
  -3 -11  16  -18.71    7.66
  -3 -11  16   -5.50    5.88
  -3 -11  15    7.87    5.73
  -3 -11  15    7.38    7.27
  -3 -11  14    4.14    3.01
  -3 -11  14   -1.07    4.01
  -3 -11  13   -0.57    3.17
  -3 -11  12   37.41    8.85
  -3 -11  11   -1.65    5.05
  -3 -11  10    2.23    3.61
  -3 -11   9    3.16    4.48
  -3 -11   8   16.69    7.12
  -3 -11   7   42.69   10.65
  -3 -11   6   -5.11    6.58
  -3 -11   5   27.49   11.31
  -3 -11   5   35.99   10.94
  -3 -11   4   20.60   10.35
  -3 -11   3   17.77    8.93
  -3 -11   2    2.95    5.78
  -3 -11   1   28.49   10.19
  -3 -11   0   40.47   11.93
  -3 -11  -1   14.12    7.77
  -3 -11  -2   -4.54    5.51
  -3 -11  -3   -0.59    4.67
  -3 -11  -4   25.06    9.60
  -3 -11  -5   -1.46    5.22
  -3 -11  -6    8.49    5.91
  -3 -11  -7    0.67    3.91
  -3 -11  -8    7.43    6.34
  -3 -11  -9   -5.75    5.47
  -3 -12  18    0.46    6.14
  -3 -12  18    1.50    3.98
  -3 -12  17   -1.11    4.09
  -3 -12  17   10.86    5.55
  -3 -12  16   -9.89    7.71
  -3 -12  16   10.51    6.21
  -3 -12  15    3.16    5.63
  -3 -12  15  -22.34    8.62
  -3 -12  14   12.23    8.42
  -3 -12  13   -9.76    6.13
  -3 -12  12    7.80    5.83
  -3 -12  11    4.35    4.20
  -3 -12  10   -5.21    4.96
  -3 -12   9    0.18    4.10
  -3 -12   8   -2.12    5.79
  -3 -12   7   56.30   13.10
  -3 -12   6    0.96    3.65
  -3 -12   5   -6.22    6.06
  -3 -12   4    1.54    3.75
  -3 -12   3   10.32    8.23
  -3 -12   2    4.10    3.55
  -3 -12   1   39.85   12.79
  -3 -12   0    7.63    6.64
  -3 -12  -1   40.07   12.50
  -3 -12  -2   -4.54    4.17
  -3 -12  -3    3.08    4.73
  -3 -12  -4    6.09    4.54
  -3 -12  -5   -0.61    3.21
  -3 -12  -6   -0.49    4.66
  -3 -12  -7    0.68    4.36
  -3 -13  17    3.27    5.66
  -3 -13  17  -23.54    9.21
  -3 -13  16   -5.36    6.36
  -3 -13  16   -0.87    3.74
  -3 -13  15    7.57    5.39
  -3 -13  14   -4.97    5.28
  -3 -13  13    3.95    5.04
  -3 -13  12   20.20    9.01
  -3 -13  11   -0.43    3.56
  -3 -13  10   19.63    8.69
  -3 -13   9   -8.10    7.02
  -3 -13   8   -0.14    5.87
  -3 -13   7   27.51   10.03
  -3 -13   6    3.72    7.26
  -3 -13   5   -6.99    5.61
  -3 -13   4    0.45    4.01
  -3 -13   3   -8.21    9.03
  -3 -13   2   12.26    9.05
  -3 -13   1   44.83   13.30
  -3 -13   0    1.94    6.18
  -3 -13  -1   16.75    7.39
  -3 -13  -2  -11.83    7.47
  -3 -13  -3    9.15    7.72
  -3 -13  -4   10.14    6.94
  -3 -14  14  -23.22    9.40
  -3 -14  13    6.00    5.93
  -3 -14  12  -13.80    7.38
  -3 -14  11   -2.43    6.37
  -3 -14  10    3.35    4.78
  -3 -14   9   -4.55    4.91
  -3 -14   8   -1.97    7.69
  -3 -14   7  -17.24    8.20
  -3 -14   6   -6.90    6.02
  -3 -14   5    6.11    6.39
  -3 -14   4  -10.31    7.14
  -3 -14   4    0.46    3.63
  -3 -14   3   -9.87    7.11
  -3 -14   2   10.82    7.06
  -3 -14   1  -25.83   10.71
  -3 -14   0   -2.56    4.61
  -3 -14  -1    1.53    5.15
  -3 -14  -2    5.21    5.58
  -3 -15  11    1.66    6.18
  -3 -15  10   24.32   10.68
  -3 -15   9  -21.32    9.29
  -3 -15   8    0.43    3.89
  -3 -15   7   -7.15    6.18
  -3 -15   6    3.25    5.03
  -3 -15   5   21.83   11.73
  -3 -15   4    1.64    6.57
  -3 -15   3   -4.36    5.64
   4 -16  -1    9.92    8.23
   4 -16   0   -0.16    5.71
   4 -16   1    1.99    3.71
   4 -16   2    9.92    7.52
   4 -16   3    7.08    7.01
   4 -16   4   -0.72    4.44
   4 -16   5   13.83    7.73
   4 -16   6   10.24    7.13
   4 -16   7   11.20    6.85
   4 -16   8    8.53    6.33
   4 -15  -5    3.36    3.68
   4 -15  -4    5.35    4.52
   4 -15  -3   10.20    5.51
   4 -15  -2    6.99    5.59
   4 -15  -1   16.20    9.50
   4 -15   0   10.85    7.59
   4 -15   1   24.05    9.96
   4 -15   2   -6.25    7.03
   4 -15   3    3.91    4.55
   4 -15   4    2.06    4.47
   4 -15   5    8.92    5.29
   4 -15   6    1.37    5.24
   4 -15   7   -1.80    6.44
   4 -15   8    3.55    6.20
   4 -15   9   12.22    7.15
   4 -15  10   -2.97    4.96
   4 -15  11   -1.62    5.36
   4 -14  -8    0.65    4.77
   4 -14  -7    6.90    5.49
   4 -14  -6   -3.16    4.84
   4 -14  -5   -3.41    6.19
   4 -14  -4   11.17    5.73
   4 -14  -3    3.77    4.17
   4 -14  -2   22.29    8.48
   4 -14  -1    3.98    6.71
   4 -14   0   -3.93    5.21
   4 -14   1   18.93    8.39
   4 -14   2  -14.06    8.55
   4 -14   3    0.89    4.82
   4 -14   4    1.56    3.43
   4 -14   5   -0.37    3.73
   4 -14   6   13.31    7.63
   4 -14   7    4.03    5.53
   4 -14   8   -9.00    6.11
   4 -14   9    7.64    8.07
   4 -14  10   -2.10    4.38
   4 -14  11   10.69    8.26
   4 -14  12   13.87    7.78
   4 -14  13  -10.39    7.01
   4 -13 -10    1.04    4.59
   4 -13  -9   -8.65    6.93
   4 -13  -8   11.74    8.17
   4 -13  -7  -12.10    7.29
   4 -13  -6   -0.37    4.22
   4 -13  -5    4.95    3.62
   4 -13  -4   30.17   10.85
   4 -13  -3   -0.22    3.93
   4 -13  -2    1.47    3.96
   4 -13  -1   27.72    9.59
   4 -13   0   46.43   12.56
   4 -13   1   33.41   11.03
   4 -13   2   13.03    7.44
   4 -13   3   22.99    8.97
   4 -13   4   -0.92    3.36
   4 -13   5   -1.03    3.33
   4 -13   6    2.07    5.82
   4 -13   7   -2.23    6.10
   4 -13   8   -5.58    6.28
   4 -13   9   21.57    8.36
   4 -13  10    7.57    5.88
   4 -13  11   -3.87    7.33
   4 -13  12   21.09    7.73
   4 -13  13    0.92    5.15
   4 -13  14    7.80    7.47
   4 -13  15   -0.85    5.64
   4 -12 -12    4.36    4.03
   4 -12 -11    1.39    4.29
   4 -12 -10   -4.84    5.35
   4 -12  -9    5.06    5.70
   4 -12  -8   29.59   10.05
   4 -12  -7   -2.33    3.79
   4 -12  -6   10.46    6.45
   4 -12  -5    8.84    4.54
   4 -12  -4   19.87    8.42
   4 -12  -3   13.27    7.06
   4 -12  -2   11.76    7.21
   4 -12  -1    2.03    3.77
   4 -12   0   48.16   12.57
   4 -12   1   12.92    7.12
   4 -12   2   32.34    9.09
   4 -12   3   14.15    5.53
   4 -12   4    1.44    3.76
   4 -12   5   10.99    6.05
   4 -12   6    3.10    4.92
   4 -12   7   15.45    6.47
   4 -12   8    5.08    3.62
   4 -12   9    0.20    3.00
   4 -12  10   -9.97    6.50
   4 -12  11   -6.78    5.58
   4 -12  12    7.96    6.69
   4 -12  13   33.98   10.27
   4 -12  14   16.31    8.56
   4 -12  15  -13.75    7.50
   4 -12  16    1.93    4.14
   4 -11 -13   -5.72    5.38
   4 -11 -12   -0.35    4.93
   4 -11 -11    4.71    5.09
   4 -11 -10  -18.17    8.46
   4 -11  -9   34.00   10.84
   4 -11  -8   24.49    9.90
   4 -11  -7   31.51   10.41
   4 -11  -6    5.26    4.01
   4 -11  -5    2.13    3.49
   4 -11  -4    3.86    4.97
   4 -11  -3   -1.79    4.57
   4 -11  -2    7.54    6.08
   4 -11  -1    5.13    5.59
   4 -11   0   33.70    9.73
   4 -11   1   -0.67    3.27
   4 -11   2   31.29    8.86
   4 -11   3   -1.44    4.49
   4 -11   4   23.20    7.99
   4 -11   5   16.96    7.81
   4 -11   6    8.50    5.23
   4 -11   7   25.89    8.50
   4 -11   8   -5.94    5.34
   4 -11   9   -1.14    4.55
   4 -11   9    2.53    3.91
   4 -11  10   14.64    7.13
   4 -11  10    6.34    5.70
   4 -11  11    1.93    3.17
   4 -11  11    1.88    4.83
   4 -11  12    3.59    4.54
   4 -11  13   20.72    7.92
   4 -11  14   20.50    7.53
   4 -11  15    3.59    4.20
   4 -11  16    2.23    3.49
   4 -11  17    3.14    4.40
   4 -10 -15    4.24    5.73
   4 -10 -14   -9.35    6.52
   4 -10 -13   -0.05    4.07
   4 -10 -12   -1.80    4.53
   4 -10 -11   -0.98    3.16
   4 -10 -10    5.03    3.92
   4 -10  -9    6.43    3.27
   4 -10  -8   16.02    7.82
   4 -10  -7   23.10    8.30
   4 -10  -6   24.45    7.74
   4 -10  -5   31.80    9.80
   4 -10  -4   18.93    7.63
   4 -10  -3    0.19    2.95
   4 -10  -2    8.84    6.61
   4 -10  -1   -0.56    3.78
   4 -10   0    0.47    3.15
   4 -10   1   -3.94    4.10
   4 -10   2   55.45   11.32
   4 -10   3   -3.24    4.49
   4 -10   4  179.64   20.30
   4 -10   5  118.36   20.78
   4 -10   5  136.99   18.28
   4 -10   6   11.64    6.45
   4 -10   6    1.47    2.61
   4 -10   7   37.57   12.05
   4 -10   7   49.25   10.94
   4 -10   8   18.23    8.08
   4 -10   8   32.89    9.91
   4 -10   9   16.26    5.78
   4 -10   9   26.01    8.47
   4 -10  10    6.85    5.30
   4 -10  10   17.40    7.67
   4 -10  11    1.00    3.39
   4 -10  12   17.09    8.58
   4 -10  13   69.11   14.22
   4 -10  14    4.55    4.18
   4 -10  15    2.33    5.61
   4 -10  16   13.62    6.50
   4 -10  17  -11.78    6.65
   4 -10  18    2.62    4.13
   4  -9 -16   -0.11    2.87
   4  -9 -15    9.29    6.46
   4  -9 -14  -13.54    7.37
   4  -9 -13    2.34    4.03
   4  -9 -12    0.92    3.49
   4  -9 -11    5.90    4.80
   4  -9 -10    5.68    3.60
   4  -9  -9   11.77    6.06
   4  -9  -8   40.45   10.52
   4  -9  -7   41.99    9.95
   4  -9  -6    6.14    4.07
   4  -9  -5   84.32   14.73
   4  -9  -4   14.02    6.36
  -4   9   4   20.65    9.07
   4  -9  -3   16.54    7.50
  -4   9   3   16.52    8.59
   4  -9  -2   27.56    8.51
  -4   9   2   21.26    8.08
   4  -9  -1    9.35    5.15
  -4   9   1   12.15    5.52
   4  -9   0   12.68    6.37
  -4   9   0   24.95    8.72
   4  -9   1   22.85    7.61
  -4   9  -1   22.76    8.27
  -4   9  -2  149.38   20.60
   4  -9   2  135.74   21.80
   4  -9   2  150.51   17.85
  -4   9  -3    5.29    4.23
   4  -9   3    1.34    3.98
   4  -9   3    7.66    5.63
  -4   9  -4   31.13    9.59
   4  -9   4   22.70    7.32
   4  -9   4   20.31    8.50
   4  -9   5    5.87    5.18
   4  -9   5    4.99    5.51
   4  -9   6   46.31   10.39
   4  -9   6   40.66   11.55
   4  -9   7   86.16   16.27
   4  -9   7  109.60   15.64
   4  -9   8   21.25    7.91
   4  -9   8    4.82    3.05
   4  -9   9   53.39   11.70
   4  -9  10    6.09    4.45
   4  -9  11    6.26    5.47
   4  -9  11  -10.20    4.84
   4  -9  12    1.07    4.91
   4  -9  12    3.07    2.84
   4  -9  13   23.96    8.19
   4  -9  14   10.30    6.39
   4  -9  15   18.55    6.36
   4  -9  16    8.95    6.43
   4  -9  17  -11.13    6.41
   4  -9  18    1.24    5.73
   4  -8 -17  -10.61    6.87
   4  -8 -16   13.03    7.96
   4  -8 -15   -0.77    3.40
   4  -8 -14    6.24    5.52
   4  -8 -13   10.46    6.84
   4  -8 -12   -0.78    3.75
   4  -8 -11   18.86    7.81
   4  -8 -10   16.31    7.16
   4  -8  -9   13.98    6.60
   4  -8  -8   18.56    6.98
   4  -8  -7    5.39    2.69
  -4   8   7    5.30    6.40
   4  -8  -6    6.55    4.43
  -4   8   6   -1.02    2.81
   4  -8  -5  109.73   15.63
  -4   8   5   67.47   16.67
  -4   8   4   13.36    7.72
   4  -8  -4    7.64    4.59
  -4   8   3   32.10   10.12
   4  -8  -3   24.10    7.77
   4  -8  -2   47.33   10.84
  -4   8   2   53.34   12.57
   4  -8  -1   -1.39    5.65
  -4   8   1    5.48    4.26
   4  -8  -1    3.87    3.09
  -4   8   0  135.48   18.60
   4  -8   0  126.10   15.65
   4  -8   0   90.56   17.38
   4  -8   1   38.01    8.68
   4  -8   1   32.88   10.11
  -4   8  -1   48.53   10.67
   4  -8   2   66.19   14.79
   4  -8   2   74.05   12.16
  -4   8  -2  101.76   15.74
   4  -8   3   -2.12    3.24
   4  -8   3    1.90    3.17
  -4   8  -3    9.00    4.63
   4  -8   4   66.64   11.91
  -4   8  -4   59.14   12.08
   4  -8   4   54.06   12.81
   4  -8   5    7.58    4.38
  -4   8  -5   11.42    6.11
   4  -8   5    8.27    5.27
  -4   8  -6   58.84   13.03
   4  -8   6   67.16   11.55
   4  -8   7  105.91   15.30
   4  -8   8   71.36   12.58
   4  -8   9   56.57   11.73
   4  -8  10    3.27    3.32
   4  -8  10    0.72    3.37
   4  -8  11   -0.16    3.43
   4  -8  11    0.86    1.54
   4  -8  12   -0.16    2.87
   4  -8  12    1.01    1.30
   4  -8  13   20.57    7.13
   4  -8  14    8.19    6.27
   4  -8  15   24.28    8.41
   4  -8  16    4.64    4.32
   4  -8  17   -0.86    4.27
   4  -8  18    7.89    5.03
   4  -8  19    7.29    6.30
   4  -7 -18    5.69    5.06
   4  -7 -17   23.44    9.46
   4  -7 -16   -0.40    3.43
   4  -7 -15    1.14    3.13
   4  -7 -14   13.40    6.55
   4  -7 -13    8.34    5.90
   4  -7 -12   11.78    5.75
   4  -7 -11   47.98   11.50
   4  -7 -10   44.84   10.53
   4  -7  -9   -2.37    4.12
  -4   7   9   -5.69    5.81
  -4   7   9   -2.73    4.83
  -4   7   8    2.22    4.09
  -4   7   8    1.66    3.89
  -4   7   7   -6.11    4.98
   4  -7  -7    0.18    3.25
  -4   7   7  -14.46    7.02
  -4   7   6   20.62    9.06
  -4   7   6   11.23    6.42
   4  -7  -6   19.74    6.68
  -4   7   5   76.21   15.46
  -4   7   5   63.85   14.99
   4  -7  -5   83.76   12.86
  -4   7   4   18.65    7.28
   4  -7  -4   24.55    7.11
  -4   7   4   15.87    6.86
  -4   7   3   72.04   14.53
   4  -7  -3   81.95   12.99
  -4   7   3   80.94   14.75
   4  -7  -3   75.56   16.17
  -4   7   2  101.56   17.08
   4  -7  -2   81.99   13.03
   4  -7  -2   81.33   16.84
  -4   7   2   75.03   13.52
   4  -7  -1  264.49   21.68
   4  -7  -1  235.26   27.14
  -4   7   1  317.36   26.08
  -4   7   1  302.49   28.19
  -4   7   0  350.47   27.29
  -4   7   0  378.70   31.78
   4  -7   0  374.67   25.94
   4  -7   0  275.34   28.98
   4  -7   1   11.92    6.01
  -4   7  -1   12.38    7.28
   4  -7   1    3.19    3.48
  -4   7  -1    5.67    4.19
  -4   7  -2  213.04   21.00
   4  -7   2  206.13   18.44
  -4   7  -2  231.23   23.75
   4  -7   2  166.78   22.12
   4  -7   3    1.34    3.61
  -4   7  -3   -3.28    4.81
   4  -7   3    5.03    4.04
  -4   7  -4   31.84    8.84
   4  -7   4   31.67    7.46
   4  -7   5    3.14    2.92
  -4   7  -5   -2.17    2.39
  -4   7  -6   61.28   11.47
   4  -7   6   64.93   11.06
  -4   7  -7   10.52    5.85
   4  -7   7   11.87    6.38
   4  -7   7    4.20    3.10
   4  -7   8   88.73   13.50
   4  -7   8   71.02   12.31
   4  -7   9   29.48    7.74
   4  -7   9   36.54    9.14
   4  -7  10   10.02    3.81
   4  -7  10   14.25    6.05
   4  -7  11    2.04    1.31
   4  -7  11    3.12    3.29
   4  -7  12    4.66    1.70
   4  -7  12   11.38    5.11
   4  -7  13   22.49    5.63
   4  -7  14    8.27    5.71
   4  -7  15   31.59    9.72
   4  -7  16    0.14    3.91
   4  -7  17    2.69    5.71
   4  -7  18   -1.27    4.72
   4  -7  19   -8.24    5.89
   4  -6 -19   -3.79    4.63
   4  -6 -18  -12.63    6.87
   4  -6 -17    5.68    5.52
   4  -6 -16    1.04    3.71
   4  -6 -15   -0.56    3.12
   4  -6 -14   13.33    6.05
  -4   6  13   11.85    8.61
   4  -6 -13   12.67    7.10
  -4   6  12   -2.47    4.88
   4  -6 -12   10.51    5.10
   4  -6 -11    1.71    3.72
  -4   6  11    1.35    5.47
  -4   6  11    7.51    4.36
  -4   6  10   68.17   14.42
   4  -6 -10   87.25   13.73
  -4   6  10   85.75   17.09
   4  -6  -9   53.42   11.23
  -4   6   9   55.45   13.66
  -4   6   9   41.51   11.31
  -4   6   8   -0.62    3.52
  -4   6   8    3.95    4.01
   4  -6  -8   -1.77    3.88
  -4   6   7   10.25    6.51
   4  -6  -7   16.67    5.42
  -4   6   7    5.79    4.92
  -4   6   6   -3.19    5.81
  -4   6   6   -1.29    4.69
   4  -6  -6   -1.96    3.01
  -4   6   5   13.35    6.77
   4  -6  -5    6.14    3.12
  -4   6   5   15.59    6.29
   4  -6  -5   19.55    6.16
   4  -6  -4   21.01    8.24
  -4   6   4   27.24    8.42
   4  -6  -4   27.80    6.68
  -4   6   4   17.13    6.83
  -4   6   3   97.17   15.94
   4  -6  -3  124.62   13.91
   4  -6  -3  104.66   18.21
  -4   6   3  122.74   16.15
  -4   6   2   13.19    8.09
  -4   6   2    4.06    3.87
   4  -6  -2    2.03    4.21
  -4   6   1  188.30   18.10
   4  -6  -1  154.64   21.16
   4  -6  -1  177.04   16.43
  -4   6   1  180.94   20.71
  -4   6   0   85.60   12.68
  -4   6   0   93.35   15.44
   4  -6   0  100.41   13.11
   4  -6   0   73.05   14.90
  -4   6  -1   69.25   11.03
   4  -6   1   55.63    9.38
   4  -6   1   48.27   11.02
  -4   6  -1   68.33   12.11
  -4   6  -2  469.10   31.71
  -4   6  -2  462.85   28.86
   4  -6   2  484.77   26.35
  -4   6  -3   -0.53    1.95
   4  -6   3    4.68    3.40
  -4   6  -3    1.84    3.29
   4  -6   4   58.66    9.47
  -4   6  -4   44.79    8.78
  -4   6  -4   41.36    9.04
   4  -6   5   10.22    5.68
  -4   6  -5    8.19    4.08
   4  -6   5    3.80    2.94
  -4   6  -5    2.94    3.17
   4  -6   6    7.15    3.76
  -4   6  -6    3.13    2.08
   4  -6   6    4.54    3.64
   4  -6   7    7.06    4.31
   4  -6   7    7.92    4.18
  -4   6  -7    3.41    2.84
  -4   6  -8   31.81    7.58
   4  -6   8   27.37    6.71
   4  -6   8   38.33    8.63
   4  -6   9    3.64    2.90
   4  -6   9    5.35    3.00
   4  -6  10   27.02    5.60
   4  -6  10   29.50    7.37
   4  -6  11   -0.75    3.04
   4  -6  11    1.79    1.48
   4  -6  12    3.02    3.55
   4  -6  13   40.06    8.95
   4  -6  14    4.18    4.38
   4  -6  15   60.41   12.40
   4  -6  16    3.36    3.25
   4  -6  17   22.41    7.65
   4  -6  18    2.24    3.70
   4  -6  19    4.70    6.12
   4  -5 -20   -9.61    6.47
   4  -5 -19    2.50    3.18
   4  -5 -18    5.67    5.84
   4  -5 -17    3.06    3.46
   4  -5 -16    6.75    5.78
  -4   5  16   -2.34    3.92
   4  -5 -15   10.14    6.43
  -4   5  15   18.71    8.92
   4  -5 -14    7.33    4.90
  -4   5  14    7.29    6.79
   4  -5 -13    4.70    4.89
  -4   5  13   -8.82    8.11
   4  -5 -12   16.19    6.58
  -4   5  12   16.37    8.78
   4  -5 -11    5.52    5.44
  -4   5  11   -0.97    3.87
   4  -5 -10  201.31   20.95
  -4   5  10  161.83   21.71
  -4   5  10  191.68   24.51
   4  -5  -9   34.67    7.63
  -4   5   9   31.66    9.24
  -4   5   9   22.26    8.86
   4  -5  -8   15.30    5.79
  -4   5   8    5.67    4.63
  -4   5   8    2.87    4.73
   4  -5  -7   25.23   10.60
  -4   5   7   29.27    9.12
   4  -5  -7   31.62    7.34
  -4   5   7   22.38    7.38
  -4   5   6    0.93    2.47
   4  -5  -6    0.16    2.74
  -4   5   6    3.97    4.07
  -4   5   5   16.20    7.34
   4  -5  -5    9.98    4.26
  -4   5   5    3.36    3.43
  -4   5   4   27.51    7.13
  -4   5   4   24.42    8.13
   4  -5  -4   35.04    6.95
  -4   5   3   10.32    4.95
   4  -5  -3   20.70    6.19
  -4   5   3   17.46    7.77
   4  -5  -2    2.13    2.90
   4  -5  -2   -5.10    4.17
  -4   5   2    2.16    3.43
  -4   5   2   -7.59    3.64
  -4   5   1  125.32   16.17
   4  -5  -1  111.05   17.48
  -4   5   1  106.59   12.51
   4  -5  -1  141.57   13.57
   4  -5   0   13.97    5.20
  -4   5   0   13.65    5.96
  -4   5   0    4.99    3.32
  -4   5  -1  195.23   19.63
   4  -5   1  194.37   15.66
  -4   5  -1  195.86   17.04
  -4   5  -2  474.55   30.20
  -4   5  -2  471.43   27.43
   4  -5   2  515.79   24.96
   4  -5   3   15.47    5.19
  -4   5  -3   11.51    4.43
  -4   5  -3   14.86    5.38
   4  -5   4  233.70   21.32
   4  -5   4  289.56   19.71
  -4   5  -4  282.84   21.19
  -4   5  -4  274.21   21.98
   4  -5   5   24.30    6.32
   4  -5   5   14.31    5.95
  -4   5  -5   19.21    6.47
  -4   5  -5   18.11    5.35
  -4   5  -6   25.67    6.71
   4  -5   6   24.88    6.55
  -4   5  -6   12.26    3.76
   4  -5   6   22.99    6.07
  -4   5  -7   26.64    7.01
   4  -5   7   24.16    6.21
  -4   5  -7   21.60    6.23
   4  -5   7   24.23    6.63
   4  -5   8   41.36    8.45
  -4   5  -8   49.21    9.51
   4  -5   8   30.77    6.48
   4  -5   9    6.78    2.83
   4  -5   9    6.01    2.45
   4  -5  10   24.82    7.02
   4  -5  11    7.05    4.36
   4  -5  12    2.49    3.36
   4  -5  13    5.53    3.69
   4  -5  14   15.74    5.56
   4  -5  15  142.19   18.35
   4  -5  16    1.39    3.49
   4  -5  17   70.26   13.99
   4  -5  18    1.88    3.82
   4  -5  19   -0.07    3.28
   4  -4 -20    0.01    4.13
   4  -4 -19    2.31    2.87
  -4   4  18    7.79    5.02
   4  -4 -18    0.58    3.38
  -4   4  17    9.53    8.74
   4  -4 -17    0.90    3.32
  -4   4  16   12.13    7.77
   4  -4 -16    5.22    4.43
  -4   4  15   -5.94    6.32
   4  -4 -15   -0.27    2.23
  -4   4  14   -3.81    5.46
   4  -4 -14   -2.80    3.37
  -4   4  13    4.24    4.43
   4  -4 -13    8.82    3.56
   4  -4 -13    1.80    2.45
  -4   4  12   -1.13    4.21
   4  -4 -12    2.51    3.23
   4  -4 -12   -0.56    2.75
  -4   4  11   -1.24    4.01
   4  -4 -11   -6.33    4.71
   4  -4 -11   -2.78    2.41
   4  -4 -10  273.76   22.08
  -4   4  10  279.87   28.02
   4  -4  -9   36.16   12.68
   4  -4  -9   42.76    8.93
  -4   4   9   40.71   12.44
   4  -4  -8   37.93   12.00
  -4   4   8   38.73    9.17
   4  -4  -8   35.95    7.34
  -4   4   8   31.70    9.02
   4  -4  -7   26.83   10.20
  -4   4   7   27.71    7.24
  -4   4   7   37.93   10.62
   4  -4  -7   28.96    6.66
   4  -4  -6    0.56    2.02
  -4   4   6    7.52    4.36
  -4   4   6    4.58    3.77
  -4   4   5   42.84    7.98
   4  -4  -5   39.81    6.66
  -4   4   5   28.32    8.11
  -4   4   4   95.94   11.14
   4  -4  -4  104.57   10.42
  -4   4   4   82.11   13.56
  -4   4   3  237.03   16.83
  -4   4   3  217.89   21.06
  -4   4   2   53.88    7.86
  -4   4   2   43.66    9.39
   4  -4  -2   45.32    7.35
  -4   4   1   94.89   10.45
   4  -4  -1  121.21   10.96
  -4   4   1   96.98   13.96
   4  -4   0   21.18    5.27
  -4   4   0   21.62    7.30
  -4   4   0   12.71    4.92
  -4   4  -1  312.09   23.55
  -4   4  -1  285.13   18.84
   4  -4   1  324.42   17.92
  -4   4  -2  482.05   28.97
  -4   4  -2  492.43   25.91
   4  -4   2  521.92   23.56
   4  -4   3  190.84   18.61
  -4   4  -3  215.22   16.90
   4  -4   3  223.02   15.50
  -4   4  -3  226.34   19.05
   4  -4   4  212.40   19.66
  -4   4  -4  281.76   19.57
   4  -4   4  273.50   18.09
  -4   4  -4  244.89   19.69
  -4   4  -5   25.52    6.27
  -4   4  -5   17.73    4.78
   4  -4   5   22.41    5.41
   4  -4   5   25.22    6.38
  -4   4  -6   36.16    7.29
  -4   4  -6   30.15    6.41
   4  -4   6   27.79    6.31
   4  -4   6   24.31    5.67
  -4   4  -7    0.91    1.55
   4  -4   7   -1.61    3.07
   4  -4   7    1.70    2.52
  -4   4  -7    1.08    1.42
  -4   4  -8   22.96    6.14
   4  -4   8   24.70    5.96
   4  -4   8   20.85    4.89
  -4   4  -8   16.41    4.58
  -4   4  -9   20.44    4.55
   4  -4   9   20.62    5.52
  -4   4  -9   26.20    7.04
   4  -4  10   54.05    9.72
   4  -4  11    6.14    4.09
   4  -4  12   12.68    4.44
   4  -4  13    5.50    3.91
   4  -4  14   84.10   13.87
   4  -4  15  146.92   18.90
   4  -4  16    6.42    5.23
   4  -4  17   55.25   12.67
   4  -4  18  -10.06    6.26
   4  -4  19    2.93    4.15
   4  -3 -21    3.87    3.85
  -4   3  20    4.01    5.42
   4  -3 -20   -7.42    5.37
  -4   3  19   14.22    7.48
   4  -3 -19   -8.05    5.37
  -4   3  18    6.02    6.26
   4  -3 -18   -2.94    4.79
  -4   3  17   11.84    6.51
   4  -3 -17    2.74    3.56
  -4   3  16    2.33    4.84
   4  -3 -16   -0.17    3.53
  -4   3  15   37.14   11.12
   4  -3 -15   23.54    7.76
   4  -3 -14   -2.11    1.87
  -4   3  14    3.82    3.77
   4  -3 -14    0.14    2.41
   4  -3 -13    9.33    3.56
  -4   3  13    8.42    5.79
   4  -3 -13    7.17    3.83
   4  -3 -12   -0.97    1.49
  -4   3  12   -0.63    2.89
   4  -3 -12   -3.14    3.93
  -4   3  11   -2.60    5.33
   4  -3 -11   -0.61    2.25
  -4   3  10  170.59   21.58
   4  -3 -10  159.70   22.86
   4  -3 -10  146.33   15.64
   4  -3  -9    1.81    2.21
   4  -3  -9    6.27    4.38
   4  -3  -9    8.83    3.37
  -4   3   9    0.56    2.87
   4  -3  -8  131.50   13.07
  -4   3   8  157.60   19.70
   4  -3  -8  146.20   20.64
   4  -3  -7  132.10   12.01
  -4   3   7  116.53   16.50
   4  -3  -6   25.09    5.44
  -4   3   6   20.91    7.93
  -4   3   6   19.08    5.08
   4  -3  -5  688.42   24.37
  -4   3   5  758.73   40.49
  -4   3   5  811.53   28.18
  -4   3   4  678.95   37.12
   4  -3  -4  635.58   22.13
  -4   3   3   19.01    8.58
  -4   3   3   10.29    3.96
   4  -3  -2    1.78    1.80
  -4   3   2    2.46    1.64
  -4   3   2   -0.34    3.80
  -4   3   1    0.40    1.74
   4  -3  -1    0.20    1.32
  -4   3   1   -0.99    1.31
  -4   3   0   22.86    6.30
  -4   3   0   25.56    4.87
   4  -3   0   24.91    4.52
  -4   3  -1  119.05   11.29
   4  -3   1  137.62   10.63
  -4   3  -1  121.10   14.20
   4  -3   1  103.86   13.81
  -4   3  -2   82.56    9.83
   4  -3   2   90.22    9.50
   4  -3   2   74.46   12.34
  -4   3  -2   71.81   11.58
  -4   3  -3  561.83   25.78
   4  -3   3  539.63   22.42
  -4   3  -3  549.66   28.93
   4  -3   3  489.54   27.76
  -4   3  -4    3.29    2.23
  -4   3  -4    2.09    1.88
   4  -3   4    3.23    3.04
   4  -3   4    9.41    3.50
  -4   3  -5   57.28    9.01
  -4   3  -5   57.65    9.10
   4  -3   5   57.23    9.05
   4  -3   5   60.63    8.31
  -4   3  -6   78.91    9.96
   4  -3   6   72.32    9.43
   4  -3   6   90.02   10.05
  -4   3  -6   87.67   10.80
   4  -3   7   21.32    5.38
  -4   3  -7   18.28    4.62
  -4   3  -7   18.25    5.29
  -4   3  -8   34.44    5.83
   4  -3   8   43.34    7.79
  -4   3  -8   43.69    8.35
  -4   3  -9   64.20   10.63
  -4   3  -9   44.79    6.41
   4  -3   9   55.60    9.13
   4  -3  10   77.43   11.03
  -4   3 -10   61.22    6.53
   4  -3  11    0.95    2.94
   4  -3  12   51.86   10.19
   4  -3  13    1.96    3.03
   4  -3  14   23.30    8.34
   4  -3  15   47.76   10.46
   4  -3  16    3.56    4.90
   4  -3  17   65.43   13.98
   4  -3  18    1.19    3.90
  -4   3 -18    5.92    4.19
   4  -3  19   10.85    7.57
  -4   3 -19   -9.03    6.86
   4  -2 -21    1.05    3.12
  -4   2  21    3.60    7.58
   4  -2 -20    2.89    3.15
  -4   2  20    6.70    6.40
   4  -2 -19   -1.42    3.20
  -4   2  19   22.45    9.17
   4  -2 -18   -1.70    3.11
  -4   2  18   -0.45    3.52
   4  -2 -17    1.53    3.77
  -4   2  17    7.42    5.28
   4  -2 -16    4.27    3.45
  -4   2  16   12.28    7.18
   4  -2 -15   21.14    6.27
   4  -2 -15   11.84    5.25
  -4   2  15   17.36    7.54
   4  -2 -14   49.96    8.73
   4  -2 -14   40.31    9.15
  -4   2  14   47.58   12.11
   4  -2 -13   -0.91    2.31
   4  -2 -13    0.69    2.31
  -4   2  13    6.88    6.64
   4  -2 -12    0.43    2.21
  -4   2  12    0.79    2.78
   4  -2 -11    3.35    2.97
   4  -2 -11    2.82    2.71
  -4   2  11    2.72    4.25
  -4   2  10  106.34   16.92
   4  -2 -10   71.03   10.24
   4  -2 -10  103.04   18.10
   4  -2 -10  111.07   10.02
   4  -2  -9   -2.47    4.62
  -4   2   9   -0.12    3.21
   4  -2  -9   -1.10    2.86
   4  -2  -9    2.77    1.40
  -4   2   8  230.95   23.07
   4  -2  -8  236.23   24.67
   4  -2  -8  245.17   13.10
   4  -2  -8  196.63   14.33
   4  -2  -7    4.91    2.95
  -4   2   7   12.74    7.40
   4  -2  -6  495.04   18.59
  -4   2   6  524.80   33.03
   4  -2  -5  166.42    9.59
  -4   2   5  183.62   19.93
  -4   2   4  134.41    8.17
  -4   2   4  164.72   19.36
   4  -2  -4  183.42   10.83
   4  -2  -3   60.91    5.60
  -4   2   3   57.32   10.41
  -4   2   3   60.48    5.04
   4  -2  -2    8.97    2.28
  -4   2   2    6.27    3.42
  -4   2   2    4.72    1.81
  -4   2   1   40.59    4.98
   4  -2  -1   48.77    4.96
  -4   2   1   49.56    8.97
   4  -2   0    3.86    2.59
  -4   2   0   -1.90    2.58
   4  -2   0    0.69    1.05
  -4   2   0    3.65    3.27
   4  -2   1   10.74    5.00
   4  -2   1   14.92    3.33
  -4   2  -1   12.96    4.89
  -4   2  -1   16.18    4.07
  -4   2  -2   60.18    9.49
   4  -2   2   63.57   10.08
  -4   2  -2   59.62    7.52
   4  -2   2   59.59    6.49
  -4   2  -3    4.75    2.18
   4  -2   3    3.86    2.58
   4  -2   3    5.95    2.71
  -4   2  -3    2.38    2.29
  -4   2  -4  120.65   11.29
   4  -2   4  130.32   10.81
  -4   2  -4  130.26   13.30
   4  -2   4  120.55   12.72
  -4   2  -5  210.25   15.67
   4  -2   5  233.25   15.06
  -4   2  -5  241.26   17.55
  -4   2  -6   47.97    8.00
   4  -2   6   45.28    7.80
  -4   2  -6   41.63    7.42
  -4   2  -7   44.73    8.35
   4  -2   7   42.94    7.28
  -4   2  -7   34.40    6.33
  -4   2  -8   37.60    7.95
   4  -2   8   32.08    6.74
  -4   2  -8   19.27    4.13
  -4   2  -9    3.02    3.27
  -4   2  -9    6.31    2.48
   4  -2   9    3.36    3.01
   4  -2  10  207.69   18.13
  -4   2 -10  180.79   11.76
  -4   2 -11    2.88    1.66
   4  -2  11    2.10    3.00
   4  -2  12   33.42    8.01
   4  -2  13    5.16    3.49
   4  -2  14    3.59    3.68
  -4   2 -15   -0.24    2.62
   4  -2  15    3.26    3.80
  -4   2 -16    4.71    3.84
   4  -2  16    4.43    3.76
  -4   2 -17   41.37   11.96
   4  -2  17   46.00   12.21
  -4   2 -18    9.12    5.42
  -4   2 -19   12.74    7.73
  -4   1  22   -1.95    4.21
   4  -1 -22   -6.06    5.10
  -4   1  21   -0.26    5.29
   4  -1 -21   -9.42    5.82
  -4   1  20    8.07    6.40
   4  -1 -20   -0.93    2.86
  -4   1  19   -0.60    4.17
   4  -1 -19    0.66    2.35
  -4   1  18    2.24    2.95
   4  -1 -18    0.67    3.33
  -4   1  17   53.35   13.68
   4  -1 -17   26.94    8.25
  -4   1  16    4.10    5.82
   4  -1 -16    1.74    2.40
   4  -1 -15   90.95   11.84
   4  -1 -15   61.36   11.14
  -4   1  15  109.96   18.21
   4  -1 -14   30.16    6.81
   4  -1 -14   17.27    5.46
  -4   1  14   35.92   10.65
  -4   1  13   13.41    5.85
   4  -1 -13    9.47    3.32
  -4   1  12   -1.19    3.35
   4  -1 -12   -1.69    3.38
   4  -1 -12    1.58    3.92
   4  -1 -11    5.50    2.34
   4  -1 -11   11.91    6.54
  -4   1  11   13.89    6.74
   4  -1 -11    2.96    1.91
   4  -1 -10  128.94    9.90
   4  -1 -10   91.37   10.81
   4  -1 -10  128.46   19.42
  -4   1  10  119.69   17.45
   4  -1  -9   34.91    9.05
   4  -1  -9   24.83    5.09
  -4   1   9   38.21    9.60
   4  -1  -9   41.43    4.89
   4  -1  -8   64.06   12.99
  -4   1   8   62.40   12.50
   4  -1  -8   69.11    6.02
   4  -1  -8   50.35    6.80
  -4   1   7  182.13   19.51
   4  -1  -7  174.64    8.43
   4  -1  -7  138.94    9.25
   4  -1  -6   24.21    3.40
   4  -1  -6   16.47    3.58
   4  -1  -5    7.95    1.40
  -4   1   5   10.55    4.62
   4  -1  -4   59.34    3.76
  -4   1   4   52.54    9.65
   4  -1  -3  336.08    7.92
  -4   1   3  312.58   23.68
  -4   1   2   25.76    7.16
   4  -1  -2   29.01    2.83
  -4   1   1   30.82    7.28
   4  -1  -1   31.40    3.18
  -4   1   0    0.20    2.08
   4  -1   0   -1.57    1.20
   4  -1   0   -0.82    1.61
  -4   1   0    1.74    1.25
   4  -1   1   41.90    8.43
  -4   1  -1   47.44    8.76
  -4   1  -1   42.38    5.66
   4  -1   1   41.93    4.73
  -4   1  -2   -0.21    2.04
   4  -1   2    2.55    1.88
  -4   1  -2   -0.66    1.67
   4  -1   2    1.39    1.73
  -4   1  -3  342.32   22.43
   4  -1   3  332.24   15.67
  -4   1  -3  303.47   16.47
  -4   1  -4   40.36    7.79
   4  -1   4   38.68    6.09
  -4   1  -4   41.86    6.83
  -4   1  -5  342.69   21.76
  -4   1  -5  315.33   18.99
   4  -1   5  300.92   17.26
   4  -1   6    2.05    2.05
  -4   1  -6    1.55    1.34
  -4   1  -6    1.11    1.68
  -4   1  -7   55.42    8.08
  -4   1  -7   64.88    9.57
   4  -1   7   57.78    8.47
   4  -1   8   22.36    5.74
  -4   1  -8   12.99    4.28
  -4   1  -8   24.76    6.24
  -4   1  -9   58.76    9.74
  -4   1  -9   48.08    7.03
   4  -1   9   42.66    7.88
   4  -1  10  346.69   23.79
  -4   1 -10  312.53   16.95
  -4   1 -11   10.06    2.76
  -4   1 -11   10.54    6.21
   4  -1  11   12.19    4.65
  -4   1 -12   17.17    3.28
  -4   1 -12   23.23    8.06
  -4   1 -13   -1.86    3.50
   4  -1  13    1.78    3.69
  -4   1 -14   -0.46    3.85
   4  -1  14   -2.63    4.61
  -4   1 -15   -1.83    4.37
  -4   1 -16    2.19    6.00
  -4   1 -17    5.14    4.21
  -4   1 -18    6.36    4.44
   4   0 -22    1.81    4.50
  -4   0  22   -3.27    6.56
   4   0 -21   -3.77    4.11
  -4   0  21    3.46    5.27
   4   0 -20    5.68    5.25
  -4   0  20    2.99    4.57
   4   0 -19    2.17    4.18
  -4   0  19    6.48    6.56
   4   0 -18    0.93    2.84
  -4   0  18    1.97    2.90
   4   0 -17   -2.46    4.78
  -4   0  17    5.92    2.94
   4   0 -16   11.88    5.58
  -4   0  16   11.90    6.29
   4   0 -16    8.25    3.62
   4   0 -15   68.97   11.55
   4   0 -15   88.57   11.65
  -4   0  14   10.70    5.99
   4   0 -14    1.35    2.06
  -4   0  13   21.98    8.10
   4   0 -13   16.34    4.92
   4   0 -13   19.93    7.94
   4   0 -12    3.37    2.21
   4   0 -12    6.87    4.19
  -4   0  12    5.31    3.54
   4   0 -12   11.62    3.60
   4   0 -11    2.69    2.69
   4   0 -11   13.25    6.72
  -4   0  11    5.95    5.33
   4   0 -11    2.82    1.64
   4   0 -10   23.66    5.08
   4   0 -10   32.79    8.24
  -4   0  10   37.85    9.27
   4   0 -10   38.48    5.24
   4   0  -9   18.99    6.78
   4   0  -9   19.25    3.14
  -4   0   9   23.13    7.41
   4   0  -9   13.42    3.35
  -4   0   8  101.61   15.17
   4   0  -8   81.78   14.60
   4   0  -8   68.71    7.00
   4   0  -8   90.62    6.44
  -4   0   7    1.63    3.14
   4   0  -7    0.65    1.02
   4   0  -7   -1.00    1.09
  -4   0   6    2.66    3.21
  -4   0   5   10.55    4.38
  -4   0   4  184.58   18.56
  -4   0   3   24.42    8.31
  -4   0   2  180.20   18.01
  -4   0   1  126.47    7.17
  -4   0   1  121.97    7.44
  -4   0   0   62.61    6.12
  -4   0   0   81.40   11.72
  -4   0   0   71.05    7.00
  -4   0  -1  104.56   13.42
  -4   0  -1   90.14    7.67
   4   0   1   93.21    7.01
  -4   0  -1   78.30    8.49
  -4   0  -2   61.41   10.33
  -4   0  -2   52.56    6.21
   4   0   2   59.12    6.20
  -4   0  -2   55.97    8.17
  -4   0  -3  150.38   15.68
  -4   0  -3  127.41   13.19
  -4   0  -3  124.86   10.45
   4   0   3  132.51   10.20
  -4   0  -4   31.23    6.74
  -4   0  -4   35.40    7.42
  -4   0  -4   35.70    6.17
   4   0   4   39.13    5.86
  -4   0  -5  263.72   20.18
  -4   0  -5  214.20   18.80
  -4   0  -5  238.85   16.62
   4   0   5  230.82   15.38
  -4   0  -6   -3.57    4.05
   4   0   6    1.19    1.89
  -4   0  -6   -0.14    1.94
  -4   0  -6   -0.97    2.90
  -4   0  -7  174.74   16.30
  -4   0  -7  134.47   16.70
  -4   0  -7  171.77   15.74
   4   0   7  153.23   14.14
  -4   0  -8   10.16    3.78
  -4   0  -8    7.06    4.68
  -4   0  -8   10.89    4.30
   4   0   8    3.74    2.94
  -4   0  -9   32.51    8.08
   4   0   9   34.61    7.27
  -4   0  -9   40.80    7.59
  -4   0 -10  270.05   18.45
  -4   0 -10  224.26   24.28
  -4   0 -11    0.47    3.47
  -4   0 -11   -0.04    1.20
  -4   0 -12   37.97    9.72
  -4   0 -12   50.71    6.55
  -4   0 -13   -0.65    3.52
  -4   0 -14  -16.12    7.71
  -4   0 -15    4.79    3.28
  -4   0 -16    4.07    5.09
  -4   0 -17    9.52    7.10
  -4   0 -18   10.16    4.96
   4   1 -22   -2.00    3.51
  -4  -1  22    2.74    4.23
   4   1 -21   -5.44    4.51
  -4  -1  21   28.82   10.28
  -4  -1  20  -14.77    7.46
   4   1 -20   -4.82    4.20
  -4  -1  19    7.56    6.08
   4   1 -19    0.96    3.22
  -4  -1  18    7.75    6.45
   4   1 -18    2.55    3.71
   4   1 -17    6.71    4.08
  -4  -1  17    1.26    2.83
   4   1 -16    5.10    2.82
  -4  -1  16    9.46    5.52
   4   1 -16    9.39    4.44
   4   1 -15   35.47    8.40
  -4  -1  15   61.05   13.27
   4   1 -15   38.13    7.67
   4   1 -14    1.82    2.07
  -4  -1  14   -2.92    4.61
   4   1 -13   56.29    9.40
  -4  -1  13   83.63   15.01
   4   1 -13   76.21   14.30
  -4  -1  12   -1.83    3.76
   4   1 -12    2.98    2.07
   4   1 -12   -0.84    2.56
   4   1 -12   -3.30    2.93
  -4  -1  11   11.02    5.89
   4   1 -11    5.26    2.53
   4   1 -11    7.95    2.30
   4   1 -11   13.09    6.18
   4   1 -10   77.96   13.67
  -4  -1  10   75.98   13.85
   4   1 -10   49.20    6.83
   4   1 -10   62.00    6.68
  -4  -1   9    7.84    5.02
   4   1  -9    1.37    2.30
   4   1  -9    4.31    1.35
   4   1  -9    3.73    2.05
   4   1  -8  213.60   21.74
  -4  -1   8  237.32   22.68
   4   1  -8  174.29   10.00
   4   1  -8  159.92    8.30
   4   1  -7   -4.77    1.50
   4   1  -7    0.08    0.73
  -4  -1   7    0.09    3.14
  -4  -1   6    4.04    3.03
  -4  -1   5    3.93    3.58
  -4  -1   4   86.65   13.30
  -4  -1   3    5.99    4.80
  -4  -1   2  104.13   14.97
  -4  -1   2   79.44    5.32
  -4  -1   1    1.52    1.37
  -4  -1   1    1.26    0.94
  -4  -1   0  217.41   13.24
  -4  -1   0  195.28    9.61
  -4  -1  -1  214.46   19.50
  -4  -1  -1  188.68   14.07
  -4  -1  -1  180.47   10.28
  -4  -1  -2    0.50    1.82
  -4  -1  -2    2.37    1.51
  -4  -1  -2    2.93    2.44
  -4  -1  -3  105.76    9.66
  -4  -1  -3  139.46   15.54
  -4  -1  -3  109.81   12.27
  -4  -1  -4   57.22    7.38
  -4  -1  -4   69.74   10.97
  -4  -1  -4   54.81    9.34
  -4  -1  -5  264.77   17.34
  -4  -1  -5  272.52   21.77
  -4  -1  -5  222.41   19.69
  -4  -1  -6   13.96    5.12
  -4  -1  -6   20.11    5.11
  -4  -1  -6   18.60    6.09
  -4  -1  -7  221.88   17.82
  -4  -1  -7  177.39   19.02
  -4  -1  -7  221.71   19.63
  -4  -1  -8    8.05    4.81
  -4  -1  -8   13.30    4.82
  -4  -1  -8    6.42    3.31
  -4  -1  -9   67.41   10.53
  -4  -1  -9   52.87   11.60
  -4  -1 -10   -0.55    3.48
  -4  -1 -10   -2.52    2.21
  -4  -1 -11   10.43    5.61
  -4  -1 -11   17.10    5.23
  -4  -1 -12   31.59    9.96
  -4  -1 -12   53.86    8.41
  -4  -1 -13   -2.29    5.62
  -4  -1 -14   20.48    9.30
  -4  -1 -15    3.01    2.76
  -4  -1 -16   -8.08    6.12
  -4  -1 -17   -2.27    3.37
   4   2 -22    5.60    5.36
  -4  -2  22    0.54    5.71
   4   2 -21    5.89    3.11
  -4  -2  21    7.91    6.39
   4   2 -20    7.48    4.92
  -4  -2  20    1.02    4.83
   4   2 -19   -5.54    4.21
  -4  -2  19    3.91    4.40
   4   2 -18    3.47    4.22
  -4  -2  18    8.00    6.07
  -4  -2  17    1.94    3.99
   4   2 -17   -0.79    3.35
   4   2 -17   -5.71    4.43
  -4  -2  16    3.37    3.13
   4   2 -16    3.47    3.39
   4   2 -16    4.33    2.35
  -4  -2  15   10.00    5.76
  -4  -2  14   -3.85    4.19
  -4  -2  13   47.44   11.56
   4   2 -13   12.23    3.85
  -4  -2  12   44.95   10.79
   4   2 -12   29.17    5.37
  -4  -2  11   14.08    5.96
   4   2 -11    9.18    2.88
  -4  -2  10   90.91   14.84
   4   2 -10   57.70    6.42
  -4  -2   9   82.74   13.69
   4   2  -9   63.14    6.27
  -4  -2   8  221.09   22.95
  -4  -2   7   -0.63    2.69
   4   2  -7    6.29    2.19
   4   2  -6    2.74    1.29
  -4  -2   6    6.03    4.05
  -4  -2   5   -2.19    4.26
   4   2  -5    1.89    0.97
  -4  -2   4    0.10    2.36
  -4  -2   3  167.03   19.30
  -4  -2   2  184.96   10.87
  -4  -2   2  164.36    6.56
  -4  -2   1   82.15   13.04
  -4  -2   1   71.96    5.44
  -4  -2   1   73.76    7.70
  -4  -2   0  772.82   27.83
  -4  -2   0  816.16   20.80
  -4  -2  -1   23.01    4.69
  -4  -2  -1   36.88    8.62
  -4  -2  -1   25.82    4.37
  -4  -2  -2   26.73    5.86
  -4  -2  -2   32.07    5.20
  -4  -2  -2   36.53    8.07
  -4  -2  -3  120.65   15.00
  -4  -2  -3  115.68   13.29
  -4  -2  -3  115.34   10.31
  -4  -2  -4   -2.64    4.08
  -4  -2  -4   -0.25    2.08
  -4  -2  -4    2.73    2.91
  -4  -2  -5  455.70   23.27
  -4  -2  -5  420.63   28.04
  -4  -2  -5  435.78   28.17
  -4  -2  -6   36.39    9.09
  -4  -2  -6   41.94    9.07
  -4  -2  -6   53.25    8.79
  -4  -2  -7  236.29   18.94
  -4  -2  -7  226.03   20.78
  -4  -2  -7  183.13   20.53
  -4  -2  -8  230.76   19.47
  -4  -2  -8  178.95   21.14
  -4  -2  -8  223.28   20.05
  -4  -2  -9   57.10   10.19
  -4  -2  -9   38.80   10.10
  -4  -2 -10   -0.79    2.63
  -4  -2 -10   -0.51    2.77
  -4  -2 -11   16.97    5.51
  -4  -2 -11    1.57    3.77
  -4  -2 -12   31.59    7.52
  -4  -2 -12   15.71    7.27
  -4  -2 -13   -6.39    7.25
  -4  -2 -14   20.10    9.34
  -4  -2 -15   -8.11    6.09
  -4  -2 -16    2.55    4.18
  -4  -2 -17   20.48    9.84
  -4  -3  22    7.96    5.98
   4   3 -22    2.53    4.11
   4   3 -21   -2.32    3.49
  -4  -3  21   -2.50    3.94
   4   3 -20    9.54    5.46
  -4  -3  20   20.29    9.01
   4   3 -19   -9.00    5.27
  -4  -3  19   -4.32    4.56
  -4  -3  18   -3.38    3.41
   4   3 -17    1.66    2.09
  -4  -3  17   -1.48    3.97
   4   3 -16    6.39    3.48
  -4  -3  16   16.92    6.93
  -4  -3  15    8.62    5.54
  -4  -3  15    9.61    3.48
  -4  -3  14   26.34    8.89
  -4  -3  14   23.22    4.90
  -4  -3  13  106.21   10.15
  -4  -3  13  106.26   17.42
  -4  -3  12    0.02    2.35
   4   3 -12    3.91    2.53
  -4  -3  11   13.85    3.05
  -4  -3  11   15.84    7.23
   4   3 -11    6.05    2.58
  -4  -3  10    3.96    2.18
   4   3 -10   -1.44    2.73
  -4  -3  10    7.93    5.40
  -4  -3   9   65.40    5.43
  -4  -3   9   83.50   14.33
   4   3  -9   65.42    8.70
  -4  -3   8  169.14    7.54
   4   3  -8  171.17   12.60
  -4  -3   7   25.36    2.33
   4   3  -7   31.29    5.21
  -4  -3   7   26.84    7.57
   4   3  -6   39.85    5.53
  -4  -3   6   29.31    8.10
  -4  -3   6   29.25    2.30
  -4  -3   5    0.22    2.06
   4   3  -5    1.14    1.55
  -4  -3   5    1.50    0.71
   4   3  -4   10.10    2.87
  -4  -3   4    4.55    1.65
  -4  -3   4    4.26    2.99
  -4  -3   3    0.89    1.55
   4   3  -3    2.18    1.74
  -4  -3   3    2.68    2.62
  -4  -3   3   -2.94    1.33
  -4  -3   2  275.98   11.18
  -4  -3   2  289.71   24.19
   4   3  -2  310.76   17.49
  -4  -3   2  274.95   15.96
  -4  -3   1   63.02    6.42
  -4  -3   1   70.48   12.21
   4   3  -1   59.71    8.05
  -4  -3   1   55.85    7.39
  -4  -3   0  424.48   16.87
  -4  -3   0  458.87   23.86
  -4  -3   0  447.99   29.51
  -4  -3  -1   -2.00    4.17
  -4  -3  -1   -3.91    2.93
  -4  -3  -1   -3.46    4.27
  -4  -3  -2  117.62   10.26
  -4  -3  -2  120.44   13.57
  -4  -3  -2  118.07   15.09
  -4  -3  -3   44.81    8.54
  -4  -3  -3   43.92    6.60
  -4  -3  -4   19.00    4.76
  -4  -3  -4   13.14    4.98
  -4  -3  -5  341.53   26.69
  -4  -3  -5  392.07   22.43
  -4  -3  -6    2.87    2.41
  -4  -3  -6   12.47    4.19
  -4  -3  -7    8.68    5.44
  -4  -3  -7    9.17    4.19
  -4  -3  -8   47.61   10.98
  -4  -3  -9   -2.08    4.25
  -4  -3 -10   -0.02    4.26
  -4  -3 -11   17.41    7.96
  -4  -3 -11   20.04    6.60
  -4  -3 -12   13.44    7.40
  -4  -3 -12    6.27    3.45
  -4  -3 -13   17.63    8.77
  -4  -3 -14   10.05    6.74
  -4  -3 -15    4.08    6.42
  -4  -3 -16   15.77    8.12
   4   4 -22    2.46    3.67
  -4  -4  22   -3.07    5.53
  -4  -4  21    5.64    3.78
  -4  -4  20   14.30    6.94
  -4  -4  19    4.46    5.02
  -4  -4  19   -4.43    4.35
  -4  -4  18   16.51    7.09
  -4  -4  18   15.73    5.71
   4   4 -17   -6.09    3.76
  -4  -4  17   -1.99    3.91
  -4  -4  17   -5.58    3.13
   4   4 -16   -1.02    3.08
  -4  -4  16   10.15    6.18
  -4  -4  16    7.11    3.74
  -4  -4  15    6.22    5.39
  -4  -4  15    7.74    3.08
  -4  -4  14   16.50    4.37
  -4  -4  14   15.90    6.21
  -4  -4  13   39.44    6.00
  -4  -4  13   48.52   12.70
  -4  -4  12   13.81    6.48
   4   4 -12    8.31    3.52
  -4  -4  12   10.63    2.78
  -4  -4  11    4.83    4.50
   4   4 -11    4.65    2.21
  -4  -4  11    5.90    2.22
  -4  -4  10   -0.09    1.51
   4   4 -10    0.81    2.53
  -4  -4  10   -0.24    4.34
  -4  -4   9   15.84    3.09
   4   4  -9   13.87    4.14
  -4  -4   9   16.51    6.94
   4   4  -8  126.08   12.48
  -4  -4   8  149.60   19.77
  -4  -4   8  118.17    7.54
   4   4  -7  110.02   11.52
  -4  -4   7   90.87    6.86
  -4  -4   7  100.75   15.63
  -4  -4   6   49.84    5.17
  -4  -4   6   49.22   11.02
   4   4  -6   53.72    8.11
  -4  -4   5  150.03    9.77
   4   4  -5  164.69   14.17
  -4  -4   5  149.97   18.72
  -4  -4   4   40.98    5.49
  -4  -4   4   52.21   10.84
   4   4  -4   49.93    8.18
  -4  -4   3   25.81    5.41
   4   4  -3   26.60    6.10
  -4  -4   3   28.37    7.72
  -4  -4   2   10.91    3.88
  -4  -4   2   10.41    4.58
   4   4  -2   13.71    4.42
  -4  -4   1   22.30    5.73
   4   4  -1   19.50    5.54
   4   4   0  125.00   14.65
  -4  -4   0  119.14   13.18
  -4  -4   0  108.78    9.28
  -4  -4  -1    5.96    2.27
   4   4   1    7.82    4.03
  -4  -4  -1    7.75    2.74
  -4  -4  -2  140.86   15.87
  -4  -4  -2  146.32   12.17
  -4  -4  -3   54.34    8.08
  -4  -4  -3   50.25   10.06
  -4  -4  -4    2.29    2.32
  -4  -4  -4   -0.96    3.24
  -4  -4  -5   23.80    5.81
  -4  -4  -5   17.96    6.91
  -4  -4  -6   39.98    7.35
  -4  -4  -6   37.80    9.63
  -4  -4  -7  171.84   20.90
  -4  -4  -8   -1.01    2.76
  -4  -4  -9   21.38    7.50
  -4  -4 -10   -0.56    4.16
  -4  -4 -11    0.96    3.72
  -4  -4 -12   -4.16    4.53
  -4  -4 -13   11.44    6.24
  -4  -4 -14    3.88    5.12
  -4  -4 -15   14.69    9.93
  -4  -5  22  -13.82    7.47
  -4  -5  21   -7.46    5.72
  -4  -5  21   -2.69    3.07
  -4  -5  20    6.83    4.89
  -4  -5  20    0.88    2.72
  -4  -5  19    4.52    3.33
  -4  -5  19   -9.62    4.48
  -4  -5  18    0.28    4.32
  -4  -5  18    2.01    2.24
   4   5 -17    0.38    4.15
  -4  -5  17    0.31    2.74
  -4  -5  17    4.97    3.40
   4   5 -16   17.98    6.67
  -4  -5  16   29.22    6.13
  -4  -5  15    1.79    1.55
  -4  -5  15    6.63    6.10
  -4  -5  14    3.82    3.23
  -4  -5  14    4.85    5.08
  -4  -5  13   60.83    7.36
  -4  -5  13   68.54   15.03
  -4  -5  12   -2.75    2.57
  -4  -5  12    0.59    2.15
  -4  -5  11    1.31    2.52
  -4  -5  11   -0.68    1.36
  -4  -5  10    2.51    1.71
  -4  -5  10    1.96    3.50
   4   5 -10   -1.60    3.59
  -4  -5   9   13.98    3.40
  -4  -5   9   29.63    9.59
   4   5  -9   22.96    5.88
  -4  -5   8    1.90    1.41
   4   5  -8   -1.31    2.56
  -4  -5   8    3.25    2.93
   4   5  -7  251.30   19.76
  -4  -5   7  231.73   24.41
  -4  -5   7  253.21   14.28
  -4  -5   6   17.26    4.24
  -4  -5   6   19.81    7.21
   4   5  -6   23.34    7.33
   4   5  -5  116.64   13.93
  -4  -5   5  120.67   10.60
  -4  -5   5  110.93   16.18
  -4  -5   4   45.37    8.04
   4   5  -4   41.33    8.40
  -4  -5   4   40.67    9.49
   4   5  -3    5.10    3.17
  -4  -5   3    2.54    3.01
   4   5  -2    7.54    4.44
  -4  -5   2    5.11    3.20
   4   5  -1    4.98    4.18
  -4  -5   1    7.25    3.64
  -4  -5   0  166.35   16.78
  -4  -5  -1   -6.37    3.98
  -4  -5  -1   -0.35    2.15
  -4  -5  -2   93.44   14.49
  -4  -5  -2   79.48    9.59
  -4  -5  -3    0.42    1.84
  -4  -5  -3   -5.93    5.91
   4   5   3    4.96    4.91
  -4  -5  -4   14.08    6.05
  -4  -5  -4   22.55    5.73
  -4  -5  -5   53.91    8.66
  -4  -5  -5   50.59   11.29
  -4  -5  -6   30.01    8.49
  -4  -5  -7  116.89   18.30
  -4  -5  -8   14.18    6.42
  -4  -5  -9    9.08    4.34
  -4  -5 -10  -12.71    6.76
  -4  -5 -11    8.12    6.29
  -4  -5 -12   -4.54    3.93
  -4  -5 -13    5.65    4.43
  -4  -5 -14    0.73    3.55
  -4  -6  22    0.02    4.84
  -4  -6  22   -1.06    3.72
  -4  -6  21   -7.10    4.27
  -4  -6  21   -0.36    3.56
  -4  -6  20    8.49    5.46
  -4  -6  20    4.19    3.84
  -4  -6  19   -8.23    4.18
  -4  -6  19   -2.55    5.35
  -4  -6  18    8.05    3.37
  -4  -6  18   16.86    8.50
  -4  -6  17  -11.46    4.42
  -4  -6  17    1.27    3.32
   4   6 -16    5.46    3.19
  -4  -6  16   10.86    4.30
  -4  -6  16   16.17    9.15
  -4  -6  15    4.95    3.37
  -4  -6  15    0.43    2.47
  -4  -6  14    7.07    2.63
  -4  -6  14    7.22    5.25
   4   6 -14   10.32    4.75
  -4  -6  13   86.59    9.94
  -4  -6  13   88.00   17.04
   4   6 -13   69.44   13.10
  -4  -6  12   10.55    5.74
  -4  -6  12    4.03    1.94
  -4  -6  11   -6.33    5.93
  -4  -6  11    3.47    2.70
  -4  -6  10    4.29    4.35
  -4  -6  10    1.09    1.92
  -4  -6   9    2.37    2.51
   4   6  -9    0.58    2.56
  -4  -6   9    4.75    4.58
  -4  -6   8    1.88    2.87
   4   6  -8    0.69    3.05
  -4  -6   8   -2.87    4.51
   4   6  -7  186.86   19.19
  -4  -6   7  169.75   21.49
  -4  -6   7  216.34   15.45
  -4  -6   6   -0.62    2.58
  -4  -6   6    2.05    2.63
  -4  -6   5  145.34   13.54
   4   6  -5  158.67   18.78
  -4  -6   4   46.31    9.08
   4   6  -4   57.00   12.06
   4   6  -3   38.24    9.78
  -4  -6   3   73.88   11.73
  -4  -6   2    1.53    2.21
  -4  -6   1    9.32    5.19
  -4  -6   0  218.42   20.82
   4   6   1   -1.97    4.85
  -4  -6  -1    6.85    4.54
   4   6   2   49.22   11.97
  -4  -6  -2   65.31   12.21
  -4  -6  -3    2.49    2.78
   4   6   3    3.76    4.13
  -4  -6  -3   -0.52    2.46
  -4  -6  -4    0.54    3.88
  -4  -6  -4    4.00    2.54
  -4  -6  -5    2.83    5.21
  -4  -6  -6   10.25    6.20
  -4  -6  -7   43.85   11.24
  -4  -6  -8   19.40    7.31
  -4  -6  -9   18.85    8.12
  -4  -6 -10   -5.68    5.20
  -4  -6 -11   10.53    6.74
  -4  -6 -12   -3.80    4.69
  -4  -6 -13    4.66    4.63
  -4  -7  21    0.92    4.66
  -4  -7  21   -6.45    4.25
  -4  -7  20   -4.54    5.28
  -4  -7  20  -10.69    4.97
  -4  -7  19    0.52    3.69
  -4  -7  19    0.07    4.19
  -4  -7  18    4.72    4.12
  -4  -7  18   13.07    8.10
  -4  -7  17    0.87    2.03
  -4  -7  17    6.57    6.33
  -4  -7  16    8.11    3.55
   4   7 -16    2.04    2.23
  -4  -7  15   -3.30    5.92
   4   7 -15    1.73    3.76
  -4  -7  15    0.09    1.93
  -4  -7  14   26.42   10.47
  -4  -7  14   23.94    5.86
   4   7 -14   21.19    7.95
   4   7 -13   19.63    6.27
  -4  -7  13   49.88   13.27
  -4  -7  13   43.31    7.57
   4   7 -12   27.88    7.99
  -4  -7  12   37.66   11.25
  -4  -7  12   29.48    6.29
  -4  -7  11    4.73    5.02
  -4  -7  11    2.89    2.53
  -4  -7  10    7.99    5.85
  -4  -7  10    4.56    2.63
  -4  -7   9    9.28    6.35
  -4  -7   9   10.05    3.68
  -4  -7   8    4.03    4.82
  -4  -7   8   -1.16    2.52
  -4  -7   7   23.19    6.06
  -4  -7   6    5.13    3.77
  -4  -7   5  239.97   18.81
  -4  -7   4    9.47    6.97
  -4  -7   3   25.46    7.48
   4   7  -2   12.54    5.91
  -4  -7   2   17.48    6.21
   4   7  -1    0.50    4.01
  -4  -7   1    5.54    5.13
   4   7   0   13.20    6.70
  -4  -7   0   10.55    5.34
   4   7   1    8.91    6.21
  -4  -7  -1   -3.46    3.79
   4   7   2   56.48   13.42
  -4  -7  -2   80.01   14.08
  -4  -7  -3    2.67    3.76
  -4  -7  -4  -15.04    6.83
  -4  -7  -5    6.82    5.02
  -4  -7  -6   16.42    6.39
  -4  -7  -7    2.25    5.02
  -4  -7  -8   29.62   10.60
  -4  -7  -9   12.52    7.20
  -4  -7 -10    7.71    5.78
  -4  -7 -11   22.72    9.91
  -4  -7 -12   -2.47    4.45
  -4  -8  21   -3.35    3.76
  -4  -8  20    0.01    4.97
  -4  -8  20    1.08    2.21
  -4  -8  19    6.31    4.47
  -4  -8  19   -5.31    3.85
  -4  -8  18   26.26   11.22
  -4  -8  18    8.38    2.92
  -4  -8  17    9.35    6.62
  -4  -8  17    0.93    2.43
  -4  -8  16    8.25    5.80
  -4  -8  16    6.75    4.53
  -4  -8  15   10.35    3.50
  -4  -8  15   25.21   10.59
  -4  -8  14   -0.29    2.92
  -4  -8  14    9.70    5.96
   4   8 -13    1.32    2.95
  -4  -8  13    9.42    5.02
  -4  -8  13   -1.42    5.27
   4   8 -12   59.10   12.60
  -4  -8  12   66.86   15.60
  -4  -8  12   83.31   11.51
  -4  -8  11    2.58    3.95
  -4  -8  11   15.77    8.09
   4   8 -11    5.59    3.94
  -4  -8  10   25.00    7.00
  -4  -8  10   25.00    9.96
   4   8 -10   18.98    7.09
  -4  -8   9    2.69    2.73
  -4  -8   9    2.27    3.54
   4   8  -9    0.45    3.49
   4   8  -8   10.17    6.16
  -4  -8   8   11.27    4.98
   4   8  -7    5.35    4.09
  -4  -8   7    5.28    3.46
  -4  -8   6    2.04    2.47
   4   8  -6    5.17    4.86
  -4  -8   5   40.56    8.46
   4   8  -5   47.79   12.32
  -4  -8   4   -4.32    4.00
   4   8  -4    1.80    3.52
   4   8  -3   57.62   13.85
  -4  -8   3   71.49   13.12
  -4  -8   2    9.26    6.22
   4   8  -2    3.96    3.95
  -4  -8   1   21.74    7.68
   4   8  -1   24.69   10.21
  -4  -8   0   15.29    5.99
   4   8   0   15.42    8.68
  -4  -8  -1   16.57    7.36
  -4  -8  -2   55.67   12.50
  -4  -8  -3   15.72    7.03
  -4  -8  -4   15.14    6.02
  -4  -8  -5    4.48    5.16
  -4  -8  -6   -8.92    5.95
  -4  -8  -7   -8.10    5.86
  -4  -8  -8   25.65    9.47
  -4  -8  -9   -1.89    3.27
  -4  -8 -10   25.39   10.63
  -4  -8 -11   -6.30    5.54
  -4  -9  20    4.00    6.75
  -4  -9  19   -4.90    3.82
  -4  -9  19    0.66    4.13
  -4  -9  18    5.59    5.28
  -4  -9  18   13.18    9.07
  -4  -9  17    1.33    2.85
  -4  -9  17    6.04    7.85
  -4  -9  16    5.73    6.30
  -4  -9  16   -2.22    2.90
  -4  -9  15   23.62   10.89
  -4  -9  15    7.40    4.95
  -4  -9  14    0.49    3.68
  -4  -9  14   -0.49    5.60
  -4  -9  13   -0.17    3.19
  -4  -9  13    1.87    4.64
  -4  -9  12   42.84    9.67
  -4  -9  12   51.47   14.43
  -4  -9  11   10.68    4.60
  -4  -9  11    7.05    3.93
   4   9 -11   -1.82    4.08
   4   9 -10   28.72    9.69
  -4  -9  10   18.19    8.27
  -4  -9  10   38.63    8.93
  -4  -9   9   -0.70    3.77
   4   9  -9    2.77    3.72
  -4  -9   8    5.57    2.55
   4   9  -8    2.43    2.69
   4   9  -7    4.01    3.92
  -4  -9   7    3.79    3.54
   4   9  -6    1.94    4.16
  -4  -9   6    5.83    4.05
   4   9  -5   22.55   10.05
  -4  -9   5   21.83    6.47
  -4  -9   4   16.10    7.32
   4   9  -4   21.45    9.61
  -4  -9   3   48.95   12.66
   4   9  -3   44.04   13.39
  -4  -9   2    3.61    3.45
  -4  -9   1   22.84    8.74
  -4  -9   0   -4.00    5.55
  -4  -9  -1   14.40    7.45
  -4  -9  -2   87.48   16.30
  -4  -9  -3   -7.67    5.89
  -4  -9  -4   44.04   11.94
  -4  -9  -5   16.62    9.51
  -4  -9  -6   -7.88    9.76
  -4  -9  -7   -5.70    4.34
  -4  -9  -8    4.91    4.34
  -4  -9  -9  -14.47    8.04
  -4  -9 -10   -0.26    3.38
  -4 -10  19   15.73    9.68
  -4 -10  18   -6.95    6.51
  -4 -10  18    6.54    4.23
  -4 -10  17   11.66    8.14
  -4 -10  17   -2.35    4.10
  -4 -10  16    4.58    5.11
  -4 -10  16   -0.03    3.42
  -4 -10  15   23.91    9.76
  -4 -10  15   10.15    5.85
  -4 -10  14    4.32    6.70
  -4 -10  14   -2.76    4.40
  -4 -10  13    1.38    4.66
  -4 -10  13   10.62    5.74
  -4 -10  12   32.45   11.97
  -4 -10  12   38.16   10.02
  -4 -10  11   -1.31    4.64
  -4 -10  10   24.89    8.03
  -4 -10   9   17.69    7.24
  -4 -10   8    6.01    5.26
  -4 -10   7   -1.57    4.44
  -4 -10   6    6.61    5.52
  -4 -10   5   37.68   10.46
  -4 -10   4    2.82    3.65
  -4 -10   3   37.12   11.04
  -4 -10   2    4.52    5.07
  -4 -10   1   10.21    6.41
  -4 -10   0    5.75    5.62
  -4 -10  -1   34.29   10.98
  -4 -10  -2   26.70    8.94
  -4 -10  -3   15.77    6.23
  -4 -10  -4   12.32    7.80
  -4 -10  -5   -0.74    5.43
  -4 -10  -6   -8.82    6.49
  -4 -10  -7   -3.26    5.39
  -4 -10  -8    8.46    5.15
  -4 -11  18    0.61    4.79
  -4 -11  17    0.87    3.72
  -4 -11  17   17.06   10.23
  -4 -11  16    5.79    4.53
  -4 -11  16    2.09    7.92
  -4 -11  15   10.89    5.34
  -4 -11  15   10.61    7.55
  -4 -11  14    3.59    3.11
  -4 -11  14    0.32    5.71
  -4 -11  13    2.29    3.12
  -4 -11  13    0.28    4.20
  -4 -11  12    0.33    4.27
  -4 -11  12    3.22    3.72
  -4 -11  11   -2.07    5.39
  -4 -11  10   30.43    8.67
  -4 -11   9    1.55    3.90
  -4 -11   8   -0.61    3.21
  -4 -11   7   15.39    6.65
  -4 -11   6   18.28    7.15
  -4 -11   5   23.95    7.26
  -4 -11   4   -2.06    4.69
  -4 -11   3   30.18    9.92
  -4 -11   2   11.73    7.48
  -4 -11   1    2.30    5.81
  -4 -11   0   -2.56    5.58
  -4 -11  -1   27.25   10.56
  -4 -11  -2    2.84    3.99
  -4 -11  -3    7.14    4.97
  -4 -11  -4    0.51    5.72
  -4 -11  -5   -0.69    5.28
  -4 -11  -6    6.88    7.50
  -4 -12  17   -9.85    8.25
  -4 -12  16   -8.91    7.73
  -4 -12  15    9.95    6.37
  -4 -12  15    4.77    6.66
  -4 -12  14   -9.34    5.80
  -4 -12  14  -16.08    9.57
  -4 -12  13   -2.36    5.57
  -4 -12  13   -7.26    6.57
  -4 -12  12   15.13    7.98
  -4 -12  11   -1.96    4.65
  -4 -12  10   19.44    7.65
  -4 -12   9    2.06    3.24
  -4 -12   8    5.13    3.78
  -4 -12   7    5.11    4.37
  -4 -12   6    4.35    5.61
  -4 -12   5    1.35    4.75
  -4 -12   4   -1.67    3.27
  -4 -12   3   25.29   10.76
  -4 -12   2  -10.93    7.09
  -4 -12   1   -2.04    3.32
  -4 -12   0    0.99    5.13
  -4 -12  -1    1.34    4.18
  -4 -12  -2  -16.28    8.74
  -4 -12  -3   -1.37    3.30
  -4 -12  -4    0.75    5.39
  -4 -13  14   -4.22    5.86
  -4 -13  13  -13.29    7.01
  -4 -13  12    4.65    3.19
  -4 -13  11   -3.02    4.28
  -4 -13  10    4.02    6.86
  -4 -13   9    0.36    3.34
  -4 -13   8    5.91    5.58
  -4 -13   7    1.40    4.37
  -4 -13   6    6.14    6.33
  -4 -13   5    0.10    4.85
  -4 -13   4    1.21    5.86
  -4 -13   3    4.87    6.20
  -4 -13   2   -3.99    6.99
  -4 -13   1   -9.14    6.91
  -4 -13   0   -3.13    4.96
  -4 -13  -1    2.38    4.81
  -4 -14  10    0.86    5.81
  -4 -14   9  -14.42    7.54
  -4 -14   8   12.34    7.12
  -4 -14   7   14.77    7.53
  -4 -14   6    0.12    3.54
  -4 -14   5    8.24    5.53
  -4 -14   4   -9.88    7.49
  -4 -14   4  -11.16    7.04
  -4 -14   3   -8.10    6.94
   5 -15  -3    8.93    7.89
   5 -15  -2   17.27    9.06
   5 -15  -1   -0.07    6.00
   5 -15   0   -2.61    4.99
   5 -15   1   -2.32    4.82
   5 -15   2    5.49    5.84
   5 -15   3   10.51    6.79
   5 -15   4   -3.99    5.90
   5 -15   5    8.50    5.55
   5 -15   6   -2.44    7.80
   5 -15   7  -13.81    7.93
   5 -15   8   -5.70    5.76
   5 -14  -6   -4.10    5.70
   5 -14  -5    7.95    7.77
   5 -14  -4   22.26   10.13
   5 -14  -3    2.22    5.41
   5 -14  -2    3.25    6.27
   5 -14  -1    4.74    7.61
   5 -14   0   -4.81    5.62
   5 -14   1    5.01    3.96
   5 -14   2   16.17    8.22
   5 -14   3    4.02    5.18
   5 -14   4   28.11   11.74
   5 -14   5   -4.94    7.26
   5 -14   6   11.46    8.01
   5 -14   7    8.45    6.66
   5 -14   8   -4.29    6.13
   5 -14   9   -3.07    4.67
   5 -14  10   -8.32    6.45
   5 -14  11   15.73    7.89
   5 -13  -9  -11.05    7.95
   5 -13  -8    3.97    7.56
   5 -13  -7   24.28   10.61
   5 -13  -6    8.67    6.07
   5 -13  -5   13.35    8.14
   5 -13  -4   12.82    9.55
   5 -13  -3    0.49    4.99
   5 -13  -2    4.86    5.33
   5 -13  -1   -0.95    5.24
   5 -13   0   -4.27    6.09
   5 -13   1   -4.30    6.11
   5 -13   2   27.43   10.38
   5 -13   3   -0.91    5.32
   5 -13   4   12.90    6.15
   5 -13   5    9.17    7.09
   5 -13   6    1.52    4.16
   5 -13   7    2.02    4.79
   5 -13   8   -3.10    7.07
   5 -13   9   -3.31    4.10
   5 -13  10   -0.20    3.80
   5 -13  11    5.56    4.41
   5 -13  12   -6.47    4.14
   5 -13  13    0.77    3.53
   5 -12 -11  -22.97   10.56
   5 -12 -10   -9.97    7.11
   5 -12  -9   -1.14    3.95
   5 -12  -8    4.10    5.22
   5 -12  -7   27.54   10.73
   5 -12  -6    0.15    6.42
   5 -12  -5   26.87   10.24
   5 -12  -4    5.80    6.77
   5 -12  -3   -4.03    6.38
   5 -12  -2   20.88    8.77
   5 -12  -1  -15.88    8.88
   5 -12   0    0.73    4.75
   5 -12   1    7.01    4.73
   5 -12   2   10.29    5.32
   5 -12   3   -0.54    3.67
   5 -12   4   10.99    5.96
   5 -12   5   -0.19    5.08
   5 -12   6    7.48    5.24
   5 -12   7    1.45    5.35
   5 -12   8    5.13    3.82
   5 -12   9   20.89    8.76
   5 -12  10   -1.90    3.74
   5 -12  11   18.40    8.24
   5 -12  12    7.01    6.30
   5 -12  13  -10.35    6.59
   5 -12  14   -0.48    5.38
   5 -11 -12   -1.10    6.04
   5 -11 -11   -2.46    4.63
   5 -11 -10    0.03    4.29
   5 -11  -9  -13.01    7.66
   5 -11  -8    5.10    5.53
   5 -11  -7    9.12    6.43
   5 -11  -6   -6.60    5.69
   5 -11  -5   52.99   13.70
   5 -11  -4    0.44    5.24
   5 -11  -3    7.27    5.26
   5 -11  -2   18.48    8.79
   5 -11  -1    3.09    5.51
   5 -11   0   12.59    7.13
   5 -11   1    7.77    6.28
   5 -11   2    2.05    4.00
   5 -11   3    5.51    3.88
   5 -11   4   14.83    6.83
   5 -11   5   15.43    7.47
   5 -11   6   -3.33    4.27
   5 -11   7   -4.21    5.33
   5 -11   8    2.23    3.84
   5 -11   9   19.41    8.19
   5 -11  10   -1.44    4.09
   5 -11  11   87.83   16.50
   5 -11  12    0.18    3.65
   5 -11  13   -1.43    5.39
   5 -11  14    6.14    5.54
   5 -11  15    2.14    3.74
   5 -10 -14  -14.80    8.55
   5 -10 -13  -12.70    7.95
   5 -10 -12    2.88    5.43
   5 -10 -11    6.87    5.27
   5 -10 -10    3.18    4.61
   5 -10  -9   -4.67    4.98
   5 -10  -8   -4.57    4.90
   5 -10  -7    2.33    3.23
   5 -10  -6    0.73    3.68
   5 -10  -5   14.63    7.10
   5 -10  -4    0.87    3.51
   5 -10  -3   53.06   12.74
   5 -10  -2   20.55    7.98
   5 -10  -1   17.37    7.42
   5 -10   0   27.59    9.59
   5 -10   1   60.90   13.17
   5 -10   2   24.21    8.32
   5 -10   3   -8.29    6.13
   5 -10   4   16.01    7.21
   5 -10   5   18.13    7.61
   5 -10   6    2.07    3.57
   5 -10   7   23.81    8.93
   5 -10   8    7.02    5.40
   5 -10   8    2.03    3.02
   5 -10   9   66.58   13.85
   5 -10   9   15.00    7.80
   5 -10  10  136.22   19.36
   5 -10  11   35.27   11.13
   5 -10  12    1.75    3.20
   5 -10  13   16.93    7.93
   5 -10  14   -1.58    3.37
   5 -10  15    3.25    3.54
   5 -10  16    7.20    6.76
   5  -9 -15    2.93    4.76
   5  -9 -14    0.46    3.41
   5  -9 -13    5.41    6.28
   5  -9 -12    2.67    4.64
   5  -9 -11    8.35    6.01
   5  -9 -10    7.06    5.82
   5  -9  -9   17.30    7.01
   5  -9  -8    0.41    4.71
   5  -9  -7   28.89    9.63
   5  -9  -6   -1.07    3.34
  -5   9   5   -5.77    8.40
   5  -9  -5    3.81    4.40
  -5   9   4    7.54    6.74
   5  -9  -4    7.97    4.82
   5  -9  -3   25.65    9.38
  -5   9   3   30.20   10.46
   5  -9  -2   -0.15    5.34
  -5   9   2   -0.26    3.93
   5  -9  -1    0.96    4.41
  -5   9   1    0.70    3.73
  -5   9   0   98.60   16.88
   5  -9   0   77.37   14.08
   5  -9   1    6.49    5.18
  -5   9  -1    1.12    2.57
   5  -9   2   24.97    8.28
  -5   9  -2   23.51    8.18
   5  -9   3    1.16    4.87
  -5   9  -3    3.81    5.38
   5  -9   4  167.60   19.29
   5  -9   5   -3.04    5.89
   5  -9   5    0.75    3.64
   5  -9   6   19.71    8.57
   5  -9   6   24.27    8.21
   5  -9   7    3.60    3.91
   5  -9   7   10.99    7.09
   5  -9   8   24.90    9.61
   5  -9   8   43.85   10.30
   5  -9   9    7.08    4.70
   5  -9   9   22.38    8.57
   5  -9  10   38.87   10.73
   5  -9  11   47.31   12.12
   5  -9  12  -15.14    6.83
   5  -9  13   18.31    7.45
   5  -9  14    5.44    5.95
   5  -9  15   -0.65    4.05
   5  -9  16    4.63    3.09
   5  -8 -16   -8.23    6.41
   5  -8 -15  -13.53    7.71
   5  -8 -14   10.97    7.83
   5  -8 -13   -5.24    5.13
   5  -8 -12   22.24    8.68
   5  -8 -11   -0.14    5.13
   5  -8 -10   38.23   11.07
   5  -8  -9    7.81    5.75
  -5   8   9    0.16    6.47
   5  -8  -8   -2.99    4.78
  -5   8   8    7.66    5.81
  -5   8   8    2.33    3.69
   5  -8  -7    0.21    2.88
  -5   8   7    4.50    3.22
   5  -8  -6    9.24    5.45
  -5   8   6    4.93    7.12
  -5   8   6   -2.43    6.54
   5  -8  -5    3.13    2.64
  -5   8   5    7.98    5.54
  -5   8   5    9.60    6.71
   5  -8  -4    3.19    2.88
  -5   8   4   -0.10    2.55
  -5   8   4   -2.18    4.29
   5  -8  -3   40.95   10.57
  -5   8   3   47.60   11.38
  -5   8   3   44.30   12.37
   5  -8  -2   -2.72    3.66
  -5   8   2    0.02    3.16
  -5   8   2    1.11    3.45
  -5   8   1   52.26   12.88
  -5   8   1   68.53   13.67
   5  -8  -1   50.02   11.93
  -5   8   0    8.94    5.18
  -5   8   0   16.34    6.68
   5  -8   0   16.41    6.45
  -5   8  -1   39.85   10.75
  -5   8  -1   46.92   10.86
   5  -8   1   43.40    9.94
  -5   8  -2   49.16   13.10
  -5   8  -2   20.89    6.95
   5  -8   2   38.33   10.17
   5  -8   3    2.29    2.96
   5  -8   3    0.75    3.64
  -5   8  -3    2.26    3.58
   5  -8   4  192.16   26.01
  -5   8  -4  212.17   23.89
   5  -8   4  268.23   23.36
  -5   8  -5   15.87    7.21
   5  -8   5   14.19    6.97
   5  -8   5   25.12    7.54
   5  -8   6   81.33   13.73
   5  -8   6   43.22   11.69
   5  -8   7   -0.89    4.12
   5  -8   7    2.37    3.40
   5  -8   8   24.59    8.58
   5  -8   8   36.27    8.65
   5  -8   9   -3.05    3.64
   5  -8  10    4.93    4.25
   5  -8  11   16.35    7.12
   5  -8  12    9.07    5.66
   5  -8  13   19.74    7.75
   5  -8  14    0.93    3.00
   5  -8  15    7.06    6.11
   5  -8  16    6.92    6.19
   5  -8  17   16.55    7.37
   5  -7 -17    2.13    4.97
   5  -7 -16    2.36    4.03
   5  -7 -15    0.32    4.56
   5  -7 -14   -6.14    5.27
   5  -7 -13    7.61    5.67
  -5   7  13    3.95    4.68
   5  -7 -12    1.92    4.40
  -5   7  12   14.61    9.15
  -5   7  11    6.68    5.79
   5  -7 -11    1.07    3.00
  -5   7  10   55.30   14.94
  -5   7  10   52.32   14.15
   5  -7 -10   64.74   13.51
  -5   7   9   -7.98    8.94
  -5   7   9    4.84    5.48
   5  -7  -9   -1.49    3.80
  -5   7   8   18.52    8.43
  -5   7   8    3.51    3.62
   5  -7  -8   22.61    7.29
  -5   7   7   21.50    9.35
  -5   7   7   22.85    9.42
   5  -7  -7   32.28    8.65
  -5   7   6    8.06    5.57
  -5   7   6    1.72    4.04
   5  -7  -6    5.36    3.67
  -5   7   5   40.52   11.71
  -5   7   5   43.26   11.14
   5  -7  -5   48.80   10.12
  -5   7   4    1.17    3.23
  -5   7   4   -0.34    4.31
  -5   7   3   32.02   10.88
   5  -7  -3   35.71    9.13
  -5   7   3   35.78    9.30
  -5   7   2    9.20    5.37
   5  -7  -2    7.85    4.51
  -5   7   2   17.71    6.14
   5  -7  -1   43.13    9.71
  -5   7   1   39.33   11.03
  -5   7   1   36.59    9.54
   5  -7   0   23.74    7.63
  -5   7   0   28.92    8.76
   5  -7   0   24.03    8.93
  -5   7   0   39.49    9.08
   5  -7   1   37.43   11.50
   5  -7   1   51.07   10.07
  -5   7  -1   42.62   10.91
  -5   7  -1   40.36    9.55
   5  -7   2   40.68   11.36
  -5   7  -2   43.50   10.01
   5  -7   2   49.11   10.19
  -5   7  -2   48.41   11.94
   5  -7   3    2.45    2.55
  -5   7  -3    1.03    3.78
  -5   7  -3  -11.00    5.37
   5  -7   3   -2.13    4.32
  -5   7  -4  111.75   17.68
   5  -7   4  111.46   18.60
   5  -7   4  152.47   17.00
  -5   7  -4  115.39   17.82
  -5   7  -5   43.50   10.69
  -5   7  -5   44.63   10.36
   5  -7   5   47.11   11.90
   5  -7   5   66.63   11.19
   5  -7   6   45.97   11.56
   5  -7   6   75.14   12.30
   5  -7   7   17.84    6.29
   5  -7   8   -2.42    3.93
   5  -7   9    1.68    3.18
   5  -7  10   22.14    7.17
   5  -7  10   18.43    6.01
   5  -7  11    1.33    2.45
   5  -7  11    7.96    4.75
   5  -7  12   11.50    5.31
   5  -7  13   15.94    7.03
   5  -7  14   -1.30    3.57
   5  -7  15   19.61    8.30
   5  -7  16    5.86    3.92
   5  -7  17   19.21    8.12
   5  -6 -18   -5.75    5.66
   5  -6 -17  -15.48    7.95
  -5   6  16   -0.34    3.98
   5  -6 -16    2.64    4.17
  -5   6  15    0.89    4.78
   5  -6 -15    7.33    6.42
  -5   6  14    4.20    4.60
   5  -6 -14    0.29    3.63
  -5   6  13   -0.75    5.49
   5  -6 -13   -5.58    4.61
  -5   6  12    7.50    5.72
   5  -6 -12    1.20    4.40
  -5   6  11   18.32    9.11
   5  -6 -11   12.20    6.17
   5  -6 -10    5.28    2.87
  -5   6  10    0.47    4.97
  -5   6  10    0.96    4.67
   5  -6  -9    6.65    3.30
  -5   6   9    1.72    5.80
  -5   6   9    4.15    4.84
   5  -6  -8   65.01   11.91
  -5   6   8   55.72   13.76
  -5   6   8   56.95   13.49
   5  -6  -7    7.50    3.74
  -5   6   7    5.35    4.69
  -5   6   7    7.83    4.14
   5  -6  -6   17.52    5.41
  -5   6   6   17.45    7.63
  -5   6   6   14.74    8.05
  -5   6   5   56.60   13.39
  -5   6   5   67.26   13.05
   5  -6  -5   68.38   11.87
  -5   6   4    0.51    3.85
  -5   6   4    6.02    4.59
   5  -6  -3    0.54    3.25
  -5   6   3   -0.82    3.93
  -5   6   3    1.77    2.58
   5  -6  -2   11.93    5.16
   5  -6  -2    3.06    4.62
  -5   6   2    8.06    4.56
  -5   6   2    5.81    4.85
  -5   6   1  176.91   21.40
  -5   6   1  170.35   17.81
   5  -6  -1  216.23   18.66
   5  -6  -1  145.35   21.77
   5  -6   0   -0.60    3.22
   5  -6   0   -3.49    5.60
  -5   6   0    2.35    3.00
  -5   6   0   -4.56    4.28
   5  -6   1   29.42    7.05
   5  -6   1   18.94    8.24
  -5   6  -1   19.13    6.21
  -5   6  -1   19.13    5.96
   5  -6   2   20.84    6.82
  -5   6  -2    8.29    4.43
   5  -6   2   23.03    8.74
  -5   6  -2   15.92    6.77
  -5   6  -3    7.34    5.07
   5  -6   3   12.74    4.78
  -5   6  -3    6.58    4.17
   5  -6   3   13.02    6.28
   5  -6   4   86.38   15.82
  -5   6  -4  104.38   16.11
   5  -6   4  132.82   15.39
  -5   6  -5  129.85   16.71
   5  -6   5  149.86   15.58
  -5   6  -5  102.32   14.55
   5  -6   6  248.10   21.40
  -5   6  -6  249.38   22.84
  -5   6  -6  202.78   20.91
   5  -6   7    3.24    3.03
  -5   6  -7   -0.47    2.71
   5  -6   8    1.87    2.48
   5  -6   9   11.58    5.01
   5  -6   9   26.77    7.52
   5  -6  10    0.01    3.00
   5  -6  10   -1.06    1.64
   5  -6  11    8.35    4.15
   5  -6  12   19.17    7.08
   5  -6  13    7.55    4.71
   5  -6  14    7.73    5.63
   5  -6  15    6.85    5.04
   5  -6  16   -3.18    4.07
   5  -6  17   12.96    6.90
   5  -5 -19    5.13    5.08
  -5   5  18   -8.27    8.35
   5  -5 -18   -5.46    5.22
  -5   5  17    6.48    4.98
   5  -5 -17    8.72    6.18
  -5   5  16   -9.14    8.04
   5  -5 -16  -10.61    6.44
  -5   5  15    2.82    5.84
   5  -5 -15    1.04    3.08
  -5   5  14   10.24    7.66
   5  -5 -14   15.37    7.14
  -5   5  13   -2.21    5.30
   5  -5 -13    1.80    2.59
  -5   5  12    4.41    5.07
   5  -5 -12   -1.33    1.40
   5  -5 -12   -1.94    3.99
  -5   5  11   10.21    5.25
   5  -5 -11    6.47    3.31
   5  -5 -11   15.38    7.15
   5  -5 -10    5.42    5.04
  -5   5  10   -3.09    4.65
  -5   5   9    6.29    4.99
   5  -5  -9    2.05    2.47
  -5   5   9    1.22    4.22
  -5   5   8   29.82   10.12
   5  -5  -8   31.18    7.50
  -5   5   8   15.69    7.28
  -5   5   7   -0.69    3.04
   5  -5  -7    3.60    4.01
   5  -5  -6  107.81   12.91
  -5   5   6  110.89   15.67
  -5   5   6  103.91   16.90
  -5   5   5    4.23    3.98
   5  -5  -5   -3.13    2.21
  -5   5   5    4.99    3.47
  -5   5   4   50.96    9.01
  -5   5   4   33.21   10.12
   5  -5  -4   42.27    8.00
   5  -5  -3  132.60   20.27
  -5   5   3  143.54   19.18
  -5   5   3  166.60   16.14
   5  -5  -3  197.85   16.59
   5  -5  -2   11.10    6.44
   5  -5  -2   12.70    4.79
  -5   5   2    9.56    3.93
  -5   5   2   10.68    5.66
  -5   5   1  155.84   19.54
   5  -5  -1  172.51   15.17
   5  -5  -1  127.38   19.40
  -5   5   1  165.17   15.62
  -5   5   0    2.03    3.56
   5  -5   0   10.37    4.59
   5  -5   0    4.68    4.74
  -5   5   0    9.83    6.06
   5  -5   1   54.04    8.42
  -5   5  -1   41.21    9.83
  -5   5  -1   37.17    8.16
   5  -5   1   45.12   11.12
   5  -5   2    4.20    3.07
  -5   5  -2   -0.32    3.16
  -5   5  -2   -0.03    2.90
   5  -5   2    3.00    3.94
  -5   5  -3    6.42    4.13
   5  -5   3    8.11    3.69
   5  -5   3    5.01    3.32
  -5   5  -3    7.54    4.61
   5  -5   4   66.91   10.14
  -5   5  -4   61.72   10.71
  -5   5  -4   52.34   10.45
  -5   5  -5  168.89   18.13
   5  -5   5  191.53   16.79
  -5   5  -5  160.80   17.75
   5  -5   6   47.31    9.26
  -5   5  -6   40.03    8.99
  -5   5  -6   42.58    9.52
  -5   5  -7   26.74    6.73
   5  -5   7   20.87    6.56
  -5   5  -7   26.22    7.91
   5  -5   8   22.03    6.38
   5  -5   8   21.65    5.87
  -5   5  -8   20.95    5.67
   5  -5   9    0.47    2.11
  -5   5  -9   -0.82    2.13
   5  -5  10   20.53    6.78
   5  -5  11   19.64    6.13
   5  -5  12   15.49    6.30
   5  -5  13   16.03    6.57
   5  -5  14   21.71    7.69
   5  -5  15  -11.16    5.89
   5  -5  16   -1.50    4.01
   5  -5  17   22.73    8.52
   5  -4 -19    3.94    5.40
  -5   4  19    2.87    5.90
   5  -4 -18    4.54    3.61
  -5   4  18   -0.64    4.61
   5  -4 -17    6.72    5.77
  -5   4  17   21.32   10.79
   5  -4 -16    4.90    5.14
  -5   4  16    6.08    6.36
   5  -4 -15    6.68    5.27
  -5   4  15    7.40    6.94
   5  -4 -14   15.96    7.22
  -5   4  14   19.11    9.06
   5  -4 -13   14.07    6.44
   5  -4 -13   16.52    4.58
  -5   4  13   13.87    6.35
   5  -4 -12    3.53    4.03
   5  -4 -12   -0.35    2.65
  -5   4  12    6.48    4.98
  -5   4  11   29.11    9.57
   5  -4 -11   25.95    8.08
  -5   4  10   20.30    8.54
   5  -4 -10   24.69    7.40
   5  -4  -9   -2.39    3.21
  -5   4   9    2.77    3.72
  -5   4   8   63.70   13.42
   5  -4  -8   75.66   10.80
  -5   4   7   21.38    7.24
   5  -4  -7   17.44    4.76
  -5   4   7   22.29    5.99
   5  -4  -6   79.70    9.96
  -5   4   6   70.54   13.98
  -5   4   6   87.67   11.66
  -5   4   5   32.77    9.27
  -5   4   5   58.46    8.69
   5  -4  -5   33.62   10.47
   5  -4  -4  119.45   19.48
   5  -4  -4  156.49   13.19
  -5   4   4  170.31   14.27
  -5   4   4  112.22   16.67
   5  -4  -3  144.48   21.77
  -5   4   3  142.06   19.43
   5  -4  -3  200.11   14.72
  -5   4   3  147.67   13.29
   5  -4  -2   15.91    4.67
  -5   4   2    9.28    5.49
   5  -4  -2    7.48    3.99
  -5   4   2   11.06    3.36
  -5   4   1  349.79   28.28
  -5   4   1  317.22   19.39
   5  -4  -1  360.21   31.07
   5  -4   0   12.85    4.21
  -5   4   0    7.04    5.23
  -5   4   0    8.89    3.30
   5  -4   0    2.12    2.55
  -5   4  -1   86.76   11.00
   5  -4   1   97.23   15.62
   5  -4   1  120.52   11.44
  -5   4  -1  104.97   14.77
   5  -4   2    7.61    3.75
  -5   4  -2    5.71    4.46
  -5   4  -2    3.14    1.98
   5  -4   2    2.46    3.28
   5  -4   3    0.69    1.78
  -5   4  -3    0.57    2.51
  -5   4  -3    0.49    2.27
   5  -4   4   10.26    4.09
  -5   4  -4   12.47    5.51
  -5   4  -4    5.31    4.09
  -5   4  -5   89.85   12.40
   5  -4   5   83.22   10.83
  -5   4  -5   76.38   12.10
  -5   4  -6   80.41   11.40
   5  -4   6   79.79   10.55
  -5   4  -6   66.47   10.79
  -5   4  -7   51.69    9.29
   5  -4   7   67.30    9.96
  -5   4  -7   63.49   10.76
  -5   4  -8   25.52    6.32
   5  -4   8   35.67    7.71
  -5   4  -9   -1.49    2.46
   5  -4   9    1.20    2.44
  -5   4 -10   26.69    5.63
   5  -4  10   27.48    7.06
   5  -4  11   15.66    6.20
   5  -4  12   75.21   12.59
   5  -4  13   -0.84    3.60
   5  -4  14    8.25    4.02
   5  -4  15   -1.75    3.94
   5  -4  16   -1.98    4.64
   5  -4  17   22.37    9.17
   5  -3 -20  -15.88    7.56
  -5   3  20    1.59    4.46
   5  -3 -19    2.25    3.53
  -5   3  19    2.52    4.70
   5  -3 -18   -6.63    5.00
  -5   3  18    6.46    7.31
   5  -3 -17    9.32    5.49
  -5   3  17   25.14    9.90
   5  -3 -16    6.66    4.80
  -5   3  16   -1.10    4.29
   5  -3 -15    3.18    3.21
  -5   3  15   14.96    7.79
   5  -3 -14    3.97    2.97
  -5   3  14   -1.84    4.10
   5  -3 -14    5.41    4.54
  -5   3  13   46.21   12.63
   5  -3 -13   33.56    8.33
   5  -3 -13   38.94    7.40
   5  -3 -12   19.23    6.46
  -5   3  12   18.58    8.46
   5  -3 -11    6.53    3.77
  -5   3  11   11.92    7.34
   5  -3 -10   46.77    8.41
  -5   3  10   65.63   14.23
   5  -3 -10   69.49    8.10
   5  -3  -9   -2.27    3.77
  -5   3   9    1.44    3.33
   5  -3  -9    1.26    1.26
   5  -3  -8   32.52    6.26
  -5   3   8   36.81   10.72
   5  -3  -7  122.36   10.66
  -5   3   7  115.73   18.15
  -5   3   6  135.00   19.99
   5  -3  -6  135.32   20.41
  -5   3   5    0.44    3.60
  -5   3   5    0.50    2.00
   5  -3  -5    1.51    2.06
   5  -3  -5    0.68    4.18
   5  -3  -4  135.49   19.58
  -5   3   4  135.08   18.33
   5  -3  -4  141.26   10.27
  -5   3   4  177.26   11.61
   5  -3  -3   10.32    3.20
  -5   3   3    5.10    5.39
  -5   3   3    7.05    3.08
   5  -3  -3    5.61    4.98
   5  -3  -2   38.43    9.95
  -5   3   2   27.90    7.88
  -5   3   2   21.18    4.14
   5  -3  -2   33.05    5.13
  -5   3   1  190.29   13.23
  -5   3   1  251.11   23.50
   5  -3  -1  220.62   23.39
   5  -3  -1  280.67   14.52
  -5   3   0   47.91   10.10
  -5   3   0   37.64    6.14
   5  -3   0   41.98   10.03
   5  -3   0   52.31    6.82
   5  -3   1  261.50   15.15
  -5   3  -1  255.21   17.76
   5  -3   1  230.86   22.74
  -5   3  -1  261.38   23.16
   5  -3   2   10.72    3.64
  -5   3  -2   13.11    5.77
  -5   3  -2   18.25    5.09
  -5   3  -3   37.56    8.52
  -5   3  -3   29.68    6.56
   5  -3   3   41.24    6.82
  -5   3  -4   44.98    9.05
   5  -3   4   52.81    7.46
  -5   3  -4   47.62    8.48
  -5   3  -5   -0.77    2.87
  -5   3  -5    2.40    2.62
   5  -3   5    0.56    2.08
  -5   3  -6   23.36    6.15
   5  -3   6   24.26    5.60
  -5   3  -6   17.56    5.51
  -5   3  -7   89.62   12.39
   5  -3   7   94.79   11.64
  -5   3  -7  100.89   12.64
  -5   3  -8   21.10    6.16
   5  -3   8   17.82    5.28
  -5   3  -8   13.07    4.58
  -5   3  -9   18.57    5.12
   5  -3   9   25.93    6.57
  -5   3 -10   25.91    5.76
   5  -3  10   21.98    6.65
  -5   3 -11    6.30    3.07
   5  -3  11   11.42    5.18
   5  -3  12   36.59    9.12
   5  -3  13    5.27    5.00
   5  -3  14   20.90    6.95
   5  -3  15    4.91    5.28
   5  -3  16  -10.81    6.11
  -5   3 -16    1.32    5.59
   5  -3  17   12.05    7.53
  -5   3 -17    9.69    6.67
   5  -2 -20   -8.79    5.64
  -5   2  20   -6.86    6.27
   5  -2 -19    5.82    4.24
  -5   2  19    9.27    7.18
   5  -2 -18    1.69    3.11
  -5   2  18    2.83    3.03
   5  -2 -17   13.79    6.19
  -5   2  17   17.38    9.60
   5  -2 -16   -0.27    2.69
  -5   2  16    9.62    6.32
   5  -2 -15   -3.22    4.79
   5  -2 -15   -1.53    2.68
  -5   2  15   -2.56    4.86
   5  -2 -14   -2.48    4.37
  -5   2  14    0.32    3.83
   5  -2 -14    0.37    2.58
  -5   2  13  110.11   19.03
   5  -2 -13   81.65   12.77
  -5   2  12    7.04    6.11
   5  -2 -12   -3.46    4.85
  -5   2  11    6.87    3.80
   5  -2 -11    5.77    3.42
   5  -2 -11    8.37    2.90
   5  -2 -10  129.75    9.99
   5  -2 -10  112.59   12.59
  -5   2  10  112.77   18.55
   5  -2  -9   -2.26    3.63
  -5   2   9    1.36    2.82
   5  -2  -9    1.91    1.49
  -5   2   8   14.80    7.16
   5  -2  -8   12.19    2.84
   5  -2  -8    6.05    2.56
  -5   2   7    6.39    3.94
   5  -2  -7   12.49    2.43
   5  -2  -7   12.57    5.84
  -5   2   6   91.30   15.23
   5  -2  -6   92.21   16.35
   5  -2  -6   95.20    7.95
   5  -2  -5  173.72    9.06
   5  -2  -5  193.49   23.06
  -5   2   5  175.96   20.77
   5  -2  -4   22.01    3.20
  -5   2   4   12.52    6.19
   5  -2  -4   17.04    7.70
  -5   2   3    4.40    2.89
   5  -2  -3    7.94    4.97
   5  -2  -3    8.09    1.81
  -5   2   2   16.36    5.83
   5  -2  -2   20.86    3.24
  -5   2   2   15.43    2.71
   5  -2  -2   20.01    6.48
   5  -2  -1  104.38    7.48
  -5   2   1  103.44   16.28
   5  -2  -1  112.23   16.93
   5  -2   0   45.14    5.25
  -5   2   0   39.79    9.21
   5  -2   0   43.99    9.36
  -5   2  -1  240.96   22.06
   5  -2   1  204.42   20.81
   5  -2   1  227.19   12.49
  -5   2  -2   -2.23    3.98
  -5   2  -2    1.50    2.06
   5  -2   2    0.88    1.48
  -5   2  -3    5.02    3.70
   5  -2   3    8.79    3.19
  -5   2  -3    5.25    2.54
  -5   2  -4  104.06   12.48
   5  -2   4  117.86   10.83
  -5   2  -4  115.92   14.32
  -5   2  -5   55.29   10.15
   5  -2   5   50.60    7.58
  -5   2  -5   45.94    8.35
  -5   2  -6   28.39    7.17
   5  -2   6   31.42    6.32
  -5   2  -6   23.84    6.06
  -5   2  -7   60.34   10.16
  -5   2  -7   63.85   10.47
   5  -2   7   78.16   10.50
  -5   2  -8   -0.76    2.20
  -5   2  -8    5.49    3.36
   5  -2   8    1.76    2.75
   5  -2   9   42.86    8.67
  -5   2  -9   38.87    7.30
   5  -2  10   -2.20    3.68
  -5   2 -10   -0.96    2.40
   5  -2  11   16.41    6.29
  -5   2 -11   18.86    4.29
   5  -2  12   47.19    9.89
  -5   2 -13    1.13    4.41
   5  -2  13    0.60    3.65
   5  -2  14   80.10   14.31
  -5   2 -14   40.24   12.52
   5  -2  15    4.61    5.54
  -5   2 -15   12.99    8.48
  -5   2 -16   -0.01    3.21
  -5   2 -17   16.13    8.52
  -5   1  21   -3.43    6.03
   5  -1 -21   -0.01    3.77
  -5   1  20  -12.45    7.65
   5  -1 -20    6.09    5.31
  -5   1  19    7.42    6.80
   5  -1 -19    1.63    3.04
  -5   1  18    5.19    6.46
   5  -1 -18    4.65    4.74
  -5   1  17   -2.14    5.13
   5  -1 -17    4.65    4.91
  -5   1  16    2.81    4.31
   5  -1 -16    3.75    2.70
   5  -1 -16   -2.53    3.53
  -5   1  15    1.75    3.85
   5  -1 -15    2.68    3.49
   5  -1 -15   -1.07    2.76
   5  -1 -14   -0.70    2.47
  -5   1  14    7.53    5.61
   5  -1 -13   36.25    7.79
  -5   1  13   69.50   15.46
   5  -1 -12    8.58    2.40
  -5   1  12   12.96    6.86
   5  -1 -12   11.71    3.21
  -5   1  11   22.65    8.02
   5  -1 -11   23.10    4.04
   5  -1 -11   27.40    6.08
  -5   1  10    0.56    2.94
   5  -1 -10    2.85    1.28
   5  -1 -10   -1.42    2.83
  -5   1   9   26.52    8.99
   5  -1  -9   22.51    4.40
   5  -1  -9   22.22    3.20
   5  -1  -8   59.02    4.92
   5  -1  -8   92.28    5.66
  -5   1   7    1.73    3.25
   5  -1  -7   -3.98    1.37
   5  -1  -7   -2.77    5.59
  -5   1   6   61.96   12.98
   5  -1  -6   65.45   13.36
   5  -1  -5    0.45    2.20
  -5   1   5   -4.21    4.59
   5  -1  -4   35.04    9.43
  -5   1   4   28.15    8.55
   5  -1  -3    3.66    3.49
  -5   1   3   -0.36    2.61
   5  -1  -2    9.87    4.64
   5  -1  -2   10.10    1.69
  -5   1   2    3.43    3.51
   5  -1  -1   58.89    4.75
   5  -1  -1   48.97   10.70
  -5   1   1   70.33   12.35
  -5   1   1   44.43    5.16
   5  -1   0   66.94   11.93
  -5   1   0   80.21   13.20
  -5   1   0   52.62    6.34
   5  -1   0   71.24    5.89
  -5   1   0   61.14    7.16
   5  -1   1  252.49   22.92
  -5   1  -1  318.36   25.68
  -5   1  -1  228.56   15.87
   5  -1   1  292.14   13.55
  -5   1  -1  226.59   14.27
  -5   1  -2   28.13    7.72
  -5   1  -2   24.57    5.51
   5  -1   2   31.98    4.89
  -5   1  -2   18.18    4.56
  -5   1  -3   27.37    6.70
  -5   1  -3   33.96    8.15
   5  -1   3   31.38    5.37
  -5   1  -3   32.65    5.97
  -5   1  -4   23.43    6.68
  -5   1  -4   14.79    4.66
   5  -1   4   19.63    4.72
  -5   1  -4   22.61    5.11
  -5   1  -5   56.02   10.04
  -5   1  -5   57.63    8.84
   5  -1   5   65.28    8.65
  -5   1  -5   51.32    9.51
  -5   1  -6   56.51   10.29
  -5   1  -6   51.91    8.89
   5  -1   6   48.38    8.02
  -5   1  -6   30.50    7.49
  -5   1  -7   66.86   10.67
  -5   1  -7   41.66    9.34
  -5   1  -7   63.85   10.89
   5  -1   7   57.09    9.11
  -5   1  -8    7.73    3.76
  -5   1  -8   -0.89    3.01
   5  -1   8    7.59    4.09
  -5   1  -8   16.15    5.16
   5  -1   9   47.32    8.66
  -5   1  -9   35.54    9.13
  -5   1  -9   52.18    9.32
  -5   1 -10    6.38    2.54
  -5   1 -10    2.42    2.69
   5  -1  10    5.85    3.41
  -5   1 -11   91.51   10.45
   5  -1  11  100.28   14.35
  -5   1 -11   65.40   13.54
  -5   1 -12   42.40   11.66
  -5   1 -13   -3.04    3.48
  -5   1 -14   37.11   11.53
  -5   1 -15    6.58    6.70
  -5   1 -16   10.82    8.12
   5   0 -21    9.26    5.99
  -5   0  21   -3.24    4.66
   5   0 -20   -8.88    5.41
  -5   0  20    2.04    3.20
   5   0 -19    4.40    4.84
  -5   0  19   -4.02    5.95
   5   0 -18    8.85    5.46
  -5   0  18    9.75    5.30
   5   0 -17    5.68    3.85
  -5   0  17   10.17    7.13
   5   0 -16    3.03    2.74
   5   0 -16   -1.29    3.39
  -5   0  16    0.27    4.96
   5   0 -15   -0.30    3.31
  -5   0  15   -0.59    4.11
   5   0 -14   -2.91    3.92
  -5   0  14   11.87    8.22
   5   0 -13   27.92    6.83
   5   0 -13   27.48    5.43
  -5   0  13   28.62   10.37
   5   0 -12   10.66    4.39
   5   0 -12    7.38    2.15
  -5   0  12   12.40    6.41
   5   0 -11   21.34    5.40
   5   0 -11   15.71    3.25
  -5   0  11   23.15    8.83
   5   0 -10   25.71    4.90
   5   0 -10   24.14    3.80
   5   0  -9   -1.95    2.11
   5   0  -9   -1.32    1.18
  -5   0   9    2.24    4.24
  -5   0   8   39.04    9.81
   5   0  -7   -2.20    4.84
  -5   0   7    3.56    4.08
   5   0  -6  129.69   18.82
  -5   0   6  132.73   18.44
   5   0  -5   14.19    6.17
  -5   0   5    9.25    4.81
   5   0  -4   74.43   13.59
  -5   0   4   72.07   13.13
   5   0  -3   -1.49    2.73
  -5   0   3   -4.11    2.82
   5   0  -2    6.58    3.36
  -5   0   2    4.52    3.16
  -5   0   1   15.99    3.11
  -5   0   1   15.60    2.77
  -5   0   0   35.79    5.77
  -5   0   0   35.47    4.94
  -5   0   0   50.57   10.51
  -5   0  -1   73.95    9.46
  -5   0  -1   67.14    7.26
  -5   0  -2  141.15   11.60
  -5   0  -2  164.63   15.45
  -5   0  -3   13.25    3.41
  -5   0  -3   22.58    7.08
  -5   0  -3   12.17    4.44
  -5   0  -4    1.40    2.20
  -5   0  -4    3.63    2.81
  -5   0  -5  103.58   14.75
  -5   0  -5   90.22   11.09
  -5   0  -5   68.92   11.66
  -5   0  -6    0.58    2.11
  -5   0  -6   -2.43    3.14
  -5   0  -6   -0.55    2.71
  -5   0  -7   81.30   12.82
  -5   0  -7   81.72   11.80
  -5   0  -7   68.05   12.71
  -5   0  -8    1.93    3.21
  -5   0  -8    4.49    4.72
  -5   0  -9   57.66   12.23
  -5   0  -9   79.77   12.03
  -5   0 -10   18.09    5.74
  -5   0 -10    5.15    4.28
  -5   0 -11    6.91    3.19
  -5   0 -11   -1.54    3.24
  -5   0 -12    1.42    4.04
  -5   0 -13    5.33    5.88
  -5   0 -14   22.21    8.54
  -5   0 -15    1.05    6.06
  -5   0 -16   22.13   10.42
  -5  -1  21    5.59    5.79
   5   1 -21  -13.16    6.36
  -5  -1  20   -0.42    6.48
   5   1 -20   -5.09    4.16
  -5  -1  19    6.48    5.72
   5   1 -19   -3.86    3.67
   5   1 -18   21.01    7.47
  -5  -1  18   45.92   13.53
   5   1 -17   15.77    6.12
  -5  -1  17   12.39    6.96
   5   1 -17    9.95    5.19
  -5  -1  16   -3.47    5.33
   5   1 -16   -0.54    3.69
  -5  -1  15   19.24    8.38
   5   1 -15    2.43    2.89
   5   1 -14    0.09    1.59
   5   1 -14    2.54    2.01
  -5  -1  13    6.55    4.50
   5   1 -13    2.62    2.23
   5   1 -13    1.48    2.08
  -5  -1  12   41.90   11.69
   5   1 -12   30.33    5.28
   5   1 -12   35.57    7.01
   5   1 -11   21.76    3.77
   5   1 -11   24.23    5.22
  -5  -1  10   17.35    6.66
   5   1 -10   12.31    2.56
   5   1 -10   12.22    3.45
   5   1  -9   10.03    1.91
   5   1  -9   15.68    2.37
  -5  -1   9   17.69    7.23
  -5  -1   8   35.63   10.49
   5   1  -7   24.59    8.18
  -5  -1   7   23.30    8.14
   5   1  -6  119.37   17.32
  -5  -1   6  128.64   18.60
  -5  -1   5   23.86    7.30
  -5  -1   4  174.16   20.86
  -5  -1   3   14.35    6.38
  -5  -1   2   20.35    7.03
  -5  -1   2   10.36    1.84
  -5  -1   1   -0.48    1.11
  -5  -1   1   -2.14    2.41
  -5  -1   1    1.87    1.93
  -5  -1   0    4.60    2.07
  -5  -1   0   11.56    6.13
  -5  -1   0    7.71    3.45
  -5  -1  -1   22.37    4.31
  -5  -1  -1   20.83    5.13
  -5  -1  -1   29.70    8.14
  -5  -1  -2  100.82    9.86
  -5  -1  -2  125.90   14.17
  -5  -1  -2  138.98   17.83
  -5  -1  -3    2.73    2.44
  -5  -1  -3    0.60    2.40
  -5  -1  -3   -0.70    3.04
  -5  -1  -4   40.63    9.08
  -5  -1  -4   50.67    8.09
  -5  -1  -4   53.55   11.22
  -5  -1  -5    1.03    1.74
  -5  -1  -5    7.95    3.91
  -5  -1  -5    0.25    3.24
  -5  -1  -6   10.55    4.22
  -5  -1  -6    2.69    3.27
  -5  -1  -6    4.58    4.20
  -5  -1  -7   98.59   12.79
  -5  -1  -7   70.70   12.99
  -5  -1  -7  107.45   15.04
  -5  -1  -8    9.19    4.64
  -5  -1  -8   13.72    5.49
  -5  -1  -9   27.95    8.14
  -5  -1  -9   62.29   11.59
  -5  -1 -10    2.95    3.75
  -5  -1 -10    6.05    2.96
  -5  -1 -11    3.28    4.63
  -5  -1 -11   14.66    5.31
  -5  -1 -12    4.06    5.03
  -5  -1 -13    8.13    6.42
  -5  -1 -14   17.06    8.55
  -5  -1 -15    1.47    5.74
   5   2 -21   -8.68    5.07
  -5  -2  21   -9.35    5.51
   5   2 -20    4.45    2.73
  -5  -2  20    0.89    4.62
   5   2 -19    0.58    3.23
  -5  -2  19    9.82    6.15
   5   2 -18   16.43    6.94
  -5  -2  18   35.26   11.94
   5   2 -17    2.25    2.83
  -5  -2  17   -5.73    8.70
   5   2 -16   18.98    6.76
  -5  -2  16   34.60   11.17
   5   2 -15    1.99    1.87
  -5  -2  15    0.31    3.85
   5   2 -14    2.54    2.78
  -5  -2  14    5.03    4.92
   5   2 -14    5.62    3.60
   5   2 -13   35.93    7.03
   5   2 -13   40.46    6.31
   5   2 -12   13.18    4.03
  -5  -2  12   19.51    8.04
   5   2 -12    8.40    2.95
   5   2 -11    0.41    1.45
  -5  -2  11   -0.15    3.29
   5   2 -11    1.08    1.43
   5   2 -10   -3.66    2.37
   5   2 -10   -3.29    2.32
   5   2  -9    7.63    1.99
   5   2  -9    4.17    1.09
  -5  -2   8    4.96    3.46
  -5  -2   7   17.87    6.49
  -5  -2   6   90.26   15.84
  -5  -2   5   92.77   15.57
  -5  -2   4  157.77   20.50
  -5  -2   3  150.77   19.70
  -5  -2   2    1.71    1.21
  -5  -2   2    1.11    0.67
  -5  -2   2    0.53    2.45
  -5  -2   1    3.97    2.46
  -5  -2   1    3.10    1.31
  -5  -2   1    3.91    1.69
  -5  -2   0   18.71    7.17
  -5  -2   0   11.42    2.84
  -5  -2   0   16.05    4.36
  -5  -2  -1   34.71    6.97
  -5  -2  -1   26.56    4.96
  -5  -2  -2   52.03   11.44
  -5  -2  -2   44.92    8.84
  -5  -2  -2   33.98    5.74
  -5  -2  -3   19.08    4.45
  -5  -2  -3   12.61    4.15
  -5  -2  -3   26.95    8.56
  -5  -2  -4   83.49   10.07
  -5  -2  -4   90.19   14.95
  -5  -2  -4   80.92   13.13
  -5  -2  -5   -3.85    3.70
  -5  -2  -5  -11.50    5.53
  -5  -2  -5   -3.37    4.13
  -5  -2  -6   76.51   13.57
  -5  -2  -6   51.84   10.82
  -5  -2  -6   68.44    9.96
  -5  -2  -7  290.19   27.10
  -5  -2  -7  216.85   24.13
  -5  -2  -8   22.00    8.43
  -5  -2  -8   23.38    8.95
  -5  -2  -9   37.12    9.87
  -5  -2  -9   25.23    9.03
  -5  -2 -10    5.90    3.97
  -5  -2 -10    3.16    3.71
  -5  -2 -11   15.65    6.67
  -5  -2 -11    8.41    5.20
  -5  -2 -12    5.98    5.27
  -5  -2 -13    1.97    3.32
  -5  -2 -14    0.66    3.43
  -5  -2 -15   12.53    8.74
   5   3 -21    5.02    4.36
  -5  -3  21    5.55    5.91
   5   3 -20    2.28    3.40
  -5  -3  20   -2.08    4.78
   5   3 -19    0.94    2.10
  -5  -3  19   10.28    6.57
   5   3 -18   16.30    6.64
  -5  -3  18   33.24   11.51
   5   3 -17   -0.28    3.02
  -5  -3  17   -3.08    5.59
   5   3 -16   13.49    5.20
  -5  -3  16   24.31    9.47
  -5  -3  15    2.21    3.84
  -5  -3  14    1.15    3.87
   5   3 -14  -12.52    4.16
  -5  -3  13    4.88    5.95
   5   3 -13    0.64    1.63
  -5  -3  12    1.14    3.78
   5   3 -11   33.56    6.43
  -5  -3  11   48.50   12.52
   5   3 -10    3.66    2.67
  -5  -3  10   -0.52    3.91
  -5  -3   9   16.42    7.02
   5   3  -9   16.29    3.86
   5   3  -8    1.07    1.39
  -5  -3   8    3.55    2.74
   5   3  -7    9.73    2.35
  -5  -3   7    3.82    3.04
  -5  -3   6   26.51    8.79
   5   3  -6   24.80    3.63
  -5  -3   5   85.68   14.94
  -5  -3   4    2.05    4.64
  -5  -3   3  100.30    8.71
  -5  -3   3  116.35   17.58
  -5  -3   2   36.44    3.81
  -5  -3   2   50.79   11.47
  -5  -3   2   53.15    7.27
  -5  -3   1   14.67    6.77
  -5  -3   1   11.14    2.49
  -5  -3   1   11.91    3.99
  -5  -3   0   22.09    7.25
  -5  -3   0   18.66    5.54
  -5  -3   0    7.98    2.62
  -5  -3  -1   63.96    7.50
  -5  -3  -1   78.15   14.23
  -5  -3  -1   62.90   10.58
  -5  -3  -2   62.41    8.15
  -5  -3  -2   67.11   11.20
  -5  -3  -2   76.83   13.88
  -5  -3  -3   22.66    7.71
  -5  -3  -3   13.71    5.16
  -5  -3  -3   16.07    4.29
  -5  -3  -4    7.77    5.52
  -5  -3  -4   11.54    3.86
  -5  -3  -4    2.50    3.06
  -5  -3  -5   -0.13    3.35
  -5  -3  -5    6.21    2.55
  -5  -3  -5    4.62    3.32
  -5  -3  -6   19.47    7.32
  -5  -3  -6   22.67    6.07
  -5  -3  -6   14.75    6.96
  -5  -3  -7   66.73   13.32
  -5  -3  -7   58.81   12.97
  -5  -3  -8    5.34    2.20
  -5  -3  -8    5.98    6.28
  -5  -3  -9  136.42   18.61
  -5  -3  -9   67.58   14.33
  -5  -3 -10   -3.17    6.13
  -5  -3 -10   -0.33    2.34
  -5  -3 -11   19.48    8.28
  -5  -3 -11   44.04   10.32
  -5  -3 -12    3.25    3.60
  -5  -3 -13  -11.30    7.05
  -5  -3 -14    7.02    5.81
  -5  -4  21    8.25    5.45
   5   4 -21    1.38    3.25
  -5  -4  20    1.80    3.39
   5   4 -20   -2.50    3.11
  -5  -4  19    5.46    4.63
  -5  -4  18   11.68    6.57
  -5  -4  17    0.26    5.80
  -5  -4  16   46.22   13.61
  -5  -4  15    1.74    3.66
   5   4 -14   -5.21    3.14
  -5  -4  14   -0.98    3.23
   5   4 -13   41.29    8.96
  -5  -4  13   51.34   14.03
   5   4 -12   22.02    6.01
  -5  -4  12   24.17    9.70
   5   4 -11   24.89    5.82
  -5  -4  11   26.81    9.97
   5   4 -10    0.71    2.28
  -5  -4  10    5.51    3.53
  -5  -4   9    9.03    5.82
   5   4  -9   12.19    3.93
  -5  -4   8   -3.41    5.29
   5   4  -8    6.76    3.58
  -5  -4   7   -1.21    3.97
   5   4  -7    7.23    3.14
  -5  -4   6   -0.03    3.61
   5   4  -6    1.27    2.06
  -5  -4   5   16.85    7.00
   5   4  -5   17.91    4.65
  -5  -4   5   12.05    1.72
  -5  -4   5    8.13    1.91
  -5  -4   4   -2.75    4.87
   5   4  -4   -6.90    3.59
  -5  -4   4   -2.38    0.90
  -5  -4   4    0.19    1.23
  -5  -4   3  185.32    9.20
   5   4  -3  244.47   18.18
  -5  -4   3  194.76   14.67
  -5  -4   3  196.78   22.88
  -5  -4   2   20.53    7.78
  -5  -4   2   14.31    3.81
  -5  -4   2   19.97    5.18
  -5  -4   1   17.12    7.37
  -5  -4   1   18.60    3.45
  -5  -4   1   13.73    4.58
  -5  -4   0   12.09    5.16
  -5  -4   0   14.77    5.51
  -5  -4   0   18.32    3.98
  -5  -4  -1   12.77    6.01
  -5  -4  -1    7.88    2.22
  -5  -4  -1    5.74    2.68
  -5  -4  -2   57.30   11.02
  -5  -4  -2   53.45   11.76
  -5  -4  -2   53.20    7.49
  -5  -4  -3    0.95    2.82
  -5  -4  -3    1.62    2.17
  -5  -4  -3   -2.54    3.60
  -5  -4  -4   49.00   11.71
  -5  -4  -4   60.52   12.62
  -5  -4  -4   65.04    9.52
  -5  -4  -5    4.55    3.36
  -5  -4  -5    2.98    1.73
  -5  -4  -5    3.61    3.08
  -5  -4  -6    7.42    5.03
  -5  -4  -6    3.85    5.11
  -5  -4  -7   35.66    9.88
  -5  -4  -7   46.70   11.09
  -5  -4  -8   21.59    8.84
  -5  -4  -8   12.93    5.56
  -5  -4  -9   36.39   10.23
  -5  -4  -9   70.81   13.42
  -5  -4 -10    5.72    3.92
  -5  -4 -10   18.47    6.34
  -5  -4 -11   26.53    8.81
  -5  -4 -12  -11.41    6.98
  -5  -4 -13    7.14    5.31
  -5  -5  21    1.23    3.18
  -5  -5  20   -5.94    5.26
  -5  -5  19    3.27    3.48
  -5  -5  18    4.43    5.96
  -5  -5  17   -1.42    2.04
  -5  -5  17   -0.32    3.70
  -5  -5  16    9.04    3.48
  -5  -5  16   19.37    9.40
  -5  -5  15    4.08    3.78
  -5  -5  15    1.66    1.68
  -5  -5  14   14.64    7.57
  -5  -5  14    3.75    2.02
  -5  -5  13   15.66    9.10
  -5  -5  13    4.25    1.53
   5   5 -12   25.90    7.76
  -5  -5  12   16.56    9.16
  -5  -5  12    8.80    2.56
   5   5 -11   24.27    7.20
  -5  -5  11   13.06    2.76
  -5  -5  11   16.14    7.69
  -5  -5  10    2.57    1.45
  -5  -5  10    5.70    4.14
  -5  -5   9   21.49    9.20
  -5  -5   9   12.58    2.40
   5   5  -9   21.38    6.00
  -5  -5   8    5.31    3.88
  -5  -5   8   -0.55    1.31
   5   5  -8   10.80    4.43
   5   5  -7    1.62    2.61
  -5  -5   7    1.41    1.15
  -5  -5   7    4.46    4.22
  -5  -5   6   -2.24    1.97
  -5  -5   6    2.37    4.36
   5   5  -6   -1.32    2.93
   5   5  -5   16.80    5.36
  -5  -5   5    9.90    3.10
  -5  -5   5    8.73    4.70
   5   5  -4    0.78    2.88
  -5  -5   4   -2.57    3.75
  -5  -5   3   93.60   11.61
  -5  -5   3   93.98    7.76
  -5  -5   3   89.46   16.21
   5   5  -3  125.57   16.93
  -5  -5   2    2.30    3.10
  -5  -5   2   -3.48    2.57
  -5  -5   2   -4.44    4.65
  -5  -5   1  122.40    9.94
  -5  -5   1  124.33   17.98
  -5  -5   1  141.56   16.11
  -5  -5   0   41.48    6.39
  -5  -5   0   45.28   11.16
  -5  -5   0   25.13    7.25
  -5  -5  -1    0.53    3.52
  -5  -5  -1   -6.61    3.66
  -5  -5  -1   -0.20    3.43
  -5  -5  -2  201.45   22.37
  -5  -5  -2  222.43   15.91
  -5  -5  -2  236.55   23.77
  -5  -5  -3   38.37    7.02
  -5  -5  -3   28.07    8.64
  -5  -5  -3   30.82    8.87
  -5  -5  -4   14.60    4.60
  -5  -5  -4   11.54    6.05
  -5  -5  -5   -5.53    3.74
  -5  -5  -6    3.05    4.83
  -5  -5  -7    5.29    4.86
  -5  -5  -7    3.36    3.41
  -5  -5  -8    4.04    3.88
  -5  -5  -8   13.66    6.26
  -5  -5  -9   -1.69    4.62
  -5  -5  -9   11.66    5.97
  -5  -5 -10   18.08    7.93
  -5  -5 -10   28.58    8.71
  -5  -5 -11    4.37    4.59
  -5  -5 -12   -0.95    7.44
  -5  -6  21  -20.10    9.95
  -5  -6  20   -6.34    6.80
  -5  -6  19    1.57    5.67
  -5  -6  18    2.52    5.15
  -5  -6  17    7.31    5.87
  -5  -6  16   15.83    8.57
  -5  -6  16    8.36    3.17
  -5  -6  15    7.75    6.10
   5   6 -15    6.91    3.60
  -5  -6  15    0.85    1.83
  -5  -6  14    2.83    2.07
  -5  -6  14    7.59    6.14
  -5  -6  13   -7.25    2.64
  -5  -6  13   12.07    7.92
  -5  -6  12   10.82    3.05
  -5  -6  12   13.24    7.21
  -5  -6  11   -3.26    5.12
   5   6 -11   -3.25    3.47
  -5  -6  11    9.79    3.06
   5   6 -10   18.59    6.91
  -5  -6  10    8.60    5.55
  -5  -6  10    5.72    2.02
   5   6  -9   10.95    5.23
  -5  -6   9    5.96    3.26
  -5  -6   9    6.91    2.81
   5   6  -8   11.65    5.29
  -5  -6   8    9.77    2.99
  -5  -6   8    9.52    4.62
  -5  -6   7   25.85    4.88
   5   6  -7   45.49   10.73
  -5  -6   7   35.37   10.53
  -5  -6   6    6.38    5.65
  -5  -6   6   -0.58    2.34
  -5  -6   5    9.12    3.71
  -5  -6   5    8.89    6.19
   5   6  -5    7.41    4.82
  -5  -6   4    3.60    2.85
  -5  -6   4    2.88    4.31
  -5  -6   3   60.99   10.21
  -5  -6   3   49.57   11.73
  -5  -6   2    4.82    3.58
  -5  -6   2   -1.03    2.86
  -5  -6   1   96.13    9.45
  -5  -6   1  112.51   17.46
  -5  -6   1  141.73   17.39
  -5  -6   0   -6.64    6.04
   5   6   0   -0.01    3.33
  -5  -6   0   -3.67    2.71
   5   6   1   12.92    7.40
  -5  -6  -1    7.35    3.83
  -5  -6  -1    5.14    2.44
  -5  -6  -2  118.74   17.59
  -5  -6  -2   92.72   10.70
  -5  -6  -3    6.73    4.07
  -5  -6  -3   20.02    5.08
  -5  -6  -4   18.15    7.69
  -5  -6  -5   -2.59    3.31
  -5  -6  -6    4.75    3.25
  -5  -6  -7   -1.88    3.92
  -5  -6  -8    4.09    5.43
  -5  -6  -9   -4.45    6.41
  -5  -6 -10    1.97    5.30
  -5  -6 -11  -16.92    8.77
  -5  -7  20   -5.42    7.01
  -5  -7  19   -0.56    6.61
  -5  -7  18  -10.98    7.94
  -5  -7  17   -7.58    6.79
  -5  -7  16   40.19   13.94
  -5  -7  15    1.26    2.19
  -5  -7  15    7.84    5.51
  -5  -7  14    3.68    2.64
   5   7 -14    8.64    3.75
  -5  -7  14    2.78    4.09
  -5  -7  13   -1.50    1.55
  -5  -7  13    2.44    4.64
  -5  -7  12    5.14    2.83
  -5  -7  12    1.54    4.64
  -5  -7  11    3.23    2.16
  -5  -7  11   -5.57    6.75
  -5  -7  10   12.34    4.26
  -5  -7  10   11.24    6.30
  -5  -7   9   -2.16    3.64
  -5  -7   9    0.34    2.33
  -5  -7   8  178.54   13.99
  -5  -7   8  105.25   19.12
  -5  -7   7    8.91    4.15
  -5  -7   7    0.82    3.79
  -5  -7   6    5.93    4.03
  -5  -7   6   -0.30    2.74
  -5  -7   5    6.94    4.11
  -5  -7   5    7.80    4.09
  -5  -7   4   -0.05    3.54
  -5  -7   4   -2.31    3.01
  -5  -7   3   36.48    8.75
   5   7  -2    0.50    3.88
  -5  -7   2    4.75    4.45
  -5  -7   1  111.29   16.58
   5   7  -1  101.10   20.25
  -5  -7   0   -3.61    2.55
  -5  -7   0  -16.53    8.61
   5   7   0   -6.20    7.75
  -5  -7  -1    1.39    1.97
  -5  -7  -1    3.40    3.02
  -5  -7  -2   64.11    9.15
  -5  -7  -2   66.58   13.75
  -5  -7  -3   -2.52    4.73
  -5  -7  -4   19.13    6.62
  -5  -7  -5   -2.31    6.77
  -5  -7  -6    0.94    3.63
  -5  -7  -7   -6.66    6.75
  -5  -7  -8   -8.33    6.22
  -5  -7  -9  -12.18    7.51
  -5  -7 -10    1.97    5.32
  -5  -8  19   -7.48    8.43
  -5  -8  18    4.40    4.23
  -5  -8  17    0.12    6.64
  -5  -8  16   13.15    6.34
  -5  -8  15    8.42    8.16
  -5  -8  14   -1.10    3.21
  -5  -8  14    0.86    2.30
  -5  -8  13   -2.13    4.67
   5   8 -13    4.58    2.24
  -5  -8  13   -0.72    1.77
  -5  -8  12    1.68    2.56
  -5  -8  12   -0.47    3.75
   5   8 -12   -2.23    5.96
  -5  -8  11    3.82    2.97
  -5  -8  11    0.32    5.69
   5   8 -11   -0.53    4.17
  -5  -8  10   12.09    4.89
  -5  -8  10   10.27    6.83
   5   8 -10    6.41    5.34
  -5  -8   9   39.61    7.86
  -5  -8   9   19.71    8.55
   5   8  -9   45.95   12.76
  -5  -8   8   -0.68    3.29
  -5  -8   8    0.75    3.97
   5   8  -8   10.32    9.34
  -5  -8   7   17.02    5.41
  -5  -8   7    9.95    6.57
  -5  -8   6    3.49    4.42
   5   8  -6   18.08   10.53
  -5  -8   6    5.99    4.39
   5   8  -5   13.75    9.25
  -5  -8   5   23.89    6.72
  -5  -8   4    7.71    6.10
   5   8  -4   -3.07    4.03
  -5  -8   3   53.15   11.23
   5   8  -3   58.57   15.59
  -5  -8   2    1.74    3.08
   5   8  -2   -2.82    4.14
  -5  -8   1   13.71    5.87
   5   8  -1    1.26    5.55
  -5  -8   0   -9.19    7.15
  -5  -8  -1   10.31    5.88
  -5  -8  -2    6.31    5.77
  -5  -8  -3    3.36    4.20
  -5  -8  -4    9.83    7.43
  -5  -8  -5    1.93    3.52
  -5  -8  -6   10.60    8.39
  -5  -8  -7    0.11    4.21
  -5  -8  -8    1.95    4.11
  -5  -8  -9    9.83    8.26
  -5  -9  19   12.41    9.60
  -5  -9  18  -17.46   10.12
  -5  -9  17   10.96    8.86
  -5  -9  16    8.31    8.41
  -5  -9  15   -5.98    6.26
  -5  -9  14  -19.44    9.87
  -5  -9  13    5.89    5.26
  -5  -9  12    2.14    2.64
  -5  -9  12   -0.75    5.14
  -5  -9  11    3.46    2.25
  -5  -9  11    7.90    4.95
  -5  -9  10   -1.99    3.28
  -5  -9  10   -3.81    4.75
   5   9 -10   -3.21    5.94
  -5  -9   9   11.57    5.53
  -5  -9   9   14.48    7.59
   5   9  -9   15.55    8.71
  -5  -9   8   20.93    6.99
  -5  -9   8   13.01    7.04
  -5  -9   7    5.18    3.20
  -5  -9   7    1.05    2.89
  -5  -9   6   31.26    8.46
   5   9  -6   57.29   16.23
  -5  -9   5    5.77    4.31
   5   9  -5   33.90   15.93
  -5  -9   4    8.22    5.81
   5   9  -4   -2.71    6.62
  -5  -9   3   46.42   11.90
  -5  -9   2   18.88    8.11
  -5  -9   1   31.96   10.34
  -5  -9   0   19.00    8.64
  -5  -9  -1   -3.09    5.93
  -5  -9  -2   -9.84    6.59
  -5  -9  -3   -0.42    5.82
  -5  -9  -4   11.50    9.09
  -5  -9  -5    5.96    5.09
  -5  -9  -6   -1.89    4.67
  -5  -9  -7    5.76    3.29
  -5 -10  17    5.35    8.82
  -5 -10  16   16.53   12.17
  -5 -10  15   28.49   13.54
  -5 -10  14   -7.51    6.62
  -5 -10  13  -12.00    7.93
  -5 -10  12   15.16   10.13
  -5 -10  11   -2.55    3.35
  -5 -10  10    6.61    7.01
  -5 -10  10   14.98    6.98
  -5 -10   9    3.33    4.14
  -5 -10   9   -7.81    4.62
  -5 -10   8   18.10    8.27
  -5 -10   8   23.21    6.60
  -5 -10   7    9.24    6.01
  -5 -10   6   24.03    8.32
  -5 -10   5    0.53    4.03
  -5 -10   4    0.30    4.22
  -5 -10   3   16.36    7.06
  -5 -10   2    1.07    4.52
  -5 -10   1   28.08   10.08
  -5 -10   0    2.81    4.63
  -5 -10  -1    3.36    5.09
  -5 -10  -2  -16.64    8.64
  -5 -10  -3    2.70    4.22
  -5 -10  -4   10.76    7.92
  -5 -10  -5  -11.06    7.76
  -5 -11  16  -10.65    8.18
  -5 -11  15    5.91    7.45
  -5 -11  14   -7.10    6.92
  -5 -11  13   -9.81    7.55
  -5 -11  12    6.82    7.46
  -5 -11  11   -8.71    6.93
  -5 -11  10   -1.23    3.49
  -5 -11   9   -5.07    5.03
  -5 -11   8   -0.61    5.56
  -5 -11   7    0.40    3.95
  -5 -11   6  -10.36    5.97
  -5 -11   5    3.68    4.95
  -5 -11   4   10.53    6.50
  -5 -11   3   16.65    8.01
  -5 -11   2    5.94    5.27
  -5 -11   1   19.16    8.50
  -5 -11   0    0.25    4.17
  -5 -11  -1  -10.18    7.36
  -5 -11  -2    2.27    5.03
  -5 -11  -3  -12.16    8.06
  -5 -12  14    4.18    7.76
  -5 -12  13    6.02    6.74
  -5 -12  12   -3.84    5.54
  -5 -12  11    0.65    3.41
  -5 -12  10    1.30    4.11
  -5 -12   4   11.76    8.25
  -5 -12   3    8.88    7.33
  -5 -12   2   -6.83    6.17
  -5 -12   1    5.38    4.32
  -5 -12   0    5.59    4.15
   6 -14  -3    8.90    6.30
   6 -14  -2   -0.90    4.15
   6 -14  -1    1.46    4.21
   6 -14   0    3.98    5.76
   6 -14   1    2.66    3.58
   6 -14   2    5.62    5.95
   6 -14   3    7.25    5.22
   6 -14   4   15.19    8.63
   6 -14   5  -14.80    8.24
   6 -14   6    7.90    6.31
   6 -14   7   -0.37    6.17
   6 -13  -7  -15.85    9.32
   6 -13  -5    7.67    8.80
   6 -13  -4   13.67    9.67
   6 -13  -3   14.36    8.99
   6 -13  -2   16.12    8.85
   6 -13  -1    4.30    5.41
   6 -13   0    7.68    5.94
   6 -13   1   -6.18    5.08
   6 -13   2   14.17    8.61
   6 -13   3   24.54   10.36
   6 -13   4    8.48    7.65
   6 -13   5    5.02    5.41
   6 -13   6    8.75    6.43
   6 -13   7    0.62    6.64
   6 -13   8    8.16    8.28
   6 -13   9   -0.01    3.76
   6 -13  10   -0.91    5.02
   6 -12  -9   -8.47    7.27
   6 -12  -8    3.60    4.54
   6 -12  -7    9.64    7.79
   6 -12  -6   -4.75    5.86
   6 -12  -5   -3.24    4.49
   6 -12  -4    3.19    3.98
   6 -12  -3    8.77    8.26
   6 -12  -2   -2.90    7.11
   6 -12  -1    3.94    5.62
   6 -12   0   -0.43    3.86
   6 -12   1   13.42    8.76
   6 -12   2   32.79   11.65
   6 -12   3    0.06    5.03
   6 -12   4   18.92    9.10
   6 -12   5   -2.66    5.42
   6 -12   6   -6.23    5.41
   6 -12   7    3.35    4.60
   6 -12   8    2.25    4.91
   6 -12   9    3.13    4.90
   6 -12  10   -3.84    4.93
   6 -12  11    9.58    7.79
   6 -11 -11   -7.33    6.68
   6 -11 -10   17.79   10.93
   6 -11  -9    5.57    5.63
   6 -11  -8   11.75    8.71
   6 -11  -7   10.02    8.12
   6 -11  -6    6.34    6.07
   6 -11  -5   -0.07    4.90
   6 -11  -4   -3.24    5.55
   6 -11  -3    4.32    4.71
   6 -11  -2   15.26    9.71
   6 -11  -1    5.94    6.41
   6 -11   0    2.19    3.33
   6 -11   1   37.65   10.54
   6 -11   2   23.67    9.87
   6 -11   3   -0.27    5.15
   6 -11   4   44.96   11.74
   6 -11   5    7.63    4.04
   6 -11   6   -1.31    3.98
   6 -11   7    7.97    5.73
   6 -11   8   19.96    8.86
   6 -11   9   -6.60    5.49
   6 -11  10    0.57    4.20
   6 -11  11   -1.03    4.00
   6 -11  12   -1.39    4.79
   6 -10 -12   -3.69    5.55
   6 -10 -11  -14.30    8.39
   6 -10 -10   19.17    8.89
   6 -10  -9   -7.76    6.39
   6 -10  -8    4.69    5.45
   6 -10  -7   34.65   12.14
   6 -10  -6  -11.54    7.27
   6 -10  -5    2.75    7.35
   6 -10  -4    1.36    4.56
   6 -10  -3   13.80    7.47
   6 -10  -2    7.91    6.32
   6 -10  -1   28.55    9.59
   6 -10   0    2.96    4.31
   6 -10   1   -1.55    3.94
   6 -10   2   13.11    7.43
   6 -10   3   -3.03    3.99
   6 -10   4   46.66   11.98
   6 -10   5    4.13    4.46
   6 -10   6   14.46    6.64
   6 -10   7    5.66    4.86
   6 -10   8   17.50    7.41
   6 -10   9    4.37    5.90
   6 -10  10   -2.36    5.73
   6 -10  11   -0.51    4.01
   6 -10  12    0.56    3.49
   6 -10  13   13.10    5.73
   6  -9 -14  -19.14    9.89
   6  -9 -13   -3.37    5.46
   6  -9 -12   -2.67    6.51
   6  -9 -11    9.32    5.29
   6  -9 -10  -12.35    7.51
   6  -9  -9    1.08    5.84
  -6   9   9   -8.97    7.44
   6  -9  -8   13.10    6.62
  -6   9   8   14.10    9.21
   6  -9  -7   15.78    6.94
  -6   9   7   11.76    7.72
  -6   9   6   20.02    8.90
  -6   9   5   27.10   11.99
   6  -9  -5   29.95    9.92
  -6   9   5   14.89    7.71
  -6   9   4    0.99    5.06
   6  -9  -4   -1.38    5.36
  -6   9   4   -3.32    6.04
  -6   9   3   65.83   15.29
   6  -9  -3   40.86   12.26
  -6   9   3   25.96   10.13
  -6   9   2    2.52    5.52
  -6   9   2   -5.39    7.07
   6  -9  -2    2.35    5.69
  -6   9   1    1.78    7.17
  -6   9   1    1.28    4.80
   6  -9  -1   -1.88    3.91
  -6   9   0   21.33    8.38
   6  -9   0   18.17    7.80
  -6   9   0    8.64    5.86
  -6   9  -1    2.57    4.77
   6  -9   1   17.04    6.65
  -6   9  -1    8.31    5.61
   6  -9   2    9.32    5.78
  -6   9  -2    3.19    4.18
   6  -9   3    1.70    2.94
   6  -9   4   19.28    7.69
   6  -9   5   50.24   10.77
   6  -9   6   15.20    6.30
   6  -9   7    3.59    3.73
   6  -9   8   30.50    8.86
   6  -9   9    0.63    3.06
   6  -9  10    0.72    3.79
   6  -9  11    2.17    4.00
   6  -9  12    8.19    4.66
   6  -9  13    8.11    5.38
   6  -9  14    5.34    3.86
   6  -8 -15    6.41    4.16
   6  -8 -14    0.04    6.21
  -6   8  13    0.31    5.50
   6  -8 -13  -19.86    9.53
  -6   8  12    7.80    7.98
   6  -8 -12   -1.93    4.41
  -6   8  11    0.31    3.87
   6  -8 -11  -11.22    7.12
  -6   8  10    3.08    3.61
   6  -8 -10    3.69    4.24
  -6   8   9    8.46    5.93
   6  -8  -9   -6.60    6.21
  -6   8   8    5.22    4.16
   6  -8  -8    7.61    4.18
  -6   8   8    7.76    6.83
  -6   8   7    4.46    3.84
   6  -8  -7    1.45    4.34
  -6   8   6   27.34   10.85
  -6   8   6   28.62   11.94
  -6   8   5    9.96    7.04
   6  -8  -5   32.76    9.68
  -6   8   5   20.98    8.46
  -6   8   4   54.04   14.07
   6  -8  -4   54.87   11.93
  -6   8   4   31.55   10.53
  -6   8   3   46.31   12.63
   6  -8  -3   59.02   12.28
  -6   8   3   23.86    9.38
  -6   8   2   10.14    5.81
  -6   8   2   16.06    8.05
   6  -8  -2   19.84    7.76
  -6   8   1    8.91    6.45
  -6   8   1   15.35    6.71
   6  -8  -1    4.45    4.28
  -6   8   0   18.78    7.68
  -6   8   0   22.66    7.44
   6  -8   0   22.22    8.45
  -6   8  -1   -3.16    4.35
   6  -8   1   -4.54    4.72
  -6   8  -1    2.34    3.23
  -6   8  -2   13.68    7.33
   6  -8   2   27.51    8.48
  -6   8  -2   10.07    6.72
  -6   8  -3   18.44    6.93
   6  -8   3   29.71    8.96
  -6   8  -3   17.05    6.90
  -6   8  -4   10.53    6.49
   6  -8   4   14.75    7.34
  -6   8  -4   -3.93    3.06
   6  -8   5   29.58    8.58
  -6   8  -5   13.12    6.38
   6  -8   6    8.12    5.02
   6  -8   7   29.59    8.82
   6  -8   7   24.13    9.04
   6  -8   8   17.38    6.65
   6  -8   8   20.62    7.42
   6  -8   9    2.76    4.44
   6  -8  10    8.57    5.68
   6  -8  11   13.67    6.36
   6  -8  12    1.12    5.67
   6  -8  13   19.29    8.48
   6  -8  14   -8.17    5.71
  -6   7  16  -10.38    7.97
   6  -7 -16   -5.01    5.39
  -6   7  15    6.72    9.50
   6  -7 -15   -8.66    6.94
  -6   7  14    7.50    5.70
   6  -7 -14    0.98    4.06
  -6   7  13    0.12    4.87
   6  -7 -13  -15.19    8.14
  -6   7  12    6.45    6.96
   6  -7 -12    7.91    6.16
  -6   7  11    4.29    4.29
   6  -7 -11   -3.99    7.00
  -6   7  10    4.33    6.44
   6  -7 -10    1.52    4.27
  -6   7   9    1.70    3.58
  -6   7   9   -0.08    7.19
   6  -7  -9   -1.21    3.76
  -6   7   8   -7.99    5.26
   6  -7  -8    0.46    3.52
  -6   7   8    1.22    3.36
  -6   7   7   -2.84    4.78
   6  -7  -7    0.19    3.85
  -6   7   7   -2.76    3.99
  -6   7   6   32.72   10.95
  -6   7   6   31.84   10.66
  -6   7   5    6.54    5.88
   6  -7  -5    0.11    4.94
  -6   7   5   10.06    7.23
  -6   7   4   60.23   13.27
   6  -7  -4   48.69   10.59
  -6   7   4   37.97   12.06
  -6   7   3   29.07    9.97
  -6   7   3   52.10   11.51
   6  -7  -3   52.84   11.20
  -6   7   2    1.31    4.06
  -6   7   2   -1.23    2.50
   6  -7  -2    4.58    4.35
  -6   7   1   18.20    7.23
  -6   7   1   26.42    7.36
   6  -7  -1   17.18    6.30
  -6   7   0   12.79    6.77
   6  -7   0   14.29    5.30
  -6   7   0   11.40    5.24
  -6   7  -1    7.65    6.16
   6  -7   1    3.12    3.00
  -6   7  -1   10.65    6.11
  -6   7  -2    3.44    5.28
   6  -7   2    1.03    3.51
  -6   7  -2    0.87    3.71
  -6   7  -3    1.87    3.25
   6  -7   3    3.09    2.94
  -6   7  -3    2.07    2.63
  -6   7  -4   15.15    6.61
  -6   7  -4    7.83    5.55
   6  -7   4   21.40    6.89
  -6   7  -5    4.95    2.62
   6  -7   5    9.20    4.84
  -6   7  -5    1.11    2.73
   6  -7   5    6.91    2.15
   6  -7   6   -5.76    4.28
   6  -7   6    2.94    3.80
  -6   7  -6   -1.84    3.96
   6  -7   7   19.82    7.45
   6  -7   7   52.26   10.60
  -6   7  -7   41.68   10.27
   6  -7   8   57.21   11.50
   6  -7   8   35.35   10.06
   6  -7   9    1.64    3.32
   6  -7  10   15.89    6.78
   6  -7  11    6.49    3.57
   6  -7  12    8.24    5.01
   6  -7  13   25.90    8.95
   6  -7  14   10.65    4.94
   6  -7  15    2.54    3.28
  -6   6  17   11.46    8.38
   6  -6 -16    6.18    4.76
  -6   6  16  -16.13    9.43
   6  -6 -15    1.63    4.69
  -6   6  15   13.80    9.46
   6  -6 -14    2.46    4.22
  -6   6  14   -7.17    6.46
   6  -6 -13    9.80    7.12
  -6   6  13   12.97    7.67
   6  -6 -12   17.22    8.55
  -6   6  12    8.71    5.84
   6  -6 -11   -0.38    4.62
  -6   6  11    4.84    4.78
   6  -6 -10   18.49    6.87
  -6   6  10   13.97    7.37
   6  -6  -9    0.66    3.75
  -6   6   9    2.98    5.96
  -6   6   9   -8.11    5.87
   6  -6  -8   -1.54    3.42
  -6   6   8    9.87    5.82
  -6   6   8    1.17    4.49
  -6   6   7   -2.22    4.89
  -6   6   7    0.89    3.96
   6  -6  -6    8.41    4.99
  -6   6   6   11.14    6.50
  -6   6   6    1.88    3.10
   6  -6  -5   40.94    9.16
  -6   6   5   32.04    8.98
  -6   6   5   28.22    9.92
   6  -6  -4   38.59    8.99
  -6   6   4   22.63    8.49
  -6   6   3    5.12    2.66
  -6   6   3    5.85    3.95
   6  -6  -2    4.93    2.67
  -6   6   2   -0.69    3.99
  -6   6   2   -5.92    4.91
   6  -6  -1   -5.28    4.39
  -6   6   1    1.17    4.54
  -6   6   1   -0.30    2.50
   6  -6   0    8.87    3.81
  -6   6   0   11.70    5.62
  -6   6   0    9.43    3.31
  -6   6  -1   67.41   13.69
  -6   6  -1   74.11   11.87
   6  -6   1   96.54   13.24
  -6   6  -2    5.29    4.90
   6  -6   2    8.16    4.12
  -6   6  -2    7.09    4.71
  -6   6  -3   31.56    8.97
  -6   6  -3   12.93    4.71
   6  -6   3   29.75    7.29
  -6   6  -4    1.95    4.07
   6  -6   4    8.28    5.35
  -6   6  -4    9.69    5.94
   6  -6   4   14.61    5.69
   6  -6   5    8.65    4.96
  -6   6  -5   -0.19    3.34
   6  -6   5    6.57    4.24
   6  -6   6   -2.58    3.78
   6  -6   6    1.48    2.92
  -6   6  -6    5.39    4.98
   6  -6   7   28.90    9.21
  -6   6  -7   46.65   10.91
  -6   6  -8   28.25    7.94
   6  -6   8   16.30    5.07
   6  -6   9   21.50    7.26
  -6   6  -9   16.50    6.04
   6  -6  10   27.57    8.23
   6  -6  11   -0.95    3.28
   6  -6  12   15.30    7.17
   6  -6  13   19.73    7.77
   6  -6  14    9.82    6.35
   6  -6  15   11.08    6.77
  -6   5  18  -19.30   10.30
  -6   5  17   -1.56    4.54
   6  -5 -16   11.79    8.87
  -6   5  16    0.28    4.54
   6  -5 -15   -9.09    6.43
  -6   5  15   -1.92    3.40
   6  -5 -14    1.03    4.66
  -6   5  14   -2.40    3.61
   6  -5 -13    8.31    4.29
  -6   5  13   22.16    9.61
   6  -5 -12    9.84    4.39
   6  -5 -12   15.40    7.37
  -6   5  12    7.93    6.85
   6  -5 -11    1.73    1.18
  -6   5  11   -1.92    4.49
   6  -5 -11   -3.96    6.22
  -6   5  10   28.53   10.12
   6  -5 -10   35.25    9.38
  -6   5   9   -4.22    6.91
   6  -5  -9   -1.95    4.47
  -6   5   8   29.23   10.32
   6  -5  -8   24.38    6.27
  -6   5   7   48.55   11.28
  -6   5   7   45.78   12.94
  -6   5   6   86.42   13.20
  -6   5   6   60.13   13.99
   6  -5  -6   61.99   10.21
   6  -5  -5   11.58    3.98
  -6   5   5    9.71    5.51
  -6   5   5    9.15    3.58
  -6   5   4    6.64    4.02
  -6   5   4   21.54    6.44
   6  -5  -4   21.48    6.42
   6  -5  -3   14.93    4.66
  -6   5   3   12.75    6.40
  -6   5   3   17.24    5.23
  -6   5   2  113.50   13.05
  -6   5   2  114.01   18.20
  -6   5   1   55.54   13.03
  -6   5   1   39.99    7.98
   6  -5  -1   73.63   10.46
  -6   5   0    8.19    6.16
   6  -5   0   12.18    5.08
  -6   5   0   10.50    4.38
   6  -5   1   95.96   11.87
  -6   5  -1   78.13   14.96
  -6   5  -2   49.77   11.20
   6  -5   2   42.32   12.03
   6  -5   2   42.28    7.72
  -6   5  -2   28.67    6.72
   6  -5   3    9.33    5.91
  -6   5  -3    3.76    3.92
   6  -5   3    4.48    3.14
  -6   5  -3   -1.34    2.16
   6  -5   4   45.19    8.45
  -6   5  -4   31.43    8.86
  -6   5  -4   42.40    9.63
   6  -5   4   36.93   10.08
  -6   5  -5    6.23    3.96
   6  -5   5   11.04    4.76
  -6   5  -5   11.60    4.50
  -6   5  -6    3.24    2.70
   6  -5   6   11.75    5.41
   6  -5   6    8.39    4.38
  -6   5  -7   12.43    5.69
   6  -5   7    3.60    1.52
   6  -5   8   39.65    8.96
  -6   5  -8   30.61    8.26
   6  -5   9   34.47    7.99
  -6   5  -9   32.39    7.66
   6  -5  10    8.12    5.25
  -6   5 -10    9.43    4.76
   6  -5  11   12.93    6.00
   6  -5  12    2.40    2.94
   6  -5  13   12.46    6.73
   6  -5  14   22.51    8.47
   6  -5  15   13.53    7.73
  -6   4  18    8.01    7.72
   6  -4 -17   -0.01    4.30
  -6   4  17   -2.58    6.29
   6  -4 -16    2.67    3.52
  -6   4  16   -2.93    6.50
   6  -4 -15   12.54    7.86
  -6   4  15    6.82    5.90
   6  -4 -14    0.51    3.87
  -6   4  14    6.23    6.46
  -6   4  13    7.83    6.71
   6  -4 -13    5.06    1.92
   6  -4 -13    7.24    3.28
   6  -4 -12    6.23    5.35
  -6   4  12   10.33    7.22
   6  -4 -11   19.46    5.63
  -6   4  11   16.54    8.00
   6  -4 -10   16.25    4.15
   6  -4 -10   36.20    7.93
  -6   4  10   23.61    9.22
   6  -4  -9   30.24    6.19
  -6   4   9   39.46   11.81
   6  -4  -9   40.41    6.57
  -6   4   8  108.74   19.45
  -6   4   7   31.71   10.77
   6  -4  -7   29.85    6.85
  -6   4   6    2.86    3.49
   6  -4  -6    6.81    3.06
   6  -4  -5   17.30    4.68
  -6   4   5   19.13    8.58
  -6   4   5   27.58    5.88
   6  -4  -4    6.52    3.26
  -6   4   4    3.79    2.48
  -6   4   4    7.14    6.61
   6  -4  -3   18.47    4.45
  -6   4   3   13.38    6.02
  -6   4   3   16.10    4.43
  -6   4   2   25.03    5.42
  -6   4   2   36.42   10.25
   6  -4  -2   38.40    6.22
  -6   4   1   -1.49    2.90
   6  -4  -1    4.96    2.86
  -6   4   1    3.01    4.04
   6  -4   0   14.72    4.55
  -6   4   0   10.04    4.14
  -6   4   0   19.00    7.42
   6  -4   1   -0.12    2.50
   6  -4   1   10.45    4.10
  -6   4  -1    3.35    1.96
  -6   4  -1   14.76    7.43
  -6   4  -2   21.78    8.01
   6  -4   2   23.14    8.58
   6  -4   2   26.34    6.10
  -6   4  -3   97.14   15.59
  -6   4  -3   95.09   12.84
   6  -4   3  103.04   11.47
   6  -4   3   96.22   15.98
   6  -4   4   16.82    6.51
  -6   4  -4   29.39    9.31
  -6   4  -4    8.56    3.93
   6  -4   4   27.80    6.64
   6  -4   5   11.07    4.82
  -6   4  -5   17.93    6.37
  -6   4  -5   20.54    6.72
   6  -4   5   29.11    6.43
  -6   4  -6    5.55    3.58
   6  -4   6   10.56    4.52
  -6   4  -6    9.07    4.77
   6  -4   7   25.63    6.40
  -6   4  -7   16.37    6.21
   6  -4   8   31.60    7.60
  -6   4  -8   26.16    7.72
   6  -4   9   54.79   10.50
  -6   4  -9   41.46    8.86
   6  -4  10   -0.45    2.84
  -6   4 -10    4.11    3.11
   6  -4  11   13.00    5.23
   6  -4  12   -2.93    3.97
   6  -4  13    3.99    4.00
   6  -4  14   31.42   10.22
   6  -4  15   16.43    7.75
  -6   3  19   17.82   10.95
  -6   3  18   -6.58    7.59
  -6   3  17    8.34    5.00
   6  -3 -17    6.04    6.16
  -6   3  16   10.03    6.53
   6  -3 -16    6.01    4.27
  -6   3  15    9.65    7.52
   6  -3 -15    7.18    5.72
  -6   3  14   -6.04    7.02
   6  -3 -14    3.09    5.03
  -6   3  13    4.27    5.37
   6  -3 -13   -0.30    4.19
  -6   3  12   -3.14    5.20
   6  -3 -12    0.76    2.51
   6  -3 -11   33.31    7.27
   6  -3 -11   40.99    6.35
  -6   3  11   43.41   13.05
   6  -3 -10    6.83    2.60
   6  -3 -10   -1.19    3.38
  -6   3   9   61.23   14.43
   6  -3  -9   59.00    6.38
  -6   3   8   19.61    8.45
   6  -3  -8   20.66    3.69
   6  -3  -8   11.83    4.21
   6  -3  -7    2.44    1.65
  -6   3   7    5.63    3.56
   6  -3  -6    0.25    1.44
  -6   3   6    2.21    2.85
  -6   3   5    9.38    7.04
   6  -3  -5   28.79    4.35
   6  -3  -4  210.02   10.94
  -6   3   4  165.64   21.85
   6  -3  -3   12.59    5.80
  -6   3   3   -4.56    4.72
  -6   3   2   24.01    8.65
  -6   3   2   18.97    3.60
   6  -3  -2   27.31    4.28
  -6   3   1    2.46    3.62
   6  -3  -1    3.85    2.30
  -6   3   1    4.36    1.55
   6  -3   0   -2.12    2.52
   6  -3   0    4.26    2.02
  -6   3   0    1.46    2.07
  -6   3   0    1.04    3.25
  -6   3  -1   36.41    9.30
   6  -3   1   25.38    8.89
   6  -3   1   43.90    6.27
   6  -3   2  155.65   12.23
  -6   3  -2   90.61   11.57
   6  -3   2  133.55   18.67
  -6   3  -2  142.13   18.60
  -6   3  -3   28.31    7.19
   6  -3   3   62.98    8.56
  -6   3  -3   61.74   12.85
   6  -3   3   47.89   11.40
   6  -3   4    2.67    2.95
   6  -3   4    0.67    2.33
  -6   3  -4   -0.26    2.73
  -6   3  -4   -0.30    2.50
   6  -3   5   29.66    6.51
  -6   3  -5   27.83    7.09
  -6   3  -5   20.99    6.72
   6  -3   6    5.25    3.47
  -6   3  -6    5.11    4.00
  -6   3  -6   -2.28    2.97
   6  -3   7   52.25    9.11
  -6   3  -7   50.55   10.29
   6  -3   8   19.91    6.24
  -6   3  -8   21.61    6.51
   6  -3   9   32.77    7.84
  -6   3  -9   27.96    7.59
   6  -3  10    0.14    2.78
  -6   3 -10    5.42    3.18
   6  -3  11    7.62    4.67
   6  -3  12    5.73    4.99
  -6   3 -13  -11.46    6.42
   6  -3  13   -3.43    5.30
  -6   3 -14   25.26    9.85
   6  -3  14   14.85    8.20
  -6   3 -15  -12.42    7.11
   6  -3  15   -1.69    3.35
  -6   2  19  -15.94    9.15
  -6   2  18    1.67    4.79
   6  -2 -17    3.67    4.85
  -6   2  17   22.90   11.26
   6  -2 -16    6.94    5.26
  -6   2  16   -0.11    4.65
   6  -2 -15   -4.53    4.34
  -6   2  15    9.05    6.22
   6  -2 -14    0.44    4.18
  -6   2  14   -1.75    4.63
   6  -2 -13   -5.34    4.81
   6  -2 -13    3.23    1.99
  -6   2  13   -1.32    4.10
   6  -2 -12    0.06    3.29
  -6   2  12    3.70    5.62
   6  -2 -12    4.02    2.38
   6  -2 -11   -0.01    1.75
   6  -2 -11   -3.39    1.82
   6  -2 -10    1.04    1.71
   6  -2 -10   -2.18    1.86
  -6   2   9   12.29    6.62
   6  -2  -9   14.08    2.48
   6  -2  -8   -0.93    1.01
   6  -2  -8    1.33    0.93
  -6   2   7   47.06   12.30
  -6   2   6  101.08   17.10
  -6   2   5    3.71    3.90
  -6   2   4   81.02   15.50
  -6   2   3   -2.43    3.12
   6  -2  -3    4.85    2.38
  -6   2   2   38.58   10.37
   6  -2  -2   39.01    3.82
  -6   2   1   17.29    7.23
  -6   2   1   17.71    3.38
  -6   2   1   17.80    3.69
   6  -2  -1   20.69    3.30
  -6   2   0   -2.22    4.12
   6  -2   0    3.37    4.13
  -6   2   0    0.95    1.93
   6  -2   0    1.06    1.47
   6  -2   1    9.74    3.19
  -6   2  -1    3.53    2.90
   6  -2   1    4.50    3.42
  -6   2  -1    5.10    2.73
   6  -2   2   90.63   15.55
  -6   2  -2   99.82   15.72
   6  -2   2   96.81    9.50
  -6   2  -2   50.58    8.00
   6  -2   3   33.60    6.33
  -6   2  -3   20.53    6.35
  -6   2  -3   24.35    8.65
   6  -2   4   11.46    3.72
  -6   2  -4    0.42    3.18
  -6   2  -4    9.72    5.68
   6  -2   5   34.02    7.01
  -6   2  -5   33.58    7.54
  -6   2  -5   33.01    8.83
   6  -2   6    3.55    3.53
  -6   2  -6   -0.61    3.28
  -6   2  -6    5.55    3.24
  -6   2  -7   39.80    9.12
  -6   2  -7   16.66    6.75
   6  -2   7   40.40    8.40
  -6   2  -8    6.69    3.48
  -6   2  -8    2.70    2.53
  -6   2  -9   36.10    9.96
  -6   2  -9   61.23   10.96
   6  -2   9   56.70   10.61
   6  -2  10    6.28    4.24
  -6   2 -10    6.29    4.95
  -6   2 -10   12.95    5.93
   6  -2  11   19.10    7.35
  -6   2 -11    3.26    3.45
   6  -2  12   -2.35    3.40
  -6   2 -12   -4.44    5.87
  -6   2 -13   -6.59    5.24
  -6   2 -14    3.96    5.30
  -6   2 -15    3.80    4.96
  -6   1  20  -11.52    8.02
  -6   1  19   -6.56    7.44
  -6   1  18   10.47    7.46
  -6   1  17   13.38    7.27
   6  -1 -17   13.17    7.08
  -6   1  16    9.96    7.27
   6  -1 -16    0.73    3.58
   6  -1 -15   -0.32    4.83
  -6   1  15   12.68    8.28
   6  -1 -14    6.57    3.95
  -6   1  14    2.58    3.70
   6  -1 -13    2.47    1.48
   6  -1 -13    4.31    4.49
  -6   1  13    5.69    4.00
   6  -1 -12   -1.84    1.58
   6  -1 -12   -3.35    4.06
  -6   1  12    1.17    3.86
   6  -1 -11   -1.43    1.64
   6  -1 -11    0.75    1.44
  -6   1  11   -2.49    4.59
  -6   1  10   12.73    7.47
   6  -1 -10    1.31    0.88
  -6   1   9    0.93    4.72
  -6   1   8   24.20    9.28
  -6   1   7   95.18   16.92
  -6   1   6   15.50    7.83
  -6   1   5   37.20   10.60
  -6   1   4  134.53   19.79
  -6   1   3   10.39    5.69
  -6   1   2  117.12   17.68
  -6   1   1   12.00    2.34
  -6   1   1   10.81    2.61
  -6   1   0    1.06    1.78
  -6   1   0    5.07    2.64
  -6   1  -1    6.46    2.33
  -6   1  -1    3.41    2.01
  -6   1  -1    9.71    4.88
  -6   1  -2   28.36    6.87
  -6   1  -2   13.59    4.00
  -6   1  -3   11.14    6.04
  -6   1  -3   -1.60    3.20
   6  -1   3    5.75    2.65
  -6   1  -3    3.58    1.69
  -6   1  -4   28.91    8.63
  -6   1  -4   20.55    6.91
   6  -1   4   31.96    6.56
  -6   1  -4   17.17    4.70
  -6   1  -5   25.64    8.31
  -6   1  -5   19.92    6.93
   6  -1   5   19.14    5.68
  -6   1  -5   17.38    5.27
  -6   1  -6   15.74    6.03
  -6   1  -6   16.03    6.04
   6  -1   6   12.81    4.58
  -6   1  -6   14.02    4.67
  -6   1  -7   35.82    9.03
  -6   1  -7   17.87    6.28
  -6   1  -8   -1.18    3.28
  -6   1  -8   -1.64    4.51
  -6   1  -9   60.30   11.43
  -6   1  -9   31.84    9.66
  -6   1 -10   13.24    6.67
  -6   1 -10   20.04    6.06
  -6   1 -11    2.52    4.29
  -6   1 -12    7.11    5.75
  -6   1 -13    3.31    3.01
  -6   1 -14   -0.74    3.15
  -6   0  20  -12.34    9.97
  -6   0  19    7.65    5.00
  -6   0  18    4.88    5.07
  -6   0  17    0.07    3.05
  -6   0  16   28.91   12.31
   6   0 -16   23.31    8.30
  -6   0  15    8.33    6.65
   6   0 -15    0.02    4.40
  -6   0  14    8.21    6.23
   6   0 -14    4.36    3.87
  -6   0  13    3.46    5.33
   6   0 -13    3.29    1.84
   6   0 -13    1.27    2.94
  -6   0  12   -1.07    2.98
   6   0 -12   -0.15    1.53
   6   0 -12   -3.82    2.32
  -6   0  11    5.82    5.59
  -6   0  10    6.98    5.53
  -6   0   9   44.44   11.83
  -6   0   8   -0.68    4.61
  -6   0   7   35.33   10.92
  -6   0   6   -0.42    3.41
  -6   0   5   43.47   11.38
  -6   0   4   73.81   15.18
  -6   0   3   26.26    8.66
  -6   0   2  251.45   26.66
  -6   0   1   -3.19    1.82
  -6   0   1    2.23    3.15
  -6   0   0   -0.03    3.22
  -6   0   0    0.62    1.59
  -6   0   0    0.25    1.38
  -6   0  -1    7.07    2.93
  -6   0  -1   13.88    6.24
  -6   0  -1   11.12    4.51
  -6   0  -2   21.74    4.60
  -6   0  -2   29.12    7.60
  -6   0  -3   -0.34    2.67
  -6   0  -3    5.26    4.65
  -6   0  -3   -0.38    3.68
  -6   0  -4   33.97    6.68
  -6   0  -4   25.32    7.22
  -6   0  -4   36.59   10.00
  -6   0  -5   -0.03    4.95
  -6   0  -5   13.50    6.26
  -6   0  -5    6.27    3.31
  -6   0  -6   69.52   10.80
  -6   0  -6   54.94   12.02
  -6   0  -6   84.55   14.72
  -6   0  -7   21.42    7.42
  -6   0  -7   34.86    9.19
  -6   0  -8    1.71    3.12
  -6   0  -8   -1.95    4.02
  -6   0  -9   29.05    9.13
  -6   0  -9   57.97   12.17
  -6   0 -10   -9.32    5.82
  -6   0 -11   48.94   13.23
  -6   0 -12   -1.83    2.64
  -6   0 -13    1.46    3.00
  -6   0 -14    5.48    7.05
  -6  -1  20  -10.66    7.76
  -6  -1  19   -6.72    6.21
  -6  -1  18   -2.80    6.59
  -6  -1  17   -5.83    5.74
   6   1 -16   12.64    5.47
  -6  -1  16   26.31   10.95
   6   1 -15   -6.69    4.24
  -6  -1  15   10.51    7.77
   6   1 -14   11.29    4.50
  -6  -1  14    9.23    6.02
   6   1 -13    0.69    2.67
   6   1 -13    1.50    1.26
  -6  -1  13    1.47    3.21
   6   1 -12   13.20    2.61
   6   1 -12   10.04    2.28
  -6  -1  11    4.94    3.15
  -6  -1  10    1.46    4.26
  -6  -1   9   39.01   11.58
  -6  -1   8   -5.86    6.11
  -6  -1   7   22.83    8.86
  -6  -1   6   -0.17    3.54
  -6  -1   5   14.53    6.19
  -6  -1   4   57.82   13.81
  -6  -1   3  221.30   25.69
  -6  -1   2  123.94   19.18
  -6  -1   1    1.20    2.18
  -6  -1   1    7.79    5.59
  -6  -1   1    4.75    1.38
  -6  -1   0    4.46    5.45
  -6  -1   0    0.86    1.40
  -6  -1   0    7.05    2.95
  -6  -1  -1    6.07    3.62
  -6  -1  -1   -1.72    1.99
  -6  -1  -1    5.20    2.62
  -6  -1  -2   32.32    7.90
  -6  -1  -2   46.59   11.31
  -6  -1  -2   27.04    5.46
  -6  -1  -3   -4.55    4.11
  -6  -1  -3    6.03    3.97
  -6  -1  -3   -3.56    3.15
  -6  -1  -4   37.46    9.92
  -6  -1  -4   60.84   13.50
  -6  -1  -4   36.90    7.20
  -6  -1  -5   20.40    7.17
  -6  -1  -5   24.46    8.44
  -6  -1  -5   26.42    6.65
  -6  -1  -6    7.39    4.63
  -6  -1  -6   15.32    6.70
  -6  -1  -6   16.86    5.21
  -6  -1  -7   -5.36    5.57
  -6  -1  -7    2.01    4.44
  -6  -1  -8    1.71    4.71
  -6  -1  -8   -1.05    3.40
  -6  -1  -9   17.45    7.08
  -6  -1  -9   44.29   11.36
  -6  -1 -10  -10.70    6.46
  -6  -1 -11   46.60   14.07
  -6  -1 -12    0.33    3.16
  -6  -1 -13    2.71    4.74
  -6  -2  20    1.05    4.02
  -6  -2  19    2.60    3.19
  -6  -2  18    2.44    3.26
  -6  -2  17   -9.25    6.85
  -6  -2  16   12.25    8.40
  -6  -2  15    4.55    5.70
   6   2 -15  -13.17    5.09
  -6  -2  14   17.23    8.32
   6   2 -14    5.11    3.17
   6   2 -13    0.50    2.67
  -6  -2  13    2.13    3.62
   6   2 -13    6.36    3.16
   6   2 -12   29.29    4.01
   6   2 -12   26.47    3.50
  -6  -2  11    9.28    6.82
  -6  -2  10    7.20    6.14
  -6  -2   9   39.04   11.70
  -6  -2   8   -0.72    3.95
  -6  -2   7   53.54   13.37
  -6  -2   6   -2.05    5.71
  -6  -2   5   21.29    8.46
  -6  -2   4    1.24    4.71
  -6  -2   3   59.11   13.92
  -6  -2   2   13.93    2.87
  -6  -2   2   47.26   12.28
  -6  -2   1    9.01    2.60
  -6  -2   1    7.86    1.98
  -6  -2   0   -3.28    2.19
  -6  -2   0   -3.08    2.94
  -6  -2  -1    0.58    3.15
  -6  -2  -1   -1.62    1.76
  -6  -2  -1    3.03    2.71
  -6  -2  -2    3.82    2.66
  -6  -2  -2    5.25    3.58
  -6  -2  -3    3.10    2.62
  -6  -2  -3    1.59    4.14
  -6  -2  -3   -2.81    4.53
  -6  -2  -4    2.30    2.33
  -6  -2  -4   -1.61    4.13
  -6  -2  -4   -0.72    3.68
  -6  -2  -5   59.92    9.70
  -6  -2  -5   50.60   11.59
  -6  -2  -5   75.88   15.28
  -6  -2  -6    8.93    3.61
  -6  -2  -6    8.01    3.90
  -6  -2  -7  -15.01    6.91
  -6  -2  -7   -8.67    6.01
  -6  -2  -8   29.35    9.40
  -6  -2  -8   23.42    8.63
  -6  -2  -9   15.59    6.27
  -6  -2  -9   14.34    8.07
  -6  -2 -10    3.98    5.31
  -6  -2 -11   39.84   13.15
  -6  -2 -12    9.66    7.72
  -6  -3  20    2.55    4.68
  -6  -3  19   -8.38    6.97
  -6  -3  18    2.86    5.23
  -6  -3  17   -1.05    3.18
  -6  -3  16    2.99    4.66
   6   3 -15   -1.94    2.56
  -6  -3  15   12.09    8.05
   6   3 -14    1.43    2.63
  -6  -3  14   17.19    9.02
   6   3 -13  -10.49    3.64
  -6  -3  13   -5.61    6.51
   6   3 -12    7.18    1.66
   6   3 -12   19.96    4.25
  -6  -3  12    8.65    6.85
  -6  -3  11    4.80    6.68
  -6  -3  10   17.86    6.88
  -6  -3   9   47.43   12.91
  -6  -3   8    7.76    4.47
  -6  -3   7   32.45   10.02
  -6  -3   6    2.31    4.59
  -6  -3   5    2.42    2.64
  -6  -3   4    0.67    2.60
  -6  -3   3   21.92    9.05
  -6  -3   2   13.32    2.01
  -6  -3   2   41.90    6.17
  -6  -3   1   26.55    3.91
  -6  -3   1   35.92    6.77
  -6  -3   0   -1.74    2.95
  -6  -3   0   -1.02    1.94
  -6  -3   0   -5.87    4.92
  -6  -3  -1   -0.52    2.65
  -6  -3  -1    0.92    1.25
  -6  -3  -1   -1.35    3.81
  -6  -3  -2    3.61    2.93
  -6  -3  -2   -0.55    1.25
  -6  -3  -2    1.45    3.62
  -6  -3  -3   -1.18    3.16
  -6  -3  -3   -4.26    5.63
  -6  -3  -3   -3.07    2.70
  -6  -3  -4   65.77    9.94
  -6  -3  -4   58.09   12.64
  -6  -3  -4   96.89   16.92
  -6  -3  -5   -4.86    6.67
  -6  -3  -5   -5.90    4.30
  -6  -3  -5    1.55    2.72
  -6  -3  -6   89.60   17.11
  -6  -3  -6   80.08   16.73
  -6  -3  -7   -4.51    5.69
  -6  -3  -7   -1.11    2.90
  -6  -3  -8    0.01    4.30
  -6  -3  -8   11.58    5.33
  -6  -3  -9   -0.08    5.57
  -6  -3  -9    1.97    2.90
  -6  -3 -10    0.28    3.64
  -6  -3 -11   24.70    9.76
  -6  -3 -12    4.89    4.68
  -6  -4  20   -0.14    5.41
  -6  -4  19   -3.39    5.29
  -6  -4  18    8.31    5.36
  -6  -4  17    0.59    3.79
  -6  -4  16    4.97    7.18
  -6  -4  15   -0.64    3.34
  -6  -4  14   14.80    8.49
  -6  -4  13    2.13    4.33
   6   4 -12   13.35    3.92
  -6  -4  12   16.62    8.74
  -6  -4  11    1.44    5.56
   6   4 -11    5.48    1.94
  -6  -4  10   16.40    9.04
  -6  -4   9    3.04    4.94
  -6  -4   8   13.10    7.47
  -6  -4   7   48.21   13.18
  -6  -4   6   -0.79    4.44
  -6  -4   5   -1.81    3.63
  -6  -4   4    1.56    4.95
  -6  -4   3   27.22    5.55
  -6  -4   3   38.85   11.49
  -6  -4   2    5.15    1.95
  -6  -4   2   21.15    5.12
  -6  -4   2   18.38    7.53
  -6  -4   1   23.45    4.26
  -6  -4   1   32.06    7.01
  -6  -4   0   -0.33    2.92
  -6  -4   0   -7.46    5.17
  -6  -4  -1    0.54    1.18
  -6  -4  -1   -4.57    5.05
  -6  -4  -1    0.98    2.32
  -6  -4  -2    3.84    3.87
  -6  -4  -2    0.37    1.81
  -6  -4  -2    7.95    4.56
  -6  -4  -3   26.33    8.67
  -6  -4  -3   30.90    6.26
  -6  -4  -3   43.18   11.90
  -6  -4  -4   20.32    8.00
  -6  -4  -4   26.07    6.02
  -6  -4  -5    1.19    3.85
  -6  -4  -5   -4.80    4.78
  -6  -4  -6   73.18   16.64
  -6  -4  -6   96.23   17.29
  -6  -4  -7    6.98    4.15
  -6  -4  -7   13.10    7.39
  -6  -4  -8    7.96    6.18
  -6  -4  -8    5.54    7.84
  -6  -4  -9   -6.84    6.90
  -6  -4  -9    7.35    7.76
  -6  -4 -10    0.56    4.11
  -6  -4 -11   -7.92    6.43
  -6  -5  19   -9.34    7.61
  -6  -5  18  -11.83    9.44
  -6  -5  17    7.27    6.07
  -6  -5  16   24.08   11.80
  -6  -5  15    5.39    6.92
  -6  -5  14    4.42    4.81
  -6  -5  13    3.56    5.36
  -6  -5  12    5.41    6.34
  -6  -5  11    2.78    4.64
   6   5 -10   12.21    4.16
  -6  -5  10   11.91    7.34
   6   5  -9   -0.85    2.79
  -6  -5   9    2.51    4.31
  -6  -5   8   15.58    7.73
   6   5  -8   30.34    7.93
  -6  -5   7   44.02   11.91
   6   5  -7   83.23   11.69
  -6  -5   6   11.06    6.54
   6   5  -6   23.24    6.04
  -6  -5   5    1.59    2.48
  -6  -5   4    1.67    1.06
  -6  -5   4   -6.09    5.11
  -6  -5   4   -2.78    2.33
  -6  -5   3   10.86    3.77
  -6  -5   3   14.45    2.84
  -6  -5   2    7.84    3.87
  -6  -5   2    5.14    2.41
  -6  -5   2    5.23    1.97
  -6  -5   1   27.07    9.70
  -6  -5   1   26.52    6.91
  -6  -5   1   21.96    4.36
  -6  -5   0    2.63    2.64
  -6  -5   0    0.12    3.85
  -6  -5   0    7.33    2.71
  -6  -5  -1    8.14    3.26
  -6  -5  -1    7.65    5.22
  -6  -5  -1    4.58    5.74
  -6  -5  -2    7.14    5.08
  -6  -5  -2    4.61    3.21
  -6  -5  -3    7.77    5.13
  -6  -5  -3   15.05    6.73
  -6  -5  -4   30.55   10.36
  -6  -5  -4   38.19   11.26
  -6  -5  -5   -2.53    3.16
  -6  -5  -5   -2.27    6.51
  -6  -5  -6   30.74   11.07
  -6  -5  -6   47.73   11.76
  -6  -5  -7  -14.96    8.13
  -6  -5  -7    3.45    4.34
  -6  -5  -8   16.22    7.87
  -6  -5  -8   27.66    9.53
  -6  -5  -9   -1.03    3.55
  -6  -5  -9    1.73    3.93
  -6  -5 -10  -23.30   10.21
  -6  -6  19   15.67   11.19
  -6  -6  18    4.25    6.05
  -6  -6  17    7.94    6.90
  -6  -6  16    2.19    6.03
  -6  -6  15   -3.90    8.27
  -6  -6  14   19.66   10.52
  -6  -6  13   -5.01    6.72
  -6  -6  12    7.64    5.54
  -6  -6  11    9.06    7.13
  -6  -6  10   -3.66    6.28
   6   6  -9   -4.65    5.60
  -6  -6   9   -1.93    4.21
   6   6  -8   28.11    9.52
  -6  -6   8   18.50    8.34
   6   6  -7   14.32    8.30
  -6  -6   7   16.63    7.91
  -6  -6   6   15.47    7.96
   6   6  -6   21.27    8.10
  -6  -6   6   10.80    2.91
  -6  -6   5    6.95    3.27
   6   6  -5   11.13    6.62
  -6  -6   5    3.80    2.17
  -6  -6   4    7.67    3.62
  -6  -6   4    1.57    3.79
  -6  -6   3    5.92    3.66
  -6  -6   3   -2.38    4.17
  -6  -6   2    8.32    5.10
  -6  -6   2    6.51    5.96
  -6  -6   1   37.06    9.18
  -6  -6   1   28.26    9.29
  -6  -6   0   -0.39    4.02
  -6  -6   0    0.03    4.29
  -6  -6  -1   -1.11    3.56
  -6  -6  -1    3.70    4.20
  -6  -6  -2   -2.76    5.15
  -6  -6  -2   -3.41    5.08
  -6  -6  -3   11.42    6.49
  -6  -6  -3   21.50    8.82
  -6  -6  -4   -0.77    4.29
  -6  -6  -4   -0.79    4.81
  -6  -6  -5    6.71    4.75
  -6  -6  -5   10.93    6.48
  -6  -6  -6   11.51    7.36
  -6  -6  -6   19.73    7.19
  -6  -6  -7   -1.42    7.22
  -6  -6  -7    4.10    3.79
  -6  -6  -8   30.17   12.57
  -6  -6  -8   45.78   12.25
  -6  -6  -9  -16.14    8.87
  -6  -7  18  -11.07    8.48
  -6  -7  17    0.82    5.05
  -6  -7  16   -1.89    4.30
  -6  -7  15    7.92    7.46
  -6  -7  14    4.67    6.11
  -6  -7  13    5.92    5.34
  -6  -7  12    4.75    3.31
  -6  -7  11    5.28    6.65
  -6  -7  10   12.25    7.47
  -6  -7   9   -2.50    5.40
  -6  -7   8    6.46    7.02
  -6  -7   7   -1.95    6.79
  -6  -7   6   11.46    6.25
  -6  -7   5    3.62    4.49
  -6  -7   5   -4.92    2.93
  -6  -7   4    0.20    3.69
  -6  -7   4    3.90    3.54
  -6  -7   3    6.42    3.70
  -6  -7   3   -3.57    3.14
  -6  -7   2   -0.33    3.63
  -6  -7   2    9.05    5.30
  -6  -7   1   47.14   11.62
  -6  -7   1   27.78    9.40
  -6  -7   0   -2.23    5.15
  -6  -7   0    0.14    4.00
  -6  -7  -1   11.53    6.22
  -6  -7  -1   17.48    7.24
  -6  -7  -2   -2.25    5.67
  -6  -7  -2   -0.50    5.33
  -6  -7  -3    1.00    2.82
  -6  -7  -3   -2.25    6.53
  -6  -7  -4    7.74    4.75
  -6  -7  -4    0.59    5.01
  -6  -7  -5   -1.11    2.58
  -6  -7  -5   -8.55    6.71
  -6  -7  -6    0.99    4.28
  -6  -7  -6   17.45    9.68
  -6  -7  -7    7.75    4.23
  -6  -7  -7    4.57    5.52
  -6  -8  17   12.63    9.64
  -6  -8  16  -28.86   12.68
  -6  -8  15    2.50    5.55
  -6  -8  14    6.83    7.18
  -6  -8  13   -1.90    2.98
  -6  -8  12    3.04    7.46
  -6  -8  11    0.24    3.21
  -6  -8  10    0.40    4.22
  -6  -8   9   -2.22    3.33
  -6  -8   8    3.81    4.53
  -6  -8   7   11.45    6.32
  -6  -8   6    4.85    3.62
  -6  -8   5    6.15    5.03
  -6  -8   4    5.94    5.39
  -6  -8   3    0.52    3.57
  -6  -8   3   -3.76    5.28
  -6  -8   2    7.80    3.53
  -6  -8   2    1.67    3.41
  -6  -8   1   81.06   15.41
  -6  -8   1   62.81   14.52
  -6  -8   0    0.36    4.37
  -6  -8   0   -4.72    4.23
  -6  -8  -1   15.23    7.78
  -6  -8  -1   21.13    9.10
  -6  -8  -2   -9.34    8.47
  -6  -8  -2  -16.32    7.24
  -6  -8  -3   -6.55    6.04
  -6  -8  -3    5.33    3.66
  -6  -8  -4   -0.01    2.04
  -6  -8  -4   -2.73    5.10
  -6  -8  -5   -1.77    2.79
  -6  -8  -5   -4.68    5.44
  -6  -8  -6    5.76    4.80
  -6  -8  -6  -19.11    9.84
  -6  -9  16   15.10   10.12
  -6  -9  15    1.54    5.92
  -6  -9  14  -13.65    8.78
  -6  -9  13    7.40    7.36
  -6  -9  12    2.19    4.95
  -6  -9  11    0.54    5.05
  -6  -9  10   -0.01    3.76
  -6  -9   9   -3.61    4.67
  -6  -9   8    6.68    5.78
  -6  -9   7    1.85    4.15
  -6  -9   6    7.45    5.03
  -6  -9   5   -2.31    3.54
  -6  -9   4    2.10    3.04
  -6  -9   3  -10.50    6.37
  -6  -9   3   -3.07    3.43
  -6  -9   2   -2.69    5.47
  -6  -9   2    3.01    3.97
  -6  -9   1   19.59   10.41
  -6  -9   1   23.41    8.66
  -6  -9   0   -2.69    6.18
  -6  -9   0   12.10    6.23
  -6  -9  -1    6.57    6.54
  -6  -9  -1    1.10    2.01
  -6  -9  -2    5.41    4.72
  -6  -9  -3    4.78    4.35
  -6  -9  -4   -3.96    5.45
  -6 -10  14    3.86    4.02
  -6 -10  13  -12.06    8.38
  -6 -10  12    7.37    6.50
  -6 -10  11   13.94    9.80
  -6 -10  10   -1.53    6.69
  -6 -10   9    5.86    4.60
  -6 -10   8   -2.68    4.36
  -6 -10   7   10.78    7.59
  -6 -10   6    5.62    6.02
  -6 -10   5   -5.25    4.99
  -6 -10   4   -6.59    5.38
  -6 -10   3   -9.66    6.15
  -6 -10   2   -7.50    5.96
  -6 -10   2    1.80    2.34
  -6 -10   1   -8.06    6.42
  -6 -10   0  -13.23    8.05
  -6 -10  -1   -5.42    7.52
  -6 -11  11   -1.39    3.90
  -6 -11  10    7.81    6.99
  -6 -11   9    5.33    6.63
  -6 -11   8  -12.46    7.66
  -6 -11   7   -4.67    4.86
  -6 -11   6    8.12    5.28
  -6 -11   5  -10.34    6.49
  -6 -11   4    9.78    6.94
   7 -13  -2  -16.42    9.11
   7 -13  -1   -9.57    7.48
   7 -13   0   -2.86    5.17
   7 -13   1    6.52    8.14
   7 -13   2  -12.31    8.03
   7 -13   3   -4.24    5.71
   7 -13   4   -3.64    5.39
   7 -12  -6   -6.66    6.98
   7 -12  -5    6.10    6.43
   7 -12  -4    3.10    5.58
   7 -12  -3   10.13    7.12
   7 -12  -2  -13.66    8.02
   7 -12  -1   -0.28    7.00
   7 -12   0  -10.45    7.07
   7 -12   1   -5.70    5.82
   7 -12   2  -15.57    8.13
   7 -12   3   -1.07    5.23
   7 -12   4    1.31    4.10
   7 -12   5   -4.66    5.41
   7 -12   6   -6.69    6.14
   7 -12   7    1.66    3.94
   7 -11  -8    9.73    5.29
   7 -11  -7  -16.38    9.38
   7 -11  -6    3.38    7.17
   7 -11  -5    2.16    4.99
   7 -11  -4   12.61    9.81
   7 -11  -3   -7.65    6.53
   7 -11  -2   -3.78    4.86
   7 -11  -1    7.13    7.88
   7 -11   0  -10.32    6.93
   7 -11   1   10.18    7.24
   7 -11   2    0.15    3.27
   7 -11   3   -1.01    4.28
   7 -11   4   17.56    8.74
   7 -11   5   16.64    7.36
   7 -11   6   19.92    9.35
   7 -11   7    7.08    6.05
   7 -11   8    1.60    5.16
   7 -11   9    2.63    3.71
   7 -10  -8  -16.89    9.12
   7 -10  -7   15.52    9.48
  -7  10   7   -4.65    5.73
   7 -10  -6   -7.56    6.52
  -7  10   6    1.08    4.62
   7 -10  -5    6.53    7.00
  -7  10   5   10.08   10.14
   7 -10  -4   11.24    8.66
  -7  10   4   11.20    7.04
   7 -10  -3    4.87    3.92
  -7  10   3   -2.98    7.56
   7 -10  -2    9.68    8.39
  -7  10   2   -0.07    7.23
   7 -10  -1   29.81   10.94
   7 -10   0   -0.76    4.03
   7 -10   1    0.21    3.74
   7 -10   2   -8.57    5.92
   7 -10   3    4.44    3.52
   7 -10   4   -2.53    3.21
   7 -10   5   18.97    7.88
   7 -10   6    9.84    6.01
   7 -10   7    0.70    5.16
   7 -10   8    9.94    5.48
   7 -10   9   -9.47    6.16
   7 -10  10   17.93    8.39
  -7   9  12    3.79    5.21
  -7   9  11    2.91    5.35
  -7   9  10   -2.57    4.47
  -7   9   9   -5.70    7.44
   7  -9  -8   19.24   11.34
  -7   9   8  -11.59    8.03
   7  -9  -7  -20.94    9.04
  -7   9   7    5.81    3.80
   7  -9  -6   11.03    7.55
  -7   9   6    5.95    7.02
   7  -9  -5    8.32    7.71
  -7   9   5   -0.90    4.35
   7  -9  -4   13.97    6.61
  -7   9   4   16.09    9.00
   7  -9  -3   -5.83    4.97
  -7   9   3    5.46    6.89
   7  -9  -2   22.64    8.64
  -7   9   2   18.18    9.34
   7  -9  -1   10.38    7.16
  -7   9   1    8.27    6.84
   7  -9   0    8.60    6.50
  -7   9   0   -6.45    6.70
   7  -9   1   25.77    9.36
  -7   9  -1   12.46    8.19
   7  -9   2   -0.14    3.73
  -7   9  -2   -7.79    6.26
   7  -9   3   25.19    8.17
  -7   9  -3   26.49   10.28
   7  -9   4   -0.18    3.43
  -7   9  -4   -5.50    5.36
   7  -9   5    3.21    3.92
   7  -9   6    8.70    4.86
   7  -9   7   -9.51    5.70
   7  -9   8    5.31    5.06
   7  -9   9   -3.83    4.24
   7  -9  10    0.70    3.85
   7  -9  11   -4.26    4.56
  -7   8  13    4.67    6.81
  -7   8  12   -0.77    3.94
  -7   8  11   -5.62    8.80
  -7   8  10   11.26    9.01
  -7   8   9  -13.71    8.40
   7  -8  -8    3.98    4.15
  -7   8   8   10.08    7.76
   7  -8  -7    1.46    3.80
  -7   8   7    6.46    6.59
   7  -8  -6   13.22    7.27
  -7   8   6    3.41    4.28
   7  -8  -5    0.38    3.52
  -7   8   5    8.63    4.82
   7  -8  -4    4.66    4.83
  -7   8   4   -2.19    6.80
   7  -8  -3   -7.28    5.45
  -7   8   3   -9.10    6.68
   7  -8  -2   34.71    9.46
  -7   8   2   17.66    8.09
   7  -8  -1   21.06    7.68
  -7   8   1   23.61   10.84
   7  -8   0   -7.24    5.41
  -7   8   0    3.25    5.26
   7  -8   1   48.03   11.04
  -7   8  -1   29.89   10.81
   7  -8   2   24.17    8.53
  -7   8  -2   18.16    7.51
   7  -8   3    0.52    3.83
  -7   8  -3   -2.86    4.33
   7  -8   4   -1.13    3.73
  -7   8  -4   -0.58    3.28
   7  -8   5   17.71    7.07
  -7   8  -5    8.52    6.31
   7  -8   6   -0.21    3.32
  -7   8  -6    7.13    6.08
   7  -8   7    1.88    2.95
   7  -8   8   -0.44    4.72
   7  -8   9   -9.93    7.60
   7  -8  10   18.98    8.38
   7  -8  11    4.06    3.36
   7  -8  12    3.89    4.92
  -7   7  14    2.16    6.50
  -7   7  13  -10.63    7.91
  -7   7  12   -4.40    5.74
  -7   7  11    2.57    5.59
  -7   7  10    5.55    7.21
  -7   7   9   -0.37    3.88
   7  -7  -8   16.02    7.58
  -7   7   8   16.87    8.33
   7  -7  -7  -12.26    8.23
  -7   7   7   -3.24    5.18
   7  -7  -6   21.44    7.59
  -7   7   6   19.44    9.38
   7  -7  -5   35.11    9.39
  -7   7   5   12.82    8.54
   7  -7  -4   13.65    6.00
  -7   7   4    9.03    6.89
   7  -7  -3    5.75    3.84
  -7   7   3    4.05    6.39
   7  -7  -2   12.66    5.33
  -7   7   2    8.00    6.70
   7  -7  -1    5.23    4.33
  -7   7   1  -10.33    7.06
   7  -7   0   15.62    5.75
  -7   7   0   -2.29    6.88
   7  -7   1   12.20    6.20
  -7   7  -1   -4.15    5.41
   7  -7   2   -1.66    3.82
  -7   7  -2   -0.45    3.15
   7  -7   3   56.69   11.15
  -7   7  -3   56.70   13.69
   7  -7   4   -2.91    3.87
  -7   7  -4    3.12    3.92
   7  -7   5   27.30    7.54
  -7   7  -5   22.83    8.20
   7  -7   6    4.45    4.43
  -7   7  -6   -1.23    3.99
   7  -7   7   -0.75    3.14
  -7   7  -7    2.33    2.84
   7  -7   8   -0.52    2.59
  -7   7  -8    2.54    3.42
   7  -7   9   -4.10    4.74
   7  -7  10   -0.04    3.29
   7  -7  11    1.66    4.09
   7  -7  12   18.98    8.09
  -7   6  15    2.64    4.72
  -7   6  14    0.02    5.87
  -7   6  13    2.64    4.28
  -7   6  12    7.57    6.80
  -7   6  11   12.32    7.68
  -7   6  10    2.82    4.03
   7  -6  -9   22.78    9.44
  -7   6   9   17.80    9.18
   7  -6  -8    6.43    3.72
  -7   6   8   12.36    8.36
   7  -6  -7    6.18    5.48
  -7   6   7   14.38    9.36
   7  -6  -6   31.39    7.88
  -7   6   6   17.17    8.63
   7  -6  -5   14.31    4.15
  -7   6   5   10.69    8.56
   7  -6  -4   39.32    7.89
  -7   6   4   20.89    9.23
   7  -6  -3   24.43    7.13
  -7   6   3    1.48    3.96
   7  -6  -2   42.80    9.16
  -7   6   2   36.02   11.40
   7  -6  -1    7.11    5.16
  -7   6   1   -5.00    5.56
   7  -6   0   -2.86    2.76
  -7   6   0   -7.39    4.26
   7  -6   1    2.23    2.31
  -7   6  -1   -0.09    2.64
  -7   6  -2   14.75    6.46
   7  -6   2    2.99    2.40
  -7   6  -2    6.42    5.54
  -7   6  -3   -7.64    4.68
   7  -6   3    6.25    3.82
  -7   6  -3   -1.52    3.53
   7  -6   4    1.08    2.40
  -7   6  -4   -6.19    6.01
   7  -6   5   67.71   11.53
  -7   6  -5   59.44   12.98
   7  -6   6   -1.97    2.87
  -7   6  -6   -4.84    3.19
   7  -6   7   10.38    5.03
  -7   6  -7   10.55    6.03
   7  -6   8   -3.56    4.55
  -7   6  -8   15.16    7.09
   7  -6   9    3.27    3.91
   7  -6  10   49.59   11.30
   7  -6  11    8.41    5.00
   7  -6  12    1.72    4.27
  -7   5  16   -3.21    5.92
  -7   5  15    5.12    6.52
  -7   5  14    4.81    6.84
  -7   5  13    3.78    4.88
  -7   5  12  -15.92    8.73
  -7   5  11    4.36    5.15
  -7   5  10   -5.17    7.52
   7  -5  -9   22.67    7.82
  -7   5   9   28.92   11.31
   7  -5  -8    4.82    4.22
  -7   5   8   -1.69    4.42
  -7   5   7   17.26    7.96
   7  -5  -7   31.14    7.16
   7  -5  -6  101.82   11.60
  -7   5   6   71.16   16.41
   7  -5  -5   47.57    8.05
  -7   5   5   10.95    7.55
   7  -5  -4   43.64    7.01
  -7   5   4   32.18   10.54
  -7   5   3   11.15    4.43
  -7   5   3   14.68    7.12
   7  -5  -2    8.28    3.67
  -7   5   2    3.71    4.59
  -7   5   2   -2.44    3.69
   7  -5  -1   20.23    5.70
  -7   5   1   13.88    4.82
  -7   5   1   19.70    7.84
   7  -5   0   12.55    5.20
  -7   5   0    0.49    3.07
  -7   5   0   14.76    6.56
   7  -5   1    0.38    1.89
  -7   5  -1    3.83    3.86
   7  -5   2    0.07    1.96
  -7   5  -2    2.71    3.09
  -7   5  -2    3.28    3.44
   7  -5   3   -0.17    2.90
  -7   5  -3    7.92    5.46
  -7   5  -3   -2.96    5.18
  -7   5  -4    6.91    4.27
   7  -5   4    0.28    2.90
  -7   5  -5   64.98   13.70
   7  -5   5   59.77   10.29
  -7   5  -6    4.05    4.28
   7  -5   6    9.99    3.97
  -7   5  -7   42.30   10.57
   7  -5   7   46.35    9.72
  -7   5  -8    1.92    3.92
   7  -5   8    9.48    3.97
   7  -5   9    8.77    4.86
   7  -5  10    2.04    3.78
   7  -5  11    7.39    5.46
   7  -5  12   11.53    6.19
  -7   4  17   -7.44    6.98
  -7   4  16    6.40    6.48
  -7   4  15   11.62    7.76
  -7   4  14    4.49    5.41
  -7   4  13    0.60    3.54
  -7   4  12   -7.87    6.31
  -7   4  11    5.79    4.88
  -7   4  10   -3.73    3.35
   7  -4 -10    5.09    4.17
  -7   4   9    1.33    4.99
   7  -4  -9    2.63    2.53
  -7   4   8   -3.78    5.28
   7  -4  -8   -1.34    1.90
   7  -4  -8    1.61    1.90
   7  -4  -7   63.62    7.46
  -7   4   7   62.96   14.96
  -7   4   6   -4.82    6.39
   7  -4  -6   12.48    3.77
  -7   4   5   -6.72    7.07
   7  -4  -5    5.30    2.65
  -7   4   4   23.74    9.76
   7  -4  -4   30.89    5.38
  -7   4   3   -0.72    3.27
   7  -4  -3   12.05    4.23
  -7   4   2   24.73    9.59
   7  -4  -2   19.44    4.32
  -7   4   2   17.81    4.40
  -7   4   1   -2.32    2.32
   7  -4  -1    7.14    3.05
  -7   4   1    6.02    5.40
  -7   4   0    1.09    2.08
  -7   4   0    3.73    3.28
   7  -4   0    2.63    1.72
  -7   4  -1    3.43    1.67
  -7   4  -1    4.71    5.77
   7  -4   1    5.71    3.29
  -7   4  -2    7.15    5.67
   7  -4   2    1.93    2.33
  -7   4  -3    4.35    2.48
   7  -4   3    2.72    1.97
  -7   4  -4    8.74    5.70
  -7   4  -4    5.99    4.13
   7  -4   4    9.56    3.81
  -7   4  -5   62.47   13.15
   7  -4   5   43.82    8.64
  -7   4  -6   34.67    9.73
   7  -4   6   34.55    7.59
  -7   4  -7   45.02   10.96
   7  -4   7   51.25    9.97
  -7   4  -8   -0.05    2.92
   7  -4   8   -6.15    4.18
   7  -4   9    4.18    3.82
   7  -4  10   15.73    6.56
   7  -4  11   -1.38    2.63
   7  -4  12   11.81    6.92
  -7   4 -12    0.08    4.40
  -7   3  17    0.32    4.58
  -7   3  16   35.57   13.81
  -7   3  15    4.63    5.76
  -7   3  14    8.00    6.76
  -7   3  13   -3.70    6.60
  -7   3  12   -1.15    3.81
  -7   3  11    6.47    5.50
   7  -3 -10    0.76    1.63
  -7   3  10    4.17    4.66
   7  -3  -9    5.91    1.73
  -7   3   9    0.48    5.62
  -7   3   8   -2.26    4.29
  -7   3   7    4.05    4.42
  -7   3   6    1.39    2.99
  -7   3   5   -3.62    5.50
   7  -3  -4    3.16    0.88
  -7   3   4    5.46    3.59
   7  -3  -3    6.23    2.01
  -7   3   3   -1.10    5.16
  -7   3   2   55.89   13.56
   7  -3  -2   50.07    5.23
   7  -3  -1   15.11    3.45
  -7   3   1    4.33    4.31
  -7   3   1    5.69    2.65
  -7   3   1    6.44    3.17
  -7   3   0   18.23    4.33
  -7   3   0   37.50   10.86
  -7   3   0   23.26    5.20
   7  -3   0   32.87    5.09
  -7   3  -1    7.23    4.01
  -7   3  -1    2.84    1.86
   7  -3   1    2.25    1.52
   7  -3   2    2.70    2.07
  -7   3  -2    1.85    4.16
   7  -3   3    0.67    1.64
  -7   3  -3   -3.26    2.88
  -7   3  -3   -1.33    3.54
   7  -3   4    5.33    2.55
  -7   3  -4    4.51    2.90
  -7   3  -4    9.42    5.27
   7  -3   5   39.46    8.12
  -7   3  -5   42.57   11.47
  -7   3  -6    1.83    4.01
  -7   3  -6   22.84    8.28
   7  -3   6   15.77    5.53
  -7   3  -7    5.18    2.86
  -7   3  -7   19.36    6.57
   7  -3   7   16.48    5.95
  -7   3  -8    5.54    4.01
  -7   3  -8   -0.31    4.61
   7  -3   8    7.03    4.37
   7  -3   9    0.79    3.22
  -7   3  -9    5.55    3.93
   7  -3  10    8.55    4.74
  -7   3 -10    9.09    5.52
   7  -3  11   22.26    7.87
  -7   3 -11    7.36    5.17
   7  -3  12    6.06    5.19
  -7   3 -12    0.11    3.13
  -7   2  18    5.55    7.51
  -7   2  17    2.83    5.13
  -7   2  16   -4.08    6.11
  -7   2  15    4.36    3.94
  -7   2  14   16.62    9.15
  -7   2  13    1.14    4.04
  -7   2  12    1.65    5.04
  -7   2  11    2.33    3.50
  -7   2  10   24.71   10.58
  -7   2   9   -5.52    6.36
  -7   2   8   -1.07    4.66
  -7   2   7   -0.33    3.29
  -7   2   6    7.99    6.34
  -7   2   5    5.69    4.36
  -7   2   4   14.16    7.88
  -7   2   3   -0.90    3.44
  -7   2   2   26.41    9.65
  -7   2   1   43.19   12.20
  -7   2   0   35.74    5.39
  -7   2   0   53.30    8.63
  -7   2  -1   -2.50    4.17
  -7   2  -2    3.03    3.21
   7  -2   2   17.35    4.73
  -7   2  -2   13.47    5.04
  -7   2  -2   21.61    8.25
  -7   2  -3    1.22    2.25
  -7   2  -3    7.07    6.02
   7  -2   3    1.21    2.08
  -7   2  -4    2.70    2.16
  -7   2  -4    0.15    2.79
   7  -2   4   -9.02    3.84
  -7   2  -4   -6.68    4.47
  -7   2  -5   24.42    8.67
   7  -2   5   15.49    5.51
  -7   2  -5    8.31    5.49
  -7   2  -6   15.66    7.30
   7  -2   6   11.21    4.88
  -7   2  -6    5.21    2.95
  -7   2  -7   20.32    7.31
   7  -2   7   11.33    5.24
  -7   2  -7    4.55    3.47
  -7   2  -8    9.01    4.41
  -7   2  -8   21.19    9.60
  -7   2  -9   -8.59    5.38
  -7   2 -10    3.52    4.05
  -7   2 -11   13.87    6.63
  -7   2 -12    0.01    3.37
  -7   1  18   12.17    8.74
  -7   1  17    0.60    7.10
  -7   1  16   -6.07    7.37
  -7   1  15   -5.59    7.95
  -7   1  14   21.53   11.93
  -7   1  13    1.61    3.52
  -7   1  12    9.32    6.62
  -7   1  11   18.27    8.92
  -7   1  10   12.05    6.83
  -7   1   9    9.92    5.84
  -7   1   8   -1.23    5.35
  -7   1   7   13.73    7.40
  -7   1   6    7.43    5.81
  -7   1   5   36.67   11.04
  -7   1   4    6.96    6.22
  -7   1   3   -0.07    5.46
  -7   1   2    2.62    4.20
  -7   1   1   56.37   13.72
  -7   1   0   15.63    3.62
  -7   1   0   48.08   12.27
  -7   1  -1    4.25    3.21
  -7   1  -1    4.78    2.13
  -7   1  -2   51.87    9.65
  -7   1  -2   78.58   15.70
  -7   1  -3  -16.67    6.61
  -7   1  -3   -1.46    2.75
  -7   1  -4   -6.40    5.90
  -7   1  -4    4.30    5.36
  -7   1  -5   16.49    6.20
  -7   1  -5   31.08    9.77
  -7   1  -6    5.09    4.56
  -7   1  -6    9.26    4.90
  -7   1  -7   -0.54    4.80
  -7   1  -7    0.19    3.81
  -7   1  -8    8.99    4.22
  -7   1  -8   16.84    7.54
  -7   1  -9   -0.37    5.36
  -7   1 -10    3.60    5.92
  -7   1 -11    9.49    6.49
  -7   0  18    6.87    4.35
  -7   0  17    0.08    3.65
  -7   0  16    3.04    4.41
  -7   0  15   -1.61    4.48
  -7   0  14   22.40   11.00
  -7   0  13    0.33    3.35
  -7   0  12   -1.48    4.24
  -7   0  11    7.95    7.60
  -7   0  10    1.10    3.75
  -7   0   9  -11.48    7.06
  -7   0   8    1.06    2.91
  -7   0   7   75.97   16.99
  -7   0   6   -5.00    6.21
  -7   0   5   32.42   10.95
  -7   0   4    1.06    3.13
  -7   0   3   -2.12    3.86
  -7   0   2    8.44    5.91
  -7   0   1   39.67   12.08
  -7   0   0   20.20    5.39
  -7   0   0   38.60   11.61
  -7   0  -1   16.60    5.23
  -7   0  -1   25.99    8.35
  -7   0  -2    9.88    5.44
  -7   0  -2   20.87    9.03
  -7   0  -3   -0.89    3.85
  -7   0  -3    6.01    5.54
  -7   0  -4    0.78    3.11
  -7   0  -4    3.41    5.00
  -7   0  -5   11.15    4.85
  -7   0  -5   24.53    9.07
  -7   0  -6    0.98    3.06
  -7   0  -6    3.03    3.76
  -7   0  -7   12.62    6.81
  -7   0  -7   12.70    5.59
  -7   0  -8    3.46    4.34
  -7   0  -8   17.51    8.02
  -7   0  -9    1.72    4.89
  -7   0 -10    0.47    3.70
  -7   0 -11   -0.59    3.70
  -7  -1  18   -3.86    4.37
  -7  -1  17    1.33    3.88
  -7  -1  16   -1.87    5.66
  -7  -1  15    1.76    4.81
  -7  -1  14    7.81    7.61
  -7  -1  13    1.98    3.92
  -7  -1  12    6.29    6.27
  -7  -1  11    1.54    4.47
  -7  -1  10   14.28    8.01
  -7  -1   9    4.87    4.76
  -7  -1   8   -2.63    6.33
  -7  -1   7   48.96   14.17
  -7  -1   6   39.57   12.24
  -7  -1   5   36.38   12.09
  -7  -1   4   18.48    7.91
  -7  -1   3   -2.98    4.05
  -7  -1   2   -1.94    4.00
  -7  -1   1    1.08    3.71
  -7  -1   1   -0.12    1.55
  -7  -1   0   14.47    7.98
  -7  -1   0    2.94    2.48
  -7  -1  -1   41.95   12.65
  -7  -1  -1   36.17    7.94
  -7  -1  -2   14.95    6.81
  -7  -1  -2   -9.74    7.43
  -7  -1  -3   20.79    8.45
  -7  -1  -3   10.57    5.70
  -7  -1  -4    6.67    4.80
  -7  -1  -4  -10.42    6.74
  -7  -1  -5   21.13    8.96
  -7  -1  -5    6.34    3.51
  -7  -1  -6   -0.96    3.15
  -7  -1  -6   -2.73    5.16
  -7  -1  -7   18.63    8.59
  -7  -1  -7   31.08    9.64
  -7  -1  -8    7.96    5.25
  -7  -1  -8   36.20   11.41
  -7  -1  -9  -16.32    8.03
  -7  -1 -10   -7.35    5.69
  -7  -2  18   10.79    8.10
  -7  -2  17   11.05    8.56
  -7  -2  16   -2.09    6.42
  -7  -2  15   -0.23    3.69
  -7  -2  14    8.22    7.20
  -7  -2  13    4.38    3.38
  -7  -2  12    6.25    6.09
  -7  -2  11    7.60    5.35
  -7  -2  10   27.44   10.73
  -7  -2   9   -0.71    5.98
  -7  -2   8    3.38    4.71
  -7  -2   7    4.99    4.82
  -7  -2   6   19.42    9.83
  -7  -2   5   74.47   16.79
  -7  -2   4    3.64    3.34
  -7  -2   3    6.34    5.94
  -7  -2   2   15.36    8.08
  -7  -2   1    8.27    6.23
  -7  -2   1   -5.95    2.55
  -7  -2   0   -1.21    2.69
  -7  -2   0   -2.33    3.98
  -7  -2  -1    4.02    4.41
  -7  -2  -1   11.73    6.50
  -7  -2  -2   -1.90    3.41
  -7  -2  -2    4.07    3.09
  -7  -2  -3   15.22    7.12
  -7  -2  -3   18.43    8.24
  -7  -2  -4  -13.69    7.11
  -7  -2  -4    1.75    4.32
  -7  -2  -5  -23.52    9.17
  -7  -2  -5   13.23    7.60
  -7  -2  -6   40.81   12.51
  -7  -2  -6   70.72   16.43
  -7  -2  -7    0.07    5.73
  -7  -2  -7   21.96    8.53
  -7  -2  -8   15.61    6.94
  -7  -2  -9    0.64    4.73
  -7  -3  18    6.79    7.87
  -7  -3  17   13.18   10.46
  -7  -3  16    1.70    3.95
  -7  -3  15    4.05    5.13
  -7  -3  14    3.91    7.74
  -7  -3  13   -6.40    7.09
  -7  -3  12   17.84   10.66
  -7  -3  11    3.34    4.52
  -7  -3  10   13.76    6.31
  -7  -3   9    0.04    3.38
  -7  -3   8   -4.61    5.91
  -7  -3   7   -0.04    5.06
  -7  -3   6   25.27   10.29
  -7  -3   5   54.40   14.33
  -7  -3   4    0.70    4.85
  -7  -3   3    8.96    5.68
  -7  -3   2    6.41    5.38
  -7  -3   1   -4.14    6.58
  -7  -3   0   16.82    8.24
  -7  -3   0    8.22    3.55
  -7  -3  -1    2.89    4.18
  -7  -3  -1   -1.50    4.29
  -7  -3  -2    1.95    4.23
  -7  -3  -2   -1.77    4.10
  -7  -3  -3   40.59   13.10
  -7  -3  -3   21.65    8.88
  -7  -3  -4    2.40    5.89
  -7  -3  -4  -18.61    8.47
  -7  -3  -5   17.83    7.43
  -7  -3  -5    0.30    5.71
  -7  -3  -6   12.64    7.47
  -7  -3  -6   12.06    8.47
  -7  -3  -7   -1.24    3.35
  -7  -3  -7  -15.99    8.28
  -7  -3  -8   14.88    9.53
  -7  -3  -9    4.63    5.77
  -7  -4  17   -4.26    6.08
  -7  -4  16   -0.02    4.60
  -7  -4  15   -0.44    4.17
  -7  -4  14    5.55    6.13
  -7  -4  13    9.46    8.30
  -7  -4  12   21.02    9.78
  -7  -4  11   -5.55    6.72
  -7  -4  10   16.13    8.15
  -7  -4   9    3.58    6.11
  -7  -4   8   -0.38    3.58
  -7  -4   7    5.35    5.75
  -7  -4   6   15.43    7.44
  -7  -4   5   26.04   10.64
  -7  -4   4   20.94    9.45
  -7  -4   3   16.66    9.13
  -7  -4   2   -7.55    6.23
  -7  -4   1   10.07    6.03
  -7  -4   0    5.49    3.35
  -7  -4  -1    2.40    5.10
  -7  -4  -2    5.70    4.26
  -7  -4  -3   27.55    9.95
  -7  -4  -3   23.59    9.80
  -7  -4  -4   -9.72    6.56
  -7  -4  -4  -19.70    8.89
  -7  -4  -5   23.15    9.08
  -7  -4  -5    5.66    6.46
  -7  -4  -6    1.66    3.41
  -7  -4  -6    7.53    7.12
  -7  -4  -7   -1.11    4.73
  -7  -5  17    6.44    8.12
  -7  -5  16   -7.53    7.33
  -7  -5  15    6.76    7.32
  -7  -5  14   -2.72    6.32
  -7  -5  13    2.71    4.77
  -7  -5  12   -1.06    6.09
  -7  -5  11   -1.09    3.38
  -7  -5  10   33.91   12.48
  -7  -5   9   -0.90    4.83
  -7  -5   8    7.01    6.28
  -7  -5   7   -0.29    5.09
  -7  -5   6    5.65    7.78
  -7  -5   5    4.51    2.69
  -7  -5   4   14.19    7.58
  -7  -5   3    1.01    3.42
  -7  -5   2    1.09    5.26
  -7  -5   1   -6.25    5.26
  -7  -5   0    4.52    4.37
  -7  -5  -1   15.52    7.99
  -7  -5  -2    4.52    3.69
  -7  -5  -3   23.28    8.79
  -7  -5  -4    0.08    3.42
  -7  -5  -5   15.86    8.69
  -7  -5  -6    2.42    3.72
  -7  -6  16   -2.96    9.55
  -7  -6  15   -0.37    7.74
  -7  -6  14    2.99    5.88
  -7  -6  13    1.50    3.32
  -7  -6  12    2.50    5.07
  -7  -6  11   28.86   11.77
  -7  -6  10    1.16    4.84
  -7  -6   9    1.91    4.15
  -7  -6   8   -5.25    5.26
  -7  -6   7   -0.36    2.67
  -7  -6   6   -5.46    5.55
  -7  -6   5   -2.51    4.65
  -7  -6   4    8.97    5.38
  -7  -6   3   -3.71    6.77
  -7  -6   2   -4.77    4.86
  -7  -6   1    6.54    4.35
  -7  -6   0    2.41    3.56
  -7  -6  -1   11.40    6.64
  -7  -6  -2    3.65    2.65
  -7  -6  -3   23.70    9.88
  -7  -6  -4   -8.20    7.52
  -7  -6  -5    0.45    3.04
  -7  -7  15   -4.10    5.82
  -7  -7  14  -12.16    8.68
  -7  -7  13  -17.55    9.87
  -7  -7  12    4.37    6.00
  -7  -7  11    9.52    8.06
  -7  -7  10   30.11   12.40
  -7  -7   9  -12.34    7.61
  -7  -7   8    3.01    3.13
  -7  -7   7   -0.11    2.68
  -7  -7   6    7.86    6.55
  -7  -7   5    9.74    6.87
  -7  -7   4   -1.74    3.78
  -7  -7   3   16.46    8.36
  -7  -7   2   15.23    7.31
  -7  -7   1    3.16    2.63
  -7  -7   0    9.67    4.70
  -7  -7  -1  -14.19    7.47
  -7  -7  -2   -1.66    3.45
  -7  -7  -3    9.58    6.20
  -7  -8  14  -17.67   10.28
  -7  -8  13   -4.07    5.67
  -7  -8  12    0.15    6.85
  -7  -8  11    2.33    4.25
  -7  -8  10    0.09    3.49
  -7  -8   9   11.59    8.15
  -7  -8   8    6.53    6.06
  -7  -8   7   -2.25    6.87
  -7  -8   6   -7.83    7.10
  -7  -8   5   10.41    6.53
  -7  -8   4    5.92    4.82
  -7  -8   3  -13.85    7.58
  -7  -8   2  -10.60    6.85
  -7  -8   1    1.90    3.49
  -7  -8   0   -1.07    3.12
  -7  -8  -1  -20.68    8.90
  -7  -9  11    7.71    5.66
  -7  -9  10    8.82    7.75
  -7  -9   9    8.04    7.15
  -7  -9   8    4.96    4.85
  -7  -9   7   14.11    8.75
  -7  -9   6   -1.39    3.48
  -7  -9   5   -6.50    5.72
  -7  -9   4    4.75    4.98
  -7  -9   3    8.82    5.25
   8 -11  -2   -6.82    6.26
   8 -11  -1   -1.52    7.72
   8 -11   0   -6.01    5.79
   8 -11   1    3.80    5.62
  -8  10   6    3.77    3.96
  -8  10   5   -9.83    7.88
  -8  10   4   -6.03    6.35
  -8  10   3    2.87    6.10
  -8  10   2    0.64    4.79
  -8  10   1    1.47    4.31
   8 -10  -1   12.26    7.92
  -8  10   0    5.98    7.78
   8 -10   0   17.90    9.22
  -8  10  -1   10.44    9.06
   8 -10   1    3.55    4.46
   8 -10   2  -10.64    6.60
   8 -10   3    5.84    4.90
   8 -10   4    1.37    4.51
   8 -10   5    1.79    4.95
  -8   9   8   16.83   10.56
  -8   9   7   -5.93    6.29
  -8   9   6    5.41    4.24
  -8   9   5  -11.56    8.02
  -8   9   4   -3.08    5.14
  -8   9   3   12.62    9.15
  -8   9   2  -15.16    8.79
   8  -9  -2    4.74    5.06
  -8   9   1   -3.97    5.28
   8  -9  -1    2.72    4.26
  -8   9   0  -19.31    9.55
   8  -9   0    2.49    4.82
  -8   9  -1    1.60    4.07
   8  -9   1   -1.55    3.57
  -8   9  -2    3.11    4.72
   8  -9   2   -0.31    2.91
  -8   9  -3   -3.41    4.92
   8  -9   3    7.59    5.02
  -8   9  -4   -4.40    7.16
   8  -9   4    1.44    4.18
  -8   9  -5   17.47    8.17
   8  -9   5   11.27    6.98
   8  -9   6    4.11    3.15
  -8   8  10   -3.56    5.59
  -8   8   9   -6.94    8.51
  -8   8   8    3.62    5.31
  -8   8   7   -4.55    5.70
  -8   8   6  -12.38    8.22
  -8   8   5    1.92    4.40
  -8   8   4    7.27    6.58
  -8   8   3   -3.57    7.00
  -8   8   2  -11.75    7.60
  -8   8   1    4.32    4.89
   8  -8  -1   13.68    6.73
  -8   8   0   -4.33    4.95
   8  -8   0    4.52    5.20
  -8   8  -1  -12.16    7.51
   8  -8   1   -0.43    2.87
  -8   8  -2    8.51    7.04
   8  -8   2    0.33    2.95
  -8   8  -3   -5.12    5.33
   8  -8   3   -2.38    4.03
  -8   8  -4   -6.64    6.54
   8  -8   4    1.51    3.49
  -8   8  -5   16.52    8.16
   8  -8   5   19.51    7.40
  -8   8  -6    7.49    5.39
   8  -8   6    7.17    5.36
   8  -8   7   21.96    8.04
  -8   7  11  -10.78    8.05
  -8   7  10    3.29    4.99
  -8   7   9    4.40    4.47
  -8   7   8   14.21    9.39
  -8   7   7   -3.11    4.06
  -8   7   6    5.65    6.01
  -8   7   5    3.08    3.57
  -8   7   4   12.28    8.34
  -8   7   3    3.14    3.42
  -8   7   2   17.79    8.45
   8  -7  -2    9.13    4.78
  -8   7   1   12.99    8.24
   8  -7  -1    1.54    4.30
  -8   7   0   15.95    8.08
   8  -7   0   21.59    7.06
  -8   7  -1    5.56    5.25
   8  -7   1    6.10    3.80
  -8   7  -2   -0.50    5.04
   8  -7   2  -12.13    5.05
  -8   7  -3   -8.43    6.22
   8  -7   3   -0.57    4.01
  -8   7  -4    5.17    2.69
   8  -7   4    2.04    2.30
  -8   7  -5   12.05    7.58
   8  -7   5   12.32    5.27
  -8   7  -6    3.51    6.33
   8  -7   6   -0.63    2.94
   8  -7   7   21.95    8.18
   8  -7   8    1.05    3.43
  -8   6  12    4.82    8.76
  -8   6  11    5.71    4.82
  -8   6  10    0.02    3.41
  -8   6   9    3.52    4.77
  -8   6   8   -3.90    3.72
  -8   6   7  -17.81    9.26
  -8   6   6   -3.62    5.01
  -8   6   5   11.51    7.62
  -8   6   4    9.47    8.15
  -8   6   3   -1.82    4.01
  -8   6   2    9.69    8.20
  -8   6   1   24.42   10.39
   8  -6  -1    6.68    3.46
  -8   6   0    9.84    7.04
   8  -6   0   16.22    5.38
   8  -6   1   15.96    5.42
  -8   6  -1    3.67    5.43
   8  -6   2    8.41    4.14
  -8   6  -2    2.15    4.27
   8  -6   3    8.09    4.67
  -8   6  -3   -6.79    5.86
   8  -6   4   -0.18    2.15
  -8   6  -4    4.87    6.44
   8  -6   5   17.30    6.30
  -8   6  -5    6.41    5.42
   8  -6   6    1.47    3.15
  -8   6  -6    8.71    6.20
   8  -6   7   17.94    6.53
   8  -6   8    1.22    2.83
  -8   5  13   -0.43    3.93
  -8   5  12    0.69    7.77
  -8   5  11    1.69    4.66
  -8   5  10   10.05    7.40
  -8   5   9   -0.03    4.83
  -8   5   8   -3.17    6.37
  -8   5   7  -12.96    7.97
  -8   5   6    5.93    5.69
  -8   5   5  -13.24    7.87
  -8   5   4    1.14    3.97
  -8   5   3    9.61    7.12
  -8   5   2    0.70    3.43
  -8   5   1   -1.82    4.94
  -8   5   0   36.35   11.92
   8  -5   0   54.63    7.75
   8  -5   1    6.81    3.38
  -8   5  -1   17.91    8.22
   8  -5   2   14.37    4.27
  -8   5  -2   14.97    7.48
   8  -5   3    5.19    3.69
  -8   5  -3    8.34    4.89
   8  -5   4   -9.72    4.26
  -8   5  -4   -3.40    4.36
   8  -5   5    9.17    5.09
  -8   5  -5    9.76    6.45
   8  -5   6    4.87    3.81
  -8   5  -6   -9.51    5.92
   8  -5   7    8.64    5.59
   8  -5   8    3.31    3.49
   8  -5   9   -6.63    4.84
  -8   4  14   12.94    8.37
  -8   4  13  -11.09    8.22
  -8   4  12   -2.91    8.25
  -8   4  11    0.39    5.25
  -8   4  10   -5.75    5.91
  -8   4   9   -4.50    5.88
  -8   4   8    8.23    5.49
  -8   4   7    8.05    5.88
  -8   4   6   -6.60    7.09
  -8   4   5   -8.19    6.49
  -8   4   4    0.56    4.89
  -8   4   3   10.98    6.95
  -8   4   2   10.49    6.11
  -8   4   1   24.19   10.35
  -8   4   0   41.10   12.35
  -8   4  -1    9.06    7.14
   8  -4   2   12.85    4.10
  -8   4  -2   13.92    8.11
   8  -4   3   -5.28    3.23
  -8   4  -3    3.35    5.20
   8  -4   4    6.86    3.90
  -8   4  -4   -9.69    6.23
   8  -4   5    1.26    2.39
  -8   4  -5    4.13    4.22
   8  -4   6    2.52    3.97
  -8   4  -6  -11.10    6.38
   8  -4   7   14.13    6.62
   8  -4   8    1.10    3.33
   8  -4   9  -10.79    5.63
  -8   3  14    4.60    6.40
  -8   3  13    6.55    6.15
  -8   3  12  -17.46    9.57
  -8   3  11    8.09    7.98
  -8   3  10   20.83   10.46
  -8   3   9    8.52    5.48
  -8   3   8  -20.57    9.92
  -8   3   7    3.65    4.31
  -8   3   6    2.16    4.93
  -8   3   5   11.64    6.07
  -8   3   4   10.08    4.33
  -8   3   3   12.99    7.99
  -8   3   2  -11.07    7.09
  -8   3   1    3.27    6.49
  -8   3   0   17.53    9.18
  -8   3  -1    8.67    6.95
  -8   3  -2   23.72    9.49
  -8   3  -3   -2.16    5.41
  -8   3  -4    0.72    5.76
   8  -3   5    0.06    2.21
  -8   3  -5    6.97    5.72
  -8   3  -6   -4.22    6.17
  -8   2  15   -3.35    5.43
  -8   2  14   -6.95    6.81
  -8   2  13    1.89    4.18
  -8   2  12    2.23    3.33
  -8   2  11    3.43    6.50
  -8   2  10    9.08    5.81
  -8   2   9   -5.23    5.71
  -8   2   8    4.08    4.54
  -8   2   7   16.09    7.78
  -8   2   6   20.30    9.46
  -8   2   5   18.02    7.75
  -8   2   4    7.00    5.09
  -8   2   3   12.30    6.37
  -8   2   2   -2.17    3.86
  -8   2   1    2.84    3.75
  -8   2   0    4.34    5.38
  -8   2  -1   26.32   10.88
  -8   2  -2   13.71    8.11
  -8   2  -3   20.56    8.65
  -8   2  -4   13.39    6.42
  -8   2  -5  -10.76    6.69
  -8   2  -6   -4.04    3.78
  -8   1  15  -10.57    8.15
  -8   1  14    3.64    4.68
  -8   1  13    4.25    5.36
  -8   1  12   -7.13    6.53
  -8   1  11    0.08    3.69
  -8   1  10    2.25    4.21
  -8   1   9  -12.43    7.81
  -8   1   8  -16.75    9.04
  -8   1   7    3.44    3.50
  -8   1   6   13.24    8.14
  -8   1   5   29.90   11.34
  -8   1   4    2.98    5.01
  -8   1   3   17.85    8.63
  -8   1   2    3.59    3.53
  -8   1   1    4.78    3.90
  -8   1   0   -7.75    6.38
  -8   1  -1   25.14   10.27
  -8   1  -2   12.61    5.99
  -8   1  -3   42.06   13.50
  -8   1  -4    3.16    3.50
  -8   1  -5    2.90    3.52
  -8   1  -6    0.06    3.11
  -8   0  15    0.92    4.69
  -8   0  14    5.28    6.52
  -8   0  13  -11.86    8.44
  -8   0  12   -6.34    6.23
  -8   0  11    1.15    3.57
  -8   0  10    5.27    4.20
  -8   0   9   -4.75    8.73
  -8   0   8   -3.30    7.70
  -8   0   7    1.10    5.44
  -8   0   6    9.11    7.02
  -8   0   5   12.01    7.03
  -8   0   4   -5.32    5.33
  -8   0   3    8.65    6.57
  -8   0   2    1.46    3.74
  -8   0   1   -2.53    5.67
  -8   0   0    0.45    4.21
  -8   0  -1   16.90    7.86
  -8   0  -2  -15.32    8.39
  -8   0  -3    8.98    7.61
  -8   0  -4   14.60    8.29
  -8   0  -5   -1.71    7.22
  -8   0  -6    2.14    4.76
  -8  -1  15   15.83    8.92
  -8  -1  14    2.63    4.21
  -8  -1  13    2.11    4.34
  -8  -1  12    7.33    6.30
  -8  -1  11   14.54    9.37
  -8  -1  10   -5.95    8.07
  -8  -1   9    1.57    3.48
  -8  -1   8    5.24    6.94
  -8  -1   7  -13.77    8.17
  -8  -1   6    0.59    3.49
  -8  -1   5  -12.36    7.79
  -8  -1   4    3.32    5.17
  -8  -1   3   18.43    9.53
  -8  -1   2   11.91    8.39
  -8  -1   1    6.42    4.27
  -8  -1   0  -19.45    9.45
  -8  -1  -1   -1.06    4.81
  -8  -1  -2   50.51   15.01
  -8  -1  -3   21.43    9.61
  -8  -1  -4   23.51   10.08
  -8  -1  -5   -8.40    6.34
  -8  -1  -6    0.56    3.56
  -8  -2  15    6.10    5.82
  -8  -2  14   -2.49    6.87
  -8  -2  13   25.55   11.40
  -8  -2  12    3.94    4.21
  -8  -2  11    8.73    6.24
  -8  -2  10    4.05    5.65
  -8  -2   9   -4.60    5.53
  -8  -2   8   -3.08    4.18
  -8  -2   7   -1.77    4.44
  -8  -2   6   -1.06    4.29
  -8  -2   5    2.94    5.35
  -8  -2   4    3.71    4.09
  -8  -2   3    8.74    6.05
  -8  -2   2   -1.08    4.20
  -8  -2   1    6.66    3.39
  -8  -2   0   -9.13    6.87
  -8  -2  -1   28.49   11.34
  -8  -2  -2    8.40    5.52
  -8  -2  -3   22.31   10.42
  -8  -2  -4  -11.55    7.51
  -8  -2  -5   -5.40    5.94
  -8  -3  15    8.42    8.11
  -8  -3  14   -2.62    5.16
  -8  -3  13    5.60    6.09
  -8  -3  12    5.84    4.88
  -8  -3  11    1.98    6.33
  -8  -3  10   13.92    7.72
  -8  -3   9    2.61    4.39
  -8  -3   8    4.59    3.71
  -8  -3   7   -0.17    4.04
  -8  -3   6    9.46    6.32
  -8  -3   5    7.91    6.48
  -8  -3   4    0.72    4.24
  -8  -3   3   21.22    9.73
  -8  -3   2    3.10    3.71
  -8  -3   1    9.89    5.01
  -8  -3   0   -7.11    6.30
  -8  -3  -1   -9.09    6.95
  -8  -3  -2   -0.14    4.57
  -8  -3  -3   11.76    7.20
  -8  -3  -4    7.38    5.53
  -8  -4  14    1.70    5.50
  -8  -4  13   12.59    7.84
  -8  -4  12   11.10    9.21
  -8  -4  11   -6.61    6.51
  -8  -4  10   -0.12    3.16
  -8  -4   9    0.07    3.53
  -8  -4   8    7.10    7.68
  -8  -4   7  -15.01    8.69
  -8  -4   6  -11.71    7.53
  -8  -4   5   -6.56    6.32
  -8  -4   4   -0.35    4.03
  -8  -4   3   16.96    9.53
  -8  -4   2    4.02    4.09
  -8  -4   1    3.68    5.49
  -8  -4   0    6.90    2.97
  -8  -4  -1   -7.49    6.40
  -8  -4  -2   -2.94    4.50
  -8  -4  -3    9.79    6.12
  -8  -5  13   13.19    9.11
  -8  -5  12   -4.67    6.06
  -8  -5  11   -3.64    5.25
  -8  -5  10    7.68    7.38
  -8  -5   9    7.96    6.61
  -8  -5   8    0.24    4.29
  -8  -5   7    0.19    3.18
  -8  -5   6    8.02    7.69
  -8  -5   5    6.55    7.67
  -8  -5   4    0.15    4.73
  -8  -5   3   -8.72    6.72
  -8  -5   2    6.04    7.29
  -8  -5   1   14.06    9.21
  -8  -5   0    1.63    3.04
  -8  -5  -1    7.37    6.25
  -8  -6  11    0.46    3.83
  -8  -6  10    1.28    4.16
  -8  -6   9    2.70    4.58
  -8  -6   8    7.82    6.23
  -8  -6   7    3.37    5.67
  -8  -6   6   -3.62    4.79
  -8  -6   5   10.97    7.72
  -8  -6   4   -7.80    6.32
  -8  -6   3   -7.59    6.25
  -8  -6   2    6.88    6.40
  -8  -6   1    2.61    3.72
  -9   7   5  -10.68    7.90
  -9   7   4  -20.14   10.29
  -9   7   3    2.15    4.27
  -9   7   2   -4.08    5.24
  -9   7   1    0.65    5.10
  -9   7   0   -8.62    6.97
  -9   7  -1    4.48    5.24
  -9   6   7  -31.93   13.00
  -9   6   6   -7.98    7.14
  -9   6   5  -17.23    9.55
  -9   6   4    4.75    5.47
  -9   6   3   15.08    8.46
  -9   6   2    3.75    4.53
  -9   6   1    3.49    5.16
  -9   6   0   -2.15    4.37
  -9   6  -1   -4.05    4.99
  -9   6  -2    0.26    6.46
  -9   5   8  -20.75   10.76
  -9   5   7  -19.40   10.31
  -9   5   6   -4.78    5.64
  -9   5   5    2.60    6.02
  -9   5   4   -1.65    7.50
  -9   5   3    0.16    4.51
  -9   5   2    1.17    5.58
  -9   5   1    8.78    5.70
  -9   5   0    2.74    4.46
  -9   5  -1    3.39    5.76
  -9   5  -2   -9.49    6.97
  -9   5  -3  -18.99    9.22
  -9   4   9    1.91    6.31
  -9   4   8    5.17    3.76
  -9   4   7    6.66    3.86
  -9   4   6  -10.88    7.87
  -9   4   5    2.83    3.88
  -9   4   4   -1.39    4.15
  -9   4   3   19.92    9.64
  -9   4   2   -5.45    6.10
  -9   4   1   12.43    9.57
  -9   4   0    0.22    5.24
  -9   4  -1  -12.15    7.71
  -9   4  -2    6.49    6.05
  -9   4  -3  -13.76    8.97
  -9   3  10    0.04    5.53
  -9   3   9    5.80    4.19
  -9   3   8  -11.07    8.09
  -9   3   7  -11.73    8.19
  -9   3   6   -6.54    6.35
  -9   3   5    0.63    4.23
  -9   3   4    8.35    6.72
  -9   3   3    2.04    4.32
  -9   3   2    4.21    4.64
  -9   3   1    6.40    6.95
  -9   3   0    2.28    3.28
  -9   3  -1  -12.63    7.96
  -9   3  -2  -13.00    8.11
  -9   3  -3  -22.09   10.11
  -9   2  10  -17.49   10.14
  -9   2   9    3.02    6.06
  -9   2   8   -2.62    3.93
  -9   2   7   -6.64    6.53
  -9   2   6   -1.29    5.74
  -9   2   5   13.99    8.50
  -9   2   4    8.71    7.81
  -9   2   3   24.89   11.60
  -9   2   2    7.65    3.42
  -9   2   1   29.37   13.01
  -9   2   0    2.44    4.44
  -9   2  -1  -12.23    7.95
  -9   2  -2    5.72    4.30
  -9   2  -3   -9.94   10.01
  -9   1  10  -15.76    9.56
  -9   1   9   -5.55    6.51
  -9   1   8   11.23    7.00
  -9   1   7   -0.76    3.93
  -9   1   6   -8.52    6.99
  -9   1   5   10.17    8.74
  -9   1   4   -4.62    6.92
  -9   1   3    3.22    5.24
  -9   1   2   -4.00    5.58
  -9   1   1   21.71   11.78
  -9   1   0   -4.04    5.65
  -9   1  -1    6.73    6.06
  -9   1  -2  -14.04    8.66
  -9   0  10  -17.56   10.15
  -9   0   9   -8.35    7.28
  -9   0   8   14.28    9.55
  -9   0   7    3.91    5.19
  -9   0   6   13.32    9.54
  -9   0   5    6.27    5.63
  -9   0   4    6.83    3.49
  -9   0   3   -5.56    6.06
  -9   0   2   -9.22    7.35
  -9   0   1   -3.35    5.16
  -9   0   0    2.02    6.39
  -9   0  -1   -6.02    6.47
  -9  -1  10  -25.21   12.11
  -9  -1   9  -18.69   10.41
  -9  -1   8   -6.41    6.75
  -9  -1   7   -7.31    6.68
  -9  -1   6   -3.36    4.94
  -9  -1   5    0.51    3.25
  -9  -1   4  -24.17   11.25
  -9  -1   3    2.11    4.34
  -9  -1   2    4.37    6.19
  -9  -1   1  -10.35    7.90
  -9  -1   0  -12.02    8.58
  -9  -2   9  -12.10    8.63
  -9  -2   8    9.30    7.91
  -9  -2   7    6.87    4.39
  -9  -2   6   14.09    8.31
  -9  -2   5   -4.23    5.40
  -9  -2   4    0.95    7.53
  -9  -2   3   -9.42    7.62
  -9  -2   2   -5.87    6.17
   0   0   0    0.00    0.00


TITL g22leh149a in P-1
REM P-1 (#2 in standard setting)
CELL 0.71073   7.568039  13.747736  18.905647 103.0663  99.5638  98.4387
ZERR    2.00   0.001016   0.001410   0.002508   0.0103   0.0113   0.0106
LATT  1
SFAC C H N O Cl Zn
UNIT 86.00 64.00 4.00 10.00 4.00 2.00
REM  CrysAlisPro recorded range (K): Min=294.6; max=295.3; aver:295.0
TEMP 22
TREF
HKLF 4
END
_computing_structure_solution     'SHELXT 2018/2 (Sheldrick, 2018)'
;
_shelx_hkl_checksum   13033
