# Supplementary material for: In-situ photomechanical bending in a photosalient Zn-based coordination polymer probed by photocrystallography
Source: Commun Chem. 2025 Nov 28;8:383. doi: 10.1038/s42004-025-01769-8 (PMC12663308; doi:10.1038/s42004-025-01769-8)
Supplement: Supplementary file 6 — Supplementary Data 3 [file 42004_2025_1769_MOESM6_ESM.cif]

data_global

# SUBMISSION DETAILS
 
_publ_contact_author_name       'Hatcher, Lauren'
_publ_contact_author_address
;
School of Chemistry
Cardiff University
Main Building
Park Place 
Cardiff
CF10 3AT
United Kingdom
;
_publ_contact_author_email       'HatcherL1@cardiff.ac.uk'
_publ_requested_category          FM
_publ_section_comment
; 
?
;
_publ_section_references
;  
SHELXL: Sheldrick G. M. (2015). Acta Cryst. C71, 3-8.
SHELXT:	Sheldrick, G. M. (2015). Acta Cryst. A71, 3-8.
 
OLEX2: Dolomanov, O.V.; Bourhis, L.J.; Gildea, R.J.; Howard, J.A.K.; Puschmann,
 H., OLEX2: A complete structure solution, refinement and analysis program 
 (2009). J. Appl. Cryst., 42, 339-341.

MERCURY: Macrae, C. F., Bruno, I. J., Chisholm, J. A., Edgington,
P. R., McCabe, P., Pidcock, E., Rodriguez-Monge, L., Taylor, R.,
van de Streek, J. & Wood, P. A. (2008). J. Appl. Cryst. 41, 466-470.
;

####

data_g22leh149b
 
# start Validation Reply Form
_vrf_PLAT026_g22leh149b
;
PROBLEM: Ratio Observed / Unique Reflections (too) Low .. 27% Check
RESPONSE: The data are weak and incomplete as the crystal was severely damaged
due to irradiation with UV LEDs and crystal cracking as the [2+2] cycloaddition
reaction proceeds. These are the best data that could be obtained for the 
photoactivation level achieved.
;
_vrf_PLAT084_g22leh149b
;
PROBLEM: High wR2 Value (i.e. > 0.25) ................... 0.49 Report
RESPONSE: The data are weak and incomplete as the crystal was severely damaged
due to irradiation with UV LEDs and crystal cracking as the [2+2] cycloaddition
reaction proceeds. These are the best data that could be obtained for the 
photoactivation level achieved.
;
_vrf_PLAT082_g22leh149b
;
PROBLEM: High R1 Value .................................. 0.18 Report
RESPONSE: The model quality is low as the data quality is low, as a result of
crystal damage following the irradiation and in-situ photoreaction taking 
place in the crystal.
;
_vrf_PLAT341_g22leh149b
;
PROBLEM: Low Bond Precision on C-C Bonds ............... 0.01881 Ang.
RESPONSE: The model quality is low as the data quality is low, as a result of
crystal damage following the irradiation and in-situ photoreaction taking 
place in the crystal.
;
# start Validation Reply Form
_vrf_PLAT910_g22leh149b
;
PROBLEM: Missing # of FCF Reflection(s) Below Theta(Min). 17 Note
RESPONSE: The structure has a fairly large unit cell owing to being a
complicated MOF structure, as well as containing disorder. The diffraction 
intensity was also significantly reduced as a result of the irradiation period. 
Though repeat data collections were run and the beamstop mask checked, these 
were the best data obtained for the photocrystallography study.
;
_vrf_PLAT973_g22leh149b
;
PROBLEM: Check Calcd Positive Resid. Density on Zn1 1.52 eA-3
RESPONSE: The data are poor as the crystal was severely damaged
due to irradiation with UV LEDs and crystal cracking as the [2+2] cycloaddition
reaction proceeds. These are the best data that could be obtained for the 
photoactivation level achieved.
;
# end Validation Reply Form
 
 
_audit_creation_method            'SHELXL-2018/3'
_shelx_SHELXL_version_number      '2018/3'
_chemical_name_systematic         ?
_chemical_name_common             ?
_chemical_melting_point           ?
_chemical_formula_moiety          'C42 H27.70 Cl2 N2 O4 Zn, 0.6(C O)' 
_chemical_formula_sum             'C42.60 H27.70 Cl2 N2 O4.60 Zn' 
_chemical_formula_weight          777.44

loop_
 _atom_type_symbol
 _atom_type_description
 _atom_type_scat_dispersion_real
 _atom_type_scat_dispersion_imag
 _atom_type_scat_source
 'C'  'C'   0.0033   0.0016
 'International Tables Vol C Tables 4.2.6.8 and 6.1.1.4'
 'H'  'H'   0.0000   0.0000
 'International Tables Vol C Tables 4.2.6.8 and 6.1.1.4'
 'Cl'  'Cl'   0.1484   0.1585
 'International Tables Vol C Tables 4.2.6.8 and 6.1.1.4'
 'N'  'N'   0.0061   0.0033
 'International Tables Vol C Tables 4.2.6.8 and 6.1.1.4'
 'O'  'O'   0.0106   0.0060
 'International Tables Vol C Tables 4.2.6.8 and 6.1.1.4'
 'Zn'  'Zn'   0.2839   1.4301
 'International Tables Vol C Tables 4.2.6.8 and 6.1.1.4'
 
_space_group_crystal_system       triclinic
_space_group_IT_number            2
_space_group_name_H-M_alt         'P -1'
_space_group_name_Hall            '-P 1'
 
_shelx_space_group_comment
;
The symmetry employed for this shelxl refinement is uniquely defined
by the following loop, which should always be used as a source of
symmetry information in preference to the above space-group names.
They are only intended as comments.
;
 
loop_
 _space_group_symop_operation_xyz
 'x, y, z'
 '-x, -y, -z'
 
_cell_length_a                    7.5660(15)
_cell_length_b                    13.734(3)
_cell_length_c                    18.920(4)
_cell_angle_alpha                 103.134(17)
_cell_angle_beta                  99.466(17)
_cell_angle_gamma                 98.420(18)
_cell_volume                      1853.7(6)
_cell_formula_units_Z             2
_cell_measurement_temperature     294(2)
_cell_measurement_reflns_used     1694
_cell_measurement_theta_min       3.7680
_cell_measurement_theta_max       21.6320
 
_exptl_crystal_description        block
_exptl_crystal_colour             colourless
_exptl_crystal_density_meas       ?
_exptl_crystal_density_method     ?
_exptl_crystal_density_diffrn     1.393          
_exptl_crystal_F_000              796
_exptl_transmission_factor_min    ?
_exptl_transmission_factor_max    ?
_exptl_crystal_size_max           0.5
_exptl_crystal_size_mid           0.3
_exptl_crystal_size_min           0.25
_exptl_absorpt_coefficient_mu     0.854
_shelx_estimated_absorpt_T_min    ?
_shelx_estimated_absorpt_T_max    ?
_exptl_absorpt_correction_T_min   0.10461
_exptl_absorpt_correction_T_max   1.00000
_exptl_absorpt_correction_type    multi-scan
_exptl_absorpt_process_details
;
CrysAlisPro 1.171.41.107a (Rigaku Oxford Diffraction, 2021)
Empirical absorption correction using spherical harmonics,
implemented in SCALE3 ABSPACK scaling algorithm.
;
_exptl_absorpt_special_details    ?
_diffrn_ambient_temperature       294(2)
_diffrn_radiation_wavelength      0.71073
_diffrn_radiation_type            MoK\a
_diffrn_source                    'fine-focus sealed X-ray tube'
_diffrn_source_type               'Enhance (Mo) X-ray Source'
_diffrn_measurement_device_type   'Xcalibur, Atlas, Gemini ultra'
_diffrn_measurement_method        '\w scans'
_diffrn_detector_area_resol_mean  10.3795
_diffrn_reflns_number             12346
_diffrn_reflns_av_unetI/netI      0.2239
_diffrn_reflns_av_R_equivalents   0.1404
_diffrn_reflns_limit_h_min        -9
_diffrn_reflns_limit_h_max        8
_diffrn_reflns_limit_k_min        -17
_diffrn_reflns_limit_k_max        10
_diffrn_reflns_limit_l_min        -23
_diffrn_reflns_limit_l_max        23
_diffrn_reflns_theta_min          3.336
_diffrn_reflns_theta_max          26.371
_diffrn_reflns_theta_full         25.242
_diffrn_measured_fraction_theta_max   0.994
_diffrn_measured_fraction_theta_full  0.995
_diffrn_reflns_Laue_measured_fraction_max    0.994
_diffrn_reflns_Laue_measured_fraction_full   0.995
_diffrn_reflns_point_group_measured_fraction_max   0.994
_diffrn_reflns_point_group_measured_fraction_full  0.995
_reflns_number_total              7539
_reflns_number_gt                 2057
_reflns_threshold_expression      'I > 2\s(I)'
_reflns_Friedel_coverage          0.000
_reflns_Friedel_fraction_max      .
_reflns_Friedel_fraction_full     .
 
_reflns_special_details
;
 Reflections were merged by SHELXL according to the crystal
 class for the calculation of statistics and refinement.
 
 _reflns_Friedel_fraction is defined as the number of unique
 Friedel pairs measured divided by the number that would be
 possible theoretically, ignoring centric projections and
 systematic absences.
;
 
_computing_data_collection       'CrysAlisPro 1.171.41.107a (Rigaku OD, 2021)'
_computing_cell_refinement       'CrysAlisPro 1.171.41.107a (Rigaku OD, 2021)'
_computing_data_reduction        'CrysAlisPro 1.171.41.107a (Rigaku OD, 2021)'
_computing_structure_solution    'SHELXT-2018/2 (Sheldrick, 2018)'
_computing_structure_refinement  'SHELXL-2018/3 (Sheldrick, 2018)'
_computing_molecular_graphics    'OLEX2 (Dolomanov et al., 2009)'
_computing_publication_material  'MERCURY (Macrae et al., 2008)'
_refine_special_details           
;
Hydrogen atoms could not be found for the minor component of
the disordered cycloaddition product.
Hydrogen atoms could not be found for the methanol solvent molecule.
Due to the crystal damage under LED light irradiation, the solvent
molecule appeared to have reduced occupancy and was refined at 0.6,
and with isotropic displacement parameters.
;
_refine_ls_structure_factor_coef  Fsqd
_refine_ls_matrix_type            full
_refine_ls_weighting_scheme       calc
_refine_ls_weighting_details
'w=1/[\s^2^(Fo^2^)+(0.2000P)^2^] where P=(Fo^2^+2Fc^2^)/3'
_atom_sites_solution_primary      ?
_atom_sites_solution_secondary    ?
_atom_sites_solution_hydrogens    geom
_refine_ls_hydrogen_treatment     constr
_refine_ls_extinction_method      none
_refine_ls_extinction_coef        .
_refine_ls_number_reflns          7539
_refine_ls_number_parameters      451
_refine_ls_number_restraints      447
_refine_ls_R_factor_all           0.3038
_refine_ls_R_factor_gt            0.1756
_refine_ls_wR_factor_ref          0.4901
_refine_ls_wR_factor_gt           0.3961
_refine_ls_goodness_of_fit_ref    1.008
_refine_ls_restrained_S_all       0.983
_refine_ls_shift/su_max           0.000
_refine_ls_shift/su_mean          0.000
 
loop_
 _atom_site_label
 _atom_site_type_symbol
 _atom_site_fract_x
 _atom_site_fract_y
 _atom_site_fract_z
 _atom_site_U_iso_or_equiv
 _atom_site_adp_type
 _atom_site_occupancy
 _atom_site_site_symmetry_order  
 _atom_site_calc_flag
 _atom_site_refinement_flags_posn
 _atom_site_refinement_flags_adp
 _atom_site_refinement_flags_occupancy
 _atom_site_disorder_assembly
 _atom_site_disorder_group
Zn1 Zn 0.0852(2) 0.53576(13) 0.22356(8) 0.0979(8) Uani 1 1 d . . . . .
Cl1 Cl -0.4583(5) 0.6729(3) 0.14172(18) 0.1156(13) Uani 1 1 d . . . . .
Cl2 Cl -0.3447(5) 0.4645(4) 0.3739(2) 0.1286(15) Uani 1 1 d . . . . .
O1 O 0.2001(13) 0.4300(10) 0.3371(5) 0.127(3) Uani 1 1 d . . . . .
O2 O -0.0260(13) 0.5044(8) 0.3040(5) 0.110(3) Uani 1 1 d . . . . .
O3 O -0.1404(12) 0.5321(9) 0.1568(5) 0.113(3) Uani 1 1 d . . . . .
O4 O -0.0165(13) 0.6226(10) 0.0890(5) 0.133(4) Uani 1 1 d . . . . .
N1 N 0.2084(10) 0.4333(6) 0.1662(4) 0.093(2) Uani 1 1 d G . . . .
C26 C 0.3930(10) 0.4338(6) 0.1888(4) 0.113(4) Uani 1 1 d G . . . .
H26 H 0.460108 0.480156 0.232058 0.136 Uiso 1 1 calc R U . . .
C27 C 0.4772(8) 0.3651(8) 0.1467(5) 0.112(4) Uani 1 1 d G . . . .
H27 H 0.600628 0.365389 0.161868 0.134 Uiso 1 1 calc R U . . .
C28 C 0.3768(11) 0.2958(7) 0.0821(4) 0.104(3) Uani 1 1 d G . . . .
C29 C 0.1922(11) 0.2953(7) 0.0595(4) 0.119(5) Uani 1 1 d G . . . .
H29 H 0.125095 0.248957 0.016215 0.143 Uiso 1 1 calc R U . . .
C30 C 0.1080(8) 0.3641(7) 0.1015(4) 0.107(4) Uani 1 1 d G . . . .
H30 H -0.015428 0.363723 0.086405 0.129 Uiso 1 1 calc R U . . .
N2 N 0.2619(14) 0.6693(9) 0.2763(6) 0.103(3) Uani 1 1 d . . . . .
C1 C 0.3669(18) 0.6790(12) 0.3434(7) 0.105(4) Uani 1 1 d . . . . .
H1 H 0.365022 0.622037 0.362220 0.126 Uiso 1 1 calc R U . . .
C2 C 0.4734(19) 0.7669(12) 0.3841(8) 0.108(4) Uani 1 1 d . . . . .
H2A H 0.542858 0.770304 0.430250 0.130 Uiso 0.849(15) 1 calc R U P A 1
H2B H 0.542858 0.770304 0.430250 0.130 Uiso 0.151(15) 1 calc R U P A 2
C4 C 0.3776(17) 0.8420(12) 0.2885(7) 0.105(4) Uani 1 1 d . . . . .
H4A H 0.379493 0.897712 0.268296 0.125 Uiso 0.849(15) 1 calc R U P A 1
H4B H 0.379493 0.897712 0.268296 0.125 Uiso 0.151(15) 1 calc R U P A 2
C5 C 0.2731(16) 0.7505(11) 0.2494(7) 0.097(3) Uani 1 1 d . . . . .
H5 H 0.207114 0.744742 0.202147 0.117 Uiso 1 1 calc R U . . .
C9 C 0.9136(17) 1.0865(11) 0.5835(7) 0.095(3) Uani 1 1 d . . . . .
C10 C 0.905(2) 1.0066(12) 0.6217(8) 0.114(4) Uani 1 1 d . . . . .
H10 H 0.832029 0.943104 0.598538 0.136 Uiso 1 1 calc R U . . .
C11 C 1.005(2) 1.0241(13) 0.6915(8) 0.121(4) Uani 1 1 d . . . . .
H11 H 1.004180 0.970867 0.714315 0.145 Uiso 1 1 calc R U . . .
C12 C 1.111(2) 1.1214(14) 0.7307(9) 0.132(5) Uani 1 1 d . . . . .
H12 H 1.175538 1.132423 0.779026 0.158 Uiso 1 1 calc R U . . .
C13 C 1.116(2) 1.1969(13) 0.6967(8) 0.119(4) Uani 1 1 d . . . . .
H13 H 1.185093 1.260777 0.722279 0.143 Uiso 1 1 calc R U . . .
C14 C 1.0195(18) 1.1824(12) 0.6218(8) 0.103(3) Uani 1 1 d . . . . .
C15 C 1.0366(19) 1.2609(12) 0.5847(8) 0.116(4) Uani 1 1 d . . . . .
H15 H 1.110580 1.323872 0.608869 0.139 Uiso 1 1 calc R U . . .
C16 C 0.9446(19) 1.2441(12) 0.5136(8) 0.117(4) Uani 1 1 d . . . . .
H16 H 0.953872 1.296456 0.489922 0.141 Uiso 1 1 calc R U . . .
C17 C 0.8379(17) 1.1505(11) 0.4760(7) 0.098(3) Uani 1 1 d . . . . .
H17 H 0.778606 1.140790 0.427142 0.118 Uiso 0.849(15) 1 calc R U P A 1
H17A H 0.778606 1.140790 0.427142 0.118 Uiso 0.151(15) 1 calc R U P A 2
C18 C 0.0643(18) 0.4626(11) 0.3498(7) 0.094(3) Uani 1 1 d . . . . .
C19 C 0.0212(17) 0.4803(10) 0.4254(7) 0.088(3) Uani 1 1 d . . . . .
C20 C 0.1723(17) 0.4977(11) 0.4861(7) 0.095(3) Uani 1 1 d . . . . .
H20 H 0.288802 0.494668 0.477058 0.114 Uiso 1 1 calc R U . . .
C21 C -0.1454(16) 0.4809(10) 0.4417(6) 0.087(3) Uani 1 1 d . . . . .
C22 C -0.1407(18) 0.5692(12) 0.1019(7) 0.098(3) Uani 1 1 d . . . . .
C23 C -0.3276(15) 0.5370(10) 0.0479(6) 0.086(3) Uani 1 1 d . . . . .
C24 C -0.4796(15) 0.5790(10) 0.0621(6) 0.083(3) Uani 1 1 d . . . . .
C25 C -0.3497(15) 0.4584(11) -0.0169(6) 0.088(3) Uani 1 1 d . . . . .
H25 H -0.249543 0.431708 -0.029369 0.106 Uiso 1 1 calc R U . . .
C31 C 0.4686(19) 0.2212(13) 0.0372(7) 0.110(4) Uani 1 1 d . . . . .
H31 H 0.591817 0.224808 0.055687 0.132 Uiso 1 1 calc R U . . .
C32 C 0.398(2) 0.1541(13) -0.0228(7) 0.113(4) Uani 1 1 d . . . . .
H32 H 0.272728 0.147474 -0.038206 0.135 Uiso 1 1 calc R U . . .
C34 C 0.6673(15) 0.1176(8) -0.0759(6) 0.138(5) Uani 1 1 d G . . . .
H34 H 0.729797 0.180192 -0.045145 0.165 Uiso 1 1 calc R U . . .
C33 C 0.4869(15) 0.0826(8) -0.0737(5) 0.124(4) Uani 1 1 d G . . . .
C42 C 0.3934(12) -0.0110(9) -0.1197(6) 0.123(4) Uani 1 1 d G . . . .
C37 C 0.4803(16) -0.0695(7) -0.1680(5) 0.128(4) Uani 1 1 d G . . . .
C36 C 0.6607(16) -0.0345(9) -0.1702(5) 0.137(5) Uani 1 1 d G . . . .
H36 H 0.718903 -0.073692 -0.202512 0.165 Uiso 1 1 calc R U . . .
C35 C 0.7542(12) 0.0590(9) -0.1242(6) 0.146(5) Uani 1 1 d G . . . .
H35 H 0.874902 0.082456 -0.125706 0.175 Uiso 1 1 calc R U . . .
C38 C 0.376(3) -0.1648(17) -0.2179(11) 0.155(6) Uani 1 1 d . . . . .
H38 H 0.431030 -0.204062 -0.251459 0.186 Uiso 1 1 calc R U . . .
C39 C 0.214(3) -0.1940(17) -0.2158(11) 0.156(6) Uani 1 1 d . . . . .
H39 H 0.154120 -0.254792 -0.249833 0.187 Uiso 1 1 calc R U . . .
C40 C 0.108(3) -0.1448(16) -0.1671(10) 0.150(5) Uani 1 1 d . . . . .
H40 H -0.013470 -0.170223 -0.167544 0.180 Uiso 1 1 calc R U . . .
C41 C 0.210(2) -0.0540(15) -0.1190(9) 0.132(4) Uani 1 1 d . . . . .
H41 H 0.154393 -0.018733 -0.083609 0.158 Uiso 1 1 calc R U . . .
C3 C 0.4799(17) 0.8527(11) 0.3573(7) 0.103(3) Uani 0.849(15) 1 d . . P A 1
C6 C 0.5968(19) 0.9495(13) 0.3979(8) 0.102(4) Uani 0.849(15) 1 d D . P A 1
H6 H 0.600782 1.001766 0.374110 0.122 Uiso 0.849(15) 1 calc R U P A 1
C7 C 0.7002(19) 0.9710(13) 0.4669(8) 0.100(4) Uani 0.849(15) 1 d D . P A 1
H7 H 0.698474 0.918276 0.490247 0.121 Uiso 0.849(15) 1 calc R U P A 1
C8 C 0.8167(17) 1.0709(11) 0.5092(7) 0.097(3) Uani 0.849(15) 1 d . . P A 1
C3A C 0.4799(17) 0.8527(11) 0.3573(7) 0.103(3) Uani 0.151(15) 1 d D . P A 2
C6A C 0.499(11) 0.965(5) 0.446(3) 0.102(4) Uani 0.151(15) 1 d D . P A 2
C7A C 0.627(7) 0.983(6) 0.509(4) 0.100(4) Uani 0.151(15) 1 d D . P A 2
C8A C 0.8167(17) 1.0709(11) 0.5092(7) 0.097(3) Uani 0.151(15) 1 d D . P A 2
O5 O 0.299(3) 0.237(2) 0.3337(10) 0.198(9) Uiso 0.6 1 d D . P B 3
C43 C 0.395(4) 0.241(3) 0.4064(11) 0.151(10) Uiso 0.6 1 d D . P B 3
 
loop_
 _atom_site_aniso_label
 _atom_site_aniso_U_11
 _atom_site_aniso_U_22
 _atom_site_aniso_U_33
 _atom_site_aniso_U_23
 _atom_site_aniso_U_13
 _atom_site_aniso_U_12
Zn1 0.1156(12) 0.0715(13) 0.0949(12) 0.0161(9) -0.0018(8) 0.0159(8)
Cl1 0.142(3) 0.089(3) 0.101(2) 0.004(2) 0.0054(19) 0.027(2)
Cl2 0.128(3) 0.123(4) 0.119(3) 0.045(3) -0.017(2) 0.003(2)
O1 0.132(7) 0.137(10) 0.124(6) 0.043(6) 0.034(5) 0.041(6)
O2 0.160(6) 0.070(6) 0.098(5) 0.019(4) 0.016(4) 0.034(5)
O3 0.123(5) 0.103(8) 0.108(5) 0.036(5) -0.001(4) 0.016(5)
O4 0.110(5) 0.140(10) 0.132(7) 0.051(6) -0.009(5) -0.015(5)
N1 0.123(5) 0.065(6) 0.087(5) 0.023(4) 0.009(4) 0.012(5)
C26 0.127(6) 0.073(9) 0.118(8) 0.003(6) -0.005(5) 0.017(6)
C27 0.141(7) 0.084(9) 0.104(7) 0.021(5) -0.003(5) 0.038(6)
C28 0.133(6) 0.093(8) 0.087(6) 0.026(5) 0.010(4) 0.033(6)
C29 0.135(6) 0.120(11) 0.089(7) 0.007(6) 0.002(5) 0.038(7)
C30 0.120(7) 0.088(9) 0.098(7) 0.007(5) 0.012(5) 0.009(6)
N2 0.129(6) 0.064(5) 0.105(6) 0.019(4) -0.006(4) 0.019(5)
C1 0.131(8) 0.062(6) 0.108(6) 0.019(5) -0.011(5) 0.015(5)
C2 0.133(9) 0.065(6) 0.110(7) 0.021(4) -0.009(6) 0.009(5)
C4 0.120(8) 0.062(6) 0.120(6) 0.021(5) -0.007(5) 0.021(5)
C5 0.110(7) 0.066(6) 0.108(7) 0.021(4) -0.003(5) 0.021(4)
C9 0.108(7) 0.060(5) 0.109(5) 0.012(4) 0.017(4) 0.016(4)
C10 0.157(10) 0.067(7) 0.111(6) 0.017(6) 0.022(6) 0.021(6)
C11 0.171(11) 0.075(8) 0.111(7) 0.018(6) 0.021(6) 0.021(7)
C12 0.181(12) 0.080(8) 0.118(9) 0.014(5) 0.006(8) 0.020(7)
C13 0.148(10) 0.068(8) 0.120(6) 0.007(5) 0.001(6) 0.011(7)
C14 0.114(7) 0.064(6) 0.117(6) 0.007(4) 0.011(5) 0.015(5)
C15 0.135(10) 0.061(7) 0.127(7) 0.009(5) -0.005(6) -0.001(6)
C16 0.141(9) 0.062(6) 0.128(7) 0.015(6) -0.004(6) 0.005(6)
C17 0.115(8) 0.064(6) 0.104(7) 0.011(4) 0.008(5) 0.011(5)
C18 0.111(7) 0.069(8) 0.104(5) 0.031(5) 0.021(5) 0.007(5)
C19 0.112(5) 0.049(7) 0.098(5) 0.024(5) 0.015(4) 0.005(5)
C20 0.114(6) 0.069(10) 0.101(6) 0.024(6) 0.014(5) 0.016(6)
C21 0.110(5) 0.061(8) 0.082(6) 0.018(6) 0.008(5) 0.003(5)
C22 0.102(5) 0.084(9) 0.097(6) 0.020(5) -0.001(4) 0.009(5)
C23 0.096(5) 0.071(7) 0.086(5) 0.025(4) 0.009(4) 0.006(4)
C24 0.093(6) 0.070(7) 0.080(6) 0.022(6) 0.004(5) 0.004(5)
C25 0.090(7) 0.083(8) 0.088(6) 0.022(5) 0.008(5) 0.018(6)
C31 0.123(9) 0.094(8) 0.112(7) 0.024(5) 0.018(6) 0.028(7)
C32 0.146(9) 0.090(9) 0.105(7) 0.027(5) 0.017(6) 0.041(7)
C34 0.160(7) 0.124(11) 0.134(10) 0.023(8) 0.026(7) 0.059(7)
C33 0.156(7) 0.113(8) 0.108(8) 0.027(5) 0.015(6) 0.060(6)
C42 0.172(8) 0.099(8) 0.110(8) 0.035(5) 0.022(7) 0.062(6)
C37 0.187(8) 0.097(9) 0.115(9) 0.034(6) 0.029(7) 0.063(7)
C36 0.190(9) 0.109(10) 0.136(11) 0.046(7) 0.042(8) 0.069(7)
C35 0.171(10) 0.126(11) 0.153(11) 0.031(8) 0.043(8) 0.064(7)
C38 0.222(11) 0.097(10) 0.146(12) 0.027(7) 0.012(11) 0.061(8)
C39 0.222(11) 0.083(12) 0.150(12) 0.018(9) 0.004(11) 0.047(8)
C40 0.196(11) 0.099(11) 0.149(12) 0.031(7) -0.004(9) 0.053(7)
C41 0.173(8) 0.092(10) 0.137(11) 0.030(7) 0.022(8) 0.056(6)
C3 0.111(7) 0.064(5) 0.119(5) 0.022(4) -0.007(4) 0.007(4)
C6 0.113(7) 0.064(6) 0.118(6) 0.023(5) 0.010(5) 0.000(5)
C7 0.112(7) 0.061(6) 0.117(6) 0.015(5) 0.010(5) 0.010(5)
C8 0.107(6) 0.062(5) 0.112(5) 0.012(4) 0.013(4) 0.013(4)
C3A 0.111(7) 0.064(5) 0.119(5) 0.022(4) -0.007(4) 0.007(4)
C6A 0.113(7) 0.064(6) 0.118(6) 0.023(5) 0.010(5) 0.000(5)
C7A 0.112(7) 0.061(6) 0.117(6) 0.015(5) 0.010(5) 0.010(5)
C8A 0.107(6) 0.062(5) 0.112(5) 0.012(4) 0.013(4) 0.013(4)
 
_geom_special_details
;
 All esds (except the esd in the dihedral angle between two l.s. planes)
 are estimated using the full covariance matrix.  The cell esds are taken
 into account individually in the estimation of esds in distances, angles
 and torsion angles; correlations between esds in cell parameters are only
 used when they are defined by crystal symmetry.  An approximate (isotropic)
 treatment of cell esds is used for estimating esds involving l.s. planes.
;
 
loop_
 _geom_bond_atom_site_label_1
 _geom_bond_atom_site_label_2
 _geom_bond_distance
 _geom_bond_site_symmetry_2
 _geom_bond_publ_flag
Zn1 O3 1.936(8) . ?
Zn1 O2 1.955(9) . ?
Zn1 N1 2.012(6) . ?
Zn1 N2 2.039(12) . ?
Cl1 C24 1.714(13) . ?
Cl2 C21 1.762(12) . ?
O1 C18 1.217(14) . ?
O2 C18 1.301(14) . ?
O3 C22 1.257(15) . ?
O4 C22 1.197(15) . ?
N1 C26 1.3900 . ?
N1 C30 1.3900 . ?
C26 C27 1.3900 . ?
C26 H26 0.9300 . ?
C27 C28 1.3900 . ?
C27 H27 0.9300 . ?
C28 C29 1.3900 . ?
C28 C31 1.503(16) . ?
C29 C30 1.3900 . ?
C29 H29 0.9300 . ?
C30 H30 0.9300 . ?
N2 C5 1.324(17) . ?
N2 C1 1.350(14) . ?
C1 C2 1.337(19) . ?
C1 H1 0.9300 . ?
C2 C3A 1.38(2) . ?
C2 C3 1.38(2) . ?
C2 H2A 0.9300 . ?
C2 H2B 0.9300 . ?
C4 C5 1.358(19) . ?
C4 C3A 1.365(16) . ?
C4 C3 1.365(16) . ?
C4 H4A 0.9300 . ?
C4 H4B 0.9300 . ?
C5 H5 0.9300 . ?
C9 C14 1.403(19) . ?
C9 C8A 1.428(16) . ?
C9 C8 1.428(16) . ?
C9 C10 1.445(19) . ?
C10 C11 1.359(18) . ?
C10 H10 0.9300 . ?
C11 C12 1.42(2) . ?
C11 H11 0.9300 . ?
C12 C13 1.34(2) . ?
C12 H12 0.9300 . ?
C13 C14 1.440(18) . ?
C13 H13 0.9300 . ?
C14 C15 1.42(2) . ?
C15 C16 1.361(18) . ?
C15 H15 0.9300 . ?
C16 C17 1.378(19) . ?
C16 H16 0.9300 . ?
C17 C8A 1.382(19) . ?
C17 C8 1.382(19) . ?
C17 H17 0.9300 . ?
C17 H17A 0.9300 . ?
C18 C19 1.495(17) . ?
C19 C21 1.347(16) . ?
C19 C20 1.430(15) . ?
C20 C21 1.386(15) 2_566 ?
C20 H20 0.9300 . ?
C22 C23 1.541(16) . ?
C23 C24 1.398(16) . ?
C23 C25 1.405(17) . ?
C24 C25 1.380(14) 2_465 ?
C25 H25 0.9300 . ?
C31 C32 1.267(18) . ?
C31 H31 0.9300 . ?
C32 C33 1.522(15) . ?
C32 H32 0.9300 . ?
C34 C33 1.3900 . ?
C34 C35 1.3900 . ?
C34 H34 0.9300 . ?
C33 C42 1.3900 . ?
C42 C37 1.3900 . ?
C42 C41 1.430(19) . ?
C37 C36 1.3900 . ?
C37 C38 1.45(2) . ?
C36 C35 1.3900 . ?
C36 H36 0.9300 . ?
C35 H35 0.9300 . ?
C38 C39 1.24(2) . ?
C38 H38 0.9300 . ?
C39 C40 1.44(3) . ?
C39 H39 0.9300 . ?
C40 C41 1.40(2) . ?
C40 H40 0.9300 . ?
C41 H41 0.9300 . ?
C3 C6 1.45(2) . ?
C6 C7 1.350(9) . ?
C6 H6 0.9300 . ?
C7 C8 1.49(2) . ?
C7 H7 0.9300 . ?
C3A C6A 1.968(10) . ?
C6A C7A 1.363(10) . ?
C6A C7A 1.53(10) 2_676 ?
C7A C8A 1.730(10) . ?
C7A C7A 2.04(15) 2_676 ?
O5 C43 1.4300(11) . ?
 
loop_
 _geom_angle_atom_site_label_1
 _geom_angle_atom_site_label_2
 _geom_angle_atom_site_label_3
 _geom_angle
 _geom_angle_site_symmetry_1
 _geom_angle_site_symmetry_3
 _geom_angle_publ_flag
O3 Zn1 O2 96.6(4) . . ?
O3 Zn1 N1 105.2(4) . . ?
O2 Zn1 N1 119.7(4) . . ?
O3 Zn1 N2 121.6(5) . . ?
O2 Zn1 N2 101.9(4) . . ?
N1 Zn1 N2 112.0(4) . . ?
C18 O2 Zn1 118.0(8) . . ?
C22 O3 Zn1 121.2(9) . . ?
C26 N1 C30 120.0 . . ?
C26 N1 Zn1 120.9(4) . . ?
C30 N1 Zn1 119.0(4) . . ?
C27 C26 N1 120.0 . . ?
C27 C26 H26 120.0 . . ?
N1 C26 H26 120.0 . . ?
C26 C27 C28 120.0 . . ?
C26 C27 H27 120.0 . . ?
C28 C27 H27 120.0 . . ?
C29 C28 C27 120.0 . . ?
C29 C28 C31 120.3(8) . . ?
C27 C28 C31 119.7(8) . . ?
C30 C29 C28 120.0 . . ?
C30 C29 H29 120.0 . . ?
C28 C29 H29 120.0 . . ?
C29 C30 N1 120.0 . . ?
C29 C30 H30 120.0 . . ?
N1 C30 H30 120.0 . . ?
C5 N2 C1 117.2(12) . . ?
C5 N2 Zn1 122.9(9) . . ?
C1 N2 Zn1 119.7(10) . . ?
C2 C1 N2 123.0(14) . . ?
C2 C1 H1 118.5 . . ?
N2 C1 H1 118.5 . . ?
C1 C2 C3A 119.8(13) . . ?
C1 C2 C3 119.8(13) . . ?
C1 C2 H2A 120.1 . . ?
C3 C2 H2A 120.1 . . ?
C1 C2 H2B 120.1 . . ?
C3A C2 H2B 120.1 . . ?
C5 C4 C3A 120.5(14) . . ?
C5 C4 C3 120.5(14) . . ?
C5 C4 H4A 119.7 . . ?
C3 C4 H4A 119.7 . . ?
C5 C4 H4B 119.7 . . ?
C3A C4 H4B 119.7 . . ?
N2 C5 C4 122.3(13) . . ?
N2 C5 H5 118.9 . . ?
C4 C5 H5 118.9 . . ?
C14 C9 C8A 119.7(13) . . ?
C14 C9 C8 119.7(13) . . ?
C14 C9 C10 118.1(13) . . ?
C8A C9 C10 122.2(13) . . ?
C8 C9 C10 122.2(13) . . ?
C11 C10 C9 119.9(15) . . ?
C11 C10 H10 120.0 . . ?
C9 C10 H10 120.0 . . ?
C10 C11 C12 122.0(16) . . ?
C10 C11 H11 119.0 . . ?
C12 C11 H11 119.0 . . ?
C13 C12 C11 118.6(16) . . ?
C13 C12 H12 120.7 . . ?
C11 C12 H12 120.7 . . ?
C12 C13 C14 122.2(16) . . ?
C12 C13 H13 118.9 . . ?
C14 C13 H13 118.9 . . ?
C9 C14 C15 119.3(13) . . ?
C9 C14 C13 119.0(14) . . ?
C15 C14 C13 121.6(14) . . ?
C16 C15 C14 119.9(14) . . ?
C16 C15 H15 120.0 . . ?
C14 C15 H15 120.0 . . ?
C15 C16 C17 121.0(15) . . ?
C15 C16 H16 119.5 . . ?
C17 C16 H16 119.5 . . ?
C16 C17 C8A 121.7(13) . . ?
C16 C17 C8 121.7(13) . . ?
C16 C17 H17 119.1 . . ?
C8 C17 H17 119.1 . . ?
C16 C17 H17A 119.1 . . ?
C8A C17 H17A 119.1 . . ?
O1 C18 O2 121.3(12) . . ?
O1 C18 C19 121.1(12) . . ?
O2 C18 C19 115.9(12) . . ?
C21 C19 C20 117.3(11) . . ?
C21 C19 C18 126.3(12) . . ?
C20 C19 C18 116.4(12) . . ?
C21 C20 C19 120.1(12) 2_566 . ?
C21 C20 H20 119.9 2_566 . ?
C19 C20 H20 119.9 . . ?
C19 C21 C20 122.6(11) . 2_566 ?
C19 C21 Cl2 123.0(9) . . ?
C20 C21 Cl2 114.2(10) 2_566 . ?
O4 C22 O3 127.5(12) . . ?
O4 C22 C23 120.8(12) . . ?
O3 C22 C23 111.7(12) . . ?
C24 C23 C25 118.1(10) . . ?
C24 C23 C22 123.0(11) . . ?
C25 C23 C22 118.9(11) . . ?
C25 C24 C23 122.0(11) 2_465 . ?
C25 C24 Cl1 118.6(9) 2_465 . ?
C23 C24 Cl1 119.2(9) . . ?
C24 C25 C23 119.8(11) 2_465 . ?
C24 C25 H25 120.1 2_465 . ?
C23 C25 H25 120.1 . . ?
C32 C31 C28 127.7(13) . . ?
C32 C31 H31 116.1 . . ?
C28 C31 H31 116.1 . . ?
C31 C32 C33 130.0(14) . . ?
C31 C32 H32 115.0 . . ?
C33 C32 H32 115.0 . . ?
C33 C34 C35 120.0 . . ?
C33 C34 H34 120.0 . . ?
C35 C34 H34 120.0 . . ?
C42 C33 C34 120.0 . . ?
C42 C33 C32 123.2(10) . . ?
C34 C33 C32 116.7(10) . . ?
C33 C42 C37 120.0 . . ?
C33 C42 C41 123.5(11) . . ?
C37 C42 C41 116.5(11) . . ?
C36 C37 C42 120.0 . . ?
C36 C37 C38 121.3(12) . . ?
C42 C37 C38 118.6(12) . . ?
C35 C36 C37 120.0 . . ?
C35 C36 H36 120.0 . . ?
C37 C36 H36 120.0 . . ?
C36 C35 C34 120.0 . . ?
C36 C35 H35 120.0 . . ?
C34 C35 H35 120.0 . . ?
C39 C38 C37 120(2) . . ?
C39 C38 H38 119.8 . . ?
C37 C38 H38 119.8 . . ?
C38 C39 C40 128(2) . . ?
C38 C39 H39 116.2 . . ?
C40 C39 H39 116.2 . . ?
C41 C40 C39 111(2) . . ?
C41 C40 H40 124.3 . . ?
C39 C40 H40 124.3 . . ?
C40 C41 C42 125.3(16) . . ?
C40 C41 H41 117.4 . . ?
C42 C41 H41 117.4 . . ?
C4 C3 C2 117.1(13) . . ?
C4 C3 C6 120.5(13) . . ?
C2 C3 C6 122.4(13) . . ?
C7 C6 C3 126.4(15) . . ?
C7 C6 H6 116.8 . . ?
C3 C6 H6 116.8 . . ?
C6 C7 C8 126.4(15) . . ?
C6 C7 H7 116.8 . . ?
C8 C7 H7 116.8 . . ?
C17 C8 C9 118.2(13) . . ?
C17 C8 C7 120.2(12) . . ?
C9 C8 C7 121.6(13) . . ?
C4 C3A C2 117.1(13) . . ?
C4 C3A C6A 126(2) . . ?
C2 C3A C6A 104(3) . . ?
C7A C6A C7A 89(5) . 2_676 ?
C7A C6A C3A 124(6) . . ?
C7A C6A C3A 139(6) 2_676 . ?
C6A C7A C8A 111(5) . . ?
C6A C7A C8A 111(6) 2_676 . ?
C6A C7A C7A 49(2) . 2_676 ?
C6A C7A C7A 42(4) 2_676 2_676 ?
C8A C7A C7A 121(5) . 2_676 ?
C17 C8A C9 118.2(13) . . ?
C17 C8A C7A 132(3) . . ?
C9 C8A C7A 100(2) . . ?
 
loop_
 _geom_torsion_atom_site_label_1
 _geom_torsion_atom_site_label_2
 _geom_torsion_atom_site_label_3
 _geom_torsion_atom_site_label_4
 _geom_torsion
 _geom_torsion_site_symmetry_1
 _geom_torsion_site_symmetry_2
 _geom_torsion_site_symmetry_3
 _geom_torsion_site_symmetry_4
 _geom_torsion_publ_flag
C30 N1 C26 C27 0.0 . . . . ?
Zn1 N1 C26 C27 -177.4(6) . . . . ?
N1 C26 C27 C28 0.0 . . . . ?
C26 C27 C28 C29 0.0 . . . . ?
C26 C27 C28 C31 -179.6(10) . . . . ?
C27 C28 C29 C30 0.0 . . . . ?
C31 C28 C29 C30 179.6(10) . . . . ?
C28 C29 C30 N1 0.0 . . . . ?
C26 N1 C30 C29 0.0 . . . . ?
Zn1 N1 C30 C29 177.4(6) . . . . ?
C5 N2 C1 C2 3(2) . . . . ?
Zn1 N2 C1 C2 -173.8(11) . . . . ?
N2 C1 C2 C3A 0(2) . . . . ?
N2 C1 C2 C3 0(2) . . . . ?
C1 N2 C5 C4 -3(2) . . . . ?
Zn1 N2 C5 C4 173.1(10) . . . . ?
C3A C4 C5 N2 2(2) . . . . ?
C3 C4 C5 N2 2(2) . . . . ?
C14 C9 C10 C11 -3(2) . . . . ?
C8A C9 C10 C11 177.7(12) . . . . ?
C8 C9 C10 C11 177.7(12) . . . . ?
C9 C10 C11 C12 4(2) . . . . ?
C10 C11 C12 C13 -2(3) . . . . ?
C11 C12 C13 C14 0(3) . . . . ?
C8A C9 C14 C15 -3.4(19) . . . . ?
C8 C9 C14 C15 -3.4(19) . . . . ?
C10 C9 C14 C15 177.2(13) . . . . ?
C8A C9 C14 C13 -179.9(12) . . . . ?
C8 C9 C14 C13 -179.9(12) . . . . ?
C10 C9 C14 C13 0.6(19) . . . . ?
C12 C13 C14 C9 1(2) . . . . ?
C12 C13 C14 C15 -175.5(15) . . . . ?
C9 C14 C15 C16 3(2) . . . . ?
C13 C14 C15 C16 179.2(13) . . . . ?
C14 C15 C16 C17 -2(2) . . . . ?
C15 C16 C17 C8A 1(2) . . . . ?
C15 C16 C17 C8 1(2) . . . . ?
Zn1 O2 C18 O1 -10.8(19) . . . . ?
Zn1 O2 C18 C19 154.5(9) . . . . ?
O1 C18 C19 C21 -155.1(15) . . . . ?
O2 C18 C19 C21 39.7(19) . . . . ?
O1 C18 C19 C20 24.7(19) . . . . ?
O2 C18 C19 C20 -140.6(12) . . . . ?
C21 C19 C20 C21 -3(2) . . . 2_566 ?
C18 C19 C20 C21 177.2(12) . . . 2_566 ?
C20 C19 C21 C20 3(2) . . . 2_566 ?
C18 C19 C21 C20 -177.1(13) . . . 2_566 ?
C20 C19 C21 Cl2 178.0(10) . . . . ?
C18 C19 C21 Cl2 -2(2) . . . . ?
Zn1 O3 C22 O4 -12(2) . . . . ?
Zn1 O3 C22 C23 167.4(8) . . . . ?
O4 C22 C23 C24 -105.1(17) . . . . ?
O3 C22 C23 C24 75.6(17) . . . . ?
O4 C22 C23 C25 78.1(19) . . . . ?
O3 C22 C23 C25 -101.2(15) . . . . ?
C25 C23 C24 C25 4(2) . . . 2_465 ?
C22 C23 C24 C25 -173.0(12) . . . 2_465 ?
C25 C23 C24 Cl1 178.6(9) . . . . ?
C22 C23 C24 Cl1 1.7(17) . . . . ?
C24 C23 C25 C24 -4(2) . . . 2_465 ?
C22 C23 C25 C24 173.2(12) . . . 2_465 ?
C29 C28 C31 C32 1(2) . . . . ?
C27 C28 C31 C32 -179.5(14) . . . . ?
C28 C31 C32 C33 174.5(12) . . . . ?
C35 C34 C33 C42 0.0 . . . . ?
C35 C34 C33 C32 -176.3(9) . . . . ?
C31 C32 C33 C42 153.8(16) . . . . ?
C31 C32 C33 C34 -30(2) . . . . ?
C34 C33 C42 C37 0.0 . . . . ?
C32 C33 C42 C37 176.1(10) . . . . ?
C34 C33 C42 C41 177.7(11) . . . . ?
C32 C33 C42 C41 -6.2(13) . . . . ?
C33 C42 C37 C36 0.0 . . . . ?
C41 C42 C37 C36 -177.9(11) . . . . ?
C33 C42 C37 C38 -177.1(13) . . . . ?
C41 C42 C37 C38 5.0(13) . . . . ?
C42 C37 C36 C35 0.0 . . . . ?
C38 C37 C36 C35 177.1(13) . . . . ?
C37 C36 C35 C34 0.0 . . . . ?
C33 C34 C35 C36 0.0 . . . . ?
C36 C37 C38 C39 -178.8(16) . . . . ?
C42 C37 C38 C39 -2(2) . . . . ?
C37 C38 C39 C40 -1(3) . . . . ?
C38 C39 C40 C41 1(3) . . . . ?
C39 C40 C41 C42 3(3) . . . . ?
C33 C42 C41 C40 176.1(14) . . . . ?
C37 C42 C41 C40 -6(2) . . . . ?
C5 C4 C3 C2 1(2) . . . . ?
C5 C4 C3 C6 177.7(13) . . . . ?
C1 C2 C3 C4 -1(2) . . . . ?
C1 C2 C3 C6 -178.2(14) . . . . ?
C4 C3 C6 C7 177.9(14) . . . . ?
C2 C3 C6 C7 -5(3) . . . . ?
C3 C6 C7 C8 -178.5(15) . . . . ?
C16 C17 C8 C9 -2(2) . . . . ?
C16 C17 C8 C7 179.9(14) . . . . ?
C14 C9 C8 C17 3.0(19) . . . . ?
C10 C9 C8 C17 -177.6(12) . . . . ?
C14 C9 C8 C7 -178.9(13) . . . . ?
C10 C9 C8 C7 1(2) . . . . ?
C6 C7 C8 C17 -5(2) . . . . ?
C6 C7 C8 C9 176.8(14) . . . . ?
C5 C4 C3A C2 1(2) . . . . ?
C5 C4 C3A C6A -135(3) . . . . ?
C1 C2 C3A C4 -1(2) . . . . ?
C1 C2 C3A C6A 143(3) . . . . ?
C7A C6A C7A C6A -0.001(8) 2_676 . . 2_676 ?
C3A C6A C7A C6A -154(9) . . . 2_676 ?
C7A C6A C7A C8A -113(8) 2_676 . . . ?
C3A C6A C7A C8A 94(7) . . . . ?
C3A C6A C7A C7A -154(9) . . . 2_676 ?
C16 C17 C8A C9 -2(2) . . . . ?
C16 C17 C8A C7A 136(5) . . . . ?
C14 C9 C8A C17 3.0(19) . . . . ?
C10 C9 C8A C17 -177.6(12) . . . . ?
C14 C9 C8A C7A -147(4) . . . . ?
C10 C9 C8A C7A 32(4) . . . . ?
C6A C7A C8A C17 29(9) . . . . ?
C6A C7A C8A C17 -70(7) 2_676 . . . ?
C7A C7A C8A C17 -25(10) 2_676 . . . ?
C6A C7A C8A C9 172(6) . . . . ?
C6A C7A C8A C9 73(6) 2_676 . . . ?
C7A C7A C8A C9 119(7) 2_676 . . . ?
 
_refine_diff_density_max    1.299
_refine_diff_density_min   -1.238
_refine_diff_density_rms    0.193

_shelx_res_file
;
TITL g22leh149b_a.res in P-1
    g22leh149b.res
    created by SHELXL-2018/3 at 10:16:52 on 05-Jul-2022
REM Old TITL g22leh149b in P-1
REM SHELXT solution in P-1: R1 0.346, Rweak 0.024, Alpha 0.142
REM <I/s> 0.000 for 0 systematic absences, Orientation as input
REM Formula found by SHELXT: C41 N4 O5 Cl2 Zn
CELL 0.71073 7.566 13.7345 18.9199 103.134 99.466 98.42
ZERR 2 0.0015 0.0025 0.0037 0.017 0.017 0.018
LATT 1
SFAC C H Cl N O Zn
UNIT 85.2 55.4 4 4 9.2 2
EADP C3 C3A
EADP C7 C7A
EADP C6 C6A
EADP C8 C8A
RIGU 0.001 0.002
DFIX 1.43 0.001 O5 C43
DFIX 1.36 0.01 C7A C6A
DFIX 1.36 0.01 C7 C6
DFIX 1.729 0.01 C7A C8A
DFIX 1.97 0.01 C6A C3A
EXYZ C3 C3A
EXYZ C8 C8A

L.S. 20
PLAN  5
TEMP 21
CONF
BOND
list 4
MORE -1
BOND $H
fmap 2
acta
OMIT 1 -3 0
OMIT -1 3 1
OMIT 0 -4 1
OMIT 0 3 0
OMIT -2 -7 3
OMIT 1 -4 0
OMIT -1 6 1
OMIT 2 -5 2
OMIT 0 4 0
OMIT 0 2 2
OMIT 1 -5 1
OMIT 0 -5 2
REM <olex2.extras>
REM <HklSrc "%.\\g22leh149b.hkl">
REM </olex2.extras>

WGHT    0.200000
FVAR       0.42716   0.84893
ZN1   6    0.085195    0.535762    0.223561    11.00000    0.11564    0.07145 =
         0.09487    0.01608   -0.00182    0.01586
CL1   3   -0.458272    0.672901    0.141724    11.00000    0.14198    0.08856 =
         0.10089    0.00431    0.00542    0.02693
CL2   3   -0.344692    0.464522    0.373888    11.00000    0.12799    0.12333 =
         0.11934    0.04479   -0.01715    0.00307
O1    5    0.200078    0.429976    0.337131    11.00000    0.13179    0.13670 =
         0.12389    0.04343    0.03400    0.04147
O2    5   -0.026044    0.504403    0.303993    11.00000    0.15958    0.07044 =
         0.09787    0.01857    0.01621    0.03408
O3    5   -0.140408    0.532074    0.156786    11.00000    0.12265    0.10345 =
         0.10809    0.03610   -0.00074    0.01618
O4    5   -0.016478    0.622552    0.089038    11.00000    0.10988    0.13963 =
         0.13155    0.05054   -0.00945   -0.01540
AFIX  66
N1    4    0.208410    0.433318    0.166191    11.00000    0.12347    0.06461 =
         0.08741    0.02302    0.00869    0.01247
C26   1    0.392960    0.433816    0.188796    11.00000    0.12706    0.07292 =
         0.11765    0.00290   -0.00516    0.01670
AFIX  43
H26   2    0.460108    0.480156    0.232058    11.00000   -1.20000
AFIX  65
C27   1    0.477151    0.365056    0.146743    11.00000    0.14055    0.08403 =
         0.10433    0.02133   -0.00283    0.03780
AFIX  43
H27   2    0.600628    0.365389    0.161868    11.00000   -1.20000
AFIX  65
C28   1    0.376792    0.295796    0.082083    11.00000    0.13276    0.09261 =
         0.08718    0.02614    0.01007    0.03273
C29   1    0.192241    0.295297    0.059477    11.00000    0.13499    0.11998 =
         0.08855    0.00657    0.00178    0.03797
AFIX  43
H29   2    0.125095    0.248957    0.016215    11.00000   -1.20000
AFIX  65
C30   1    0.108049    0.364057    0.101530    11.00000    0.11960    0.08816 =
         0.09817    0.00651    0.01157    0.00920
AFIX  43
H30   2   -0.015428    0.363723    0.086405    11.00000   -1.20000
AFIX   0
N2    4    0.261933    0.669318    0.276259    11.00000    0.12861    0.06417 =
         0.10534    0.01884   -0.00650    0.01927
C1    1    0.366882    0.679040    0.343408    11.00000    0.13082    0.06154 =
         0.10768    0.01902   -0.01060    0.01512
AFIX  43
H1    2    0.365022    0.622037    0.362220    11.00000   -1.20000
AFIX   0
C2    1    0.473371    0.766922    0.384082    11.00000    0.13291    0.06478 =
         0.11047    0.02057   -0.00949    0.00908
PART 1
AFIX  43
H2A   2    0.542858    0.770304    0.430250    21.00000   -1.20000
AFIX  43
PART 2
H2B   2    0.542858    0.770304    0.430250   -21.00000   -1.20000
AFIX   0
PART 0
C4    1    0.377617    0.841972    0.288543    11.00000    0.12044    0.06237 =
         0.11953    0.02108   -0.00733    0.02118
PART 1
AFIX  43
H4A   2    0.379493    0.897712    0.268296    21.00000   -1.20000
AFIX  43
PART 2
H4B   2    0.379493    0.897712    0.268296   -21.00000   -1.20000
AFIX   0
PART 0
C5    1    0.273108    0.750517    0.249423    11.00000    0.11019    0.06556 =
         0.10784    0.02090   -0.00333    0.02063
AFIX  43
H5    2    0.207114    0.744742    0.202147    11.00000   -1.20000
AFIX   0
C9    1    0.913574    1.086520    0.583499    11.00000    0.10840    0.06015 =
         0.10947    0.01193    0.01690    0.01623
C10   1    0.905480    1.006556    0.621707    11.00000    0.15725    0.06737 =
         0.11130    0.01703    0.02228    0.02122
AFIX  43
H10   2    0.832029    0.943104    0.598538    11.00000   -1.20000
AFIX   0
C11   1    1.005258    1.024149    0.691500    11.00000    0.17123    0.07501 =
         0.11075    0.01770    0.02067    0.02149
AFIX  43
H11   2    1.004180    0.970867    0.714315    11.00000   -1.20000
AFIX   0
C12   1    1.111194    1.121431    0.730707    11.00000    0.18129    0.07988 =
         0.11805    0.01428    0.00587    0.01984
AFIX  43
H12   2    1.175538    1.132423    0.779026    11.00000   -1.20000
AFIX   0
C13   1    1.116490    1.196870    0.696708    11.00000    0.14751    0.06807 =
         0.12023    0.00714    0.00051    0.01118
AFIX  43
H13   2    1.185093    1.260777    0.722279    11.00000   -1.20000
AFIX   0
C14   1    1.019476    1.182426    0.621806    11.00000    0.11435    0.06371 =
         0.11729    0.00718    0.01062    0.01476
C15   1    1.036582    1.260903    0.584682    11.00000    0.13522    0.06054 =
         0.12716    0.00888   -0.00465   -0.00116
AFIX  43
H15   2    1.110580    1.323872    0.608869    11.00000   -1.20000
AFIX   0
C16   1    0.944593    1.244053    0.513565    11.00000    0.14129    0.06186 =
         0.12815    0.01478   -0.00404    0.00519
AFIX  43
H16   2    0.953872    1.296456    0.489922    11.00000   -1.20000
AFIX   0
C17   1    0.837911    1.150540    0.476046    11.00000    0.11464    0.06420 =
         0.10353    0.01062    0.00765    0.01128
PART 1
AFIX  43
H17   2    0.778606    1.140790    0.427142    21.00000   -1.20000
AFIX  43
PART 2
H17A  2    0.778606    1.140790    0.427142   -21.00000   -1.20000
AFIX   0
PART 0
C18   1    0.064274    0.462590    0.349754    11.00000    0.11118    0.06935 =
         0.10355    0.03092    0.02076    0.00694
C19   1    0.021214    0.480252    0.425432    11.00000    0.11218    0.04923 =
         0.09813    0.02431    0.01460    0.00530
C20   1    0.172294    0.497705    0.486077    11.00000    0.11402    0.06861 =
         0.10086    0.02415    0.01372    0.01556
AFIX  43
H20   2    0.288802    0.494668    0.477058    11.00000   -1.20000
AFIX   0
C21   1   -0.145392    0.480860    0.441710    11.00000    0.10961    0.06127 =
         0.08227    0.01802    0.00850    0.00342
C22   1   -0.140670    0.569232    0.101898    11.00000    0.10216    0.08362 =
         0.09668    0.01970   -0.00089    0.00865
C23   1   -0.327557    0.536975    0.047934    11.00000    0.09592    0.07114 =
         0.08595    0.02496    0.00887    0.00628
C24   1   -0.479609    0.578960    0.062080    11.00000    0.09314    0.07000 =
         0.07994    0.02215    0.00443    0.00417
C25   1   -0.349669    0.458428   -0.016917    11.00000    0.09021    0.08281 =
         0.08783    0.02155    0.00766    0.01805
AFIX  43
H25   2   -0.249543    0.431708   -0.029369    11.00000   -1.20000
AFIX   0
C31   1    0.468638    0.221234    0.037200    11.00000    0.12293    0.09379 =
         0.11162    0.02442    0.01808    0.02791
AFIX  43
H31   2    0.591817    0.224808    0.055687    11.00000   -1.20000
AFIX   0
C32   1    0.398122    0.154093   -0.022835    11.00000    0.14648    0.09042 =
         0.10532    0.02703    0.01716    0.04083
AFIX  43
H32   2    0.272728    0.147474   -0.038206    11.00000   -1.20000
AFIX  66
C34   1    0.667264    0.117598   -0.075935    11.00000    0.15954    0.12351 =
         0.13363    0.02343    0.02563    0.05904
AFIX  43
H34   2    0.729797    0.180192   -0.045145    11.00000   -1.20000
AFIX  65
C33   1    0.486863    0.082600   -0.073687    11.00000    0.15601    0.11270 =
         0.10838    0.02676    0.01535    0.06035
C42   1    0.393400   -0.010955   -0.119705    11.00000    0.17245    0.09920 =
         0.10971    0.03465    0.02160    0.06162
C37   1    0.480337   -0.069511   -0.167971    11.00000    0.18670    0.09677 =
         0.11540    0.03410    0.02937    0.06296
C36   1    0.660737   -0.034513   -0.170219    11.00000    0.18981    0.10852 =
         0.13617    0.04556    0.04165    0.06935
AFIX  43
H36   2    0.718903   -0.073692   -0.202512    11.00000   -1.20000
AFIX  65
C35   1    0.754202    0.059040   -0.124201    11.00000    0.17135    0.12574 =
         0.15282    0.03052    0.04292    0.06368
AFIX  43
H35   2    0.874902    0.082456   -0.125706    11.00000   -1.20000
AFIX   0
C38   1    0.376064   -0.164783   -0.217860    11.00000    0.22190    0.09706 =
         0.14553    0.02743    0.01186    0.06054
AFIX  43
H38   2    0.431030   -0.204062   -0.251459    11.00000   -1.20000
AFIX   0
C39   1    0.213861   -0.194002   -0.215838    11.00000    0.22204    0.08327 =
         0.14987    0.01761    0.00424    0.04742
AFIX  43
H39   2    0.154120   -0.254792   -0.249833    11.00000   -1.20000
AFIX   0
C40   1    0.107723   -0.144822   -0.167087    11.00000    0.19589    0.09857 =
         0.14856    0.03122   -0.00383    0.05250
AFIX  43
H40   2   -0.013470   -0.170223   -0.167544    11.00000   -1.20000
AFIX   0
C41   1    0.210063   -0.054010   -0.118970    11.00000    0.17319    0.09223 =
         0.13662    0.03027    0.02150    0.05635
AFIX  43
H41   2    0.154393   -0.018733   -0.083609    11.00000   -1.20000
AFIX   0
PART 1
C3    1    0.479890    0.852698    0.357331    21.00000    0.11068    0.06361 =
         0.11875    0.02225   -0.00667    0.00697
C6    1    0.596764    0.949479    0.397928    21.00000    0.11281    0.06407 =
         0.11834    0.02330    0.00963   -0.00036
AFIX  43
H6    2    0.600782    1.001766    0.374110    21.00000   -1.20000
AFIX   0
C7    1    0.700229    0.971029    0.466895    21.00000    0.11219    0.06098 =
         0.11738    0.01516    0.01017    0.00984
AFIX  43
H7    2    0.698474    0.918276    0.490247    21.00000   -1.20000
AFIX   0
C8    1    0.816734    1.070872    0.509177    21.00000    0.10689    0.06166 =
         0.11186    0.01173    0.01301    0.01295
PART 2
C3A   1    0.479890    0.852698    0.357331   -21.00000    0.11068    0.06361 =
         0.11875    0.02225   -0.00667    0.00697
C6A   1    0.499064    0.964932    0.445649   -21.00000    0.11281    0.06407 =
         0.11834    0.02330    0.00963   -0.00036
C7A   1    0.627345    0.983431    0.509183   -21.00000    0.11219    0.06098 =
         0.11738    0.01516    0.01017    0.00984
C8A   1    0.816734    1.070872    0.509177   -21.00000    0.10689    0.06166 =
         0.11186    0.01173    0.01301    0.01295

PART 3
O5    5    0.298856    0.237231    0.333697    10.60000    0.19834
C43   1    0.394614    0.241496    0.406427    10.60000    0.15131
HKLF 4


REM  g22leh149b_a.res in P-1
REM wR2 = 0.4901, GooF = S = 1.008, Restrained GooF = 0.983 for all data
REM R1 = 0.1756 for 2057 Fo > 4sig(Fo) and 0.3038 for all 7539 data
REM 451 parameters refined using 447 restraints

END

WGHT      0.2000      0.0000

REM Highest difference peak  1.299,  deepest hole -1.238,  1-sigma level  0.193
Q1    1   0.0981  0.5553  0.2850  11.00000  0.05    1.21
Q2    1  -0.0470  0.5113  0.2314  11.00000  0.05    0.99
Q3    1   0.2209  0.5614  0.2342  11.00000  0.05    0.99
Q4    1   0.0748  0.5193  0.1644  11.00000  0.05    0.96
Q5    1  -0.5931  0.6566  0.1625  11.00000  0.05    0.78
;
_shelx_res_checksum   95002

_shelx_hkl_file
;
   0   0   4  764.59   29.65
   0   0   4  840.61   25.35
   0   0   5    5.32    3.13
   0   0  -5    2.32    1.29
   0   0   5    3.17    1.91
   0   0  -6   -0.53    0.58
   0   0   6    0.02    0.43
   0   0  -7  181.61   15.65
   0   0   7  173.44   16.21
   0   0  -8   51.82    8.42
   0   0   8   53.30    9.15
   0   0  -9   19.15    5.00
   0   0   9   10.98    3.75
   0   0 -10    3.43    1.66
   0   0  10    2.06    0.65
   0   0  11   76.31   13.42
   0   0 -11   68.73   10.25
   0   0 -12    6.73    1.36
   0   0  12    9.74    3.63
   0   0 -12    7.80    2.61
   0   0 -12    3.21    3.40
   0   0 -13   65.02   10.12
   0   0 -13   50.15   11.86
   0   0 -13   83.23   21.43
   0   0 -14   40.68    7.59
   0   0 -14   58.24   17.27
   0   0 -15   32.56   13.74
   0   0 -15   16.94    4.64
   0   0 -16   22.26   11.39
   0   0 -16   13.35    4.11
   0   0 -17  -12.13    9.44
   0   0 -17    1.21    0.75
   0   0 -18   11.12   12.04
   0   0 -19  -13.40   11.28
   0   0 -20    1.30    3.24
   0   0 -21    6.26    7.04
   0   0 -22    4.49    6.57
   0   1 -22   19.18   15.64
   0   1 -21    5.83    6.78
   0   1 -20    2.97    5.25
   0   1 -19   -5.91    7.01
   0   1 -18   14.36   10.03
   0   1 -17    1.36    6.73
   0  -1  17   -1.42    4.57
   0   1 -16    2.44    3.58
   0  -1  16   -1.92    0.54
   0  -1  15    5.11    2.68
   0   1 -14   28.34    4.88
   0  -1  14   34.15   10.33
   0   1 -13    9.01    2.60
   0  -1  13   14.17    5.33
   0   1 -13   12.00    5.67
   0  -1  12   13.64    5.32
   0   1 -12   10.88    2.81
   0  -1  11   14.17    5.56
   0   1 -11    7.12    2.29
   0  -1  10   55.35   10.51
   0   1 -10   40.24    5.42
   0  -1   9  263.42   21.48
   0   1  -9  225.18   12.10
   0  -1   9  266.14   19.00
   0  -1   8   54.31    9.52
   0   1  -8   45.27    5.27
   0  -1   8   51.62    8.41
   0  -1   7  811.27   34.58
   0  -1   7  837.10   30.52
   0   1  -6   77.17    5.84
   0  -1   6   60.87    7.41
   0   1  -5  420.18   12.19
   0  -1   5  391.83   15.34
   0  -1   4  155.29   11.11
   0  -1  -3    5.47    2.66
   0  -1  -4  108.06   16.84
   0  -1  -4  146.99   16.92
   0  -1  -5   61.80   12.33
   0  -1  -5   90.50   14.42
   0  -1  -6   74.95   13.50
   0  -1  -6   98.69   15.81
   0  -1  -7    6.72    4.21
   0  -1  -7    7.95    4.65
   0  -1  -8   56.35   12.14
   0  -1  -8   80.70   15.67
   0  -1  -9   42.68   10.16
   0  -1  -9   46.37   13.11
   0  -1 -10   66.18   12.84
   0  -1 -10   81.69   18.05
   0  -1 -11   63.18   12.48
   0  -1 -11   50.66   14.63
   0  -1 -12    0.67    1.18
   0  -1 -12   -1.26    2.00
   0  -1 -12    0.62    2.51
   0  -1 -13   87.59   22.19
   0  -1 -13   83.44   14.66
   0  -1 -14   48.29   16.96
   0  -1 -14   34.41    9.11
   0  -1 -15   51.11   10.98
   0  -1 -15   79.53   24.40
   0  -1 -16   24.15    7.07
   0  -1 -16   35.57   15.60
   0  -1 -17    1.35    1.05
   0  -1 -18   10.85    9.89
   0  -1 -19    9.80    9.08
   0  -1 -20    6.68    7.42
   0  -1 -21   -1.33    3.71
   0  -1 -22   -9.88   10.46
   0   2 -23    1.41    4.68
   0   2 -22  -11.80   11.14
   0   2 -21    1.54    3.08
   0  -2  20   10.92    7.88
   0   2 -20   15.46   12.25
   0  -2  19    0.71    2.75
   0   2 -19   11.57   10.25
   0  -2  18   23.88   10.65
   0  -2  17   -1.36    3.10
   0  -2  16   -1.59    2.15
   0  -2  15   11.71    5.62
   0  -2  14    1.18    1.70
   0   2 -13    8.44    4.32
   0  -2  13   21.01    7.77
   0  -2  12   84.06   14.45
   0  -2  11    8.94    4.70
   0  -2  11   11.41    3.76
   0  -2  10  118.81   15.89
   0  -2  10  128.31   12.70
   0  -2   9  219.39   20.61
   0  -2   9  215.99   16.03
   0  -2   8   10.05    3.49
   0  -2   8   21.02    4.45
   0   2  -7   91.99   11.77
   0  -2   7   98.07   12.46
   0  -2   7   81.97    7.81
   0  -2   6   49.89    8.29
   0  -2   6   37.60    5.25
   0  -2   5  172.04   14.45
   0  -2   4  623.35   26.32
   0  -2   3 1960.97   44.69
   0  -2   2 1231.57   38.80
   0  -2  -1   27.24    7.56
   0  -2  -2 3823.55   88.68
   0  -2  -3   15.24    7.50
   0  -2  -4  243.08   24.46
   0  -2  -5   36.80    9.76
   0  -2  -6   21.02    7.93
   0  -2  -6   14.66    7.16
   0  -2  -7   94.16   17.75
   0  -2  -7  126.21   20.03
   0  -2  -8   17.30    7.90
   0  -2  -8   17.07    8.16
   0  -2  -9   16.59    6.73
   0  -2  -9   27.89   10.08
   0  -2 -10   29.12    9.60
   0  -2 -10   31.64   11.97
   0  -2 -11    8.90    5.68
   0  -2 -11    4.07    4.21
   0  -2 -12    7.66    5.00
   0  -2 -12    2.38    4.51
   0  -2 -12   -1.64    2.89
   0  -2 -13   56.34   17.41
   0  -2 -13   46.43   12.07
   0  -2 -14    0.10    1.06
   0  -2 -14    1.91    5.43
   0  -2 -15   74.55   15.07
   0  -2 -15  102.45   25.93
   0  -2 -16   -0.57    2.58
   0  -2 -16    2.09    4.56
   0  -2 -17   32.97   15.65
   0  -2 -18   12.79   10.82
   0  -2 -19   -2.17    5.08
   0  -2 -20   -1.49    6.97
   0  -2 -21  -10.22    9.90
   0   3 -23    9.34   11.02
   0   3 -22   12.46   12.25
   0  -3  22    2.97    7.87
   0  -3  21    2.14    5.40
   0  -3  20    6.86    6.75
   0  -3  19    0.01    2.73
   0  -3  18   13.49    7.61
   0  -3  17    3.77    2.47
   0  -3  16    0.59    2.52
   0  -3  15    8.37    5.55
   0  -3  14   10.01    1.87
   0  -3  13    0.06    1.10
   0  -3  13    2.45    2.04
   0   3 -13    5.42    4.67
   0  -3  12  171.86   15.32
   0  -3  12  176.96   22.18
   0   3 -12  116.15   17.99
   0  -3  11   10.25    5.15
   0  -3  11   11.00    4.46
   0  -3  10  119.21   16.61
   0  -3  10   82.68    9.40
   0  -3   9    2.02    2.33
   0  -3   9    0.32    0.98
   0  -3   8  198.00   19.30
   0  -3   8  166.75   12.68
   0  -3   7  689.76   34.45
   0   3  -6  169.98   16.70
   0  -3   6  202.38   18.44
   0   3  -5 5367.01   92.54
   0  -3   5 5425.16   91.61
   0  -3   4 4774.86   89.20
   0  -3   3  720.48   36.62
   0  -3   2   62.86   13.15
   0  -3   1  998.35   78.55
   0  -3   0 5173.71  147.32
   0  -3  -1 1727.84   71.84
   0  -3  -2 1970.98   74.05
   0  -3  -3  234.68   28.26
   0  -3  -4  185.28   25.25
   0  -3  -5   49.74   13.27
   0  -3  -6  144.62   23.52
   0  -3  -7  205.57   27.77
   0  -3  -7  144.61   24.50
   0  -3  -8   17.77    7.89
   0  -3  -8   17.43    8.34
   0  -3  -9   88.36   18.52
   0  -3  -9   67.44   15.67
   0  -3 -10   16.97    7.85
   0  -3 -10   12.36    7.24
   0  -3 -11    6.93    4.38
   0  -3 -11    9.27    5.16
   0  -3 -11   11.95    7.80
   0  -3 -12    5.64    5.15
   0  -3 -12    4.36    7.39
   0  -3 -13   21.86    8.03
   0  -3 -13   30.48   13.44
   0  -3 -14    0.28    1.12
   0  -3 -14    3.63    7.42
   0  -3 -15  121.19   27.29
   0  -3 -15  110.54   19.17
   0  -3 -16    3.78    3.88
   0  -3 -16    7.30    6.54
   0  -3 -17   38.46   17.70
   0  -3 -18   14.70   12.33
   0  -3 -19   -6.82    7.82
   0  -3 -20   21.70   15.81
   0  -3 -21   -0.76    2.92
   0  -4  23    0.03    0.47
   0  -4  22  -12.73    8.72
   0  -4  21   -6.36    8.50
   0  -4  20    9.54    7.54
   0  -4  19   12.03    8.09
   0  -4  18    0.38    3.64
   0  -4  17   14.72    8.29
   0  -4  16   -3.68    6.26
   0  -4  15   15.61    3.42
   0  -4  15   15.79    7.70
   0  -4  14   44.31   12.18
   0  -4  14   41.49    7.48
   0  -4  13   20.78    5.77
   0  -4  13   18.19    8.07
   0   4 -13   10.06    5.67
   0  -4  12  115.17   18.14
   0   4 -12   88.74   15.84
   0  -4  12   87.29   10.49
   0  -4  11   33.27    9.38
   0  -4  11   25.42    5.22
   0  -4  10   43.53    7.88
   0  -4  10   75.13   13.66
   0  -4   9    1.55    1.16
   0  -4   8    3.61    2.60
   0  -4   7  111.55   15.39
   0   4  -6   99.45   15.32
   0  -4   6  118.45   15.39
   0   4  -5 1893.21   65.62
   0  -4   5 2083.92   67.66
   0  -4   4  637.96   40.14
   0   4  -4  520.76   35.64
   0  -4   3   43.65   12.60
   0  -4   2 2075.90  117.60
   0  -4   1 5693.47  209.98
   0  -4   0 3647.65  140.67
   0  -4  -1 1049.43   62.50
   0  -4  -2 1046.28   61.52
   0  -4  -3  397.09   38.23
   0  -4  -4   23.10    9.88
   0  -4  -5   33.40   13.43
   0  -4  -6  185.16   28.71
   0  -4  -7    4.80    0.92
   0  -4  -7    9.25    5.79
   0  -4  -8   63.95   17.57
   0  -4  -8   44.35   13.61
   0  -4  -9   91.77   21.04
   0  -4  -9   81.12   18.30
   0  -4 -10    4.75    5.13
   0  -4 -10    9.06    6.55
   0  -4 -10    0.02    3.09
   0  -4 -11   74.45   16.68
   0  -4 -11  117.56   26.18
   0  -4 -12   10.14    9.62
   0  -4 -12    0.51    2.70
   0  -4 -13   31.46   13.19
   0  -4 -13   18.88    8.12
   0  -4 -14   24.45   10.32
   0  -4 -14   19.02    7.97
   0  -4 -15   12.87    8.30
   0  -4 -15    6.40    4.24
   0  -4 -16   21.64   12.27
   0  -4 -17   17.51   13.30
   0  -4 -18    2.67    8.15
   0  -4 -19   13.62   12.93
   0  -4 -20    4.94    6.56
   0  -5  23    0.02    5.44
   0  -5  22    1.27    2.78
   0  -5  21   -3.76    4.57
   0  -5  20   -4.75    5.68
   0  -5  19    3.40    4.75
   0  -5  18    4.18    5.39
   0  -5  17    8.64    5.84
   0  -5  16    9.15    3.03
   0  -5  16    6.11    1.64
   0  -5  15   11.19    4.30
   0  -5  15    3.10    4.51
   0  -5  14   86.63   11.42
   0  -5  14  100.69   19.23
   0   5 -13   16.29    7.44
   0  -5  13   20.53    8.06
   0  -5  13   11.47    3.91
   0   5 -12  106.89   18.77
   0  -5  12  101.17   12.60
   0  -5  11    0.01    1.12
   0   5 -11   -1.23    3.95
   0  -5  11   -1.22    1.98
   0  -5  10   81.33   14.26
   0  -5   9   11.07    4.66
   0  -5   8  217.63   23.78
   0  -5   7    5.60    3.82
   0  -5   6    0.83    1.46
   0  -5   5 1286.76   64.26
   0  -5   4  237.38   30.66
   0  -5   3 1146.01   78.94
   0  -5   2 1252.18  108.16
   0  -5   1  147.25   39.35
   0  -5   0  782.54   75.70
   0  -5  -1   15.19    8.70
   0  -5  -2  209.83   30.39
   0  -5  -3   70.37   21.71
   0  -5  -4  555.41   49.03
   0  -5  -5  691.40   57.26
   0  -5  -6   82.78   19.34
   0  -5  -7   40.17   14.87
   0  -5  -8   89.69   21.06
   0  -5  -8   76.73   19.06
   0   5   9    3.63    3.75
   0  -5  -9    5.61    3.96
   0  -5  -9    5.94    2.93
   0  -5 -10  111.70   26.32
   0  -5 -10   68.96   17.32
   0  -5 -11   64.25   19.13
   0  -5 -11   52.14   14.12
   0  -5 -12  126.22   29.18
   0  -5 -12   65.37   15.90
   0  -5 -13   -2.00    2.45
   0  -5 -13   -0.33    1.06
   0  -5 -14    7.27    8.03
   0  -5 -14    3.61    2.93
   0  -5 -15   -0.93    2.34
   0  -5 -15    2.60    4.21
   0  -5 -16    1.47    2.68
   0  -5 -17    7.90    9.39
   0  -5 -18   -7.47    8.70
   0  -5 -19    4.57    7.53
   0  -6  23    2.17    7.91
   0  -6  22   -2.12    3.59
   0  -6  21    0.51    3.30
   0  -6  20    0.01    4.22
   0  -6  19    7.40    6.16
   0  -6  18    2.36    3.38
   0  -6  17   47.06    7.48
   0  -6  17   47.11   13.70
   0  -6  16    9.80    3.84
   0  -6  16    6.66    5.58
   0  -6  15   10.60    4.11
   0  -6  15   11.96    5.80
   0  -6  14   28.14    6.80
   0  -6  14   35.01   12.02
   0  -6  13    1.85    2.43
   0  -6  13    0.61    4.59
   0  -6  12  220.85   27.70
   0   6 -12  155.25   24.13
   0  -6  12  181.07   20.13
   0  -6  11   -3.06    3.91
   0   6 -11   -0.30    3.65
   0   6 -10  189.40   27.07
   0  -6  10  262.41   29.79
   0  -6   9   70.05   15.31
   0  -6   8   20.41    7.96
   0  -6   7   43.49   12.18
   0  -6   6  398.65   38.91
   0  -6   5   55.13   15.44
   0  -6   4   17.83    8.42
   0  -6   3 1205.95   96.30
   0  -6   3 1295.24  107.68
   0  -6   2 1060.94  110.54
   0  -6   1  306.81   56.14
   0  -6   0  420.13   55.99
   0  -6  -1  550.52   58.21
   0  -6  -2 1610.82   91.17
   0  -6  -3  352.63   42.58
   0  -6  -4   13.76    6.40
   0  -6  -5   99.97   21.87
   0  -6  -6    4.28    3.45
   0  -6  -7   47.12   16.24
   0   6   8   47.52   18.96
   0  -6  -8   34.29   14.46
   0  -6  -8   29.28   12.26
   0  -6  -9   -0.47    3.89
   0  -6  -9   -2.74    6.19
   0  -6 -10  122.72   24.30
   0  -6 -10  149.44   31.07
   0  -6 -11   10.16    8.98
   0  -6 -11    8.05    6.74
   0  -6 -12   18.16   11.04
   0  -6 -12   10.35    6.51
   0  -6 -13   44.03   18.18
   0  -6 -13   18.21    8.54
   0  -6 -14    5.40    5.20
   0  -6 -14   -1.27    2.22
   0  -6 -15   13.58   10.48
   0  -6 -16   -2.11    3.25
   0  -6 -17    3.89    5.93
   0  -6 -18   -5.47    7.47
   0  -7  23    1.58    2.03
   0  -7  22   -6.19    6.78
   0  -7  21    0.05    2.60
   0  -7  20   -5.14    5.45
   0  -7  19    0.01    1.91
   0  -7  18   -2.43    3.49
   0  -7  18   -0.19    1.74
   0  -7  17   42.98   14.08
   0  -7  17   43.43    8.85
   0  -7  16    2.36    2.51
   0  -7  16    0.10    5.41
   0  -7  15    8.68    4.51
   0  -7  15   12.64    8.04
   0  -7  14   11.52    6.12
   0  -7  14   12.71    5.43
   0  -7  13   14.71    7.20
   0   7 -12   66.23   16.95
   0  -7  12   92.23   19.35
   0   7 -11    1.27    1.69
   0  -7  11   -2.04    4.54
   0   7 -10  299.37   35.45
   0  -7  10  349.32   35.95
   0   7  -9   29.02   11.19
   0  -7   9   34.77   12.18
   0   7  -8    6.18    4.70
   0  -7   8   13.23    8.20
   0  -7   7  197.73   30.76
   0  -7   6    4.33    5.90
   0  -7   5   26.83   11.07
   0  -7   4    8.64    9.22
   0  -7   3 1083.25  110.10
   0  -7   2  308.39   60.98
   0  -7   1  101.10   33.33
   0  -7   0    6.92   10.79
   0  -7  -1  717.51   72.38
   0  -7  -2   28.00   13.80
   0  -7  -3   51.14   16.38
   0  -7  -4   -1.71    1.94
   0  -7  -5    4.37    5.75
   0   7   6    2.36    3.53
   0  -7  -6    6.21    6.45
   0  -7  -7    7.75    7.53
   0  -7  -8    3.02    0.80
   0  -7  -8    4.65    4.64
   0  -7  -9   14.54    8.92
   0  -7  -9    6.53    5.63
   0  -7 -10   23.35   12.74
   0  -7 -10   28.43   12.20
   0  -7 -11   39.43   16.56
   0  -7 -12   28.76   13.74
   0  -7 -13   16.15   11.29
   0  -7 -14    1.70    8.20
   0  -7 -15    8.88    8.87
   0  -7 -16   -2.96    5.96
   0  -7 -17   -4.90    7.04
   0  -7 -18   -7.22    8.71
   0  -8  22    0.05    5.05
   0  -8  21   -7.77    7.02
   0  -8  20   -7.84    6.77
   0  -8  19    5.27    2.37
   0  -8  18    0.83    1.26
   0  -8  18    0.01    3.76
   0  -8  17   21.92    6.99
   0  -8  17   21.12   10.84
   0  -8  16    0.54    1.56
   0  -8  16    2.50    3.60
   0  -8  15    9.83    5.18
   0  -8  15   19.13    9.19
   0  -8  14   -3.36    4.00
   0  -8  13    0.72    8.47
   0  -8  12   70.78   18.02
   0   8 -11   -8.64    7.58
   0  -8  11   -3.74    4.91
   0   8 -10   74.19   19.43
   0  -8  10  112.27   23.11
   0  -8   9    1.33    3.21
   0   8  -9    5.02    5.58
   0   8  -9   -2.48    5.39
   0   8  -8   23.30   12.21
   0  -8   8   20.33   10.79
   0  -8   7    4.93    7.69
   0  -8   6   14.75    9.73
   0  -8   5    8.39   11.52
   0  -8   4   51.92   22.09
   0  -8   3  126.81   40.45
   0  -8   2 1771.78  152.10
   0  -8   1   23.17   26.35
   0  -8   0   56.49   23.79
   0  -8  -1  626.75   72.94
   0  -8  -2  129.57   29.89
   0  -8  -3  153.87   32.27
   0  -8  -4   78.81   21.09
   0   8   4   96.02   31.80
   0  -8  -5   37.21   14.13
   0  -8  -6   29.99   12.84
   0  -8  -7    3.22    7.98
   0  -8  -8   10.93    5.85
   0  -8  -9   -2.85    5.80
   0  -8 -10   18.25   11.87
   0  -8 -11    5.27    7.45
   0  -8 -12   48.22   19.46
   0  -8 -13    0.30    4.14
   0  -8 -14    4.36    5.30
   0  -8 -15   14.09   11.88
   0  -8 -16   -3.61    5.92
   0  -8 -17   -2.94    5.48
   0  -9  22    5.02    8.27
   0  -9  21    0.02    4.37
   0  -9  20    5.80    8.13
   0  -9  19    0.02    2.13
   0  -9  18    1.23    1.61
   0  -9  18   -9.32    7.22
   0  -9  17    5.14    3.56
   0  -9  17    0.01    5.29
   0  -9  16    6.09    9.03
   0  -9  16    1.82    3.07
   0  -9  15    3.10    5.32
   0  -9  14  -10.57    7.31
   0  -9  13   -1.26    0.47
   0  -9  12    3.43    4.45
   0  -9  11   11.78    9.16
   0  -9  10  134.48   28.29
   0  -9   9  -10.62    7.84
   0  -9   8  106.50   26.17
   0   9  -8   59.03   21.66
   0  -9   7   44.52   17.85
   0   9  -7   21.48   12.21
   0  -9   6  100.40   27.94
   0   9  -6   38.80   18.16
   0  -9   5   33.79   16.96
   0   9  -5   20.98   13.87
   0  -9   4    7.86   11.55
   0   9  -4    6.60   10.80
   0  -9   3  552.00   83.47
   0   9  -3  392.38   65.55
   0   9  -2  132.25   39.41
   0  -9   2  301.59   64.33
   0  -9   1   -6.41   16.18
   0   9  -1   -2.04    6.10
   0  -9   0  112.08   36.79
   0   9   0   38.69   19.20
   0   9   1   99.84   34.26
   0  -9  -1  179.27   40.71
   0   9   2   -1.87   11.68
   0  -9  -2    6.70    9.40
   0  -9  -3  113.79   28.89
   0  -9  -4   17.06    8.26
   0  -9  -5   75.26   23.00
   0  -9  -6   53.69   17.54
   0  -9  -7    0.30    0.67
   0  -9  -8    2.61    3.00
   0  -9  -9    1.49    7.73
   0  -9 -10   -3.49    2.74
   0  -9 -11   -9.30    8.51
   0  -9 -12    6.91    6.89
   0  -9 -13   -9.89    9.12
   0  -9 -14    3.40    3.93
   0  -9 -15    3.87    7.88
   0 -10  21    1.67    7.41
   0 -10  20   -0.02    4.57
   0 -10  19   -4.02    5.03
   0 -10  18    2.21    3.69
   0 -10  18   -0.64    1.38
   0 -10  17   10.53    7.31
   0 -10  17    7.10    5.15
   0 -10  16    7.43    8.08
   0 -10  15   16.69   10.51
   0 -10  14    0.86    5.06
   0 -10  13    0.70    5.46
   0 -10  12   -2.49    3.63
   0 -10  11   12.63   10.61
   0 -10  10   74.75   22.46
   0 -10   9   24.14   12.64
   0 -10   8   85.05   26.58
   0 -10   7   38.53   18.93
   0 -10   6   46.85   22.63
   0 -10   5   18.39   14.72
   0 -10   4   32.31   19.25
   0 -10   3   41.70   17.34
   0 -10   2  121.33   40.57
   0 -10   1    4.10   12.60
   0 -10   0  198.39   46.19
   0 -10  -1    8.41   11.00
   0 -10  -2   -5.26   11.21
   0 -10  -3   99.10   28.10
   0 -10  -4   -6.30   10.30
   0 -10  -5   51.82   20.87
   0 -10  -6   30.84   14.63
   0 -10  -7   -6.35    7.72
   0 -10  -8   -1.02    2.65
   0 -10  -9   -2.40    2.37
   0 -10 -10   -0.44    6.90
   0 -10 -11    3.52    4.17
   0 -10 -12  -17.44   12.32
   0 -10 -13   -1.23    3.32
   0 -10 -14    6.43    9.14
   0 -11  21   -0.02    6.97
   0 -11  20    0.48    1.16
   0 -11  19   -5.79    6.32
   0 -11  18   -6.26    6.50
   0 -11  17    9.88    7.62
   0 -11  17    6.45    5.71
   0 -11  16    0.79    1.64
   0 -11  15    5.98    3.15
   0 -11  14   -5.15    5.81
   0 -11  13    1.38    3.64
   0 -11  12    4.73    4.47
   0 -11  11    6.47    7.18
   0 -11  10    1.40    3.29
   0 -11   9   24.32   14.12
   0 -11   8   20.64   10.98
   0 -11   7  131.42   35.64
   0 -11   6   85.23   29.02
   0 -11   5  106.29   34.16
   0 -11   4   63.20   29.08
   0 -11   3   76.57   29.82
   0 -11   2   77.23   31.98
   0 -11   1   -9.74   11.07
   0 -11   0   -7.47    9.39
   0 -11  -1    3.98    3.49
   0 -11  -2    3.53    9.31
   0 -11  -3   31.36   15.14
   0 -11  -4    4.94   10.23
   0 -11  -5    7.45    7.33
   0 -11  -6   -6.37    7.57
   0 -11  -7    3.73    5.53
   0 -11  -8    2.42    3.60
   0 -11  -9   10.76    9.73
   0 -11 -10    2.80    5.14
   0 -11 -11   -8.99    9.08
   0 -11 -12    0.52    3.36
   0 -11 -13    5.81    8.82
   0 -12  20  -15.91   11.00
   0 -12  19    1.48    7.44
   0 -12  18    2.30    5.58
   0 -12  17   -8.30    7.60
   0 -12  16    0.37    4.95
   0 -12  15    2.42    4.13
   0 -12  14    2.15    5.98
   0 -12  13   14.40   12.68
   0 -12  12  -13.68   10.33
   0 -12  11   -3.77    5.57
   0 -12  10   19.21   15.97
   0 -12   9   -3.24    5.33
   0 -12   8   -4.35    6.10
   0 -12   7   36.33   18.87
   0 -12   6   14.39   16.09
   0 -12   5   59.75   26.58
   0 -12   4    2.37   14.15
   0 -12   3   35.21   21.87
   0 -12   2   62.69   28.48
   0 -12   1    0.87   16.45
   0 -12   0    1.18   17.99
   0 -12  -1   56.81   22.70
   0 -12  -2  -12.09   11.96
   0 -12  -3   16.65   12.02
   0 -12  -4    0.06    6.44
   0 -12  -5    6.53    7.90
   0 -12  -6  -17.39   13.17
   0 -12  -7    8.74    8.43
   0 -12  -8    0.53    5.92
   0 -12  -9    7.26    7.59
   0 -12 -10    3.42    6.15
   0 -12 -11    4.90    8.51
   0 -13  19    0.02    3.21
   0 -13  18   -0.68    2.29
   0 -13  17    0.83    3.58
   0 -13  16   -0.09    0.88
   0 -13  15    3.72    6.95
   0 -13  14   -4.39    6.34
   0 -13  13    0.02    7.12
   0 -13  12    6.16   10.48
   0 -13  11   -0.02    8.00
   0 -13  10    1.11    4.40
   0 -13   9  -26.41   17.24
   0 -13   8   21.83   14.94
   0 -13   7   41.99   24.86
   0 -13   6    0.68    2.69
   0 -13   5   21.22   16.85
   0 -13   4    1.57    9.82
   0 -13   3    5.92    7.45
   0 -13   2   42.05   24.92
   0 -13   1   41.14   24.90
   0 -13   0   43.27   24.63
   0 -13  -1   27.50   17.33
   0 -13  -2    3.59    7.97
   0 -13  -3   10.89    8.59
   0 -13  -4  -10.49   11.32
   0 -13  -5    1.42    6.73
   0 -13  -6    3.28    8.12
   0 -13  -7    3.41    7.84
   0 -13  -8    0.79    3.31
   0 -13  -9    2.92    4.25
   0 -14  17    0.18    7.75
   0 -14  16    1.01   11.48
   0 -14  15   -7.12    7.80
   0 -14  14    6.57    8.97
   0 -14  13   -9.05    9.13
   0 -14  12    4.51    5.81
   0 -14  11    7.08    8.53
   0 -14  10    0.03    4.79
   0 -14   9    0.17    2.07
   0 -14   8    2.56    5.21
   0 -14   7    7.74    9.97
   0 -14   6    0.49    7.43
   0 -14   5   30.57   20.62
   0 -14   4    0.03    4.87
   0 -14   3   12.47   15.35
   0 -14   3   -9.75   12.21
   0 -14   2   37.68   22.82
   0 -14   1  -11.02   20.89
   0 -14   0    9.94   14.61
   0 -14  -1    3.23    7.10
   0 -14  -2   -8.55   10.82
   0 -14  -3    7.82    9.06
   0 -14  -4  -22.50   17.34
   0 -14  -5   -0.29    3.55
   0 -14  -6    8.62   11.76
   0 -14  -7    3.27    8.53
   0 -15  15   -5.99    7.46
   0 -15  14   16.17   14.42
   0 -15  13  -10.10    9.99
   0 -15  12    3.70    7.15
   0 -15  11    0.72    2.45
   0 -15  10   -7.17    8.59
   0 -15   9   16.71   13.22
   0 -15   8   10.01   12.31
   0 -15   7   -7.55    9.30
   0 -15   6  -20.48   15.32
   0 -15   5   10.73   10.13
   0 -15   4    4.25   12.30
   0 -15   3    3.22    6.80
   0 -15   3   -0.03   16.19
   0 -15   2   16.20   15.99
   0 -15   1  -25.59   19.76
   0 -15   0    1.18    6.12
   0 -15  -1    1.36    7.70
   0 -15  -2    8.23    8.30
   0 -15  -3    1.15    4.28
   0 -15  -4    1.29    1.67
   0 -15  -5   -3.73    7.27
   0 -16  13   -1.91    4.47
   0 -16  12   -7.08    8.77
   0 -16  11    3.18    5.90
   0 -16  10  -12.03   11.44
   0 -16   9    0.71    8.75
   0 -16   8   -8.36    9.80
   0 -16   7  -10.39   11.07
   0 -16   6  -24.95   17.30
   0 -16   5    1.70    8.48
   0 -16   4    0.30    5.27
   0 -16   3  -15.67   14.03
   0 -16   2   -8.43   11.28
   0 -16   2  -11.88   12.39
   0 -16   1   10.00   14.19
   0 -16   0    3.17    8.19
   0 -16  -1    2.17    6.05
   1 -17   3   -5.32    8.53
   1 -17   4   -2.73    6.12
   1 -17   5   -2.56    5.93
   1 -17   6  -17.71   15.76
   1 -17   7  -19.32   16.34
   1 -17   8  -20.54   16.83
   1 -16  -2  -18.55   17.09
   1 -16  -1  -23.08   19.09
   1 -16   0    5.47   14.27
   1 -16   1   -1.17    4.98
   1 -16   1   -7.41   10.02
   1 -16   2   -4.68    7.91
   1 -16   3   17.30   18.46
   1 -16   4  -11.05   12.11
   1 -16   5    5.03   10.22
   1 -16   6    3.76    9.25
   1 -16   7    0.04    3.15
   1 -16   8  -17.30   15.22
   1 -16   9    0.04    8.81
   1 -16  10    2.60   13.05
   1 -16  11    7.08   10.51
   1 -16  12    4.53   13.12
   1 -16  13   -1.85    4.81
   1 -15  -6  -18.14   15.76
   1 -15  -5    2.45    6.73
   1 -15  -4   -6.66    9.65
   1 -15  -3    1.37    8.78
   1 -15  -2   -1.15    8.78
   1 -15  -1  -19.03   16.90
   1 -15   0   -8.88   11.60
   1 -15   1  -13.21   14.01
   1 -15   2    7.68    9.71
   1 -15   2   19.31   19.55
   1 -15   3  -34.34   21.05
   1 -15   4    0.04    9.24
   1 -15   5   10.99   15.21
   1 -15   6    3.62    6.16
   1 -15   7    0.18    1.80
   1 -15   8  -12.89   12.90
   1 -15   9    9.28   16.07
   1 -15  10   17.65   19.13
   1 -15  11    8.98   14.49
   1 -15  12  -20.45   15.69
   1 -15  13  -29.43   18.52
   1 -15  14    3.22   10.11
   1 -15  15    1.71    9.04
   1 -14  -8    9.93   13.72
   1 -14  -7   10.31   11.85
   1 -14  -6   -6.18    8.83
   1 -14  -5   10.29   12.24
   1 -14  -4   14.19   14.76
   1 -14  -3   11.18   10.02
   1 -14  -2   22.82   18.32
   1 -14  -1    3.50    8.69
   1 -14   0  -12.46   14.54
   1 -14   1   11.31   12.09
   1 -14   2   -3.22    2.57
   1 -14   3   31.23   21.56
   1 -14   4    2.81    4.73
   1 -14   5   -3.14    6.27
   1 -14   6   11.32   16.19
   1 -14   7    1.85    6.93
   1 -14   8   -7.23    9.42
   1 -14   9   -3.60    6.53
   1 -14  10    8.64   15.54
   1 -14  11    1.99    6.64
   1 -14  12    0.84    0.99
   1 -14  13   -5.10    7.35
   1 -14  14  -20.57   14.39
   1 -14  15  -13.09   11.26
   1 -14  16  -16.80   13.15
   1 -14  17   -8.54    9.29
   1 -13 -10   -6.67    8.39
   1 -13  -9   -8.15    9.25
   1 -13  -8    6.13    7.24
   1 -13  -7   19.56   17.27
   1 -13  -6    5.18    6.33
   1 -13  -5   -3.93    6.76
   1 -13  -4  -12.40   11.83
   1 -13  -3   55.24   25.35
   1 -13  -2   11.11    9.72
   1 -13  -1    9.65   11.73
   1 -13   0  -11.06    9.59
   1 -13   1   -0.15    3.52
   1 -13   2    2.23    7.08
   1 -13   3  -19.08   15.27
   1 -13   4    5.17    6.50
   1 -13   5  -27.75   18.30
   1 -13   6    4.33    4.16
   1 -13   7  -18.07   14.62
   1 -13   8   24.18   19.33
   1 -13   9   31.35   17.78
   1 -13  10   11.05   13.90
   1 -13  11   59.45   25.74
   1 -13  12   15.41   14.36
   1 -13  13    0.43    4.31
   1 -13  14  -10.61    9.72
   1 -13  15    1.55    8.80
   1 -13  16   -5.65    7.30
   1 -13  17    6.93    7.33
   1 -13  18    0.02    1.67
   1 -12 -12    1.59    6.07
   1 -12 -11    6.25    9.75
   1 -12 -10   -4.22    6.37
   1 -12  -9    0.11    1.01
   1 -12  -8    9.39    7.99
   1 -12  -7   -3.24    8.34
   1 -12  -6   -3.33    7.35
   1 -12  -5    4.86    7.77
   1 -12  -4  -11.30   11.07
   1 -12  -3   17.57   13.03
   1 -12  -2    7.82   10.54
   1 -12  -1    7.41    6.45
   1 -12   0   -2.69   15.11
   1 -12   1   72.97   30.03
   1 -12   2  312.51   63.36
   1 -12   3   20.72   12.00
   1 -12   3   28.64   18.67
   1 -12   4   -5.42   12.75
   1 -12   5    1.86    4.47
   1 -12   6   95.29   33.27
   1 -12   7    3.13    7.84
   1 -12   8   21.26   15.90
   1 -12   9   31.01   21.34
   1 -12  10   61.53   24.22
   1 -12  11    8.88    9.62
   1 -12  12    0.02    7.96
   1 -12  13    3.46    5.37
   1 -12  14    7.96    7.59
   1 -12  15   -8.20    8.27
   1 -12  16  -11.11    9.33
   1 -12  17    2.74    3.15
   1 -12  18  -20.34   12.58
   1 -12  19    7.45    9.33
   1 -11 -13    4.07    7.29
   1 -11 -12    9.76    7.38
   1 -11 -11    0.25    4.40
   1 -11 -10    2.84    5.26
   1 -11  -9   -7.44    8.04
   1 -11  -8   -4.91    6.56
   1 -11  -7    6.54    5.34
   1 -11  -6   -5.99    9.35
   1 -11  -5    5.24    8.23
   1 -11  -4   -0.64    5.19
   1 -11  -3   13.67   13.80
   1 -11  -2    4.36    5.56
   1 -11  -1   49.51   22.69
   1 -11   0   83.48   31.13
   1 -11   1  169.29   46.73
   1 -11   2   57.70   32.25
   1 -11   3   11.70    7.82
   1 -11   3   10.76   10.81
   1 -11   4    9.96   10.96
   1 -11   5    3.95   10.67
   1 -11   6   24.19   19.59
   1 -11   7   -5.78   16.02
   1 -11   8   20.30   11.11
   1 -11   9    3.86    4.12
   1 -11  10   34.40   14.67
   1 -11  11   26.13   13.29
   1 -11  12   32.25   16.20
   1 -11  13   10.09    9.64
   1 -11  14    6.84    7.46
   1 -11  15   -7.21   10.26
   1 -11  16    6.49    9.06
   1 -11  17   -7.15    7.00
   1 -11  18    4.52    6.94
   1 -11  19   -2.82    4.51
   1 -11  20   -1.98    3.81
   1 -10 -15    7.40   10.06
   1 -10 -14    2.20    2.42
   1 -10 -13    5.21    6.16
   1 -10 -12   12.18   10.33
   1 -10 -11   -2.40    5.84
   1 -10 -10    7.39    4.41
   1 -10  -9    4.52    7.40
   1 -10  -8   12.33    8.46
   1 -10  -7   10.32    8.68
   1 -10  -6    0.54    1.25
   1 -10  -5   15.72   11.50
   1 -10  -4   25.73   15.00
   1 -10  -3  132.67   34.54
   1 -10  -2   29.49   15.58
   1 -10  -1  472.28   70.82
   1 -10   0  101.76   30.90
   1 -10   1  121.44   37.87
   1 -10   2    0.81   11.99
   1 -10   3   86.56   28.04
   1 -10   3   81.62   35.40
   1 -10   4  222.60   53.57
   1 -10   5    6.50   10.28
   1 -10   6   94.01   29.11
   1 -10   7    5.89    9.88
   1 -10   8    0.97    7.38
   1 -10   9   -4.17    1.16
   1 -10  10   52.30   18.29
   1 -10  11    0.47    3.10
   1 -10  12  109.25   26.72
   1 -10  13    8.57    7.05
   1 -10  14   17.44   10.38
   1 -10  15    1.33    2.78
   1 -10  16    4.85    6.71
   1 -10  17    6.80    4.74
   1 -10  17   23.46   14.40
   1 -10  18   -6.87    6.63
   1 -10  19    4.90    3.43
   1 -10  20    9.60   10.17
   1 -10  21    3.65    7.02
   1  -9 -16   -2.98    5.30
   1  -9 -15   -3.49    5.61
   1  -9 -14   -1.00    3.55
   1  -9 -13   18.87   12.74
   1  -9 -12   11.66    8.99
   1  -9 -11    9.77    8.40
   1  -9 -10   31.72   14.95
   1  -9  -9    2.46    2.80
   1  -9  -8   27.75   14.27
   1  -9  -7    0.73    2.07
   1  -9  -6   24.21   11.95
   1  -9  -5    5.29    5.52
   1  -9  -4   -8.88   10.61
   1  -9  -3   71.78   24.92
  -1   9   2   16.95   15.28
   1  -9  -2   14.83   10.62
  -1   9   1   77.23   30.91
   1  -9  -1  136.11   37.41
  -1   9   0  170.39   46.04
   1  -9   0  247.02   50.61
   1  -9   1  689.82   95.27
   1  -9   2   73.77   31.28
   1  -9   3  299.83   57.25
   1  -9   4  192.38   44.71
   1  -9   5   -7.82   10.49
   1  -9   6   84.99   27.90
  -1   9  -7    6.03    5.78
   1  -9   7    7.36    9.30
  -1   9  -8    3.37    4.34
   1  -9   8    7.39    4.24
   1  -9   9    6.49   10.69
   1  -9  10   41.28   15.35
   1  -9  11    1.67    4.42
   1  -9  12  116.01   25.76
   1  -9  13   -4.68    8.51
   1  -9  14    9.43    7.75
   1  -9  15    8.89    6.18
   1  -9  16   13.57    5.27
   1  -9  16   13.95    5.62
   1  -9  16   25.14   11.44
   1  -9  17   12.54    8.85
   1  -9  17   15.18    4.86
   1  -9  18   -3.57    5.17
   1  -9  19    2.72    6.29
   1  -9  20    0.09    3.37
   1  -9  21    4.15    7.62
   1  -8 -17    0.03    1.98
   1  -8 -16    2.56    3.19
   1  -8 -15    1.84    4.33
   1  -8 -14    2.00    4.75
   1  -8 -13    8.82    8.47
   1  -8 -12    8.43    9.51
   1  -8 -11    7.21    7.89
   1  -8 -10    2.59    4.81
   1  -8  -9   -0.64    0.86
   1  -8  -8    0.65    5.67
   1  -8  -7    5.14    3.60
   1  -8  -6   64.21   19.34
   1  -8  -6   48.39   17.93
   1  -8  -5    3.04    3.81
   1  -8  -5   -4.73    5.35
  -1   8   5    4.50    5.29
   1  -8  -4   43.01   16.79
  -1   8   4   47.75   22.30
   1  -8  -4   89.22   22.81
   1  -8  -3  100.05   26.34
   1  -8  -2   -1.14    5.52
   1  -8  -1  173.44   39.49
   1  -8   0  803.56   93.40
   1  -8   1  155.47   43.71
   1  -8   2    9.12   14.52
   1  -8   3  471.10   67.92
   1  -8   4   20.90   12.85
   1  -8   5  174.97   39.10
   1  -8   6   32.84   16.47
   1  -8   7   13.85    9.99
   1  -8   8   24.74   12.12
   1  -8   9   13.05    8.30
  -1   8  -9    6.61    5.96
   1  -8  10   28.43   11.74
  -1   8 -10   18.45    9.58
   1  -8  11   20.70   11.03
   1  -8  12    3.94    3.35
   1  -8  13    4.85    4.69
   1  -8  14   27.33   11.71
   1  -8  15    7.99    4.55
   1  -8  15    2.22    2.33
   1  -8  15    4.10    2.62
   1  -8  16    2.42    1.77
   1  -8  16    0.30    2.33
   1  -8  16    0.05    0.47
   1  -8  17   22.16   10.49
   1  -8  18    3.23    4.23
   1  -8  19    3.53    6.65
   1  -8  20   -0.12    0.83
   1  -8  21   -1.19    2.79
   1  -8  22    0.85    5.02
   1  -7 -18   -8.98    9.68
   1  -7 -17   11.47   11.78
   1  -7 -16   -1.37    4.01
   1  -7 -15   -3.01    6.22
   1  -7 -14    6.42    6.78
   1  -7 -13    2.52    5.46
   1  -7 -12    0.16    1.99
   1  -7 -11    2.12    6.21
   1  -7 -10    3.54    3.89
   1  -7  -9  149.35   30.25
   1  -7  -9  118.73   28.24
   1  -7  -8   57.89   16.34
   1  -7  -8   46.36   16.67
  -1   7   7    6.59    7.94
   1  -7  -7    4.17    2.15
   1  -7  -7    0.43    5.26
   1  -7  -6  372.97   45.74
  -1   7   6  328.86   50.38
   1  -7  -6  235.13   40.15
   1  -7  -5   -7.81    5.33
   1  -7  -5    7.84    6.37
   1  -7  -4   55.15   17.13
   1  -7  -3  838.42   69.20
   1  -7  -2  132.92   31.48
   1  -7  -1  822.97   83.42
   1  -7   0  554.14   69.40
   1  -7   1   75.98   29.32
   1  -7   2   95.24   31.70
   1  -7   3  303.77   53.46
   1  -7   4   98.39   27.77
   1  -7   5    9.20    4.74
   1  -7   6  227.49   35.46
   1  -7   7  142.74   25.71
   1  -7   8   54.94   15.27
   1  -7   9   34.63   10.33
  -1   7 -10   77.37   17.86
   1  -7  10   85.51   17.86
   1  -7  11    2.49    3.83
  -1   7 -11    4.03    4.68
   1  -7  12  186.38   27.41
   1  -7  13   27.77   10.83
   1  -7  14  151.70   13.82
   1  -7  14  165.52   16.69
   1  -7  15   15.75    3.77
   1  -7  15   21.50    4.49
   1  -7  15   20.10    8.17
   1  -7  16    0.03    2.65
   1  -7  17    1.96    1.90
   1  -7  18    3.16    4.87
   1  -7  19   13.77    9.98
   1  -7  20    0.13    1.52
   1  -7  21   -9.37    7.56
   1  -7  22    0.02    4.26
   1  -6 -19   -0.44    7.73
   1  -6 -18    0.03    5.02
   1  -6 -17    5.39    6.75
   1  -6 -16  -10.24    9.54
   1  -6 -15    9.92    9.12
   1  -6 -14    9.52    8.65
   1  -6 -13   34.67   15.88
   1  -6 -12    3.54    5.24
   1  -6 -12   -1.11    4.05
   1  -6 -11    1.12    4.86
   1  -6 -11    3.44    4.67
   1  -6 -10   -6.15    8.82
   1  -6 -10   -2.14    4.59
  -1   6   9    5.80    1.95
   1  -6  -9    9.81    6.16
   1  -6  -9   10.89    7.33
   1  -6  -8    2.12    5.36
  -1   6   8    7.02    5.80
   1  -6  -8    6.92    2.19
   1  -6  -7   16.99    6.48
  -1   6   7   24.07   12.15
   1  -6  -7   16.30    9.93
   1  -6  -6  153.78   27.40
   1  -6  -6  133.95   30.59
   1  -6  -5   57.13   16.77
   1  -6  -5   21.77    7.55
   1  -6  -4  985.01   68.58
   1  -6  -3  894.93   65.50
   1  -6  -2  119.99   24.66
   1  -6  -1 2766.13  132.70
   1  -6   0  263.29   46.11
   1  -6   1    2.01    5.83
   1  -6   2   95.00   32.68
   1  -6   3   15.83   10.25
   1  -6   4  508.01   54.07
   1  -6   5  638.49   55.18
   1  -6   6   42.22   14.20
   1  -6   7  613.39   48.72
   1  -6   8  313.37   32.34
   1  -6   9    6.67    6.12
   1  -6  10  202.45   26.86
  -1   6 -11   21.09    8.86
   1  -6  11   25.69    9.45
   1  -6  12  118.86   20.32
   1  -6  13   48.98    6.50
   1  -6  13   50.09    7.64
   1  -6  14   17.80    7.93
   1  -6  15   25.16    9.58
   1  -6  16   -3.82    6.69
   1  -6  17    3.12    4.99
   1  -6  18   -2.51    3.54
   1  -6  19    1.87    2.40
   1  -6  20    5.80    5.18
   1  -6  21    1.47    4.95
   1  -6  22  -13.76    9.27
   1  -5 -20    3.97    7.75
   1  -5 -19    4.63    8.76
   1  -5 -18    5.01    6.75
   1  -5 -17    4.84    5.11
   1  -5 -16    0.17    3.05
   1  -5 -15   28.37   14.44
   1  -5 -15   20.39    9.65
   1  -5 -14   -1.17    2.81
   1  -5 -14   -1.94    1.54
   1  -5 -13   -5.24    2.83
   1  -5 -13    1.86    4.68
   1  -5 -12    4.57    5.48
   1  -5 -12    3.77    5.30
   1  -5 -11   54.82   17.12
   1  -5 -11   57.49   17.43
  -1   5  10    2.17    4.63
   1  -5 -10    6.47    5.90
   1  -5 -10   -2.99    6.31
  -1   5   9   24.78   12.29
   1  -5  -9   12.27    8.62
   1  -5  -9   15.44    9.47
  -1   5   8   18.31   11.53
   1  -5  -8   14.39    7.43
   1  -5  -8   23.49   11.42
   1  -5  -7   29.41    9.93
   1  -5  -7   26.27   12.49
   1  -5  -6  129.85   32.24
   1  -5  -6  206.66   31.41
   1  -5  -5  731.57   73.86
   1  -5  -5 1019.23   65.42
   1  -5  -4 1927.78   88.66
   1  -5  -3   27.62   12.31
   1  -5  -2   76.95   17.83
  -1   5   1 1147.44   88.81
   1  -5  -1 2589.01  117.90
   1  -5   0   13.41    8.55
  -1   5   0    1.42    7.76
   1  -5   1 1854.86  121.93
  -1   5  -1 1452.27  109.48
  -1   5  -2   14.43   13.82
   1  -5   2   78.56   26.43
   1  -5   3  625.23   51.97
   1  -5   4   38.69   12.16
   1  -5   5   27.48    9.14
   1  -5   6  135.32   20.40
   1  -5   7   14.03    5.05
   1  -5   8  420.68   35.01
   1  -5   9  521.95   38.90
   1  -5  10   42.06   10.84
   1  -5  11   76.08    9.93
   1  -5  11   96.89   17.35
   1  -5  12  134.57   20.85
  -1   5 -12   94.93   17.86
   1  -5  13   -1.53    4.22
   1  -5  14   81.05   17.46
   1  -5  15    7.20    3.97
   1  -5  16    1.38    1.07
   1  -5  17    0.46    1.36
   1  -5  18    1.80    4.28
   1  -5  19    6.73    6.33
   1  -5  20    0.97    1.51
   1  -5  21    3.53    6.70
   1  -5  22   -6.75    6.49
   1  -4 -20   -5.65    7.95
   1  -4 -19    2.15    6.57
   1  -4 -18   -1.34    5.22
   1  -4 -17    6.51    5.78
   1  -4 -16    4.43    3.90
   1  -4 -16   18.67   11.62
   1  -4 -15   -7.52    5.86
   1  -4 -15    3.89    7.62
   1  -4 -14   24.51   10.52
   1  -4 -14   47.06   17.94
   1  -4 -13  185.24   27.92
   1  -4 -13  313.50   45.77
   1  -4 -12    5.18    5.53
   1  -4 -12    7.63    6.57
   1  -4 -11  153.98   29.21
   1  -4 -11  111.14   22.77
   1  -4 -11   66.65   14.59
   1  -4 -10    8.12    5.61
   1  -4 -10   11.06    8.23
   1  -4 -10    5.64    4.02
  -1   4   9   30.18   12.84
   1  -4  -9   33.63   13.32
   1  -4  -9   28.62   10.64
   1  -4  -8    0.77    3.07
   1  -4  -8    3.32    5.03
   1  -4  -7   -1.24    5.26
   1  -4  -7    1.53    3.06
   1  -4  -6    4.51    6.60
   1  -4  -6    6.07    7.08
   1  -4  -5  975.90   60.97
   1  -4  -5  775.53   74.84
   1  -4  -4  869.39   55.50
   1  -4  -4  653.53   69.41
  -1   4   3   96.99   20.52
   1  -4  -3  184.64   23.93
   1  -4  -3  143.13   31.32
  -1   4   2  905.13   65.08
   1  -4  -2 1632.19   72.99
   1  -4  -1 2169.17   94.72
  -1   4   1 1414.40   85.80
   1  -4   0 2101.95  109.78
  -1   4   0 1821.12  110.33
   1  -4   1  162.49   32.70
  -1   4  -1  119.01   29.32
   1  -4   2  260.14   31.83
  -1   4  -2  234.00   31.25
   1  -4   3   48.03   12.08
   1  -4   4 1073.45   50.84
   1  -4   5  166.44   19.30
   1  -4   6   21.71    7.23
   1  -4   7  678.55   40.53
   1  -4   8   30.31    8.47
   1  -4   9   89.41   10.17
   1  -4   9  107.81   16.08
   1  -4  10    1.99    2.67
   1  -4  11   56.68   12.81
   1  -4  12  129.78   19.87
   1  -4  13    6.86    1.31
   1  -4  14  237.79   29.37
   1  -4  15   11.73    4.71
   1  -4  16   -1.20    2.79
   1  -4  17    4.99    4.55
   1  -4  18   -3.05    3.72
   1  -4  19   -4.89    4.88
   1  -4  20    6.80    7.01
   1  -4  21    1.87    4.39
   1  -4  22    0.18    2.92
   1  -3 -21    3.93    9.19
   1  -3 -20   12.40   12.90
   1  -3 -19  -14.68   11.50
   1  -3 -18   17.36   12.05
   1  -3 -17    2.70    2.63
   1  -3 -17   -1.71    5.77
   1  -3 -16   -1.49    2.11
   1  -3 -16    0.60    4.78
   1  -3 -15    7.94    5.85
   1  -3 -15    2.02    2.96
   1  -3 -14   20.71    9.20
   1  -3 -14   21.01   11.30
   1  -3 -13   80.35   21.23
   1  -3 -13   75.26   18.13
   1  -3 -12   13.56    4.67
   1  -3 -12    8.62    5.00
   1  -3 -11   97.42   16.89
   1  -3 -11  185.21   29.25
   1  -3 -11  160.30   26.57
   1  -3 -10    1.19    1.60
   1  -3 -10    3.55    3.10
   1  -3 -10    0.43    0.98
   1  -3  -9   69.32   17.75
   1  -3  -9   62.64   16.37
   1  -3  -8    5.15    5.62
   1  -3  -8   22.80    9.48
   1  -3  -7   94.53   21.36
  -1   3   7   52.20   13.28
   1  -3  -7  114.02   20.41
   1  -3  -6   18.95   10.16
  -1   3   6   14.49    7.93
   1  -3  -6   13.44    7.30
   1  -3  -5   90.35   21.39
  -1   3   5   58.40   13.78
   1  -3  -4   75.66   22.35
  -1   3   4   50.89   12.44
   1  -3  -3  164.49   32.39
  -1   3   3  134.55   21.59
   1  -3  -2  595.31   38.95
  -1   3   2  402.96   35.67
  -1   3   1 4845.70  135.16
   1  -3  -1 6159.95  136.90
   1  -3   0 9999.00  215.25
  -1   3   0 9923.92  238.59
  -1   3  -1 1135.57   65.21
   1  -3   1 1060.69   69.21
   1  -3   1 1081.09   59.44
   1  -3   2   45.24   13.60
   1  -3   2   40.92    9.41
   1  -3   3 3534.61   79.02
   1  -3   3 3919.08  113.62
   1  -3   4  826.50   36.87
   1  -3   4  908.55   48.37
   1  -3   5  136.23   15.20
   1  -3   5  127.55   15.35
   1  -3   6   49.81    9.47
   1  -3   6   40.95    7.36
   1  -3   7    0.33    0.38
   1  -3   7   -1.15    0.69
   1  -3   8   71.20   11.63
   1  -3   9  214.09   21.64
   1  -3  10   73.05   13.51
   1  -3  11  158.85   20.30
   1  -3  12   11.70    5.10
   1  -3  13   21.78    7.62
   1  -3  14  211.68   26.77
   1  -3  15   15.15    7.77
   1  -3  16    3.96    3.07
   1  -3  17    2.11    3.43
   1  -3  18    1.58    4.09
   1  -3  19  -17.16    9.16
   1  -3  20   -1.83    2.99
  -1   3 -21    5.96    8.56
   1  -3  21   -5.35    5.49
  -1   3 -22    1.57    6.36
   1  -3  22    1.70    8.62
   1  -2 -22    7.02   10.97
   1  -2 -21    1.88    3.51
   1  -2 -20    1.22    2.71
   1  -2 -19   -6.14    7.63
   1  -2 -18    2.63    4.22
   1  -2 -17    7.16    9.12
   1  -2 -17    2.85    3.60
   1  -2 -16   15.90    9.89
   1  -2 -16   18.49    8.27
   1  -2 -15   -1.34    1.46
   1  -2 -15   -1.91    4.52
   1  -2 -14    6.56    5.10
   1  -2 -14   10.98    7.21
   1  -2 -13   37.50   12.35
   1  -2 -13   30.76   13.33
   1  -2 -12   33.12    9.63
   1  -2 -12   62.71   17.28
   1  -2 -12   72.52   16.74
   1  -2 -11   75.62   18.52
   1  -2 -11   81.29   19.56
   1  -2 -11   37.51    9.77
   1  -2 -10   56.85   14.22
   1  -2 -10   26.59    7.78
   1  -2 -10   55.75   14.28
   1  -2  -9  229.50   29.46
   1  -2  -9  262.85   31.15
   1  -2  -8   64.68   15.34
   1  -2  -8   92.78   17.27
  -1   2   8   85.50   19.62
  -1   2   7  157.69   25.47
   1  -2  -7  125.38   15.25
   1  -2  -7  156.92   21.85
   1  -2  -7   98.72   19.23
  -1   2   6   28.10    8.58
   1  -2  -6   89.25   15.12
   1  -2  -6   53.58   13.73
  -1   2   6   71.90   16.49
   1  -2  -5   35.49   11.63
  -1   2   5   38.58   12.91
  -1   2   5   15.35    7.30
   1  -2  -4   14.42    6.87
  -1   2   4   10.67    5.71
   1  -2  -4   21.94    9.35
  -1   2   4    5.52    4.00
  -1   2   3   64.68   12.26
   1  -2  -3   48.56   15.59
  -1   2   3   51.65   18.09
   1  -2  -2 1908.18   55.91
  -1   2   2 1683.08   67.42
   1  -2  -1 1221.16   50.70
  -1   2   1 1116.86   53.86
  -1   2   0  416.98   39.89
  -1   2   0  328.05   26.64
  -1   2  -1  430.59   25.53
   1  -2   1  425.98   28.37
  -1   2  -1  473.00   30.99
   1  -2   1  507.28   27.81
   1  -2   2 2480.45   61.52
  -1   2  -2 2626.57   68.31
   1  -2   2 2700.36   55.90
  -1   2  -2 2617.64   55.25
   1  -2   3 3565.12   65.45
   1  -2   3 3795.73   64.39
   1  -2   4 1777.35   37.74
   1  -2   4 1947.73   48.79
   1  -2   5  718.81   31.22
   1  -2   6   25.53    5.96
   1  -2   7  119.03   14.27
   1  -2   8   13.51    5.21
   1  -2   9  128.96   16.04
   1  -2  10  185.90   20.85
   1  -2  11   47.70   10.49
   1  -2  12    0.01    2.59
   1  -2  13   16.56    6.72
   1  -2  14   85.88   16.37
   1  -2  15   46.49   12.72
   1  -2  16   14.16    7.17
   1  -2  17    2.59    2.24
   1  -2  18    1.35    3.01
   1  -2  19    6.37    7.66
  -1   2 -19   -3.84    9.89
   1  -2  20   -1.78    3.09
  -1   2 -20    7.29    9.97
  -1   2 -21    5.60    7.17
  -1   2 -22    1.10    5.23
   1  -1 -22   -1.48    4.01
   1  -1 -21   -2.55    5.08
   1  -1 -20    2.23    2.22
   1  -1 -19   -2.63    5.20
   1  -1 -18   65.14   22.52
   1  -1 -17   -8.43   10.02
   1  -1 -17    3.63    3.37
   1  -1 -16   10.10    4.70
   1  -1 -16   12.08    5.68
   1  -1 -15    1.57    4.77
   1  -1 -15   -0.03    3.62
   1  -1 -14    1.72    2.05
   1  -1 -14   -1.26    3.70
   1  -1 -13    3.95    3.91
   1  -1 -13    7.72    4.86
   1  -1 -12    3.48    1.90
   1  -1 -12    0.37    0.48
   1  -1 -12    1.75    2.01
   1  -1 -11   19.72    7.74
   1  -1 -11   29.44   11.90
   1  -1 -11   11.97    5.31
  -1   1  11   41.24   13.46
   1  -1 -10  135.61   22.36
   1  -1 -10  107.01   17.36
  -1   1  10  144.98   22.04
   1  -1  -9  808.19   51.38
  -1   1   9  843.74   53.85
  -1   1   8   64.12   13.34
   1  -1  -8   44.07   10.69
   1  -1  -8   45.86   10.84
   1  -1  -8   36.67    7.62
  -1   1   7   33.87    9.54
   1  -1  -7   21.22    7.65
   1  -1  -7   24.23    6.01
   1  -1  -7   27.43    8.78
   1  -1  -6  421.48   24.34
   1  -1  -6  395.05   32.15
  -1   1   6  398.68   33.16
   1  -1  -5    7.79    2.43
  -1   1   5   13.13    4.63
   1  -1  -5    8.59    4.70
   1  -1  -5   15.83    4.15
  -1   1   4  776.61   35.34
   1  -1  -4  929.90   45.23
  -1   1   3 1625.84   48.07
   1  -1  -3 1684.43   57.66
  -1   1   2  125.22   11.25
  -1   1   2  129.87   13.30
  -1   1  -2 2035.75   37.29
   1  -1   2 1985.17   35.74
  -1   1  -2 1747.97   33.17
   1  -1   2 1742.72   32.49
   1  -1   3   43.87    5.96
  -1   1  -3   45.57    6.17
   1  -1   4  718.15   26.85
  -1   1  -4  741.92   26.75
   1  -1   5   22.16    5.22
  -1   1  -5   25.43    5.47
   1  -1   6  124.09   13.22
   1  -1   7  531.97   29.01
   1  -1   8   79.10   11.25
   1  -1   9   80.73   12.73
   1  -1  10    9.60    4.23
   1  -1  11    9.61    4.21
   1  -1  12    3.97    2.27
   1  -1  13    7.23    5.36
   1  -1  14   27.58    8.84
   1  -1  15   71.43   16.07
  -1   1 -16   75.55   22.48
   1  -1  16   37.24   11.07
  -1   1 -17   18.39   11.09
   1  -1  17    9.30    6.24
  -1   1 -18    6.15    8.70
  -1   1 -19   -1.64    5.18
  -1   1 -20    6.55   10.69
  -1   1 -21   -0.94    2.47
  -1   1 -22    0.03    6.41
   1   0 -22   -4.84    7.26
   1   0 -21    4.35    4.77
   1   0 -20   10.09   10.97
   1   0 -19   40.13   19.24
   1   0 -18   53.46   19.75
   1   0 -17    5.20    8.57
   1   0 -17    0.74    0.95
   1   0 -16   29.68   13.76
   1   0 -16   19.42    6.28
   1   0 -15   -3.48    6.07
   1   0 -15    3.26    2.94
   1   0 -14    4.19    5.18
   1   0 -14    0.77    0.91
  -1   0  13   33.38   10.74
   1   0 -13   35.83   12.92
   1   0 -13   21.42    7.35
   1   0 -13   22.19    6.58
  -1   0  12    5.14    3.49
   1   0 -12    0.51    0.60
   1   0 -12    0.05    0.55
   1   0 -12    0.93    3.26
   1   0 -11   82.84   13.02
  -1   0  11  104.07   15.32
   1   0 -10  183.02   18.82
  -1   0  10  207.52   20.12
   1   0  -9  162.65   16.47
   1   0  -9  137.18   16.60
  -1   0   9  189.30   18.30
   1   0  -8   92.73   11.66
  -1   0   8   95.51   12.14
   1   0  -8   95.84   12.76
  -1   0   8  124.38   17.65
   1   0  -7   17.93    5.35
  -1   0   7   18.18    5.88
   1   0  -7   17.07    4.72
  -1   0   7   22.76    6.75
   1   0  -6   16.26    4.81
  -1   0   6   14.54    5.59
   1   0  -6   17.08    4.33
  -1   0   6   20.51    5.05
  -1   0   5   22.69    5.12
   1   0  -5   29.16    5.10
  -1   0   5   21.66    6.32
   1   0  -5   18.18    4.91
  -1   0   4 1049.21   35.70
   1   0  -4 1004.65   35.05
  -1   0   4 1163.87   29.15
   1   0  -4 1169.17   26.90
  -1   0   3  431.98   20.73
   1   0  -3  407.69   20.30
  -1   0   3  539.90   15.66
   1   0  -3  502.08   14.25
   1   0   2  300.52   12.71
  -1   0  -2  348.55   14.01
   1   0   3   14.81    3.75
  -1   0  -3   20.92    4.03
  -1   0  -4  245.52   15.53
   1   0   4  227.48   14.78
   1   0   5  177.34   14.31
  -1   0  -5  201.53   15.51
   1   0   6  302.29   20.36
  -1   0  -6  284.89   19.93
   1   0   7  105.54   13.09
  -1   0  -8   13.51    4.51
   1   0   8   15.42    5.36
   1   0   9  307.56   24.78
  -1   0  -9  301.88   19.03
   1   0  10   58.68   11.54
  -1   0 -10   68.52    8.92
   1   0  11    0.23    1.14
  -1   0 -11    3.10    1.66
   1   0  12   11.13    5.29
  -1   0 -12    7.22    2.79
  -1   0 -12    2.74    2.63
  -1   0 -12    8.19    6.54
  -1   0 -13   -4.45    6.23
  -1   0 -13    1.51    1.46
   1   0  13   -1.32    2.79
  -1   0 -14    7.73    2.11
  -1   0 -14    3.65    1.67
  -1   0 -15  168.37   33.88
  -1   0 -15   76.55    5.95
  -1   0 -16   11.87    9.42
  -1   0 -17   24.90   14.50
  -1   0 -18   19.69   13.01
  -1   0 -19   -4.75   10.07
  -1   0 -20   -9.92   10.21
  -1   0 -21    6.31    9.91
   1   1 -23   -0.47    5.97
   1   1 -22    5.08    5.22
   1   1 -21    6.47    8.24
   1   1 -20   -7.82    8.36
   1   1 -19    6.50    5.97
   1   1 -18   26.08   14.15
   1   1 -17    6.04    7.61
   1   1 -17    3.23    2.16
  -1  -1  16   41.43   11.84
   1   1 -16   40.90    7.94
  -1  -1  15    0.10    1.15
   1   1 -15    0.65    0.85
  -1  -1  15   -0.04    2.53
  -1  -1  14    2.20    3.68
   1   1 -14   -0.50    1.89
   1   1 -14    0.98    1.28
  -1  -1  14    0.21    2.98
  -1  -1  13   65.85   13.20
   1   1 -13   42.83   10.35
   1   1 -13   45.93    8.20
  -1  -1  12   18.96    9.22
   1   1 -12    5.13    2.79
   1   1 -12    9.57    4.79
  -1  -1  12   11.75    5.97
  -1  -1  11   -0.46    1.50
  -1  -1  11    5.01    5.60
   1   1 -11   -0.19    1.49
  -1  -1  10  114.29   15.12
  -1  -1  10  125.27   17.68
   1   1 -10   70.70   10.10
   1   1  -9   68.93   10.41
  -1  -1   9   98.51   13.15
   1   1  -9   59.43    8.92
  -1  -1   9  104.23   15.59
   1   1  -8  649.76   30.37
   1   1  -8  645.37   28.21
   1   1  -7   16.52    4.31
  -1  -1   7   22.62    5.84
  -1  -1   7   20.95    5.19
   1   1  -7   18.04    4.50
   1   1  -6    0.03    1.41
  -1  -1   6    2.18    1.60
   1   1  -6    1.81    1.26
  -1  -1   6   -1.17    1.51
  -1  -1   5  349.26   19.81
   1   1  -5  282.19   16.17
   1   1  -5  264.09   14.52
  -1  -1   5  342.80   17.09
   1   1  -4  211.95   13.33
   1   1  -4  211.29   11.55
  -1  -1   4  243.42   12.33
   1   1  -3  747.74   24.93
  -1  -1   3  686.22   18.04
  -1  -1   2    2.29    0.70
   1   1  -2    3.04    1.09
  -1  -1   2    0.88    0.49
   1   1   0  813.79   29.70
  -1  -1   0  928.22   30.45
  -1  -1  -1   19.43    5.52
   1   1   1   16.01    4.71
   1   1   2    4.17    2.59
  -1  -1  -2    7.27    3.57
  -1  -1  -2    7.21    2.55
  -1  -1  -3  560.47   32.50
  -1  -1  -3  467.01   21.70
  -1  -1  -4   38.59    9.30
  -1  -1  -4   31.95    5.97
  -1  -1  -5  364.73   22.05
  -1  -1  -5  539.70   36.59
  -1  -1  -6  197.23   23.51
  -1  -1  -7   55.66   12.80
  -1  -1  -8    3.34    4.50
  -1  -1  -9  281.21   22.19
  -1  -1  -9  431.92   40.84
  -1  -1 -10   36.71    8.17
  -1  -1 -10   34.93   13.11
  -1  -1 -11   43.55   10.69
  -1  -1 -11   88.01   20.08
  -1  -1 -11   76.44   11.55
  -1  -1 -12   18.91    9.77
  -1  -1 -12   15.67    5.32
  -1  -1 -13   -4.25    7.26
  -1  -1 -13    2.06    2.69
  -1  -1 -14    7.21    5.20
  -1  -1 -14    5.04    3.48
  -1  -1 -15   59.55   10.46
  -1  -1 -15   83.87   24.75
  -1  -1 -16   16.84   12.04
  -1  -1 -16    8.98    3.71
  -1  -1 -17   24.73   14.87
  -1  -1 -18   -4.48    8.25
  -1  -1 -19   16.91   13.66
  -1  -1 -20    1.90    7.70
  -1  -1 -21   -5.78    7.95
   1   2 -23    5.99   10.19
   1   2 -22   -3.57    6.06
   1   2 -21   -1.40    1.19
   1   2 -20   -0.94    1.95
   1   2 -19   13.27   10.44
  -1  -2  19    2.65    3.52
  -1  -2  18    1.76    3.33
  -1  -2  17    0.75    1.04
  -1  -2  17   -0.54    4.39
  -1  -2  16   33.72    9.02
  -1  -2  16   21.75    9.17
  -1  -2  15   16.81    7.01
  -1  -2  15   10.09    5.85
  -1  -2  14   82.51   15.82
   1   2 -14   52.06   11.71
  -1  -2  13   49.57   11.86
   1   2 -13   26.83    8.23
  -1  -2  13   56.30   14.01
  -1  -2  12    2.33    2.35
   1   2 -12    2.58    2.33
  -1  -2  11   43.08   10.24
  -1  -2  11   51.55   11.12
  -1  -2  10   16.56    5.51
   1   2 -10    8.50    4.00
  -1  -2  10   12.97    4.80
  -1  -2   9   45.95    8.65
   1   2  -9   36.24    7.68
  -1  -2   9   50.06    9.62
  -1  -2   8  429.69   25.98
   1   2  -8  402.69   25.32
   1   2  -7   -2.96    2.00
  -1  -2   7   -0.53    2.17
  -1  -2   7    2.22    1.58
  -1  -2   6  121.29   12.11
   1   2  -6  109.69   11.25
   1   2  -5   20.59    4.71
  -1  -2   5   23.70    4.74
  -1  -2   5   23.83    5.89
  -1  -2   4  936.70   28.89
   1   2  -4  922.47   31.11
   1   2  -3 1314.97   38.86
  -1  -2   3 1570.18   38.30
   1   2  -2    8.41    5.47
  -1  -2   2    6.04    3.23
   1   2  -1  214.73   20.99
  -1  -2   1  412.89   38.52
  -1  -2   0 3705.45   83.32
   1   2   0 2926.94   72.65
  -1  -2  -1   84.84   12.93
   1   2   1   61.41   11.80
  -1  -2  -2 1130.60   51.70
   1   2   2  837.45   42.56
  -1  -2  -3   10.46    5.30
   1   2   3   11.12    5.34
  -1  -2  -4   52.47   11.73
   1   2   4   30.77    8.89
  -1  -2  -5  204.27   18.55
  -1  -2  -5  285.18   28.50
  -1  -2  -6  182.82   25.13
  -1  -2  -7    3.06    2.97
  -1  -2  -8  107.56   20.57
  -1  -2  -9  192.35   28.21
  -1  -2 -10   34.97    8.95
  -1  -2 -10   51.55   15.75
  -1  -2 -11  137.61   16.99
  -1  -2 -11   96.30   17.18
  -1  -2 -12   24.46   12.04
  -1  -2 -12   16.82    6.03
  -1  -2 -13   -1.16    1.58
  -1  -2 -13    5.59    4.19
  -1  -2 -14   -1.50    1.58
  -1  -2 -14    7.87   10.04
  -1  -2 -15   60.34   19.68
  -1  -2 -15   59.39   11.86
  -1  -2 -16    1.87    0.96
  -1  -2 -17   -3.90    6.62
  -1  -2 -18   -0.50    0.46
  -1  -2 -19   11.34   11.44
  -1  -2 -20   -2.21    4.61
   1   3 -23    6.11   11.77
  -1  -3  22   -2.25    3.67
   1   3 -22    0.94    8.20
  -1  -3  21    5.63    6.16
  -1  -3  20    4.27    6.35
  -1  -3  19    1.44    3.26
  -1  -3  18    5.89    3.51
  -1  -3  18    6.60    6.14
  -1  -3  17    1.91    1.77
  -1  -3  17    7.67    5.68
  -1  -3  16   46.42   11.32
  -1  -3  16   20.28    9.12
  -1  -3  15   25.57    8.63
  -1  -3  15   15.20    6.90
  -1  -3  14   35.36   10.29
   1   3 -14   20.20    8.14
  -1  -3  14   28.32   10.11
  -1  -3  13    3.57    3.15
   1   3 -13    5.02    3.56
  -1  -3  13    1.58    1.09
  -1  -3  12    0.54    2.34
   1   3 -12    2.14    1.96
  -1  -3  12   -2.39    4.00
  -1  -3  11   10.19    5.62
  -1  -3  11    5.31    2.06
  -1  -3  10    1.55    1.92
  -1  -3  10    0.79    1.31
   1   3 -10   -2.37    2.16
   1   3  -9   14.62    5.34
  -1  -3   9   19.40    5.75
  -1  -3   9   18.46    5.71
   1   3  -8  189.42   18.72
  -1  -3   8  252.02   21.16
  -1  -3   8  236.68   20.79
  -1  -3   7    0.20    0.81
  -1  -3   7    1.26    1.52
   1   3  -7    0.53    0.75
  -1  -3   6  216.98   18.42
   1   3  -6  185.40   17.68
   1   3  -5   40.96    8.35
  -1  -3   5   49.69    8.33
  -1  -3   4  515.28   27.66
   1   3  -4  442.34   28.81
   1   3  -3 5980.08  141.98
  -1  -3   3 6578.00  114.27
  -1  -3   2  478.46   52.28
   1   3  -2  326.08   36.02
   1   3  -1   14.50    7.30
  -1  -3   1   34.57   11.95
  -1  -3   0  534.22   39.04
   1   3   0  447.71   35.78
   1   3   1   12.99    6.48
  -1  -3  -1   12.00    5.67
  -1  -3  -2 2404.27   83.85
   1   3   2 1621.29   71.93
   1   3   3   48.31   12.07
  -1  -3  -3   69.56   16.34
   1   3   4  335.84   34.28
  -1  -3  -4  622.15   47.82
  -1  -3  -5    9.27    4.84
  -1  -3  -6   76.24   17.62
  -1  -3  -7  303.08   35.20
  -1  -3  -8   25.79   10.54
  -1  -3  -9    3.03    2.79
  -1  -3 -10  114.20   18.72
  -1  -3 -10  167.35   21.81
  -1  -3 -11   46.59   10.61
  -1  -3 -11   57.01   16.13
  -1  -3 -12   42.37   10.37
  -1  -3 -12   68.09   19.70
  -1  -3 -13    6.33    3.06
  -1  -3 -13   10.28    7.81
  -1  -3 -14    1.59    2.69
  -1  -3 -14    1.11    1.88
  -1  -3 -15    0.32    7.67
  -1  -3 -15    4.88    3.84
  -1  -3 -16    5.84    4.94
  -1  -3 -17    2.49    3.95
  -1  -3 -18    5.18    8.06
  -1  -3 -19   -4.48    6.52
  -1  -3 -20   -2.61    5.25
  -1  -4  23    0.02    2.39
  -1  -4  22    0.93    1.73
  -1  -4  21    4.94    3.14
  -1  -4  20   -3.87    4.44
  -1  -4  19    2.44    2.60
  -1  -4  19    4.91    7.00
  -1  -4  18   -2.63    3.18
  -1  -4  18    0.12    3.92
  -1  -4  17    2.50    3.97
  -1  -4  17  -11.79    6.78
  -1  -4  16   -2.36    2.30
  -1  -4  16    0.23    2.01
  -1  -4  15   10.92    5.38
  -1  -4  15   11.97    6.82
  -1  -4  14   64.79   14.55
  -1  -4  14   62.85   12.16
   1   4 -14   34.17   10.00
   1   4 -13   11.94    5.47
  -1  -4  13   23.50    7.25
   1   4 -12   33.25    9.69
  -1  -4  12   40.98    9.43
  -1  -4  12   54.29   12.02
  -1  -4  11    9.25    4.32
  -1  -4  11    7.76    3.97
  -1  -4  10   19.87    6.94
  -1  -4  10   21.32    6.37
  -1  -4   9  122.74   16.62
   1   4  -9  102.31   16.10
  -1  -4   9  112.29   15.52
   1   4  -8  353.67   28.60
  -1  -4   8  440.97   30.57
  -1  -4   7   -1.46    3.86
   1   4  -7   -3.07    3.48
  -1  -4   6 1321.17   51.40
   1   4  -6 1272.14   57.38
   1   4  -5   83.29   14.32
  -1  -4   5   77.03   13.14
  -1  -4   4  364.77   30.83
   1   4  -4  343.18   39.06
   1   4  -3  676.65   59.88
  -1  -4   3  795.64   55.10
   1   4  -2   11.94    7.81
  -1  -4   2   23.96   13.59
   1   4  -1  417.92   41.45
  -1  -4   1  875.92   70.63
  -1  -4   0  517.46   45.98
   1   4   0  361.57   37.31
  -1  -4  -1  894.96   57.26
   1   4   1  656.28   52.09
  -1  -4  -2  763.69   53.30
   1   4   2  555.33   48.32
   1   4   3  193.53   27.79
  -1  -4  -3  298.12   34.77
  -1  -4  -4  120.81   23.08
  -1  -4  -5  205.73   30.17
  -1  -4  -6   13.93   10.15
  -1  -4  -7  155.08   28.13
  -1  -4  -8   14.87    9.26
  -1  -4  -8    3.86    3.14
  -1  -4  -9   28.07   12.33
  -1  -4  -9   18.26    8.20
  -1  -4 -10   81.69   21.19
  -1  -4 -11   51.12   16.70
  -1  -4 -11   32.99    9.72
  -1  -4 -12   74.26   14.33
  -1  -4 -12  139.20   30.14
  -1  -4 -13   -2.19    6.21
  -1  -4 -13   -1.82    3.00
  -1  -4 -14    1.77    4.80
  -1  -4 -14    3.67    3.62
  -1  -4 -15   25.06   14.62
  -1  -4 -16   -1.86    6.20
  -1  -4 -17    1.88    1.70
  -1  -4 -18   -6.55    8.15
  -1  -4 -19  -11.47   11.20
  -1  -5  23   -2.92    4.34
  -1  -5  22    0.45    3.50
  -1  -5  21    0.09    4.87
  -1  -5  20    0.55    1.28
  -1  -5  19    7.45    3.43
  -1  -5  19    5.69    5.83
  -1  -5  18    9.46    4.69
  -1  -5  18    2.54    5.75
  -1  -5  17    6.58    4.61
  -1  -5  17    7.21    6.16
  -1  -5  16   51.32   13.86
  -1  -5  16   76.12   14.45
  -1  -5  15   52.73   13.97
  -1  -5  15   51.12   11.16
  -1  -5  14    4.25    4.58
   1   5 -14    0.87    2.44
  -1  -5  14    4.37    4.17
  -1  -5  13   40.23   11.44
   1   5 -13   30.82   10.24
  -1  -5  13   37.60    9.31
  -1  -5  12   15.69    7.63
   1   5 -12    8.00    3.98
  -1  -5  12   10.51    5.58
  -1  -5  11   17.94    7.12
   1   5 -11   13.78    6.85
  -1  -5  11   13.98    5.85
  -1  -5  10   10.80    5.19
  -1  -5  10   16.99    6.52
  -1  -5   9   17.81    6.69
  -1  -5   8 1248.76   55.12
   1   5  -8 1021.67   56.88
   1   5  -7   46.63   11.63
  -1  -5   7   50.50   11.24
  -1  -5   6  178.74   22.18
   1   5  -6  152.45   23.25
  -1  -5   5  165.89   22.41
   1   5  -5  171.08   30.11
   1   5  -4    2.44    5.90
  -1  -5   4    4.02    5.24
   1   5  -3  292.64   42.53
  -1  -5   3  361.98   55.72
  -1  -5   2  298.13   51.21
   1   5  -2  135.80   28.64
   1   5  -1  230.89   35.98
  -1  -5   1  501.20   58.90
  -1  -5   0   54.05   16.46
   1   5   0   52.05   15.57
   1   5   1 1235.31   78.43
  -1  -5  -1 2003.37   93.11
  -1  -5  -2  153.23   25.31
   1   5   2  128.50   24.95
  -1  -5  -3   20.58   10.81
  -1  -5  -4  216.96   32.96
  -1  -5  -5   31.89   12.87
  -1  -5  -6    4.36    4.89
   1   5   7   13.21    8.88
  -1  -5  -7   24.28   11.91
   1   5   8    2.47    4.45
  -1  -5  -8    5.64    5.61
  -1  -5  -8    2.24    3.31
  -1  -5  -9   16.26   10.76
  -1  -5 -10   48.27   16.74
  -1  -5 -11    8.45    6.77
  -1  -5 -11    7.03    4.77
  -1  -5 -12   72.44   23.57
  -1  -5 -12   36.27   10.69
  -1  -5 -13    7.17    6.84
  -1  -5 -13    1.81    2.45
  -1  -5 -14    7.30    7.86
  -1  -5 -14    2.19    2.73
  -1  -5 -15   25.40   14.28
  -1  -5 -16    0.88    4.87
  -1  -5 -17   29.14   18.19
  -1  -5 -18   -1.71    4.29
  -1  -5 -19  -13.32   12.40
  -1  -6  23    2.99    5.88
  -1  -6  22   -1.27    2.77
  -1  -6  21    2.38    5.78
  -1  -6  20    4.94    7.09
  -1  -6  19   20.50    7.60
  -1  -6  19   15.47   10.20
  -1  -6  18    2.78    2.31
  -1  -6  18   -0.01    2.99
  -1  -6  17   16.99    6.70
  -1  -6  17    8.25    5.68
  -1  -6  16    7.39    4.82
  -1  -6  16    0.46    3.62
  -1  -6  15   13.89    8.98
  -1  -6  15   10.41    5.39
  -1  -6  14   -3.40    5.37
  -1  -6  14   -1.68    2.94
   1   6 -13   12.06    6.84
  -1  -6  13   26.05   10.06
  -1  -6  13   21.89    7.99
   1   6 -12   10.22    6.73
  -1  -6  12    3.56    3.23
  -1  -6  12    4.80    4.49
  -1  -6  11   47.53   12.84
   1   6 -11   32.96   11.28
  -1  -6  10    6.88    4.27
  -1  -6   9  187.07   23.97
  -1  -6   8  625.56   45.50
  -1  -6   7  431.64   38.56
   1   6  -7  443.27   44.30
  -1  -6   6   29.44   10.18
   1   6  -6   40.76   16.29
   1   6  -5   39.65   17.25
  -1  -6   5   23.70   11.22
   1   6  -4   57.68   20.85
  -1  -6   4   97.27   25.19
   1   6  -3  273.36   43.06
  -1  -6   3  526.06   69.73
   1   6  -2   -0.88    4.17
  -1  -6   2   24.50   14.14
   1   6  -1   37.14   15.44
  -1  -6   1   86.07   27.55
   1   6   0    5.00    6.96
  -1  -6   0   21.53   13.09
  -1  -6  -1   53.45   18.95
  -1  -6  -2    3.65    4.15
  -1  -6  -3  366.52   43.54
  -1  -6  -4   10.19    3.58
   1   6   4   18.01    9.76
   1   6   5   88.04   22.32
  -1  -6  -5  116.49   25.18
  -1  -6  -6   51.70   15.99
   1   6   6   51.31   17.45
  -1  -6  -7   86.63   22.44
   1   6   7   68.24   22.15
  -1  -6  -8   -0.99    2.08
  -1  -6  -9    1.95    1.88
  -1  -6 -10    0.19    5.44
  -1  -6 -11    1.94    2.74
  -1  -6 -11    7.74   10.01
  -1  -6 -12   -1.97    3.72
  -1  -6 -12   10.08    7.94
  -1  -6 -13   -1.86    2.55
  -1  -6 -13   -0.79    1.83
  -1  -6 -14   19.02   12.84
  -1  -6 -15   -8.94    8.96
  -1  -6 -16   10.64   11.20
  -1  -6 -17   22.73   15.92
  -1  -6 -18   -2.57    5.27
  -1  -7  23    3.00    6.18
  -1  -7  22    2.92    2.38
  -1  -7  21   -9.26    7.38
  -1  -7  20    3.60    4.93
  -1  -7  19    0.01    2.62
  -1  -7  19   14.35    6.32
  -1  -7  18   26.14    9.07
  -1  -7  18    7.66    6.80
  -1  -7  17   -1.58    4.06
  -1  -7  17    2.85    4.99
  -1  -7  16   -0.02    1.99
  -1  -7  16    1.31    4.64
  -1  -7  15    1.86    3.13
  -1  -7  15   -4.13    4.12
  -1  -7  14   11.38    5.13
  -1  -7  14   12.58    6.51
  -1  -7  13   11.60    5.93
  -1  -7  13   14.93    7.05
   1   7 -13    8.17    5.79
  -1  -7  12    2.83    1.39
   1   7 -12    0.20    1.31
  -1  -7  11   99.77   20.15
   1   7 -11   50.68   15.21
  -1  -7  10   -4.70    6.03
   1   7 -10    3.52    4.77
  -1  -7   9    3.36    3.43
   1   7  -9    3.46    5.42
  -1  -7   8  673.87   51.87
   1   7  -8  484.27   55.81
  -1  -7   7   31.33   10.71
  -1  -7   6  147.94   27.24
  -1  -7   5   34.48   14.73
  -1  -7   4   27.83   14.68
  -1  -7   3  421.82   65.44
  -1  -7   2  333.37   60.65
  -1  -7   1   55.94   23.66
  -1  -7   0    6.85    9.29
  -1  -7  -1   16.90   13.24
   1   7   1    6.78    7.58
  -1  -7  -2  107.21   26.83
   1   7   2   63.85   21.22
  -1  -7  -3   71.05   19.84
   1   7   3   66.39   22.41
  -1  -7  -4    7.58    7.66
   1   7   4    7.57    7.67
   1   7   5  102.36   26.57
  -1  -7  -5  128.86   28.05
  -1  -7  -6   16.36    6.33
  -1  -7  -7   55.24   18.01
  -1  -7  -8    5.88    3.50
  -1  -7  -9    6.15    7.07
  -1  -7 -10    0.46    4.53
  -1  -7 -11   14.09   10.59
  -1  -7 -12   23.80   12.45
  -1  -7 -13   17.22   14.06
  -1  -7 -14    8.51    5.21
  -1  -7 -15  -10.97   10.15
  -1  -7 -16   15.80   13.86
  -1  -7 -17    0.03    5.11
  -1  -8  22    2.43    7.54
  -1  -8  21   -1.88    3.43
  -1  -8  20    1.17    4.08
  -1  -8  19   -0.01    3.39
  -1  -8  19    0.83    2.64
  -1  -8  18   14.18    9.80
  -1  -8  18   22.40    9.20
  -1  -8  17    3.02    5.48
  -1  -8  17    3.14    3.33
  -1  -8  16    0.61    1.69
  -1  -8  16    1.16    1.92
  -1  -8  15    6.56    5.08
  -1  -8  15   -8.61    6.25
  -1  -8  14    3.43    3.10
  -1  -8  14    0.29    1.41
  -1  -8  13    9.50    7.84
   1   8 -12   12.18    7.03
  -1  -8  12   11.84    8.18
   1   8 -11   28.72   12.10
  -1  -8  11   47.84   14.28
   1   8 -10   -1.40    3.80
   1   8 -10    0.34    2.20
  -1  -8  10   -3.85    5.18
   1   8  -9    3.18    2.70
  -1  -8   9    6.56    3.45
   1   8  -8  110.37   29.48
  -1  -8   8  139.06   26.83
   1   8  -7    5.24    7.84
  -1  -8   7    9.67    6.48
   1   8  -6  295.49   50.01
  -1  -8   6  361.97   46.80
  -1  -8   5   60.63   23.44
   1   8  -5   37.38   19.96
  -1  -8   4  105.69   35.19
   1   8  -4   62.01   24.74
  -1  -8   4  142.05   36.17
   1   8  -3   92.69   27.47
  -1  -8   3  206.93   48.97
   1   8  -2   10.67    6.46
  -1  -8   2   33.90   23.82
   1   8  -1   62.27   21.54
  -1  -8   1  114.91   35.03
   1   8   0    0.66    4.28
  -1  -8   0    4.70   13.00
   1   8   1    9.31    8.35
  -1  -8  -1   15.85   12.37
  -1  -8  -2   16.93   10.19
   1   8   2   13.47   10.95
   1   8   3   16.43   12.12
  -1  -8  -3    8.18    5.05
  -1  -8  -4    3.54    4.92
  -1  -8  -5   87.33   25.03
  -1  -8  -6   -1.66    8.12
  -1  -8  -7   80.72   23.76
  -1  -8  -8   19.41   11.98
  -1  -8  -9   21.58   11.73
  -1  -8 -10   10.26    8.56
  -1  -8 -11   10.39    8.84
  -1  -8 -12   30.80   15.45
  -1  -8 -13  -14.23   11.32
  -1  -8 -14    0.87    1.38
  -1  -8 -15  -14.96   12.12
  -1  -8 -16   11.23   11.75
  -1  -9  22    0.34    4.00
  -1  -9  21    0.58    1.99
  -1  -9  20   -3.60    4.67
  -1  -9  19    2.36    2.62
  -1  -9  19    1.06    3.77
  -1  -9  18   16.83    8.28
  -1  -9  18   10.80    9.09
  -1  -9  17   -1.74    4.11
  -1  -9  17    2.88    3.92
  -1  -9  16   -6.05    5.52
  -1  -9  16    2.70    4.30
  -1  -9  15    5.61    6.21
  -1  -9  15    4.77    1.34
  -1  -9  14   -7.40    6.08
  -1  -9  13   76.21   19.65
  -1  -9  12   49.36   15.11
  -1  -9  11   -7.11    6.82
  -1  -9  10    1.37    3.54
   1   9  -9   18.95   13.42
  -1  -9   9   17.64   12.12
   1   9  -8   41.05   18.69
  -1  -9   8   40.31   15.75
   1   9  -7   17.52   12.77
  -1  -9   7   32.40   15.10
  -1  -9   6   24.40   14.14
   1   9  -6   10.37    7.12
  -1  -9   5   50.91   20.08
   1   9  -5   30.70   18.19
  -1  -9   4   70.32   28.79
   1   9  -4   36.58   19.09
  -1  -9   4   75.58   27.00
  -1  -9   3   40.08   20.94
   1   9  -3   -2.40    7.57
  -1  -9   2  547.27   74.85
   1   9  -2  300.02   51.62
   1   9  -1   -0.99    8.25
  -1  -9   1  137.23   56.18
   1   9   0    3.80    6.34
  -1  -9   0    3.60    4.99
   1   9   1   13.22   11.67
  -1  -9  -1    5.74    6.97
  -1  -9  -2    1.25   12.07
  -1  -9  -3   15.32   11.15
  -1  -9  -4   14.58   11.78
  -1  -9  -5   17.61   10.44
  -1  -9  -6   -5.08    8.43
  -1  -9  -7   50.73   19.07
  -1  -9  -8    4.65    7.43
  -1  -9  -9   10.06    7.88
  -1  -9 -10    2.03    1.86
  -1  -9 -11  -19.83   12.84
  -1  -9 -12   29.46   16.01
  -1  -9 -13    2.20    4.83
  -1  -9 -14    1.87    1.86
  -1  -9 -15   -4.99    7.01
  -1 -10  21   -8.70    7.67
  -1 -10  20    1.39    5.27
  -1 -10  19    1.62    2.59
  -1 -10  19   -6.05    6.07
  -1 -10  18   14.07    8.92
  -1 -10  18    7.79    9.16
  -1 -10  17    1.23    3.39
  -1 -10  17   -0.92    1.90
  -1 -10  16    3.76    6.31
  -1 -10  16    3.34    4.85
  -1 -10  15   10.56    9.25
  -1 -10  14    1.46    3.09
  -1 -10  13    7.40    4.83
  -1 -10  12   41.52   14.74
  -1 -10  11    4.73    2.34
  -1 -10  10    1.47    5.89
  -1 -10   9   16.44   10.84
  -1 -10   8    5.95    4.92
  -1 -10   7   20.51   13.16
  -1 -10   6   42.71   18.92
  -1 -10   5   39.43   20.27
  -1 -10   4  143.03   40.49
  -1 -10   4  144.50   42.21
  -1 -10   3  399.11   71.48
  -1 -10   2  276.47   57.19
  -1 -10   1   38.93   23.18
  -1 -10   0   17.72   13.38
  -1 -10  -1   18.69    9.61
  -1 -10  -2   -0.55    5.78
  -1 -10  -3   11.22    9.06
  -1 -10  -4    3.48    8.41
  -1 -10  -5    0.37    1.92
  -1 -10  -6    7.46    9.26
  -1 -10  -7   19.10   13.41
  -1 -10  -8    2.61    4.91
  -1 -10  -9   40.53   19.26
  -1 -10 -10   -6.53    7.61
  -1 -10 -11    4.00    6.82
  -1 -10 -12   21.75   14.65
  -1 -10 -13    5.57    7.09
  -1 -11  21    5.49    8.37
  -1 -11  20   -5.00    5.80
  -1 -11  19   -8.20    7.35
  -1 -11  18    4.44    2.82
  -1 -11  18    6.52    5.54
  -1 -11  17    1.64    4.46
  -1 -11  17    0.03    6.09
  -1 -11  16    1.34    9.31
  -1 -11  15   -0.02    2.61
  -1 -11  14   -8.54    7.15
  -1 -11  13   12.86   10.39
  -1 -11  12   -6.88    6.48
  -1 -11  11   16.72   11.26
  -1 -11  10    2.20    5.50
  -1 -11   9    3.12    5.98
  -1 -11   8   -1.64    6.81
  -1 -11   7   16.48   14.32
  -1 -11   6   36.74   18.96
  -1 -11   5  253.30   48.42
  -1 -11   4  319.57   56.81
  -1 -11   4  383.25   67.18
  -1 -11   3   83.73   32.76
  -1 -11   2   26.72   18.96
  -1 -11   1    3.70    4.07
  -1 -11   0   50.01   24.11
  -1 -11  -1    9.37    9.72
  -1 -11  -2    3.94    3.18
  -1 -11  -3    3.75    6.85
  -1 -11  -4   -7.33   10.71
  -1 -11  -5   27.65   15.10
  -1 -11  -6    1.88    5.52
  -1 -11  -7   -3.90    6.03
  -1 -11  -8    7.19   10.41
  -1 -11  -9    4.53    6.63
  -1 -11 -10    5.34    8.72
  -1 -11 -11    1.79    2.28
  -1 -11 -12   -5.29    7.29
  -1 -12  20    0.02    2.31
  -1 -12  19   -6.51    6.73
  -1 -12  18    8.27    8.69
  -1 -12  18    6.40    5.49
  -1 -12  17    0.37    5.35
  -1 -12  17    5.55    6.34
  -1 -12  16  -15.65   10.49
  -1 -12  15   -3.07    4.56
  -1 -12  14   -4.68    5.45
  -1 -12  13    6.35    8.00
  -1 -12  12    0.33    2.53
  -1 -12  11   -3.91    5.23
  -1 -12  10    5.89    9.13
  -1 -12   9    7.78    9.84
  -1 -12   8    1.65    2.20
  -1 -12   7   22.48   14.92
  -1 -12   6   23.06   17.20
  -1 -12   5   22.16   15.62
  -1 -12   4    5.30    9.84
  -1 -12   4    1.59    7.60
  -1 -12   3    0.03    6.15
  -1 -12   2   33.05   23.42
  -1 -12   1    6.54    7.18
  -1 -12   0   57.73   27.41
  -1 -12  -1   -3.55    6.18
  -1 -12  -2   23.65   13.97
  -1 -12  -3   11.75   11.40
  -1 -12  -4   -8.00    9.43
  -1 -12  -5   -7.39    8.93
  -1 -12  -6    0.58    3.61
  -1 -12  -7   -0.71    3.49
  -1 -12  -8  -19.68   14.30
  -1 -12  -9    4.41    6.60
  -1 -12 -10    0.51    0.93
  -1 -13  18   -8.83    7.88
  -1 -13  18    3.99    5.58
  -1 -13  17  -17.41   11.16
  -1 -13  16   -5.54    6.40
  -1 -13  15    2.66    7.52
  -1 -13  14   -6.26    6.58
  -1 -13  13  -13.32    9.78
  -1 -13  12  -10.01    8.57
  -1 -13  11   12.55   11.82
  -1 -13  10    0.08    5.65
  -1 -13   9   11.27   11.25
  -1 -13   8    2.78    8.91
  -1 -13   7   24.72   18.18
  -1 -13   6   11.74   12.92
  -1 -13   5   28.57   19.97
  -1 -13   4   10.45   12.79
  -1 -13   4    5.36    9.03
  -1 -13   3   13.04   12.86
  -1 -13   2    6.73    7.12
  -1 -13   1    0.99    4.18
  -1 -13   0    5.17    9.49
  -1 -13  -1    1.67    6.95
  -1 -13  -2    5.45    7.75
  -1 -13  -3   -2.38   13.00
  -1 -13  -4    7.11    9.99
  -1 -13  -5  -26.22   17.89
  -1 -13  -6    8.07   12.39
  -1 -13  -7    5.66    9.09
  -1 -13  -8  -15.24   13.22
  -1 -14  17   -0.04    4.50
  -1 -14  16    5.50    9.31
  -1 -14  15   -7.57    7.43
  -1 -14  14  -15.24   10.66
  -1 -14  13    0.02    4.17
  -1 -14  12  -16.80   11.50
  -1 -14  11    6.35   10.90
  -1 -14  10    7.37   11.28
  -1 -14   9    1.23    8.11
  -1 -14   8   -1.11    3.06
  -1 -14   7   19.54   16.55
  -1 -14   6    0.02    0.65
  -1 -14   5    5.77   11.20
  -1 -14   4    9.12    9.53
  -1 -14   3  -10.26   11.27
  -1 -14   2   15.74   15.35
  -1 -14   1   -1.92    7.05
  -1 -14   0    8.69   12.03
  -1 -14  -1   -0.04    1.87
  -1 -14  -2    4.53    9.41
  -1 -14  -3  -13.78   13.71
  -1 -14  -4   13.59   15.37
  -1 -14  -5    5.29    8.12
  -1 -14  -6    1.97    5.13
  -1 -15  15   -5.25    6.39
  -1 -15  14   -3.06    4.94
  -1 -15  13    6.03   10.57
  -1 -15  12    0.57    5.92
  -1 -15  11  -12.97   10.43
  -1 -15  10  -14.55   11.00
  -1 -15   9    2.35    4.50
  -1 -15   8    0.02    4.05
  -1 -15   7    4.34    7.18
  -1 -15   6   -9.29    9.25
  -1 -15   5   16.05   17.73
  -1 -15   4    4.82    8.70
  -1 -15   3    8.36   10.53
  -1 -15   3    7.19   11.36
  -1 -15   2   11.12   14.05
  -1 -15   1    3.87    9.76
  -1 -15   0    5.39   10.86
  -1 -15  -1    3.26    7.60
  -1 -15  -2    7.24   13.15
  -1 -15  -3  -15.68   15.19
  -1 -16  12    0.02    5.38
  -1 -16  11  -16.64   12.07
  -1 -16  10   -2.07    4.24
  -1 -16   9    2.24    3.26
  -1 -16   8   -5.80    7.33
  -1 -16   7   -0.66    2.52
  -1 -16   6    3.41   10.08
  -1 -16   5    2.60    6.42
  -1 -16   4    7.74   12.47
  -1 -16   3    2.34   11.07
  -1 -16   2    5.98   10.81
  -1 -16   2  -27.84   17.98
  -1 -16   1    2.50   12.31
   2 -17   3   -6.56    9.32
   2 -17   4  -23.42   17.79
   2 -17   5  -13.57   13.73
   2 -17   6    4.96   14.45
   2 -17   7    3.13   15.34
   2 -16  -3   -1.64    4.96
   2 -16  -2   -5.36    8.92
   2 -16  -1   18.61   18.44
   2 -16   0    1.73    7.01
   2 -16   1    1.76    4.75
   2 -16   2    0.66    8.55
   2 -16   3   -9.46   10.96
   2 -16   4   -0.04    9.90
   2 -16   5  -18.45   15.72
   2 -16   6    5.90   12.47
   2 -16   7   -7.40   10.03
   2 -16   8    2.38   13.47
   2 -16   9   -4.23    7.54
   2 -16  10  -23.06   17.98
   2 -16  11    1.39    4.43
   2 -16  12   15.91   17.71
   2 -15  -6   -4.12    7.51
   2 -15  -5   -7.80   10.32
   2 -15  -4   -8.25   10.63
   2 -15  -3    8.46   11.71
   2 -15  -2    5.91   11.80
   2 -15  -1   -2.13   12.34
   2 -15   0   11.86   13.91
   2 -15   1   -1.33    6.47
   2 -15   1    2.71    7.38
   2 -15   2   -3.24    6.25
   2 -15   3    0.03   11.42
   2 -15   4   11.36   12.21
   2 -15   5    8.81   12.13
   2 -15   6    5.73    6.52
   2 -15   7  -26.63   18.60
   2 -15   8  -20.42   16.27
   2 -15   9    2.75    2.49
   2 -15  10  -19.35   15.97
   2 -15  11   14.84   16.64
   2 -15  12   10.61   10.47
   2 -15  13    1.18    8.19
   2 -15  14    5.46    8.00
   2 -15  15   -0.63    2.76
   2 -14  -8    1.42    5.14
   2 -14  -7    6.46   10.31
   2 -14  -6   -2.17    5.04
   2 -14  -5    0.24    8.43
   2 -14  -4   17.08   16.18
   2 -14  -3   13.39   14.79
   2 -14  -2   23.72   16.84
   2 -14  -1    5.33    9.85
   2 -14   0   -3.68    8.34
   2 -14   1   32.76   21.21
   2 -14   2  -10.15   11.72
   2 -14   3    4.00    6.97
   2 -14   4   14.80   14.20
   2 -14   5   -3.26    6.29
   2 -14   6  -26.64   20.64
   2 -14   7   -3.36    6.43
   2 -14   8    7.49    8.14
   2 -14   9  -14.98   13.43
   2 -14  10   19.76   20.48
   2 -14  11   21.15   17.47
   2 -14  12    6.21   12.27
   2 -14  13  -12.70   11.81
   2 -14  14  -14.81   12.56
   2 -14  15   -9.91   10.51
   2 -14  16    1.30    8.04
   2 -13 -10   18.04   15.77
   2 -13  -9    0.10    5.23
   2 -13  -8  -17.96   14.40
   2 -13  -7    5.02    9.91
   2 -13  -6   17.71   14.27
   2 -13  -5   -0.83    3.05
   2 -13  -4    0.32    9.63
   2 -13  -3    8.42   10.35
   2 -13  -2    1.28    8.15
   2 -13  -1   54.74   24.85
   2 -13   0    9.26   11.99
   2 -13   1   51.90   26.30
   2 -13   2   51.93   27.02
   2 -13   3   14.36   11.93
   2 -13   4   16.88   15.68
   2 -13   5  -12.74   12.10
   2 -13   6   15.03   13.51
   2 -13   7  -15.39   13.28
   2 -13   8    4.86   12.36
   2 -13   9    4.53    9.10
   2 -13  10    3.74    7.04
   2 -13  11   -0.03    3.16
   2 -13  12   -6.24   11.99
   2 -13  13    7.09    3.35
   2 -13  14    0.16    6.37
   2 -13  15  -13.26   11.53
   2 -13  16  -20.52   13.89
   2 -13  17  -12.88   10.79
   2 -13  18   -4.09    6.12
   2 -12 -12    0.03    3.57
   2 -12 -11    7.66   10.15
   2 -12 -10   -0.03    6.54
   2 -12  -9    0.89    3.60
   2 -12  -8   21.84   15.61
   2 -12  -7    2.50    5.83
   2 -12  -6   -4.84    8.40
   2 -12  -5   -8.91   10.90
   2 -12  -4    6.44   11.63
   2 -12  -3    0.23    6.21
   2 -12  -2   25.64   15.56
   2 -12  -1    7.58    8.69
   2 -12   0   41.88   21.80
   2 -12   1   86.69   32.67
   2 -12   2    3.79    9.92
   2 -12   2    2.59    3.37
   2 -12   3   68.61   28.53
   2 -12   4   38.34   22.85
   2 -12   5   -8.18   11.01
   2 -12   6   15.64   12.46
   2 -12   7    1.59    2.77
   2 -12   8   34.27   20.69
   2 -12   9   -1.31    9.22
   2 -12  10   18.47   15.05
   2 -12  11  -14.72   12.65
   2 -12  11    4.89    7.49
   2 -12  12    6.10    5.33
   2 -12  12   -0.26    4.88
   2 -12  13    4.71    4.69
   2 -12  13    3.56    5.92
   2 -12  14   -5.31    9.16
   2 -12  15   -3.89    5.79
   2 -12  16    0.02    4.62
   2 -12  17    1.24    8.07
   2 -12  18    0.34    3.23
   2 -12  19   -9.92    9.18
   2 -11 -14    0.74    7.39
   2 -11 -13   -5.17    7.16
   2 -11 -12    0.57    4.95
   2 -11 -11    1.69    4.76
   2 -11 -10    0.15    3.67
   2 -11  -9    4.24    6.66
   2 -11  -8   26.56   14.63
   2 -11  -7    9.29    9.51
   2 -11  -6   13.34    9.29
   2 -11  -5   -0.72    6.57
   2 -11  -4   -3.33    8.85
   2 -11  -3   60.83   23.76
   2 -11  -2   13.64    8.86
   2 -11  -1   36.97   17.62
   2 -11   0    2.35    3.63
   2 -11   1  251.95   51.18
   2 -11   2   19.01   14.40
   2 -11   2   16.56   14.60
   2 -11   3  103.05   33.21
   2 -11   4    3.01    8.68
   2 -11   5   53.28   27.63
   2 -11   6   33.15   19.23
   2 -11   7   21.66   11.91
   2 -11   7   41.83   22.09
   2 -11   8   96.59   29.91
   2 -11   8  164.35   39.47
   2 -11   9   -4.35    6.43
   2 -11   9   -7.86    9.27
   2 -11  10  -14.15   11.57
   2 -11  10   -4.89    5.38
   2 -11  11    8.05    9.61
   2 -11  11   10.66   10.91
   2 -11  12   23.27   13.49
   2 -11  12    0.30    2.23
   2 -11  13   10.98   10.93
   2 -11  13    0.02    3.66
   2 -11  14   17.48   11.51
   2 -11  15    9.79   10.27
   2 -11  16   14.51   11.04
   2 -11  17    8.56    9.74
   2 -11  18    0.04    6.46
   2 -11  19   -6.87    7.22
   2 -10 -15    5.83    8.03
   2 -10 -14    4.46    7.81
   2 -10 -13   -3.27    5.62
   2 -10 -12   -4.54    6.47
   2 -10 -11   11.91   10.10
   2 -10 -10    1.96    5.56
   2 -10  -9   10.50    6.54
   2 -10  -8   25.17   11.11
   2 -10  -7   -2.71    9.90
   2 -10  -6   97.67   26.98
   2 -10  -5   95.37   26.46
   2 -10  -4   19.08   10.00
   2 -10  -3   64.77   24.38
   2 -10  -2    0.67    4.64
   2 -10  -1    4.85    5.61
   2 -10   0   10.78    4.40
   2 -10   1   30.68   16.77
   2 -10   2   63.04   25.35
   2 -10   2   47.26   20.76
   2 -10   2   21.21   12.02
   2 -10   3   59.69   26.05
   2 -10   3   27.99   13.88
   2 -10   4   61.60   24.40
   2 -10   4   35.79   15.84
   2 -10   5  114.36   34.30
   2 -10   5   76.58   24.24
   2 -10   6   20.81   17.22
   2 -10   6    9.47    8.85
   2 -10   7   68.00   23.76
   2 -10   7   46.40   19.66
   2 -10   8  189.56   40.55
   2 -10   8  148.12   36.12
   2 -10   9   11.55    7.94
   2 -10   9   10.52   10.15
   2 -10  10   10.68    8.68
   2 -10  10   23.37   14.02
   2 -10  11   -9.17    9.93
   2 -10  12    7.10    7.48
   2 -10  13    9.90    9.12
   2 -10  14    5.76    5.44
   2 -10  14    3.99    3.66
   2 -10  15    5.65    6.95
   2 -10  16   -0.02    2.79
   2 -10  17    3.95    7.42
   2 -10  18    3.43    5.66
   2 -10  19   -0.25    1.32
   2 -10  20   -1.28    3.05
   2  -9 -16    4.46    9.24
   2  -9 -15    9.50   10.80
   2  -9 -14    9.58    9.61
   2  -9 -13   19.83   13.07
   2  -9 -12   -2.01    3.52
   2  -9 -11    2.64    2.61
   2  -9 -10    3.54    9.70
   2  -9  -9    2.39    3.07
   2  -9  -8    1.72    3.10
   2  -9  -7   -2.20    3.23
   2  -9  -6   -0.37    3.46
   2  -9  -5   31.73   15.31
   2  -9  -4  119.67   29.50
   2  -9  -3   81.99   25.57
  -2   9   3   39.08   21.19
   2  -9  -2    6.02    6.47
   2  -9  -2   30.73   15.65
  -2   9   2   21.48   14.08
   2  -9  -1   56.89   21.71
   2  -9  -1  133.68   34.24
  -2   9   1   61.39   26.08
   2  -9   0   17.93   12.20
   2  -9   0   24.22   13.89
  -2   9   0    8.20   12.84
   2  -9   1    7.47    7.04
   2  -9   1   10.62    8.77
  -2   9  -1   15.08    9.39
  -2   9  -2  296.46   56.23
   2  -9   2  376.93   59.27
   2  -9   2  189.43   37.45
   2  -9   3    6.65    8.89
   2  -9   3    4.31    5.58
  -2   9  -3    9.03   10.11
   2  -9   4    9.59    9.22
  -2   9  -4   19.38   12.09
   2  -9   4   24.81   13.83
   2  -9   5   -0.51    0.81
   2  -9   5    5.26    4.42
  -2   9  -5    7.41    8.19
   2  -9   6   -2.63    7.31
   2  -9   6   -2.81    3.91
  -2   9  -6    3.16    4.09
   2  -9   7   71.07   23.53
  -2   9  -7   47.41   18.80
   2  -9   8  223.40   39.43
   2  -9   9   23.68   11.85
   2  -9  10    5.98    7.00
   2  -9  11    7.91    6.30
   2  -9  11   25.44   11.99
   2  -9  12    0.40    2.47
   2  -9  12    0.73    1.99
   2  -9  13    5.50    4.30
   2  -9  13   10.19    6.89
   2  -9  14   12.34    4.84
   2  -9  14   10.11    6.75
   2  -9  15    2.19    2.16
   2  -9  15  -11.32    8.03
   2  -9  16   35.48   13.72
   2  -9  17   -8.58    9.77
   2  -9  18    0.03    1.59
   2  -9  19    2.56    5.45
   2  -9  20    0.07    2.96
   2  -9  21    1.01    6.72
   2  -8 -17    0.47    4.66
   2  -8 -16    1.94    3.78
   2  -8 -15   23.88   15.92
   2  -8 -14   -1.97    5.76
   2  -8 -13    1.47    1.53
   2  -8 -12   18.98   11.30
   2  -8 -11   14.82   10.24
   2  -8 -10   -1.67    3.69
   2  -8  -9    8.66    4.61
   2  -8  -8    2.05    2.81
   2  -8  -7    1.72    1.41
  -2   8   6   44.78   20.28
   2  -8  -6   30.47   13.16
   2  -8  -5    3.02    4.30
  -2   8   5    4.79    8.35
   2  -8  -5   -1.48    5.98
   2  -8  -4  228.16   47.37
  -2   8   4  205.78   44.06
   2  -8  -4  341.38   46.49
   2  -8  -3    5.28    3.55
  -2   8   3   -0.68    2.51
   2  -8  -2  219.99   39.28
  -2   8   2   81.41   27.96
   2  -8  -1   67.53   23.58
  -2   8   1   15.43   12.00
   2  -8   0  181.06   38.03
  -2   8   0   88.41   29.22
   2  -8   1   75.13   25.41
   2  -8   1  138.32   33.56
  -2   8  -1   68.51   25.81
  -2   8  -2  173.29   40.02
   2  -8   2  125.67   32.54
   2  -8   2  187.15   38.63
   2  -8   3  267.51   45.31
  -2   8  -3  231.85   44.62
  -2   8  -4   10.14    8.55
   2  -8   4   26.81   17.52
  -2   8  -5   13.35    9.37
   2  -8   5   10.86    7.38
  -2   8  -6   19.27   10.61
   2  -8   6   17.62    9.56
   2  -8   7   50.82   19.90
  -2   8  -7   42.32   16.74
   2  -8   7   80.47   22.12
   2  -8   8   40.78   17.27
   2  -8   8   42.50   14.12
  -2   8  -8   11.57    7.73
   2  -8   9  161.97   28.36
   2  -8   9  153.81   29.28
   2  -8  10   60.93   17.56
   2  -8  10   47.34   13.90
   2  -8  11  132.42   25.47
   2  -8  11   98.64   17.50
   2  -8  12  170.66   29.60
   2  -8  12   82.60   14.37
   2  -8  13   27.37   11.21
   2  -8  13   20.09    5.81
   2  -8  14   41.01   13.80
   2  -8  14   32.46    6.72
   2  -8  15   -1.38    5.85
   2  -8  16   -0.01    4.30
   2  -8  17    8.73    8.07
   2  -8  18    4.63    3.71
   2  -8  19   -6.08    6.08
   2  -8  20   -8.66    7.50
   2  -8  21    0.44    4.48
   2  -7 -18    1.08    1.72
   2  -7 -17   -5.38    7.27
   2  -7 -16   11.91   10.05
   2  -7 -15   -2.34    3.73
   2  -7 -14    9.06    8.27
   2  -7 -13  112.38   29.50
   2  -7 -12   12.90    9.36
   2  -7 -11   34.18   14.66
   2  -7 -10   50.90   17.92
   2  -7  -9    4.10    4.85
  -2   7   8   -1.03    5.45
   2  -7  -8    2.09    3.49
   2  -7  -8   11.00    8.80
  -2   7   7    3.50    5.08
   2  -7  -7   -1.15    4.60
   2  -7  -7   -4.66    4.48
   2  -7  -6  119.87   25.73
   2  -7  -6  133.24   35.58
  -2   7   6   84.54   24.99
  -2   7   5  105.61   28.41
   2  -7  -5  113.37   24.44
   2  -7  -5  103.30   30.64
  -2   7   4   13.68    6.90
   2  -7  -4   34.22   13.74
   2  -7  -3   14.63   10.21
  -2   7   3   10.03    9.09
   2  -7  -2  245.49   38.52
  -2   7   2   92.54   27.69
   2  -7  -1   39.14   18.69
  -2   7   1   24.49   13.77
  -2   7   0  424.49   61.49
   2  -7   0  629.32   66.83
   2  -7   1 1599.89  106.89
  -2   7  -1 1166.20  100.49
   2  -7   2   39.11   16.86
  -2   7  -2   20.00   10.89
  -2   7  -3 1236.13   91.55
   2  -7   3  987.96   91.88
  -2   7  -4   45.72   16.18
   2  -7   4   44.97   15.79
   2  -7   4   46.10   19.47
  -2   7  -5    3.05    4.06
   2  -7   5   -3.29    1.83
   2  -7   5   -0.74    4.94
   2  -7   6    2.17    2.16
  -2   7  -6    0.65    3.02
   2  -7   6   -4.25    4.72
   2  -7   7   13.39    9.07
   2  -7   7   22.60   11.26
   2  -7   8   52.41   15.44
   2  -7   8   62.26   16.67
   2  -7   9  153.57   23.80
  -2   7  -9  109.65   22.62
   2  -7   9  182.96   26.96
  -2   7 -10   42.57   13.65
   2  -7  10   80.25   19.00
   2  -7  10   44.66   10.92
   2  -7  11   27.52    7.46
   2  -7  11   44.74   13.62
   2  -7  12   21.34    5.63
   2  -7  12   22.76    8.65
   2  -7  13    0.24    1.23
   2  -7  13    7.80    8.35
   2  -7  14   22.31    9.32
   2  -7  15    8.12    5.14
   2  -7  16    0.24    2.27
   2  -7  17   -5.34    6.39
   2  -7  18    0.09    6.67
   2  -7  19  -12.92    8.70
   2  -7  20   -8.13    7.01
   2  -7  21   -1.14    2.67
   2  -6 -19   -0.92    3.20
   2  -6 -18    7.37   10.15
   2  -6 -17   -3.32    5.72
   2  -6 -16   -2.44    3.83
   2  -6 -15   33.30   17.77
   2  -6 -14   11.09    7.63
   2  -6 -13   19.21   11.87
   2  -6 -12   -4.10    5.86
   2  -6 -11   45.78   16.74
   2  -6 -11   18.05   10.19
   2  -6 -10    1.05    3.29
   2  -6 -10    5.51    8.48
   2  -6  -9   99.78   27.97
   2  -6  -9  109.01   24.93
  -2   6   9   86.71   24.44
  -2   6   8   -0.86    4.19
   2  -6  -8    0.27    0.82
   2  -6  -8    3.16    0.77
  -2   6   7   31.56   13.04
   2  -6  -7   54.49   15.95
   2  -6  -7   78.17   26.38
  -2   6   6    2.42    2.90
   2  -6  -6   -1.28    6.06
   2  -6  -6   -0.43    7.55
  -2   6   5    5.72    6.75
   2  -6  -5    2.23    2.40
  -2   6   4   17.38    9.60
   2  -6  -4   53.81   15.39
   2  -6  -3   35.64   12.75
  -2   6   3   11.03    7.63
  -2   6   2  312.89   44.69
   2  -6  -2  740.82   61.80
   2  -6  -1   74.97   22.07
  -2   6   1   46.00   18.46
   2  -6   0  282.03   42.83
  -2   6   0  187.05   39.05
   2  -6   1  470.67   53.32
   2  -6   1  393.70   59.13
  -2   6  -1  335.92   51.92
  -2   6  -2 1884.25  111.42
   2  -6   2 1836.80  121.24
   2  -6   2 1960.11  101.74
  -2   6  -3  618.70   58.15
   2  -6   3  611.70   66.75
   2  -6   4   -1.25    4.63
   2  -6   4    3.33    4.23
  -2   6  -4   -0.26    3.11
   2  -6   5    0.91    3.48
   2  -6   5   -1.86    1.48
   2  -6   6   27.32   11.89
   2  -6   6   26.13    9.84
   2  -6   7   62.47   15.44
   2  -6   7   63.74   15.48
   2  -6   8    3.38    4.36
   2  -6   8   -1.90    3.32
   2  -6   9  569.20   46.56
   2  -6   9  394.70   30.58
  -2   6 -10   -1.32    3.05
   2  -6  10    3.50    4.43
   2  -6  10    0.47    0.53
   2  -6  11  254.48   20.46
   2  -6  11  246.79   29.76
   2  -6  12   64.05   15.86
   2  -6  12   40.86    5.74
   2  -6  13    6.06    4.46
   2  -6  14    6.45    4.41
   2  -6  15    0.66    3.06
   2  -6  16   18.50    9.91
   2  -6  17    0.58    2.12
   2  -6  18    3.43    2.51
   2  -6  19  -10.36    7.55
   2  -6  20  -11.72    8.16
   2  -6  21   -0.02    6.54
   2  -5 -20    0.31    7.14
   2  -5 -19    9.77   10.83
   2  -5 -18    1.03    6.09
   2  -5 -17   19.13   12.25
   2  -5 -16   28.11   15.63
   2  -5 -15    0.29    3.82
   2  -5 -14   15.18   10.55
   2  -5 -13   -2.38    7.50
   2  -5 -13    5.03    4.63
   2  -5 -12    1.40    3.04
   2  -5 -12    8.95    8.00
   2  -5 -11   30.77   13.07
  -2   5  11   32.81   14.51
   2  -5 -11   52.86   18.97
  -2   5  10   16.97   10.01
   2  -5 -10   11.52    8.62
   2  -5 -10   19.12    9.01
  -2   5   9  189.08   32.74
   2  -5  -9  266.77   38.23
   2  -5  -9  247.23   41.47
   2  -5  -8    7.95    3.97
   2  -5  -8    4.04    2.06
  -2   5   8   11.46    7.25
   2  -5  -7   19.17    9.38
   2  -5  -7   13.60    8.65
  -2   5   7   15.93    8.48
   2  -5  -6   59.65   22.16
  -2   5   6   45.69   13.80
   2  -5  -6   73.14   18.39
  -2   5   5   11.80    7.83
   2  -5  -5   31.73   10.99
  -2   5   4   32.32   13.35
   2  -5  -4   66.79   15.71
   2  -5  -3  224.48   29.55
  -2   5   3  116.04   24.50
  -2   5   2  350.82   42.96
   2  -5  -2  789.73   58.58
   2  -5  -1  235.96   35.40
  -2   5   1  133.05   28.94
  -2   5   0  688.98   68.17
   2  -5   0  674.19   61.87
   2  -5   1   92.15   27.53
  -2   5  -1   79.30   26.17
   2  -5   2 3257.60  114.79
  -2   5  -2 2867.55  119.13
   2  -5   3  450.04   47.19
  -2   5  -3  443.29   41.67
  -2   5  -4  762.45   49.54
   2  -5   4  682.79   53.47
   2  -5   4  870.97   52.56
   2  -5   5   50.13   13.19
   2  -5   5   78.26   15.76
   2  -5   6  217.28   25.29
   2  -5   6  226.44   25.26
   2  -5   7  101.42   16.70
   2  -5   7  147.77   21.30
   2  -5   8  108.77   14.59
   2  -5   8  138.89   21.04
   2  -5   9   93.59   13.40
   2  -5   9   82.77   15.67
   2  -5  10    2.07    1.19
  -2   5 -10    7.05    4.70
   2  -5  10    9.39    5.94
   2  -5  11  190.68   25.15
  -2   5 -11  120.54   21.05
   2  -5  12    0.11    1.25
   2  -5  13    5.11    1.29
   2  -5  14   28.64    9.75
   2  -5  15   -1.26    3.56
   2  -5  16    8.28    5.89
   2  -5  17    0.62    0.55
   2  -5  18    8.43    6.82
   2  -5  19    2.70    2.53
   2  -5  20   -2.28    3.56
   2  -5  21    1.61    5.45
   2  -4 -21   -4.90    7.72
   2  -4 -20   28.09   19.09
   2  -4 -19    6.32    6.23
   2  -4 -18    2.93    5.24
   2  -4 -17   14.54   11.66
   2  -4 -16   -2.34    3.55
   2  -4 -16   -2.70    4.78
   2  -4 -15   -8.41    6.81
   2  -4 -15    3.16    4.01
   2  -4 -14    8.06    6.74
   2  -4 -14    4.77    5.28
   2  -4 -13    8.30    7.79
   2  -4 -13   21.96   13.71
   2  -4 -12   42.74   15.81
   2  -4 -12   47.77   17.06
   2  -4 -11   43.41   15.30
   2  -4 -11   50.38   17.20
   2  -4 -11   22.63    8.72
   2  -4 -10   17.31    6.88
   2  -4 -10   17.13    9.29
   2  -4 -10   13.24    6.47
   2  -4  -9  157.98   29.10
  -2   4   9   94.94   20.68
   2  -4  -9  137.73   28.65
   2  -4  -8   47.75   14.62
   2  -4  -8   51.30   16.79
  -2   4   8   34.45   11.99
  -2   4   8   68.04   21.52
  -2   4   7  183.91   33.95
  -2   4   7  119.54   22.93
   2  -4  -7  206.27   30.63
   2  -4  -7  192.31   33.41
   2  -4  -6   34.38   15.29
  -2   4   6   35.07   11.87
  -2   4   6   57.88   18.86
   2  -4  -6   71.36   17.35
  -2   4   5  282.72   38.85
   2  -4  -5  285.37   30.81
  -2   4   4 1891.90  101.41
   2  -4  -4 1601.84   70.81
  -2   4   3  175.49   30.35
  -2   4   3   85.64   18.09
   2  -4  -3  158.64   22.40
   2  -4  -2   34.15   10.89
  -2   4   2   14.45    6.86
  -2   4   2   27.31   14.30
   2  -4  -1  112.23   22.66
  -2   4   1   64.32   17.95
  -2   4   1  113.67   26.35
   2  -4  -1   94.53   22.33
  -2   4   0  279.61   40.03
   2  -4   0  295.06   37.91
  -2   4   0  338.06   38.67
   2  -4   0  271.83   36.25
   2  -4   1   49.72   14.64
  -2   4  -1   55.21   16.18
   2  -4   1   75.90   17.90
  -2   4  -1   49.96   15.01
  -2   4  -2  617.54   45.65
  -2   4  -2  666.58   52.76
   2  -4   2  542.78   44.81
   2  -4   3   43.55   11.00
  -2   4  -3   26.98   10.02
   2  -4   3   31.48   10.10
  -2   4  -3   35.42   10.04
  -2   4  -4 1168.29   54.71
   2  -4   4 1252.52   54.51
  -2   4  -5  131.79   18.44
   2  -4   5  145.64   18.12
   2  -4   5  109.14   16.18
   2  -4   6  187.16   21.59
   2  -4   6  171.77   19.33
   2  -4   7   25.71    6.61
   2  -4   7   18.84    6.44
   2  -4   8   92.89   15.24
   2  -4   8   84.83    9.66
   2  -4   9   81.22   14.83
   2  -4   9   44.22    4.54
   2  -4  10   10.53    4.59
  -2   4 -11  103.13   17.88
   2  -4  11  186.08   23.77
   2  -4  12    0.59    3.28
   2  -4  13    6.47    3.27
   2  -4  14   12.46    7.93
   2  -4  15    1.38    3.17
   2  -4  16    4.30    2.69
   2  -4  17    9.60    6.44
   2  -4  18   18.88    9.47
   2  -4  19    0.01    2.69
   2  -4  20    1.57    4.58
   2  -4  21   -8.51    7.16
   2  -3 -21   14.99   13.50
   2  -3 -20    2.49    7.16
   2  -3 -19    5.84    6.42
   2  -3 -18   10.06    9.81
   2  -3 -17    0.02    2.76
   2  -3 -17   12.38    8.36
   2  -3 -16   13.75   11.04
   2  -3 -16   13.88    8.71
   2  -3 -15   -1.84    3.05
   2  -3 -15   11.50    8.59
   2  -3 -14   -0.08    6.02
   2  -3 -14   -0.12    1.19
   2  -3 -13    3.28    4.55
   2  -3 -13    0.93    4.33
   2  -3 -12   17.85    8.75
   2  -3 -12   20.26    9.40
   2  -3 -12   10.49    5.70
   2  -3 -11   19.44   10.30
   2  -3 -11   22.41    8.40
   2  -3 -11   21.22    9.72
  -2   3  11   27.75   13.42
   2  -3 -10   58.59   17.91
   2  -3 -10   29.18    8.33
  -2   3  10   80.84   21.49
   2  -3 -10   60.19   16.26
  -2   3   9   74.98   22.36
   2  -3  -9   59.20   18.21
   2  -3  -9   65.80   17.29
   2  -3  -8  181.22   27.90
  -2   3   8  114.49   20.96
  -2   3   8  194.69   33.40
   2  -3  -8  187.66   31.73
   2  -3  -7   92.55   18.94
  -2   3   7   50.45   13.13
  -2   3   7  105.49   24.16
   2  -3  -7   83.08   20.50
   2  -3  -6    9.72    7.47
   2  -3  -6   19.61    8.89
  -2   3   6    1.03    2.40
  -2   3   6   16.27   11.40
  -2   3   5  393.60   41.32
   2  -3  -5  315.09   30.71
  -2   3   4  458.96   46.38
   2  -3  -4  369.33   30.55
  -2   3   3   59.62   18.32
   2  -3  -3   46.10   11.27
  -2   3   3   46.24   12.01
  -2   3   2  429.79   33.53
   2  -3  -2  470.09   35.61
  -2   3   1  632.06   45.26
   2  -3  -1  557.58   41.98
  -2   3   1  480.79   41.38
  -2   3   0   42.66   11.95
   2  -3   0   34.35   10.97
  -2   3   0   35.79   12.25
   2  -3   0   43.33   12.05
   2  -3   1   17.43    6.88
  -2   3  -1   18.35    7.27
  -2   3  -1   10.30    5.28
   2  -3   1   15.46    6.56
   2  -3   2   36.07   10.12
   2  -3   2   35.95    9.09
  -2   3  -2   34.75    9.95
  -2   3  -2   32.00    9.14
  -2   3  -3   40.68   10.21
   2  -3   3   43.19    8.89
  -2   3  -3   35.01    8.20
   2  -3   3   38.61    9.85
   2  -3   4 1941.67   58.65
  -2   3  -4 1894.75   60.25
  -2   3  -4 1800.90   67.67
   2  -3   4 1783.21   58.80
  -2   3  -5  270.67   23.69
   2  -3   5  283.98   22.80
   2  -3   5  252.05   19.50
  -2   3  -5  253.70   22.47
   2  -3   6  893.78   41.13
  -2   3  -6  787.98   40.81
  -2   3  -6  798.51   35.79
   2  -3   6  870.88   31.29
   2  -3   7   62.89   11.64
   2  -3   7   31.34    4.65
   2  -3   8   10.56    4.23
   2  -3   9   14.83    5.43
   2  -3  10   -0.36    1.03
  -2   3 -10    1.27    0.27
   2  -3  11  130.72   19.06
  -2   3 -11   81.03   15.65
   2  -3  12    3.32    1.87
   2  -3  13    2.86    3.04
   2  -3  14   -1.31    2.51
   2  -3  15   16.47    8.60
   2  -3  16   -0.60    4.60
   2  -3  17   28.47   11.65
   2  -3  18   19.05    9.87
   2  -3  19    0.03    4.94
  -2   3 -20    4.36    1.58
   2  -3  20    1.09    3.82
  -2   3 -21    2.46    5.87
   2  -3  21   -7.57    6.76
   2  -2 -22   -6.75    8.53
   2  -2 -21   14.53   12.58
   2  -2 -20   -4.65    6.34
   2  -2 -19    0.17    1.55
   2  -2 -18    7.80    8.29
   2  -2 -18   11.33    7.86
   2  -2 -17   -3.67    5.10
   2  -2 -17   -5.04    4.82
   2  -2 -16   15.57    9.87
   2  -2 -16    9.45    6.22
   2  -2 -15    3.79    6.17
   2  -2 -15    1.15    3.46
   2  -2 -14   44.22   15.73
  -2   2  14   59.81   19.18
   2  -2 -14   29.90   10.67
   2  -2 -13   10.64    7.19
   2  -2 -13    9.75    7.70
   2  -2 -13    1.76    2.26
  -2   2  13   19.97   10.73
   2  -2 -12   12.59    5.52
   2  -2 -12    9.55    6.57
   2  -2 -12    6.84    3.83
  -2   2  12   21.55   10.88
   2  -2 -11    0.08    1.03
   2  -2 -11    0.32    3.57
   2  -2 -11   -1.65    3.04
  -2   2  11    4.47    3.38
  -2   2  10   -0.75    6.12
   2  -2 -10   -0.67    4.43
   2  -2 -10    4.52    4.97
  -2   2   9   85.63   20.20
   2  -2  -9   62.81   16.44
   2  -2  -9   25.68    7.67
   2  -2  -9   67.51   15.11
  -2   2   8  634.19   53.02
   2  -2  -8  471.11   44.01
   2  -2  -8  392.10   26.90
   2  -2  -8  575.80   43.10
   2  -2  -7  361.76   25.13
   2  -2  -7  326.37   36.25
  -2   2   7  531.63   47.00
   2  -2  -7  485.17   38.39
   2  -2  -6   26.61   10.43
  -2   2   6   40.38   12.48
  -2   2   6   12.13    5.86
   2  -2  -6   36.15   11.33
   2  -2  -5   74.95   15.43
  -2   2   5   39.66   10.34
   2  -2  -5   48.45   13.21
  -2   2   5   60.63   16.04
   2  -2  -4  943.83   44.68
   2  -2  -4  902.85   55.87
  -2   2   4 1025.63   54.90
   2  -2  -3  271.35   22.21
  -2   2   3  237.39   22.71
  -2   2   2 8752.73  121.40
   2  -2  -2 8604.98  123.57
  -2   2   1 1264.43   54.15
  -2   2   1 1181.00   49.87
  -2   2   0  126.20   16.06
   2  -2   0  126.70   17.62
  -2   2   0  116.26   15.93
   2  -2   0   98.66   11.93
   2  -2   1  274.05   19.56
  -2   2  -1  317.23   23.38
   2  -2   1  267.65   23.97
   2  -2   2   15.28    5.81
   2  -2   2   21.34    5.36
  -2   2  -2   20.65    6.06
  -2   2  -2   15.02    4.83
  -2   2  -3   72.89   10.84
   2  -2   3   94.15   10.95
   2  -2   3   71.97   10.47
  -2   2  -3   80.23   10.57
  -2   2  -4 1051.99   40.24
   2  -2   4 1107.33   38.70
   2  -2   4  816.75   30.51
  -2   2  -4  915.70   34.93
   2  -2   5   49.68    8.24
  -2   2  -5   39.49    7.75
   2  -2   5   28.04    4.74
  -2   2  -5   44.90    6.91
   2  -2   6 1981.21   58.00
  -2   2  -6 1828.94   44.34
  -2   2  -7   92.65   13.70
   2  -2   7  110.44   14.21
  -2   2  -7   96.83    9.14
   2  -2   8   33.78    8.44
   2  -2   9   52.19   11.07
   2  -2  10   -1.07    3.22
  -2   2 -10    2.02    2.97
   2  -2  11  195.43   23.32
  -2   2 -11  130.74   19.16
   2  -2  12    0.17    1.15
   2  -2  13   53.83   13.29
   2  -2  14   20.52    8.12
   2  -2  15   -0.71    3.35
   2  -2  16    3.32    3.77
   2  -2  17   13.18    7.80
  -2   2 -18   -1.06    3.59
   2  -2  18    2.46    0.86
  -2   2 -19    5.18    8.13
   2  -2  19    7.00    5.62
  -2   2 -20   15.60   12.84
  -2   2 -21   -3.02    5.82
   2  -1 -22  -10.62   10.51
   2  -1 -21   -5.95    7.68
   2  -1 -20    6.10    7.96
   2  -1 -19    6.61   10.31
   2  -1 -18    2.38    2.32
   2  -1 -18   16.10   11.53
   2  -1 -17   10.88    6.21
   2  -1 -17   18.52   11.34
   2  -1 -16   22.82    8.64
   2  -1 -16   40.36   16.23
  -2   1  16   35.01   14.25
  -2   1  15    0.75    4.48
   2  -1 -15    7.69    8.29
   2  -1 -15    5.77    4.31
   2  -1 -14   22.74    8.03
  -2   1  14   33.57   12.66
   2  -1 -14   41.32   15.31
   2  -1 -14   35.38   11.46
   2  -1 -13   -1.60    3.36
  -2   1  13    0.66    1.34
   2  -1 -13    4.69    5.57
   2  -1 -13    1.89    1.62
   2  -1 -12    3.94    3.15
   2  -1 -12   15.32    8.15
  -2   1  12   20.20    9.95
   2  -1 -12    8.91    5.65
   2  -1 -11  169.31   26.57
   2  -1 -11  130.01   21.08
  -2   1  11  209.86   31.38
   2  -1 -10    4.14    3.15
   2  -1 -10    3.94    2.95
  -2   1  10    2.92    4.72
   2  -1  -9  187.40   24.53
  -2   1   9  260.84   32.17
   2  -1  -9  171.67   17.06
   2  -1  -9  291.99   32.23
   2  -1  -8   25.71    9.12
   2  -1  -8   24.13    7.78
  -2   1   8   22.90    8.42
   2  -1  -8   12.73    4.02
   2  -1  -7    4.40    3.25
  -2   1   7    9.66    5.86
   2  -1  -7    1.96    0.33
   2  -1  -7    5.61    2.35
   2  -1  -6   30.72    9.69
  -2   1   6   28.89    8.10
   2  -1  -6   24.32    7.23
   2  -1  -6   23.94    5.28
   2  -1  -5  124.35   11.38
   2  -1  -5  136.87   18.81
  -2   1   5  183.02   21.01
   2  -1  -5  148.23   16.50
   2  -1  -4  339.84   28.90
  -2   1   4  372.38   31.40
  -2   1   3 4996.03   95.05
   2  -1  -3 4876.78   71.28
  -2   1   2  349.93   16.94
   2  -1  -2  378.64   18.04
   2  -1  -1  463.88   19.55
  -2   1   1  546.72   29.71
   2  -1   0   41.37    5.12
  -2   1   0   36.91    5.49
   2  -1   0   53.44    9.14
  -2   1   0   49.42    7.81
  -2   1  -1    6.18    2.37
   2  -1   1    9.82    2.80
  -2   1  -1   13.63    4.05
   2  -1   1   10.78    3.97
  -2   1  -2    7.74    2.94
   2  -1   2    8.65    2.54
  -2   1  -2    6.62    3.23
   2  -1   2    4.33    2.93
   2  -1   3   11.69    3.65
  -2   1  -3   20.44    4.65
  -2   1  -3   24.17    5.36
   2  -1   3   26.10    5.07
  -2   1  -4   42.34    6.59
   2  -1   4   56.50    8.16
  -2   1  -4   47.35    7.81
  -2   1  -5  168.60   12.38
   2  -1   5  196.79   16.50
  -2   1  -5  159.94   15.10
  -2   1  -6  155.65   11.02
   2  -1   6  172.79   16.41
  -2   1  -6  130.30   14.40
  -2   1  -7   -0.54    0.64
   2  -1   7    0.08    2.19
  -2   1  -7    0.38    0.52
  -2   1  -8   45.04    5.16
   2  -1   8   51.60    9.71
   2  -1   9   28.33    7.63
  -2   1  -9   25.16    3.21
  -2   1  -9   23.11    7.10
  -2   1 -10    1.42    3.45
   2  -1  10   -1.39    1.25
   2  -1  11  171.54   21.31
  -2   1 -11  115.91   17.92
   2  -1  12    3.91    3.64
   2  -1  13   36.62   10.54
   2  -1  14   10.01    4.84
  -2   1 -15    2.87    4.62
   2  -1  15    1.80    3.44
  -2   1 -16   -4.27    5.64
   2  -1  16    4.67    3.82
  -2   1 -17   30.59   16.32
  -2   1 -18   -3.58    3.68
  -2   1 -19   17.63   12.46
  -2   1 -20    7.49    8.70
  -2   1 -21    0.03    7.46
   2   0 -23    7.96   10.79
   2   0 -22   -0.03    0.56
   2   0 -21    4.94    8.59
   2   0 -20   -2.91    5.18
   2   0 -19   12.96   11.18
  -2   0  18   15.38    7.35
   2   0 -18   14.34   11.50
   2   0 -18    4.07    3.75
  -2   0  17   13.38    8.26
   2   0 -17   10.56    9.43
   2   0 -17    7.80    4.81
  -2   0  16   13.65    7.53
   2   0 -16   11.33    8.55
   2   0 -16   11.22    5.52
  -2   0  15   -0.31    3.59
   2   0 -15    0.40    2.40
   2   0 -15   -1.51    3.26
  -2   0  14   54.84   16.27
   2   0 -14   38.36   13.99
   2   0 -14   22.30    7.52
   2   0 -14   23.68    7.82
  -2   0  13   -1.75    5.77
   2   0 -13   -0.82    1.86
   2   0 -13    3.97    5.19
   2   0 -13   -0.81    1.91
   2   0 -12   57.42   12.00
   2   0 -12  129.39   23.54
   2   0 -12   85.88   14.84
  -2   0  12  156.13   25.25
  -2   0  11   12.72    9.09
   2   0 -11   23.74   10.19
   2   0 -11    8.61    5.26
   2   0 -10  158.71   23.22
   2   0 -10   97.90   15.48
  -2   0  10  161.49   22.37
   2   0 -10   87.98   12.51
   2   0  -9   96.89   15.45
   2   0  -9  101.91   12.39
   2   0  -8  171.87   19.67
  -2   0   8  214.52   24.17
   2   0  -8  160.09   14.45
  -2   0   7   59.72   11.75
   2   0  -7   56.13   11.16
   2   0  -7   48.27    7.05
   2   0  -6  160.58   17.74
  -2   0   6  187.67   19.92
   2   0  -6  136.13   10.91
   2   0  -5  139.69   16.22
   2   0  -5  163.33   10.56
   2   0  -4  546.60   22.22
   2   0  -4  467.56   27.60
  -2   0   4  540.71   30.61
  -2   0   3  217.20   19.46
   2   0  -3  138.47    6.13
  -2   0   2   64.32    9.76
  -2   0   1   55.47    8.86
  -2   0   0  395.70   16.06
  -2   0   0  233.95   10.44
   2   0   0  359.44   10.72
  -2   0   0  372.62   21.53
   2   0   0  281.31   18.16
   2   0   1   10.35    3.85
   2   0   1   12.21    2.47
  -2   0  -1   12.06    2.99
  -2   0  -1   11.28    3.95
  -2   0  -2   -0.88    0.23
  -2   0  -2   -0.69    1.30
   2   0   2    0.18    0.89
  -2   0  -3    1.64    1.08
  -2   0  -3    3.26    2.42
   2   0   3    1.92    0.98
  -2   0  -4   13.35    4.29
  -2   0  -4   14.50    4.56
   2   0   4   12.46    3.96
  -2   0  -5   16.24    4.63
   2   0   5   15.25    4.47
  -2   0  -5   17.31    4.39
   2   0   6  766.17   35.11
  -2   0  -6  785.38   29.96
  -2   0  -6  684.32   33.55
  -2   0  -7   82.33   12.55
   2   0   7  115.40   14.26
  -2   0  -8   67.27   11.93
   2   0   8   85.60   12.98
  -2   0  -9   23.31    7.53
   2   0   9   34.89    8.96
  -2   0 -10   57.79   16.70
  -2   0 -10   27.25    8.31
   2   0  10   49.83   11.32
  -2   0 -11   86.16    8.70
  -2   0 -11  124.01   10.69
  -2   0 -11   74.22   14.62
   2   0  11  101.11   16.37
   2   0  12   36.69   10.00
  -2   0 -12   47.43    6.35
  -2   0 -12   43.86    5.56
  -2   0 -12   54.77   17.17
  -2   0 -13   94.89    6.90
  -2   0 -13  117.67    8.95
  -2   0 -14    2.41    3.63
  -2   0 -15    7.69    6.89
  -2   0 -16   -8.35    8.29
  -2   0 -17  -17.22   12.69
  -2   0 -18   -2.49    9.56
  -2   0 -19   12.75   11.31
  -2   0 -20   -8.40    9.67
  -2   0 -21    0.03    1.49
   2   1 -23    9.61   10.71
   2   1 -22    1.21    4.96
   2   1 -21   16.52   13.50
   2   1 -20    4.66    5.29
  -2  -1  19   14.78    7.71
   2   1 -19    6.13    2.55
   2   1 -18   -0.63    1.98
  -2  -1  18    0.79    3.46
   2   1 -18    4.22    6.35
   2   1 -17   -1.05    1.77
  -2  -1  17   -4.43    4.58
   2   1 -17   -5.77    6.13
   2   1 -16    2.64    2.81
  -2  -1  16   19.25    8.78
   2   1 -16   11.34    6.95
  -2  -1  15   30.71   12.24
   2   1 -15    9.52    4.35
   2   1 -14   18.61    6.25
   2   1 -14   17.10    7.00
  -2  -1  14   28.79    9.54
   2   1 -13   26.12    7.34
  -2  -1  13   27.66    8.82
  -2  -1  13   44.90   12.65
   2   1 -13   15.33    6.11
  -2  -1  12  241.65   29.22
  -2  -1  12  183.88   22.04
   2   1 -11    5.67    3.49
  -2  -1  11    7.58    4.69
  -2  -1  11   11.22    6.81
   2   1 -10   10.20    4.47
  -2  -1  10   17.87    5.69
  -2  -1  10   18.85    7.54
   2   1 -10   10.21    4.35
   2   1  -9  118.16   15.12
  -2  -1   9  178.42   20.46
  -2  -1   9  171.05   17.00
   2   1  -9  121.27   13.20
  -2  -1   8  212.28   17.20
   2   1  -8  154.29   14.04
   2   1  -8  142.13   16.10
  -2  -1   8  216.45   22.02
  -2  -1   7   43.22    6.92
   2   1  -7   33.60    5.82
   2   1  -7   29.40    7.05
   2   1  -6   21.88    4.05
  -2  -1   6   44.85   10.11
   2   1  -6   26.35    6.37
  -2  -1   6   36.63    5.76
   2   1  -5  215.92   17.74
   2   1  -5  207.68   12.60
   2   1  -4   24.29    6.03
  -2  -1   4   40.90   10.19
   2   1  -4   27.35    4.05
  -2  -1   4   45.90    4.75
  -2  -1   3    7.29    3.70
  -2  -1   2  416.20   26.17
  -2  -1   1 1377.71   45.45
  -2  -1   1 1336.19   35.16
  -2  -1   0   77.98    7.24
  -2  -1   0   99.59   12.65
  -2  -1   0   97.86   11.87
   2   1   0   68.55    8.72
  -2  -1  -1  539.96   19.87
  -2  -1  -1  638.60   32.07
  -2  -1  -2   41.19    6.26
  -2  -1  -2   50.58   10.47
  -2  -1  -3   -0.02    1.06
  -2  -1  -3   -0.80    3.02
  -2  -1  -4    3.33    2.33
  -2  -1  -4    7.12    3.90
  -2  -1  -5   40.15    8.29
  -2  -1  -5   65.54   14.52
  -2  -1  -6  494.34   30.67
  -2  -1  -6  768.27   51.22
  -2  -1  -7   20.47    6.51
  -2  -1  -7   26.16    9.35
  -2  -1  -8   99.76   15.29
  -2  -1  -8  171.61   26.55
  -2  -1  -9    7.79    3.79
  -2  -1  -9   12.01    6.00
  -2  -1 -10   -0.63    0.63
  -2  -1 -10    1.41    3.48
  -2  -1 -11   13.69    7.86
  -2  -1 -12   54.53    8.66
  -2  -1 -12  122.16   28.25
  -2  -1 -13   55.42    8.54
  -2  -1 -13   93.63   24.48
  -2  -1 -14   -0.24    0.91
  -2  -1 -14   -0.37    4.60
  -2  -1 -15   18.88    4.76
  -2  -1 -15   16.53    9.53
  -2  -1 -16    1.13    4.18
  -2  -1 -17   16.16   10.73
  -2  -1 -18   -3.59    5.82
  -2  -1 -19    7.86    8.50
  -2  -1 -20   12.19   12.81
   2   2 -23  -10.59   11.01
   2   2 -22    6.54    7.03
   2   2 -21   14.06   11.18
   2   2 -20   -1.07    3.00
  -2  -2  20   -0.61    2.56
   2   2 -19   23.82   13.96
  -2  -2  19   22.58    9.61
  -2  -2  18   -0.98    1.78
  -2  -2  18   -1.32    2.34
  -2  -2  17   -0.12    4.76
  -2  -2  17   -0.09    1.89
  -2  -2  16   11.72    5.40
  -2  -2  16   10.60    5.79
  -2  -2  15   -2.11    4.39
   2   2 -15   -2.91    2.97
  -2  -2  15   -6.59    4.50
  -2  -2  14    3.32    5.76
   2   2 -14    1.89    2.52
  -2  -2  14   -0.02    1.43
   2   2 -13   11.52    4.65
  -2  -2  13   27.09    9.18
   2   2 -13   19.45    7.09
  -2  -2  13   19.03    7.35
  -2  -2  12   30.29    9.48
  -2  -2  12   41.57   11.58
   2   2 -12   17.47    5.56
  -2  -2  11    9.73    4.54
  -2  -2  11    9.54    3.97
   2   2 -11    4.78    2.21
   2   2 -10   21.65    6.18
   2   2 -10   29.23    7.40
  -2  -2  10   43.63   10.21
  -2  -2  10   40.25    8.66
  -2  -2   9   92.10   12.75
   2   2  -9   61.58   10.30
  -2  -2   9   95.27   15.77
  -2  -2   8  424.53   24.14
  -2  -2   8  459.51   32.37
   2   2  -7  102.51   11.30
  -2  -2   7  128.15   11.97
  -2  -2   7  152.34   18.36
  -2  -2   6  187.63   13.28
  -2  -2   6  224.04   22.34
   2   2  -5   -0.67    2.71
  -2  -2   5    2.00    0.58
  -2  -2   4   -2.98    1.43
  -2  -2   4    1.44    1.96
   2   2  -4    2.57    2.33
   2   2  -3  383.36   26.89
  -2  -2   3  405.86   27.11
  -2  -2   2  247.12   25.03
   2   2  -2  144.39   13.82
   2   2  -1  560.23   30.56
  -2  -2   1  705.38   36.40
   2   2   0   34.88    7.88
  -2  -2   0   55.78   10.79
   2   2   1  961.09   44.43
  -2  -2  -1 1455.66   58.38
   2   2   2   -0.72    2.70
  -2  -2  -2    0.16    0.36
  -2  -2  -2    4.27    3.38
   2   2   3   72.29   13.83
  -2  -2  -3   78.41   11.36
  -2  -2  -4   13.38    4.69
  -2  -2  -4   24.06    8.54
  -2  -2  -5    4.44    3.13
  -2  -2  -5    9.67    5.23
  -2  -2  -6  240.13   22.15
  -2  -2  -6  373.38   36.73
  -2  -2  -7   11.58    5.21
  -2  -2  -7   15.77    8.10
  -2  -2  -8   25.34    8.00
  -2  -2  -8   48.60   14.16
  -2  -2  -9    2.43    2.72
  -2  -2  -9    5.39    3.86
  -2  -2 -10    0.85    1.61
  -2  -2 -10    5.69    6.31
  -2  -2 -11    6.69    6.24
  -2  -2 -12  176.86   32.79
  -2  -2 -12   95.22   12.73
  -2  -2 -13    2.44    1.77
  -2  -2 -13    5.23    6.32
  -2  -2 -14   12.20    4.39
  -2  -2 -14   22.60   11.72
  -2  -2 -15   19.51   12.16
  -2  -2 -16    6.93   10.22
  -2  -2 -17   14.49   10.71
  -2  -2 -18   -2.91    5.12
  -2  -2 -19   -9.38    9.57
  -2  -2 -20   -0.67    2.63
   2   3 -23   -8.94    9.82
   2   3 -22    6.01    6.14
  -2  -3  21   16.52   11.04
  -2  -3  20    0.48    3.30
  -2  -3  20   -5.11    4.98
  -2  -3  19   17.60    8.85
  -2  -3  19    2.80    5.07
  -2  -3  18    2.32    2.93
  -2  -3  18   -5.25    4.64
  -2  -3  17   10.56    6.89
  -2  -3  17    4.66    5.54
  -2  -3  16   14.11    7.70
  -2  -3  16    1.55    0.56
   2   3 -15    0.90    0.29
  -2  -3  15    0.94    1.00
  -2  -3  15    1.98    2.84
   2   3 -14    4.07    3.63
  -2  -3  14   12.31    6.20
  -2  -3  14    5.74    3.47
   2   3 -13    7.06    4.31
  -2  -3  13   15.55    6.68
  -2  -3  13   13.50    6.33
  -2  -3  12    9.73    5.21
  -2  -3  12    5.97    3.94
  -2  -3  11   23.62    7.00
  -2  -3  11   27.41    8.71
   2   3 -10   28.40    7.95
  -2  -3  10   58.25   12.62
  -2  -3  10   50.06   10.04
  -2  -3   9   -1.83    2.89
  -2  -3   9   -0.32    2.68
   2   3  -9   -1.81    3.19
  -2  -3   8  243.14   19.57
  -2  -3   8  252.27   26.58
  -2  -3   7   51.70    7.95
   2   3  -7   44.51    8.95
  -2  -3   7   61.01   12.50
  -2  -3   6  716.37   40.56
  -2  -3   6  639.88   29.74
   2   3  -5   50.31   10.41
  -2  -3   5   37.02    6.22
  -2  -3   5   45.25   11.14
   2   3  -4    5.32    3.67
  -2  -3   4   -0.07    2.85
  -2  -3   3   55.05   10.42
   2   3  -3   32.01    8.86
   2   3  -2   18.56    6.44
  -2  -3   2   46.31   13.18
   2   3  -1   23.80    8.04
  -2  -3   1   41.68   11.42
   2   3   0   11.83    5.50
  -2  -3   0   12.96    6.25
   2   3   1  157.96   20.70
  -2  -3  -1  257.00   27.39
   2   3   2   13.77    6.38
  -2  -3  -2    9.14    4.26
   2   3   3  760.73   52.43
  -2  -3  -3 1273.56   68.36
  -2  -3  -4   41.19   13.27
  -2  -3  -4   24.79    7.77
   2   3   4   15.49    7.69
   2   3   5  106.34   20.14
  -2  -3  -5  137.99   17.35
  -2  -3  -6  577.84   51.12
  -2  -3  -6  301.54   26.87
  -2  -3  -7    5.69    3.95
  -2  -3  -7   11.26    7.23
  -2  -3  -8  186.25   29.52
  -2  -3  -8  103.04   17.19
  -2  -3  -9    3.24    6.62
  -2  -3  -9    1.02    1.46
  -2  -3 -10   13.29    8.12
  -2  -3 -11   65.39   19.79
  -2  -3 -12    5.14    6.44
  -2  -3 -13    1.30    1.45
  -2  -3 -13   -1.13    4.01
  -2  -3 -14    8.33    4.19
  -2  -3 -14   10.41    7.93
  -2  -3 -15   12.58    9.47
  -2  -3 -16   10.21    8.86
  -2  -3 -17    3.56    3.55
  -2  -3 -18    5.73    7.28
  -2  -3 -19    9.44   11.26
  -2  -4  23    0.02    6.54
  -2  -4  22   -0.37    1.46
  -2  -4  21   -7.14    6.15
  -2  -4  20    0.01    3.74
  -2  -4  20   -2.29    3.03
  -2  -4  19   20.66   11.29
  -2  -4  19   40.58   14.06
  -2  -4  18    0.37    2.60
  -2  -4  18    1.83    1.77
  -2  -4  17    7.87    4.94
  -2  -4  17   27.93   10.75
  -2  -4  16   -0.16    1.47
  -2  -4  16    9.79    5.92
   2   4 -15   -2.53    2.94
  -2  -4  15   -1.34    2.26
  -2  -4  15    2.38    4.43
  -2  -4  14   -1.35    2.10
   2   4 -14    2.13    3.59
  -2  -4  14    5.08    3.35
  -2  -4  13    6.84    4.44
   2   4 -13    4.15    3.78
  -2  -4  13    9.58    5.93
  -2  -4  12   15.96    7.58
  -2  -4  12    9.92    5.46
  -2  -4  11   47.26   11.82
  -2  -4  11   54.98   11.80
  -2  -4  10   -0.20    0.53
  -2  -4  10    0.11    2.58
  -2  -4   9    3.88    3.61
  -2  -4   9   -0.95    2.44
   2   4  -9    4.03    3.89
  -2  -4   8  274.42   23.35
   2   4  -8  230.73   25.34
  -2  -4   8  279.47   27.70
   2   4  -7   14.12    5.95
  -2  -4   7   11.45    2.88
  -2  -4   7   14.02    5.83
   2   4  -6  308.69   33.71
   2   4  -6  337.70   30.87
  -2  -4   6  377.63   26.27
   2   4  -5   15.54   13.20
  -2  -4   5   -3.88    5.06
  -2  -4   4  219.00   23.21
   2   4  -4  243.42   30.42
   2   4  -3   22.57    7.80
  -2  -4   3   23.96   11.12
   2   4  -2   39.22   10.13
  -2  -4   2   86.72   18.85
   2   4  -1   10.07    5.77
  -2  -4   1   20.90    9.09
  -2  -4   0   64.56   14.14
   2   4   0   61.98   14.06
   2   4   1 1009.91   60.84
  -2  -4  -1 1488.55   70.66
   2   4   2  120.96   20.24
  -2  -4  -2  254.47   32.32
  -2  -4  -3  497.46   45.96
   2   4   3  287.13   33.97
  -2  -4  -4   21.59   10.28
  -2  -4  -5   33.58   13.23
   2   4   6   49.76   15.27
  -2  -4  -6   63.03   17.81
  -2  -4  -6   32.09    9.21
  -2  -4  -7  156.48   30.44
  -2  -4  -7   69.32   14.21
  -2  -4  -8  214.80   35.90
  -2  -4  -8   87.04   16.36
  -2  -4  -9   58.37   18.51
  -2  -4 -10   97.39   26.40
  -2  -4 -11   11.22    5.11
  -2  -4 -12   18.62   11.68
  -2  -4 -13    2.81    2.64
  -2  -4 -13    9.47    8.65
  -2  -4 -14   18.59   12.61
  -2  -4 -15    6.79    5.82
  -2  -4 -16   10.05    9.67
  -2  -4 -17   -6.80    8.42
  -2  -4 -18   -7.87    9.47
  -2  -5  23   -3.17    4.45
  -2  -5  22    0.02    5.82
  -2  -5  21   -0.06    0.56
  -2  -5  20    3.08    5.35
  -2  -5  20    2.44    3.24
  -2  -5  19   16.57   10.20
  -2  -5  19   25.81   10.54
  -2  -5  18   12.87    7.15
  -2  -5  18   31.56   10.72
  -2  -5  17    1.54    4.15
  -2  -5  17   10.36    5.21
  -2  -5  16    5.06    3.98
  -2  -5  16   -0.54    2.57
  -2  -5  15    2.91    1.29
   2   5 -15   -0.33    3.56
  -2  -5  14   -5.95    4.37
  -2  -5  14    4.39    4.16
   2   5 -14    0.57    3.62
   2   5 -13    2.89    3.88
  -2  -5  13    6.17    3.83
  -2  -5  13    1.79    2.96
   2   5 -12   15.94    7.62
  -2  -5  12    9.57    4.81
  -2  -5  12    6.44    4.33
  -2  -5  11   54.23   12.08
  -2  -5  11   31.41   10.42
  -2  -5  10    3.96    3.06
  -2  -5  10    5.66    3.71
  -2  -5   9   17.66    7.40
   2   5  -9   17.07    8.25
  -2  -5   9   26.46    7.70
   2   5  -8   -4.29    6.56
  -2  -5   8    4.85    5.05
  -2  -5   7  163.88   19.62
   2   5  -7  126.96   25.05
   2   5  -6  747.11   61.17
  -2  -5   6  676.37   41.44
   2   5  -5  137.91   32.18
  -2  -5   5   25.02    9.55
  -2  -5   4  630.60   45.92
   2   5  -4  428.86   43.05
   2   5  -3  106.67   22.50
  -2  -5   3  222.66   39.10
  -2  -5   2   33.34   14.56
   2   5  -2   17.58    8.65
   2   5  -1  140.05   22.76
  -2  -5   1  235.68   33.04
   2   5   0   67.98   16.08
  -2  -5   0  116.48   23.23
   2   5   1   65.10   17.02
  -2  -5  -1   90.17   20.34
   2   5   2   16.64    9.11
  -2  -5  -2   21.17    9.91
  -2  -5  -3   30.29   11.92
  -2  -5  -4   47.19   15.18
   2   5   5    5.20    4.86
  -2  -5  -5   -9.73    7.26
   2   5   6    0.66    2.79
  -2  -5  -6    1.25    2.71
   2   5   7  129.91   27.25
  -2  -5  -7   77.95   16.10
  -2  -5  -8   21.99   10.86
  -2  -5  -9    8.51    7.90
  -2  -5 -10   34.55   16.73
  -2  -5 -11    0.54    4.91
  -2  -5 -12   77.41   25.42
  -2  -5 -13    6.27    4.41
  -2  -5 -13   12.06    8.61
  -2  -5 -14   -1.33    2.68
  -2  -5 -15    0.72    3.19
  -2  -5 -16    8.87   10.57
  -2  -5 -17   -2.04    4.77
  -2  -6  23   -3.08    4.45
  -2  -6  22    1.88    4.78
  -2  -6  21   -4.22    4.82
  -2  -6  20    0.01    3.16
  -2  -6  20   13.69    8.41
  -2  -6  19   -2.94    3.77
  -2  -6  19   -1.98    3.39
  -2  -6  18    0.31    2.55
  -2  -6  18   11.21    5.92
  -2  -6  17    9.90    5.12
  -2  -6  17   -5.64    4.88
  -2  -6  16    2.96    3.02
  -2  -6  16    2.32    4.20
  -2  -6  15   -0.36    4.36
  -2  -6  15   -1.10    3.36
  -2  -6  14    2.40    2.64
   2   6 -14   -0.06    2.23
  -2  -6  14    0.93    2.57
  -2  -6  13   25.16    9.35
   2   6 -13    9.83    6.60
  -2  -6  13    7.31    5.11
   2   6 -12    0.24    0.73
  -2  -6  12    1.86    1.62
  -2  -6  12    0.13    2.83
  -2  -6  11   58.56   14.46
  -2  -6  11   53.12   12.53
  -2  -6  10   -5.84    4.19
  -2  -6   9   11.25    5.98
  -2  -6   8   20.27    7.45
  -2  -6   7   17.75    6.95
   2   6  -7   12.28    9.20
   2   6  -6  469.56   52.37
  -2  -6   6  643.18   48.13
   2   6  -5  164.01   35.02
  -2  -6   5   35.81   17.42
  -2  -6   4  999.61   76.33
  -2  -6   4  967.68   64.27
  -2  -6   3  328.82   54.90
   2   6  -3  155.57   28.39
   2   6  -2   33.57   11.32
  -2  -6   2   70.44   21.21
   2   6  -1    9.09    6.22
  -2  -6   1   35.58   15.78
  -2  -6   0   11.98    7.76
  -2  -6  -1  112.37   23.91
  -2  -6  -2   76.34   19.26
  -2  -6  -3   73.06   19.07
   2   6   3   55.67   16.29
  -2  -6  -4   75.52   21.21
   2   6   4   51.19   16.75
  -2  -6  -5    3.39    5.14
   2   6   5    7.90    6.35
   2   6   6   15.78   10.60
  -2  -6  -6   22.22   11.89
  -2  -6  -7   85.67   23.22
  -2  -6  -8   65.56   21.46
  -2  -6  -9   72.95   23.83
  -2  -6 -10   43.96   17.71
  -2  -6 -11    5.01    8.05
  -2  -6 -12   19.99   12.65
  -2  -6 -13   -0.69    2.49
  -2  -6 -14   10.46   10.42
  -2  -6 -15    2.88    6.95
  -2  -6 -16    1.36    4.71
  -2  -6 -17   -7.49    9.18
  -2  -7  23    0.87    3.62
  -2  -7  22    0.20    2.23
  -2  -7  21    6.03    8.90
  -2  -7  20   -1.20    2.56
  -2  -7  20   -2.11    3.05
  -2  -7  19   -4.58    4.88
  -2  -7  19    4.08    4.66
  -2  -7  18    0.07    3.24
  -2  -7  18   13.77    7.34
  -2  -7  17   -3.24    3.84
  -2  -7  17    3.59    4.01
  -2  -7  16    4.59    7.11
  -2  -7  16   -1.92    3.69
  -2  -7  15   -2.23    3.16
  -2  -7  15    4.66    6.29
  -2  -7  14   -9.05    5.88
  -2  -7  14   -2.45    2.82
  -2  -7  13   -0.19    3.07
  -2  -7  13   -0.05    2.88
   2   7 -13    0.22    0.80
  -2  -7  12    1.17    1.95
  -2  -7  12    4.42    3.48
   2   7 -12   -0.11    4.18
   2   7 -11   50.66   16.05
  -2  -7  11   50.72   14.25
   2   7 -10   -2.18    5.67
  -2  -7  10   -4.73    5.33
   2   7 -10   11.02    8.67
   2   7  -9   26.14   13.67
  -2  -7   9   25.12    8.86
  -2  -7   8   25.16    8.87
  -2  -7   7   10.44    6.47
  -2  -7   6   97.64   20.42
  -2  -7   5   41.16   16.56
  -2  -7   4  541.09   60.38
  -2  -7   3  599.06   67.77
  -2  -7   2  258.66   41.03
  -2  -7   1  148.84   35.37
  -2  -7   0    4.13    4.78
   2   7   0   -1.80    1.79
  -2  -7  -1   81.01   21.81
   2   7   1   74.39   20.91
  -2  -7  -2   -3.48    7.60
   2   7   2    0.17    3.14
  -2  -7  -3   98.60   24.23
   2   7   3   76.70   21.98
  -2  -7  -4   14.97   10.08
   2   7   4   16.29   10.70
  -2  -7  -5  -10.52    8.22
  -2  -7  -6   30.86   15.36
  -2  -7  -7   69.71   21.99
  -2  -7  -8   -0.21    3.11
  -2  -7  -9   35.67   16.06
  -2  -7 -10    5.66    6.09
  -2  -7 -11    4.37    4.58
  -2  -7 -12   36.43   18.13
  -2  -7 -13    4.41    6.28
  -2  -7 -14   10.06   10.57
  -2  -7 -15    7.15   10.36
  -2  -7 -16  -11.51   11.27
  -2  -8  22   -6.06    6.21
  -2  -8  21   -1.56    3.11
  -2  -8  20   -4.18    4.37
  -2  -8  20   -5.56    5.64
  -2  -8  19    4.92    5.04
  -2  -8  19    0.01    4.47
  -2  -8  18    5.19    4.47
  -2  -8  18  -11.37    7.64
  -2  -8  17   -0.01    4.20
  -2  -8  17    0.51    1.44
  -2  -8  16    7.28    6.99
  -2  -8  16    6.97    5.38
  -2  -8  15   -0.53    1.54
  -2  -8  15    4.23    5.67
  -2  -8  14    2.75    3.30
  -2  -8  14    1.16    2.19
  -2  -8  13    2.26    2.49
  -2  -8  13    0.71    2.68
  -2  -8  12    0.63    1.43
   2   8 -12    1.22    5.51
   2   8 -12    5.10    7.44
   2   8 -11  130.39   33.29
  -2  -8  11  206.72   28.50
   2   8 -10    8.92    5.67
  -2  -8  10   -0.19    4.99
   2   8  -9   35.20   16.43
  -2  -8   9   43.34   12.50
   2   8  -8   18.91   10.94
  -2  -8   8   35.19   11.67
   2   8  -7   -2.94    3.70
  -2  -8   7    2.20    1.99
  -2  -8   6   48.77   16.87
   2   8  -6   40.44   15.97
  -2  -8   5  103.42   26.93
   2   8  -5   77.13   22.48
   2   8  -4  140.00   28.23
  -2  -8   4  273.11   45.26
   2   8  -3   84.90   23.46
  -2  -8   3  262.35   44.88
   2   8  -2  101.59   23.61
  -2  -8   2  208.99   38.90
  -2  -8   1  168.18   37.14
   2   8  -1   20.82   11.65
   2   8   0    1.48    0.90
  -2  -8   0    5.61    5.61
  -2  -8  -1    7.31    6.47
   2   8   1    5.64    6.74
  -2  -8  -2   16.83    9.18
   2   8   2   16.91   10.58
  -2  -8  -3   53.10   18.51
  -2  -8  -4   23.00   13.92
  -2  -8  -5    6.73    5.10
  -2  -8  -6   19.91   13.15
  -2  -8  -7    7.72    7.15
  -2  -8  -8   20.38   13.72
  -2  -8  -9   26.05   13.96
  -2  -8 -10   -1.03    5.11
  -2  -8 -11    4.53    6.69
  -2  -8 -12    2.06    2.04
  -2  -8 -13    9.41    8.60
  -2  -8 -14    8.72    9.65
  -2  -8 -15   -4.21    6.78
  -2  -9  22  -10.90    8.63
  -2  -9  21   -7.63    6.92
  -2  -9  20   -0.02    2.22
  -2  -9  20    2.34    3.18
  -2  -9  19   -1.56    5.40
  -2  -9  19    2.31    6.50
  -2  -9  18    6.71    6.14
  -2  -9  18    0.01    5.09
  -2  -9  17    2.59    2.38
  -2  -9  17   -4.19    4.66
  -2  -9  16    5.15    5.08
  -2  -9  16   -4.75    4.80
  -2  -9  15    0.08    1.15
  -2  -9  15   -2.74    3.68
  -2  -9  14    0.03    3.02
  -2  -9  14   -2.46    5.50
  -2  -9  13   -0.30    4.23
  -2  -9  12   22.80   11.09
  -2  -9  11  136.27   25.65
  -2  -9  10  -14.32    8.03
   2   9 -10    0.32    2.46
  -2  -9   9   39.69   14.09
   2   9  -9   43.88   19.56
  -2  -9   8    2.16    2.37
   2   9  -8    0.57    4.79
  -2  -9   7   34.51   15.30
   2   9  -7   14.67   10.81
  -2  -9   6    5.92    8.63
   2   9  -6   21.46   13.01
  -2  -9   5    3.74    4.51
   2   9  -5    8.43    7.37
   2   9  -4   36.67   15.46
  -2  -9   4   62.62   22.18
  -2  -9   3  107.44   29.44
   2   9  -3   51.50   19.19
  -2  -9   2   30.66   15.87
   2   9  -2   -4.45    5.42
  -2  -9   1   11.42    9.66
   2   9  -1    0.73    3.69
  -2  -9   0   21.99   12.19
   2   9   0    9.90    8.63
  -2  -9  -1    5.21    6.60
  -2  -9  -2   23.01   12.36
  -2  -9  -3   27.53   13.24
  -2  -9  -4   25.96   14.29
  -2  -9  -5   13.81   11.81
  -2  -9  -6    2.21    6.33
  -2  -9  -7   11.77   10.73
  -2  -9  -8  -10.33   11.59
  -2  -9  -9    0.46    3.58
  -2  -9 -10  -10.63    9.82
  -2  -9 -11   11.07    8.75
  -2  -9 -12   -2.71    5.08
  -2  -9 -13   28.15   18.82
  -2 -10  21  -10.37    8.23
  -2 -10  20    3.39    7.37
  -2 -10  19   -8.65    7.16
  -2 -10  19   -0.07    2.00
  -2 -10  18    2.29    6.09
  -2 -10  18    5.97    6.59
  -2 -10  17   -5.61    5.45
  -2 -10  17    0.17    0.97
  -2 -10  16    8.08    7.23
  -2 -10  16   -5.19    5.20
  -2 -10  15    1.18    4.44
  -2 -10  15   10.15    9.87
  -2 -10  14   -2.33    3.53
  -2 -10  13    0.35    2.85
  -2 -10  12    3.27    5.29
  -2 -10  11   31.63   13.41
  -2 -10  10   -0.34    2.89
  -2 -10   9   50.76   18.26
  -2 -10   8    6.15    8.41
  -2 -10   7    3.90    7.18
  -2 -10   6    8.26    8.02
  -2 -10   5   -0.82    3.33
  -2 -10   4   21.84   12.66
  -2 -10   3   33.43   17.31
  -2 -10   2   11.07   11.05
  -2 -10   1   16.24   12.36
  -2 -10   0   -2.48    6.64
  -2 -10  -1    6.31    8.11
  -2 -10  -2   11.84   12.05
  -2 -10  -3    2.25    6.40
  -2 -10  -4   17.86   11.62
  -2 -10  -5   11.59   11.01
  -2 -10  -6   15.11   12.84
  -2 -10  -7   15.12   11.15
  -2 -10  -8  -16.00   12.35
  -2 -10  -9    8.96   10.54
  -2 -10 -10   11.58   11.86
  -2 -10 -11   -3.79    6.24
  -2 -10 -12   -6.52    8.23
  -2 -11  20    1.99    7.75
  -2 -11  19   -5.81    6.04
  -2 -11  19    1.18    3.00
  -2 -11  18   -6.72    6.39
  -2 -11  18    0.24    5.57
  -2 -11  17   -3.82    4.63
  -2 -11  17   -4.06    4.83
  -2 -11  16    8.68    7.40
  -2 -11  16   12.03   10.86
  -2 -11  15   -6.04    6.00
  -2 -11  14    3.84    5.78
  -2 -11  13    6.09    5.67
  -2 -11  12   -8.50    6.77
  -2 -11  11    1.55    5.16
  -2 -11  10    8.42    7.91
  -2 -11   9   20.27   12.89
  -2 -11   8    5.57    7.28
  -2 -11   7   12.27   10.08
  -2 -11   6   20.63   12.61
  -2 -11   5    5.28    6.02
  -2 -11   4   -8.63    8.40
  -2 -11   3    0.97    4.91
  -2 -11   2   17.45   15.43
  -2 -11   1   29.33   17.51
  -2 -11   0  -17.49   12.67
  -2 -11  -1   13.57   10.19
  -2 -11  -2   -8.76    9.22
  -2 -11  -3   19.15   14.69
  -2 -11  -4    7.10    2.04
  -2 -11  -5    2.74    1.89
  -2 -11  -6   20.59   13.82
  -2 -11  -7    5.09    5.34
  -2 -11  -8    4.18    3.15
  -2 -11  -9    5.71   10.73
  -2 -11 -10    0.87    4.15
  -2 -12  19   -0.02    0.49
  -2 -12  19    0.29    4.18
  -2 -12  18   -4.45    5.28
  -2 -12  18    0.51    1.44
  -2 -12  17    1.22    2.70
  -2 -12  17  -15.69    9.65
  -2 -12  16    0.05    6.69
  -2 -12  16    7.06    9.03
  -2 -12  15    0.02    4.59
  -2 -12  14   -4.44    5.01
  -2 -12  13   -0.02    1.11
  -2 -12  12   -6.38    6.06
  -2 -12  11   -4.33    5.01
  -2 -12  10    0.02    5.15
  -2 -12   9   13.66    8.91
  -2 -12   8   -3.96    4.86
  -2 -12   7   -9.28    7.55
  -2 -12   6    7.30    6.10
  -2 -12   5   13.22   10.99
  -2 -12   4    6.62    9.93
  -2 -12   4   15.07    9.27
  -2 -12   3   32.62   18.13
  -2 -12   2   22.93   16.33
  -2 -12   1    0.08    7.81
  -2 -12   0    4.96    8.05
  -2 -12  -1    3.54    8.50
  -2 -12  -2   -3.31    6.01
  -2 -12  -3   -8.68    9.83
  -2 -12  -4   16.15   14.35
  -2 -12  -5    1.56    8.03
  -2 -12  -6    5.25    6.64
  -2 -12  -7   -8.10    9.62
  -2 -12  -8    7.36    9.37
  -2 -12  -9    4.97    6.79
  -2 -13  18    1.40    4.43
  -2 -13  18    0.02    5.09
  -2 -13  17    0.04    2.38
  -2 -13  17   -1.60    3.17
  -2 -13  16   -0.02    6.79
  -2 -13  15   -7.94    6.91
  -2 -13  14  -11.89    8.46
  -2 -13  13   -6.96    6.54
  -2 -13  12    0.02    2.58
  -2 -13  11    0.56    4.39
  -2 -13  10    0.02    3.65
  -2 -13   9    7.01    6.58
  -2 -13   8   -0.93    2.42
  -2 -13   7    7.13    8.21
  -2 -13   6   12.21   10.64
  -2 -13   5    7.23    9.30
  -2 -13   4    5.06    6.78
  -2 -13   4    0.02    3.19
  -2 -13   3    9.25   11.95
  -2 -13   2   -7.88    9.04
  -2 -13   1    6.40   10.18
  -2 -13   0   -7.45    9.08
  -2 -13  -1   -8.97   10.12
  -2 -13  -2    3.12    4.35
  -2 -13  -3    6.56    7.48
  -2 -13  -4    2.54    3.26
  -2 -13  -5    2.50    1.65
  -2 -13  -6   -6.27    9.14
  -2 -13  -7  -12.92   12.91
  -2 -14  16    1.63    6.60
  -2 -14  15   -9.14    7.60
  -2 -14  14    6.73    8.94
  -2 -14  13    0.02    1.51
  -2 -14  12   -4.38    5.33
  -2 -14  11   -6.63    6.56
  -2 -14  10   -7.82    7.06
  -2 -14   9    0.02    1.61
  -2 -14   8    1.17    3.52
  -2 -14   7   -8.93    7.85
  -2 -14   6    0.02    4.26
  -2 -14   5    0.51    6.61
  -2 -14   4  -11.42    9.34
  -2 -14   3   -3.97    6.38
  -2 -14   2   -3.93    6.61
  -2 -14   1    4.04    7.51
  -2 -14   0    9.04   13.44
  -2 -14  -1    1.30    4.25
  -2 -14  -2   -6.13    8.93
  -2 -14  -3  -21.64   17.19
  -2 -14  -4   -5.71    9.00
  -2 -15  14    0.16    3.20
  -2 -15  13   -3.88    5.10
  -2 -15  12  -12.50    9.24
  -2 -15  11    0.13    2.19
  -2 -15  10    3.13    5.83
  -2 -15   9    0.02    1.57
  -2 -15   8   -2.44    4.14
  -2 -15   7    1.08    2.56
  -2 -15   6   -2.27    4.09
  -2 -15   5  -18.57   11.95
  -2 -15   4  -11.14    9.51
  -2 -15   3  -12.36   11.57
  -2 -15   3   -3.61    5.61
  -2 -15   2    1.15    6.57
  -2 -15   1    0.28    4.71
  -2 -15   0    0.48    3.70
  -2 -15  -1   19.19   18.57
  -2 -16   8    0.08    2.55
  -2 -16   7    0.06    3.91
  -2 -16   6    5.92   10.61
  -2 -16   5    0.20    6.67
   3 -16  -2    0.07    5.06
   3 -16  -1   -2.76    5.66
   3 -16  -1    3.73    7.39
   3 -16   0   -8.73    9.92
   3 -16   1    3.65   10.50
   3 -16   2  -14.20   12.56
   3 -16   3   -7.20    8.95
   3 -16   4  -12.87   12.22
   3 -16   5   -0.03    1.23
   3 -16   6   -0.03    0.62
   3 -16   7  -13.23   12.61
   3 -16   8  -18.27   14.82
   3 -16   9    0.03    5.40
   3 -16  10    4.35    7.52
   3 -16  11  -16.87   14.73
   3 -15  -6  -11.42   12.63
   3 -15  -5   -1.11    2.74
   3 -15  -4  -20.48   16.43
   3 -15  -3    1.59    2.13
   3 -15  -2    3.07    7.31
   3 -15  -1    2.52    6.60
   3 -15   0    7.20    9.53
   3 -15   0   -7.10    8.62
   3 -15   1   -4.19    5.59
   3 -15   2   -5.16    7.31
   3 -15   3   19.94   20.77
   3 -15   4   -3.13    1.59
   3 -15   5   -7.30    5.34
   3 -15   6    2.94    8.05
   3 -15   7    2.72    9.36
   3 -15   8    1.05    3.45
   3 -15   9    2.38   11.02
   3 -15  10   15.85   17.10
   3 -15  11    2.42    2.72
   3 -15  12    9.90   10.60
   3 -15  13    7.41   14.71
   3 -14  -8   -2.84    6.27
   3 -14  -7    5.79    9.54
   3 -14  -6    2.85    8.61
   3 -14  -5  -10.73   11.51
   3 -14  -4   -5.86    8.35
   3 -14  -3    2.43    4.59
   3 -14  -2   -0.53    6.21
   3 -14  -1  -12.93   11.81
   3 -14   0   55.09   23.98
   3 -14   0   46.92   25.44
   3 -14   1   22.86   17.82
   3 -14   2  -12.52   12.92
   3 -14   3    9.13   11.03
   3 -14   4  -14.40   12.04
   3 -14   5   -9.53   10.53
   3 -14   6   -9.62   10.69
   3 -14   7   -3.91    5.10
   3 -14   8   26.74   19.97
   3 -14   9  -12.91   11.87
   3 -14  10    8.09    9.86
   3 -14  11    2.39   10.55
   3 -14  12    0.12    8.85
   3 -14  13   -8.76    9.56
   3 -14  14    0.24    4.25
   3 -14  15   11.40   16.23
   3 -13 -10    1.37    7.19
   3 -13  -9   21.19   18.08
   3 -13  -8   -0.65    7.11
   3 -13  -7   -5.89    8.49
   3 -13  -6    0.96    4.27
   3 -13  -5    6.13    9.39
   3 -13  -4    0.89    1.60
   3 -13  -3    3.63    0.95
   3 -13  -2    9.26    9.45
   3 -13  -1   30.70   17.41
   3 -13   0   -4.16    6.26
   3 -13   1    6.02    8.36
   3 -13   2   26.09   17.83
   3 -13   3   50.38   20.37
   3 -13   4    0.03    4.32
   3 -13   5    5.83    9.85
   3 -13   6    3.45    5.78
   3 -13   7    8.91    8.39
   3 -13   8   32.30   21.59
   3 -13   9    1.93    9.75
   3 -13  10   14.58   14.29
   3 -13  11  -10.25    9.98
   3 -13  12    4.00    8.01
   3 -13  13   -5.18    6.91
   3 -13  14    1.36    7.84
   3 -13  15  -10.56   10.18
   3 -13  16    2.47    8.00
   3 -13  17  -13.16   11.09
   3 -12 -12   -4.63    7.53
   3 -12 -11    0.69    4.63
   3 -12 -10  -11.29   11.42
   3 -12  -9    5.34   11.67
   3 -12  -8   -5.15    7.61
   3 -12  -7   -0.66    3.22
   3 -12  -6   16.21   14.66
   3 -12  -5    1.93    2.17
   3 -12  -4   -8.78    9.19
   3 -12  -3   18.55   14.71
   3 -12  -2  204.92   44.87
   3 -12  -1   42.73   19.78
   3 -12   0   -2.29   10.60
   3 -12   1   22.68   14.41
   3 -12   2   -3.74    6.22
   3 -12   3   19.68   12.78
   3 -12   4   15.07   13.61
   3 -12   5   82.66   27.67
   3 -12   6   -3.87    4.69
   3 -12   7   -2.14    2.71
   3 -12   8   32.95   19.76
   3 -12   9   20.56   15.99
   3 -12  10   29.24   18.56
   3 -12  11   -7.82    7.24
   3 -12  11    0.21    6.74
   3 -12  12    0.18    4.53
   3 -12  13   -5.25    6.77
   3 -12  14  -14.04   11.21
   3 -12  15   -8.62    8.43
   3 -12  16  -10.43    9.26
   3 -12  17  -10.11    9.32
   3 -12  18   -8.50    8.60
   3 -11 -14   -6.21    8.48
   3 -11 -13    6.10   10.56
   3 -11 -12    2.05    2.75
   3 -11 -11    2.36    4.53
   3 -11 -10    3.60    6.86
   3 -11  -9   -0.89    3.01
   3 -11  -8   -2.61    7.75
   3 -11  -7    0.19    1.34
   3 -11  -6   20.24   15.01
   3 -11  -5    1.93    1.49
   3 -11  -4    4.36    8.78
   3 -11  -3  -12.07   10.01
   3 -11  -2   70.98   24.69
   3 -11  -1   -0.96    7.80
   3 -11   0    5.93    6.41
   3 -11   1  129.80   31.17
   3 -11   2   -3.75    5.99
   3 -11   3   34.87   16.45
   3 -11   4   10.15    9.63
   3 -11   5   61.59   22.83
   3 -11   6   -6.31    6.54
   3 -11   7   15.85   12.87
   3 -11   7    1.08    9.57
   3 -11   8   14.01   11.35
   3 -11   8   25.17   17.69
   3 -11   9   25.36   14.63
   3 -11   9   12.47   12.07
   3 -11  10    6.72    7.15
   3 -11  10   26.79   14.34
   3 -11  11   12.88   11.50
   3 -11  11   -2.20    3.41
   3 -11  12    5.08    8.26
   3 -11  12    7.93    5.99
   3 -11  13   13.14   12.46
   3 -11  14   -4.11    6.68
   3 -11  15   -0.81    2.42
   3 -11  16    5.82    9.14
   3 -11  17    2.89    6.85
   3 -11  18    0.02    2.85
   3 -10 -15   -8.83   10.14
   3 -10 -14    0.12    4.51
   3 -10 -13   15.32   13.31
   3 -10 -12  -11.87   10.89
   3 -10 -11    5.46    4.75
   3 -10 -10    4.11    8.47
   3 -10  -9    6.81    8.49
   3 -10  -8    1.95    4.66
   3 -10  -7    3.26    6.20
   3 -10  -6   -8.08    8.14
   3 -10  -5   -0.28    6.85
   3 -10  -4    3.37    3.84
   3 -10  -3    3.44    5.82
   3 -10  -2  198.07   39.09
   3 -10  -1    0.80    5.21
   3 -10   0   22.07   13.10
   3 -10   1  131.35   30.18
   3 -10   2   10.48    9.44
   3 -10   3   85.53   31.04
   3 -10   3  144.28   33.17
   3 -10   4   -1.53    5.45
   3 -10   4    3.68    2.45
   3 -10   5    2.44    5.50
   3 -10   5    5.66    7.70
   3 -10   6   25.24   14.32
   3 -10   6   24.62   16.57
   3 -10   7    6.51    4.40
   3 -10   7   -0.36    1.48
   3 -10   8    0.66    3.34
   3 -10   8   -5.37    6.12
   3 -10   9    5.95    6.94
   3 -10   9   10.70    7.35
   3 -10  10   22.05   13.33
   3 -10  10   11.55    7.14
   3 -10  11   -3.94    2.10
   3 -10  12   11.22    6.19
   3 -10  13    7.65    8.24
   3 -10  13   -1.05    1.72
   3 -10  14    7.24    5.96
   3 -10  15   -6.80    6.99
   3 -10  16    5.45    8.74
   3 -10  17    2.28    6.28
   3 -10  18   -7.52    7.33
   3 -10  19   -4.02    5.48
   3  -9 -16   -6.68    8.65
   3  -9 -15    6.89   10.89
   3  -9 -14    0.20    3.96
   3  -9 -13    4.20    3.27
   3  -9 -12   -3.46    5.87
   3  -9 -11   28.25   15.76
   3  -9 -10    3.25    7.09
   3  -9  -9   22.85   13.73
   3  -9  -8   -1.44    5.81
   3  -9  -7   18.20   11.08
   3  -9  -6   15.30   11.57
   3  -9  -5   16.72   10.17
   3  -9  -4    8.62    6.78
  -3   9   4    3.70    4.88
   3  -9  -3   26.16   13.54
  -3   9   3   14.22   11.37
   3  -9  -2  136.71   30.92
  -3   9   2   56.44   21.47
  -3   9   1    6.42    6.99
   3  -9  -1   23.59   12.74
   3  -9   0  132.79   41.20
   3  -9   0  118.74   29.66
  -3   9   0   45.40   20.27
   3  -9   1   67.54   22.47
  -3   9  -1   15.40   13.74
   3  -9   1   26.34   17.70
   3  -9   2   50.13   24.24
   3  -9   2   77.55   22.41
  -3   9  -2   81.10   27.51
   3  -9   3   21.35   13.97
  -3   9  -3   19.83   14.10
   3  -9   3   30.61   15.14
   3  -9   4   14.48   12.54
  -3   9  -4    2.20    3.29
   3  -9   4   20.68   10.76
  -3   9  -5  257.77   44.89
   3  -9   5  364.60   49.48
   3  -9   5  322.36   53.25
  -3   9  -6   -1.83    4.20
   3  -9   6   -1.61    3.73
   3  -9   6   -0.61    5.57
   3  -9   7    0.16    1.66
   3  -9   7    5.38    4.55
   3  -9   8   18.64   10.11
   3  -9   9   -0.41    3.96
   3  -9  10   24.09   10.46
   3  -9  11    3.55    5.00
   3  -9  11    1.52    1.58
   3  -9  12   88.60   22.65
   3  -9  12   38.89   10.58
   3  -9  13   40.23   15.39
   3  -9  13   38.46    9.80
   3  -9  14   14.68    9.35
   3  -9  15   -3.04    4.25
   3  -9  16    7.01    7.66
   3  -9  17    0.23    2.64
   3  -9  18   -4.90    5.72
   3  -9  19    0.02    4.79
   3  -9  20    1.51    6.49
   3  -8 -17  -16.76   13.52
   3  -8 -16    3.84    8.68
   3  -8 -15   -1.95    4.40
   3  -8 -14    2.88    6.46
   3  -8 -13    5.30    9.97
   3  -8 -12   -8.05    8.46
   3  -8 -11   26.16   14.63
   3  -8 -10  -14.02   10.73
   3  -8  -9   40.38   16.58
   3  -8  -8   -1.23    3.82
   3  -8  -7   21.50   11.53
  -3   8   6   62.03   21.73
   3  -8  -6   67.83   20.00
  -3   8   5   11.12    7.60
   3  -8  -5   -5.38    6.48
  -3   8   4    9.25    8.57
   3  -8  -4    6.46    6.80
  -3   8   3    1.55    3.40
   3  -8  -3    3.88    6.49
  -3   8   2   30.85   15.59
   3  -8  -2   71.64   32.61
   3  -8  -2   65.95   20.62
   3  -8  -1   84.56   24.10
   3  -8  -1  128.42   40.11
  -3   8   1   54.76   20.56
   3  -8   0  213.66   38.96
  -3   8   0  126.41   31.74
   3  -8   0  168.74   45.44
  -3   8  -1    0.76    3.84
   3  -8   1    4.16    4.93
  -3   8  -2    0.86    3.36
   3  -8   2   -0.29    1.13
   3  -8   2    3.03    3.99
  -3   8  -3  290.07   47.48
   3  -8   3  256.18   48.78
  -3   8  -4   54.80   20.15
   3  -8   4   75.27   20.03
  -3   8  -5  135.52   31.20
   3  -8   5  273.33   39.83
  -3   8  -6   11.45    7.45
   3  -8   6   25.01   11.84
  -3   8  -7    8.26    6.46
   3  -8   7   27.25   11.17
  -3   8  -7   14.83    8.85
   3  -8   8   20.44    9.32
   3  -8   8   47.12   14.98
   3  -8   9   11.41    8.39
   3  -8   9   12.57    6.95
   3  -8  10   54.83   12.99
   3  -8  10  118.86   25.41
   3  -8  11   60.34   13.10
   3  -8  11   89.67   20.93
   3  -8  12   22.53    7.45
   3  -8  12   30.00   12.36
   3  -8  13   32.38   14.62
   3  -8  13   20.48    5.74
   3  -8  14   -3.94    4.55
   3  -8  14   -0.79    0.78
   3  -8  15    9.31    6.99
   3  -8  16   -4.43    5.00
   3  -8  17  -21.74   11.37
   3  -8  18    5.20    7.04
   3  -8  19    0.02    4.57
   3  -8  20    4.02    8.59
   3  -7 -18    0.82    5.96
   3  -7 -17   10.25   12.92
   3  -7 -16   12.23   12.64
   3  -7 -15    0.03    6.01
   3  -7 -14   -9.81    9.58
   3  -7 -13   10.84    8.80
   3  -7 -12   -4.18    5.85
   3  -7 -11    7.63    7.60
   3  -7 -10    5.59    4.61
   3  -7  -9   52.77   17.95
  -3   7   8    3.05    4.54
   3  -7  -8   -0.64    4.49
  -3   7   7  120.86   25.72
   3  -7  -7  132.47   26.52
   3  -7  -6   29.41   12.59
   3  -7  -6   16.09   14.94
  -3   7   6   24.54   11.63
   3  -7  -5    2.59    2.98
  -3   7   5    5.08    7.35
   3  -7  -5    7.57    7.62
   3  -7  -4    7.51    5.54
  -3   7   4    5.35    4.87
   3  -7  -3   54.32   17.47
  -3   7   3   36.45   14.16
   3  -7  -2    9.17    7.29
  -3   7   2    4.61    5.69
   3  -7  -1    0.69    3.41
  -3   7   1    7.43    7.52
   3  -7   0    1.24    6.54
   3  -7   0    5.00    5.26
  -3   7   0   -1.94    0.36
   3  -7   1   30.07   13.88
  -3   7  -1   37.61   17.02
  -3   7  -2  571.01   64.64
   3  -7   2  898.39   68.07
  -3   7  -3    6.90    8.80
   3  -7   3   45.53   18.15
   3  -7   4  430.26   47.59
  -3   7  -4  348.92   46.97
   3  -7   5  146.56   27.61
  -3   7  -5  199.08   32.92
  -3   7  -6   84.59   21.04
   3  -7   6  100.55   21.26
   3  -7   6  143.14   25.14
   3  -7   7   84.39   20.24
  -3   7  -7   46.50   14.68
   3  -7   7   44.09   12.57
  -3   7  -8    6.60    5.71
   3  -7   8    9.74    5.65
   3  -7   8    5.37    4.10
   3  -7   9   39.52   13.29
   3  -7   9   26.67    9.36
   3  -7  10    0.86    2.78
   3  -7  10    2.58    2.86
   3  -7  11    1.69    1.26
   3  -7  11   -0.72    1.65
   3  -7  12    0.85    2.06
   3  -7  12    2.22    2.00
   3  -7  13    5.59    1.59
   3  -7  13   10.49    5.14
   3  -7  14   -0.31    4.52
   3  -7  15    1.21    1.36
   3  -7  16    1.14    3.22
   3  -7  17   -4.37    6.15
   3  -7  18   17.44   10.73
   3  -7  19    0.94    4.54
   3  -7  20    5.58    6.78
   3  -6 -19  -12.77   12.23
   3  -6 -18    5.33    8.84
   3  -6 -17   -2.58    5.22
   3  -6 -16    4.99    8.28
   3  -6 -15   17.08   12.80
   3  -6 -14   12.04   10.35
   3  -6 -13    6.10    4.55
   3  -6 -12   13.11   10.08
   3  -6 -11   24.45   14.06
  -3   6  10    6.49    7.60
   3  -6 -10    9.60    7.64
   3  -6  -9   16.86   12.41
   3  -6  -9   21.03   12.19
  -3   6   9    6.90    6.74
   3  -6  -8   78.10   26.46
   3  -6  -8   60.77   17.17
  -3   6   8   41.40   15.29
  -3   6   7  139.65   25.26
   3  -6  -7  201.62   32.67
   3  -6  -7  215.41   44.29
   3  -6  -6    0.12    3.69
  -3   6   6    2.13    5.34
   3  -6  -6   -7.62   10.07
  -3   6   6   -0.29    3.30
  -3   6   5   12.89   11.73
  -3   6   5    6.40    5.19
   3  -6  -5   -0.19    2.90
   3  -6  -4   20.16   10.22
  -3   6   4    8.64    5.21
  -3   6   4   29.13   14.06
  -3   6   3    3.66    4.19
  -3   6   3   16.33   12.17
   3  -6  -3   19.48    9.01
  -3   6   2  131.55   25.51
   3  -6  -2  200.69   30.31
  -3   6   1  134.64   26.30
   3  -6  -1  166.31   27.47
   3  -6   0  922.08   68.55
  -3   6   0 1141.16   87.72
  -3   6  -1   29.83   16.44
  -3   6  -1   -3.74    5.47
   3  -6   1   46.46   16.40
  -3   6  -2   60.03   20.13
   3  -6   2  116.17   26.11
   3  -6   2   54.13   18.23
   3  -6   3    9.60    6.40
   3  -6   3   17.53    9.18
  -3   6  -3   13.08    8.07
   3  -6   4   49.52   15.50
  -3   6  -4   30.40   11.93
   3  -6   4   23.11   10.04
   3  -6   5   85.08   19.32
   3  -6   5  136.72   23.36
  -3   6  -5   79.40   18.72
   3  -6   6  172.07   24.91
  -3   6  -6  118.61   23.23
   3  -6   6  129.74   22.00
   3  -6   7   14.89    8.44
   3  -6   7    8.87    6.13
  -3   6  -7    3.86    2.67
  -3   6  -8   30.77   12.16
   3  -6   8   37.35   10.35
   3  -6   8   61.20   15.23
  -3   6  -9   16.38    8.09
   3  -6   9   27.15    9.56
   3  -6   9   16.68    6.19
   3  -6  10   48.76   13.47
   3  -6  10   35.86    8.32
   3  -6  11   13.27    7.06
   3  -6  11   12.36    3.76
   3  -6  12   15.48    6.85
   3  -6  13   24.63   10.77
   3  -6  14    5.28    4.92
   3  -6  15   13.57    7.94
   3  -6  16    0.25    3.17
   3  -6  17   10.30    8.15
   3  -6  18   27.63   12.90
   3  -6  19    0.25    2.89
   3  -6  20    2.46    3.62
   3  -5 -20   -1.44    4.14
   3  -5 -19   -0.37    2.03
   3  -5 -18   15.54   14.12
   3  -5 -17    4.51    7.77
   3  -5 -16   34.93   18.63
   3  -5 -15    5.72    9.16
   3  -5 -14   36.36   18.47
   3  -5 -13   31.52   16.01
   3  -5 -12    7.47    8.63
   3  -5 -11    0.98    3.94
  -3   5  11   13.97   11.84
   3  -5 -11   14.98   11.65
   3  -5 -11    2.93    2.65
   3  -5 -10    5.56    8.23
   3  -5 -10    3.24    6.89
  -3   5  10   -3.51    9.82
  -3   5  10   -0.42    3.43
   3  -5  -9   -1.24    7.09
   3  -5  -9    8.34    7.76
  -3   5   9   -7.45    7.55
  -3   5   9    2.08    3.40
   3  -5  -8   63.98   22.26
   3  -5  -8   53.32   15.53
  -3   5   8   49.54   16.02
  -3   5   8   75.59   23.88
  -3   5   7   64.76   16.53
   3  -5  -7   99.41   27.42
  -3   5   7  132.13   31.00
   3  -5  -7   88.22   20.12
   3  -5  -6    2.79    1.32
  -3   5   6    2.80    3.38
   3  -5  -5   38.44   11.83
  -3   5   5   63.20   20.59
  -3   5   5   28.63   11.94
  -3   5   4   61.99   16.85
   3  -5  -4   42.92   12.45
  -3   5   4   40.05   12.27
   3  -5  -3   98.94   18.95
  -3   5   3   48.57   13.89
   3  -5  -2  135.46   22.80
  -3   5   2   93.33   19.00
   3  -5  -1   58.39   14.45
  -3   5   1   59.82   15.48
   3  -5   0  182.74   31.34
  -3   5   0  130.38   26.19
   3  -5   0  190.59   27.84
   3  -5   1   33.62   12.94
  -3   5  -1   31.05   13.16
  -3   5  -1   20.35    9.77
   3  -5   1   31.99   11.03
   3  -5   2   41.77   13.02
   3  -5   2   62.44   16.68
  -3   5  -2   75.26   20.24
  -3   5  -2   27.49   11.21
   3  -5   3   14.62    8.10
   3  -5   3   10.55    6.22
  -3   5  -3   30.64   13.23
  -3   5  -3   13.86    7.61
   3  -5   4   35.27   11.43
   3  -5   4   35.90   11.16
  -3   5  -4   40.13   14.22
  -3   5  -4    9.05    6.22
   3  -5   5   59.15   13.57
  -3   5  -5   31.50   10.87
  -3   5  -5   69.50   17.66
   3  -5   5   40.58   11.93
  -3   5  -6  143.15   23.60
   3  -5   6  207.95   25.84
   3  -5   6  155.74   22.42
   3  -5   7   -1.78    3.36
  -3   5  -7   -0.42    2.25
   3  -5   7    5.74    4.96
  -3   5  -8   87.53   17.87
   3  -5   8  154.84   21.73
   3  -5   8  123.48   16.28
  -3   5  -9   80.81   17.68
   3  -5   9   85.23   11.69
   3  -5  10    5.40    2.48
   3  -5  10    2.90    2.73
  -3   5 -10   -0.13    2.78
   3  -5  11   20.82    8.73
   3  -5  12   14.83    6.78
   3  -5  13   31.76   10.88
   3  -5  14   -5.06    4.63
   3  -5  15   20.17    9.76
   3  -5  16    0.05    3.24
   3  -5  17    2.14    4.29
   3  -5  18    3.95    4.95
   3  -5  19    0.38    3.33
   3  -5  20    2.34    4.80
   3  -4 -21    3.72   11.73
   3  -4 -20   -0.03    3.93
   3  -4 -19    5.74    8.84
   3  -4 -18    5.00    9.57
   3  -4 -17    9.57    9.64
   3  -4 -16   22.64   13.13
   3  -4 -15    0.05    1.63
   3  -4 -14   41.92   18.04
  -3   4  13    6.22    8.04
   3  -4 -13    3.62    5.56
   3  -4 -13    8.32    8.46
   3  -4 -12    4.37    3.41
  -3   4  12   15.36   11.28
   3  -4 -12    4.99    5.19
   3  -4 -12   14.21    9.95
   3  -4 -11   11.64    6.40
  -3   4  11   26.25   13.90
   3  -4 -11   19.62   10.29
   3  -4 -11   20.28    9.16
   3  -4 -10    1.94    1.99
  -3   4  10   -3.21    2.50
   3  -4 -10    6.49    6.32
   3  -4 -10    5.84    6.54
   3  -4  -9   10.38    8.42
   3  -4  -9   13.79    6.90
  -3   4   9   10.53    4.40
  -3   4   9    8.67    6.82
   3  -4  -8   -4.31    8.21
   3  -4  -8    0.30    2.27
  -3   4   8   -5.93    6.23
  -3   4   8   -1.25    2.93
   3  -4  -7   -5.72    9.15
   3  -4  -7   12.59    7.51
  -3   4   7    2.40    4.50
  -3   4   7    8.68    9.46
  -3   4   6   94.58   17.81
   3  -4  -6  153.54   23.09
   3  -4  -5    4.23    1.30
  -3   4   5    7.24    6.22
  -3   4   5    2.24    3.23
   3  -4  -4   35.32    9.31
  -3   4   4   48.82   14.19
  -3   4   4   27.82    9.50
  -3   4   3  132.92   19.58
   3  -4  -3  139.60   19.37
  -3   4   3  182.78   27.95
   3  -4  -2  308.80   29.54
  -3   4   2  232.58   26.18
  -3   4   1   54.41   13.39
  -3   4   1   97.93   19.83
   3  -4   0 1104.67   70.84
  -3   4   0  908.99   63.54
   3  -4   0  997.81   53.80
   3  -4   1  138.26   23.79
  -3   4  -1  101.74   19.97
   3  -4   1  125.00   19.03
  -3   4  -2  221.07   28.17
   3  -4   2  171.15   25.17
   3  -4   2  165.37   22.28
   3  -4   3   12.43    6.28
   3  -4   3   13.75    6.90
  -3   4  -3   16.51    8.09
  -3   4  -3    7.77    5.53
   3  -4   4    5.93    3.73
  -3   4  -4    6.49    4.68
  -3   4  -4   13.52    7.91
   3  -4   4   14.17    6.02
  -3   4  -5    0.01    1.92
  -3   4  -5    1.98    3.20
   3  -4   5    3.43    3.16
   3  -4   5    1.59    2.45
   3  -4   6  191.67   21.69
  -3   4  -6  182.05   23.31
   3  -4   6  142.47   18.23
  -3   4  -7    5.73    3.71
  -3   4  -7   20.73    6.96
   3  -4   7    9.77    5.35
   3  -4   7    9.11    3.65
   3  -4   8  151.22   14.46
  -3   4  -8  183.26   24.87
  -3   4  -9    0.88    1.90
   3  -4   9   15.88    6.69
  -3   4 -10   -2.27    4.74
   3  -4  10    0.65    1.80
   3  -4  11   82.59   16.58
   3  -4  12    0.60    1.98
   3  -4  13   49.04   13.73
   3  -4  14   -8.39    5.83
   3  -4  15    8.64    6.31
   3  -4  16    3.64    4.50
   3  -4  17    4.08    4.73
   3  -4  18    1.13    2.70
   3  -4  19   -5.28    5.52
   3  -4  20    1.04    5.08
   3  -3 -21    4.25   10.19
   3  -3 -20    2.43    5.19
   3  -3 -19   11.19   10.03
   3  -3 -18   -6.84    8.03
   3  -3 -17    0.10    3.31
   3  -3 -16    4.81    7.79
  -3   3  16    7.81    8.94
   3  -3 -15    9.67    8.37
  -3   3  15    1.61    4.33
   3  -3 -14    5.55    5.94
  -3   3  14   -1.28    9.99
   3  -3 -14    1.77    3.64
   3  -3 -13    0.91    2.15
   3  -3 -13    5.15    5.04
  -3   3  13    3.93    5.81
   3  -3 -13    1.57    4.16
   3  -3 -12   36.72   10.42
   3  -3 -12   56.83   18.06
  -3   3  12   85.12   24.03
   3  -3 -12   84.71   22.82
   3  -3 -11   23.89    8.40
  -3   3  11   66.98   20.57
   3  -3 -11   74.65   20.46
   3  -3 -11   47.48   16.30
  -3   3  10   17.57   11.37
   3  -3 -10    4.16    1.09
   3  -3 -10   17.14    9.59
  -3   3   9   32.38   13.01
   3  -3  -9   39.46   13.94
   3  -3  -9   19.83   10.82
  -3   3   8    2.71    4.37
   3  -3  -8   -0.03    3.79
   3  -3  -8   -1.27    3.76
   3  -3  -7   57.60   17.06
  -3   3   7   93.42   20.75
   3  -3  -7   72.87   16.21
  -3   3   7   38.75   10.76
  -3   3   6    8.23    3.72
   3  -3  -6    7.78    2.68
  -3   3   6   11.30    4.46
  -3   3   5  426.82   33.56
   3  -3  -5  541.58   35.59
  -3   3   4   63.46   14.41
  -3   3   4   40.80    9.57
   3  -3  -4   39.04    7.71
  -3   3   3    2.09    1.22
  -3   3   3    6.02    2.84
   3  -3  -3    6.81    4.41
   3  -3  -2   23.00    7.85
  -3   3   2   14.81    5.63
  -3   3   2   22.35    8.10
   3  -3  -1  190.97   21.30
  -3   3   1  212.87   24.92
  -3   3   1  190.00   22.10
   3  -3   0  155.95   23.43
  -3   3   0  191.18   22.32
   3  -3   0  149.33   18.24
  -3   3   0  136.57   20.89
   3  -3   1   40.71   11.08
  -3   3  -1   44.24   10.29
   3  -3   1   42.70    8.79
   3  -3   2  234.15   20.92
   3  -3   2  227.71   25.66
  -3   3  -2  291.10   25.63
   3  -3   3  256.03   22.45
   3  -3   3  207.55   23.60
  -3   3  -3  227.06   22.26
  -3   3  -4   37.83    9.57
   3  -3   4   67.06   11.00
   3  -3   4   59.53   11.26
  -3   3  -4   80.08   13.24
  -3   3  -5   42.54   10.58
   3  -3   5   38.58    8.34
  -3   3  -5   54.34   10.80
   3  -3   5   58.32   11.01
   3  -3   6  166.67   15.96
  -3   3  -6  287.05   24.87
  -3   3  -6  204.67   23.56
   3  -3   6  286.28   25.18
   3  -3   7   46.10    7.31
  -3   3  -7   84.13   13.04
  -3   3  -7   56.21   12.22
   3  -3   7  101.55   15.06
  -3   3  -8   58.79    9.72
  -3   3  -8   42.16   10.85
   3  -3   8   72.22   13.24
  -3   3  -9    1.89    1.62
   3  -3   9    2.52    2.10
  -3   3  -9    2.16    2.11
   3  -3  10   34.98   10.05
  -3   3 -10   23.83    8.35
   3  -3  11   61.38   13.82
   3  -3  12   -1.14    2.62
   3  -3  13   95.30   18.53
   3  -3  14    8.38    5.54
   3  -3  15   20.31    8.45
   3  -3  16    4.92    2.25
   3  -3  17   -4.77    4.85
   3  -3  18   -3.78    4.47
   3  -3  19    0.57    4.22
  -3   3 -19    0.98    5.65
   3  -3  20    0.84    5.14
  -3   3 -20   15.08   13.56
   3  -2 -22   -6.10    8.39
   3  -2 -21    5.57    9.20
   3  -2 -20    1.66    4.90
   3  -2 -19    1.39    1.10
   3  -2 -18    2.04    6.56
  -3   2  18    0.47    1.11
   3  -2 -17   -4.40    7.16
  -3   2  17    1.44    4.37
   3  -2 -16   -1.76    3.41
   3  -2 -16   -0.61    3.43
  -3   2  16    0.56    4.54
   3  -2 -15    1.79    1.58
   3  -2 -15    0.52    1.16
   3  -2 -14   -0.43    2.44
   3  -2 -14    8.06    7.41
   3  -2 -14    4.30    4.70
  -3   2  14   -0.02    1.64
   3  -2 -13    0.34    4.76
   3  -2 -13   -3.38    3.16
   3  -2 -13    6.18    4.35
  -3   2  13    0.16    2.38
   3  -2 -12  188.81   29.71
   3  -2 -12  177.06   30.43
  -3   2  12  230.83   37.04
  -3   2  11   11.72    7.54
   3  -2 -11    0.38    3.20
   3  -2 -11    1.47    3.88
  -3   2  10   33.52   11.43
   3  -2 -10   42.47   12.50
   3  -2 -10   29.58   11.75
   3  -2  -9   45.58   13.63
   3  -2  -9   38.03   13.86
  -3   2   9   46.22   14.89
   3  -2  -9   24.18    6.67
   3  -2  -8    1.52    5.13
   3  -2  -8    1.13    0.90
  -3   2   8    2.97    3.12
   3  -2  -8    3.64    2.16
   3  -2  -7   86.70   16.62
   3  -2  -7   67.77   17.21
  -3   2   7   83.45   17.28
   3  -2  -6   78.35   13.81
  -3   2   6   76.38   14.98
   3  -2  -5  318.41   24.00
  -3   2   5  280.36   22.84
   3  -2  -4   22.42    5.01
  -3   2   4   22.51    8.01
  -3   2   4   21.91    5.73
  -3   2   3   27.86    8.87
  -3   2   3   27.00    6.06
   3  -2  -3   23.85    5.38
  -3   2   2   -2.31    3.84
  -3   2   2   -0.81    1.57
   3  -2  -1  261.56   28.75
  -3   2   1  292.24   26.94
  -3   2   1  279.93   22.98
   3  -2  -1  225.28   17.51
   3  -2   0    9.45    3.64
  -3   2   0   13.61    4.74
  -3   2   0    8.37    4.86
   3  -2   0    8.36    5.08
   3  -2   1  224.92   16.81
   3  -2   1  230.92   23.49
  -3   2  -1  278.01   23.24
  -3   2  -2   23.05    6.18
  -3   2  -2   36.38    8.21
   3  -2   2   35.24    6.55
   3  -2   2   28.20    7.76
  -3   2  -3  445.56   28.92
   3  -2   3  794.03   33.24
  -3   2  -3  767.04   35.97
   3  -2   3  525.68   31.20
  -3   2  -4  276.27   23.24
   3  -2   4  430.80   25.77
   3  -2   4  244.39   19.66
  -3   2  -4  413.40   25.63
  -3   2  -5   18.71    5.33
   3  -2   5   24.07    6.46
  -3   2  -5    7.47    4.12
   3  -2   5    6.09    2.74
  -3   2  -6   58.71    9.37
   3  -2   6   66.11   11.20
   3  -2   7    1.76    2.86
  -3   2  -7   -1.08    1.87
  -3   2  -7   -1.03    1.73
   3  -2   8   50.50   10.98
  -3   2  -8   36.70    6.78
  -3   2  -8   24.47    8.27
  -3   2  -9    2.13    2.99
   3  -2   9    3.70    3.81
  -3   2  -9    4.48    3.09
  -3   2 -10   23.20    8.31
   3  -2  10   24.20    7.45
  -3   2 -10   22.94    4.65
   3  -2  11   32.25    9.12
   3  -2  12    2.10    2.58
   3  -2  13   50.94   13.20
   3  -2  14    7.78    6.04
   3  -2  15   19.25    9.74
   3  -2  16    6.78    4.81
  -3   2 -16   13.07   10.83
   3  -2  17   -1.48    2.67
  -3   2 -17   -3.58    7.67
   3  -2  18    2.00    3.27
  -3   2 -18   -1.70    4.63
  -3   2 -19    2.75    6.13
  -3   2 -20   -7.26    9.23
   3  -1 -22    3.33    9.25
   3  -1 -21    8.30   10.16
   3  -1 -20    3.36    6.44
   3  -1 -19   19.42   13.43
  -3   1  19    8.09    6.31
   3  -1 -18    0.61    1.46
  -3   1  18   11.14    9.05
   3  -1 -17   -4.68    5.44
  -3   1  17   -1.46    6.07
   3  -1 -17   -3.32    3.83
   3  -1 -16   -0.34    1.50
  -3   1  16    1.67    5.01
   3  -1 -16   -6.19    5.23
   3  -1 -15    2.03    3.21
  -3   1  15   -2.52    4.07
   3  -1 -15    2.74    4.33
  -3   1  14   18.79   12.12
   3  -1 -14    8.89    5.90
   3  -1 -14    3.02    4.25
   3  -1 -14   12.53    8.35
  -3   1  13   39.43   14.00
   3  -1 -13   20.70    9.01
   3  -1 -13   12.61    6.04
   3  -1 -13   22.06    8.68
   3  -1 -12   17.70    8.67
   3  -1 -12   34.09   12.46
  -3   1  12   31.21   12.85
   3  -1 -11   16.42    8.19
   3  -1 -11   13.97    6.92
  -3   1  11   13.78    6.72
   3  -1 -10   94.64   13.59
   3  -1 -10  179.95   26.09
   3  -1 -10  139.50   23.36
  -3   1  10  181.59   26.29
   3  -1  -9    1.97    2.36
  -3   1   9   -1.65    3.56
   3  -1  -9    1.18    0.83
   3  -1  -9   -1.46    1.54
   3  -1  -8   85.62   10.73
   3  -1  -8  104.77   17.35
   3  -1  -8  104.46   19.23
  -3   1   8  139.73   21.93
   3  -1  -7  466.49   34.69
   3  -1  -7  406.12   38.10
  -3   1   7  536.74   41.37
  -3   1   6  117.94   18.19
   3  -1  -6  143.32   17.62
   3  -1  -6   78.15    8.78
  -3   1   5  124.57   18.96
   3  -1  -5  129.03   14.38
   3  -1  -5   99.96    9.10
   3  -1  -4   22.13    3.96
  -3   1   4   27.43    7.84
  -3   1   3    0.92    2.40
   3  -1  -2   55.16    5.98
  -3   1   2   77.34   13.78
   3  -1  -1   10.28    2.36
  -3   1   1   19.35    4.40
  -3   1   1   14.15    5.59
   3  -1  -1   10.68    4.71
   3  -1   0   23.51    3.91
  -3   1   0   26.08    5.29
   3  -1   0   16.27    5.63
  -3   1   0   29.72    7.72
   3  -1   1  413.64   28.15
  -3   1  -1  366.14   21.37
  -3   1  -2   24.28    5.69
   3  -1   2   38.14    6.18
   3  -1   2   19.93    6.19
  -3   1  -3  493.13   27.28
   3  -1   3  763.19   30.01
   3  -1   3  465.71   27.31
  -3   1  -3  941.55   40.19
   3  -1   4  155.11   14.80
  -3   1  -4  169.21   16.57
   3  -1   5   50.78    8.73
  -3   1  -5   50.60    8.55
  -3   1  -5   29.95    7.35
   3  -1   6   83.94   11.89
  -3   1  -6   79.16   10.66
   3  -1   7   30.75    7.74
  -3   1  -7   30.08    6.19
  -3   1  -7   15.69    5.49
  -3   1  -8   52.05   11.09
  -3   1  -8   78.45    9.85
  -3   1  -9   -0.66    2.43
  -3   1  -9    2.77    2.68
   3  -1   9   -3.85    3.56
  -3   1 -10   13.25    5.77
  -3   1 -10   17.71    4.29
   3  -1  11   -2.87    4.36
  -3   1 -11   -0.66    2.00
   3  -1  12    0.35    2.52
   3  -1  13    6.39    4.16
  -3   1 -13   16.47   10.73
   3  -1  14    2.21    1.92
  -3   1 -14    6.09    6.02
   3  -1  15   18.95    8.29
  -3   1 -15   39.20   16.73
  -3   1 -16    1.52    6.25
  -3   1 -17   -4.44    8.69
  -3   1 -18  -10.72   10.76
  -3   1 -19    0.40    0.90
  -3   1 -20    5.14   11.16
   3   0 -22    1.15    3.30
   3   0 -21   14.06   13.23
  -3   0  21    6.64    7.18
   3   0 -20    4.02    6.74
  -3   0  20    3.93    5.54
   3   0 -19   -0.02    3.37
  -3   0  19    4.66    9.08
   3   0 -18   -0.02    4.43
   3   0 -18   -3.11    3.42
  -3   0  18   -8.32    7.51
   3   0 -17    0.68    0.92
   3   0 -17    8.30    7.87
  -3   0  17    3.43    1.76
   3   0 -16    2.32    3.37
   3   0 -16   -0.34    2.40
  -3   0  16    2.48    3.91
   3   0 -15    8.36    5.59
  -3   0  15    9.54    8.49
   3   0 -15    8.26    7.41
   3   0 -15    0.74    1.90
   3   0 -14    0.87    1.48
   3   0 -14   -5.15    5.25
  -3   0  14   -0.18    1.80
   3   0 -14   -3.66    3.20
   3   0 -13   -1.44    3.64
   3   0 -13    3.20    1.45
  -3   0  13    1.39    1.46
   3   0 -13   -0.02    1.34
   3   0 -12   14.85    7.05
  -3   0  12   25.20    9.81
   3   0 -12   12.41    6.36
   3   0 -11   42.19   11.67
  -3   0  11   62.31   14.65
   3   0 -11   48.11   12.83
   3   0 -11   18.14    6.20
   3   0 -10  115.58   14.06
   3   0 -10  219.80   27.22
   3   0 -10  129.11   19.90
  -3   0  10  241.20   29.72
   3   0  -9    4.10    3.27
  -3   0   9    5.26    4.23
   3   0  -9   -0.63    5.77
   3   0  -9    0.52    2.24
   3   0  -8  294.23   27.27
   3   0  -8  188.43   14.97
   3   0  -8  198.83   23.73
  -3   0   8  320.60   30.97
   3   0  -7   49.95   11.40
   3   0  -7   45.77    6.66
   3   0  -7   46.51   12.03
   3   0  -6   64.69   10.22
   3   0  -6   49.43    5.72
   3   0  -5  218.87   15.58
  -3   0   5  256.00   25.42
  -3   0   4   46.76   10.16
  -3   0   3  244.66   24.32
  -3   0   2   38.75   10.18
  -3   0   1   54.75    5.33
   3   0  -1   38.88    8.40
  -3   0   0    3.88    4.84
  -3   0   0    2.29    1.47
   3   0   0    1.61    1.66
  -3   0   0    0.65    1.18
   3   0   0    1.98    1.24
  -3   0  -1  125.64   15.65
   3   0   1  103.70    8.82
  -3   0  -1   99.04   12.95
  -3   0  -2    5.91    1.07
   3   0   2   -0.42    1.89
  -3   0  -2   -0.54    3.14
  -3   0  -2   -3.07    3.22
  -3   0  -3  925.61   40.87
  -3   0  -3  949.71   46.51
  -3   0  -4  118.61   14.71
   3   0   4  111.02   12.22
  -3   0  -4  123.42   18.04
  -3   0  -4   70.92   10.39
  -3   0  -5   23.99    6.31
   3   0   5   25.26    6.05
  -3   0  -5   25.54    7.96
  -3   0  -5   11.42    4.18
  -3   0  -6  389.83   26.77
   3   0   6  345.62   25.39
  -3   0  -6  438.35   39.07
  -3   0  -7   -2.45    3.18
   3   0   7   -4.29    3.85
  -3   0  -7   -2.35    4.34
  -3   0  -7    0.07    1.00
  -3   0  -8  171.54   16.57
   3   0   8  157.75   18.94
  -3   0  -8  209.62   29.85
  -3   0  -9   -0.37    2.88
   3   0   9    4.50    4.02
  -3   0  -9   12.85    8.40
  -3   0  -9    5.29    2.81
  -3   0 -10    4.18    3.85
  -3   0 -10    2.66    1.50
   3   0  10    0.69    2.68
  -3   0 -10    3.80    6.43
  -3   0 -11    0.74    1.61
   3   0  11   -4.49    3.68
  -3   0 -11   -0.20    3.42
  -3   0 -12   -2.48    2.62
  -3   0 -12    4.61    2.72
  -3   0 -13    1.16    0.26
  -3   0 -13    1.66    0.31
  -3   0 -14   10.20    8.62
  -3   0 -15   33.43   16.34
  -3   0 -16   33.41   18.51
  -3   0 -17   19.59   15.88
  -3   0 -18   15.20   14.38
  -3   0 -19    4.66    5.51
   3   1 -23   -3.06    5.87
   3   1 -22    0.43    2.97
  -3  -1  21    4.63    5.32
   3   1 -21   -2.92    5.52
  -3  -1  20   -1.47    3.11
   3   1 -20   -4.25    6.36
  -3  -1  19   14.44    9.51
   3   1 -19   11.49   11.01
   3   1 -18    3.69    3.70
  -3  -1  18    5.85    2.81
   3   1 -18    1.88    2.26
   3   1 -17   11.56    6.04
   3   1 -17   34.35   14.92
  -3  -1  17   41.10   15.42
  -3  -1  16   -2.16    4.83
   3   1 -16    2.81    1.24
   3   1 -16    0.44    7.84
  -3  -1  15    6.95    6.04
   3   1 -15    2.55    2.31
   3   1 -15    4.31    3.78
   3   1 -15    1.58    1.80
  -3  -1  14    0.44    2.53
   3   1 -14    1.94    0.91
   3   1 -14    1.20    2.59
   3   1 -14    2.58    2.41
  -3  -1  13    0.62    4.02
   3   1 -13   -0.58    1.43
  -3  -1  12   18.95    9.12
   3   1 -12    7.92    4.66
   3   1 -11   22.51    6.47
   3   1 -11   23.57    8.04
   3   1 -10   76.06   10.87
   3   1 -10   71.90   13.59
   3   1  -9    5.73    2.22
   3   1  -9    7.24    4.46
   3   1  -8   13.36    5.89
   3   1  -8   15.85    4.53
  -3  -1   7   -0.44    2.17
   3   1  -7   -2.99    2.83
   3   1  -7    0.15    0.34
   3   1  -6   11.25    2.82
  -3  -1   6   16.87    6.25
  -3  -1   5  309.42   29.10
   3   1  -5  188.60   11.09
  -3  -1   4   45.64   10.58
  -3  -1   3    1.85    3.22
  -3  -1   2  221.72   24.18
  -3  -1   1  118.21   10.22
  -3  -1   1   93.67    6.03
  -3  -1   0  112.92   15.67
  -3  -1   0  112.68   13.13
  -3  -1   0   72.97    6.89
  -3  -1  -1   49.40   10.49
  -3  -1  -1   35.41    5.55
  -3  -1  -1   55.78   11.23
  -3  -1  -2   -4.48    5.45
  -3  -1  -2   -1.76    2.63
  -3  -1  -2   -2.97    4.46
  -3  -1  -3  577.65   34.14
  -3  -1  -3  658.99   42.53
  -3  -1  -4   -3.15    2.96
  -3  -1  -4   -8.48    4.10
  -3  -1  -4    0.24    2.99
  -3  -1  -5   93.51   13.48
  -3  -1  -5  144.62   17.44
  -3  -1  -5  153.80   23.07
  -3  -1  -6  257.58   23.97
  -3  -1  -6  318.00   35.95
  -3  -1  -7    6.10    4.19
  -3  -1  -7   13.99    5.66
  -3  -1  -7    5.67    3.09
  -3  -1  -8  218.13   22.55
  -3  -1  -8  252.55   36.31
  -3  -1  -9    6.28    3.28
  -3  -1  -9    0.67    2.57
  -3  -1  -9    2.03    0.66
  -3  -1 -10   34.83    8.89
  -3  -1 -10   21.66    8.08
  -3  -1 -10   41.75   14.75
  -3  -1 -11    3.64    2.05
  -3  -1 -11    9.75    9.07
  -3  -1 -12   -0.06    0.17
  -3  -1 -12    3.25    4.23
  -3  -1 -13    3.90    1.14
  -3  -1 -13    7.80    7.09
  -3  -1 -14    1.51    1.15
  -3  -1 -14   -8.67    8.28
  -3  -1 -15   16.28   12.51
  -3  -1 -16   27.92   16.62
  -3  -1 -17    2.92    8.37
  -3  -1 -18   29.89   19.22
  -3  -1 -19    3.56    2.39
   3   2 -23    0.07    7.18
   3   2 -22   -6.72    8.45
  -3  -2  21    0.03    2.69
   3   2 -21    1.26    4.53
  -3  -2  20    5.43    4.48
   3   2 -20   -0.02    1.15
  -3  -2  19   11.60    9.78
   3   2 -19   -5.08    6.19
  -3  -2  18    2.80    4.74
   3   2 -18    3.66    5.68
  -3  -2  17    7.44    6.17
  -3  -2  16   -9.38    5.52
  -3  -2  16    1.03    4.53
   3   2 -15   11.20    6.89
  -3  -2  15    8.48    4.49
  -3  -2  15   17.44    9.12
   3   2 -14    1.04    1.96
   3   2 -14    0.55    0.79
  -3  -2  14    5.22    5.21
  -3  -2  14    8.26    4.54
  -3  -2  13    4.72    4.55
  -3  -2  13    2.61    2.16
   3   2 -13    2.52    2.84
  -3  -2  12   38.74   10.95
  -3  -2  12   30.43    8.01
   3   2 -12   21.35    7.16
  -3  -2  11    0.16    2.21
  -3  -2  11   -0.77    0.86
   3   2 -11    2.49    1.86
   3   2 -11   -0.44    2.19
   3   2 -10   52.49    9.48
  -3  -2  10   68.73   10.76
   3   2 -10   46.67   10.22
  -3  -2   9   21.90    5.83
   3   2  -9   14.87    4.29
   3   2  -9   10.78    4.73
   3   2  -8   74.19   10.46
  -3  -2   8   82.62    9.94
  -3  -2   7   19.77    3.67
   3   2  -7   19.51    5.40
  -3  -2   7   24.50    7.91
   3   2  -6  102.32   11.47
  -3  -2   6   78.79    7.30
   3   2  -5  116.79   14.74
  -3  -2   5  104.67   18.76
   3   2  -4  118.77   10.81
  -3  -2   4  114.13    7.09
   3   2  -3   89.40   10.07
  -3  -2   3   76.53    6.69
  -3  -2   3   64.95   13.46
   3   2  -2    3.59    3.00
  -3  -2   2    8.59    4.87
  -3  -2   2   11.39    4.89
  -3  -2   1  193.15   21.24
   3   2  -1  185.69   17.26
  -3  -2   1  165.55   15.46
  -3  -2   0   73.77    9.13
  -3  -2   0   41.17   10.04
  -3  -2   0   77.88   12.35
   3   2   0   31.35    7.73
  -3  -2  -1   35.59    6.68
   3   2   1   35.76    9.17
  -3  -2  -2   -0.39    2.43
  -3  -2  -2    0.97    3.03
  -3  -2  -3  307.12   22.96
  -3  -2  -3  508.76   42.76
  -3  -2  -4   37.98    8.47
  -3  -2  -4   44.04   11.70
  -3  -2  -5   77.99   13.44
  -3  -2  -5  128.79   22.15
  -3  -2  -6   15.73    6.29
  -3  -2  -6   23.19   10.37
  -3  -2  -7   59.62   12.46
  -3  -2  -7  109.88   22.55
  -3  -2  -8   37.55   10.40
  -3  -2  -8   77.15   19.60
  -3  -2  -9   19.60    8.20
  -3  -2  -9   34.47   13.51
  -3  -2 -10   69.17   19.16
  -3  -2 -11   15.23   10.36
  -3  -2 -12    6.16    6.62
  -3  -2 -13    2.87    5.82
  -3  -2 -14    3.71    5.86
  -3  -2 -14   -0.54    2.03
  -3  -2 -15   -0.09    0.88
  -3  -2 -16   19.92   13.22
  -3  -2 -17    2.18    5.86
  -3  -2 -18   13.28   13.37
   3   3 -23   -0.03    6.52
   3   3 -22    0.08    4.14
  -3  -3  21   -3.89    4.80
   3   3 -21    0.02    5.12
  -3  -3  20    0.67    2.22
  -3  -3  19   -0.01    0.62
  -3  -3  19    3.65    2.55
  -3  -3  18   -2.44    3.02
  -3  -3  18   -3.67    4.25
  -3  -3  17    9.89    6.93
  -3  -3  17   30.12   12.25
   3   3 -16    9.61    7.72
  -3  -3  16   17.80    8.17
  -3  -3  16   37.54   12.35
   3   3 -15   13.99    7.46
  -3  -3  15   21.88    6.95
   3   3 -14   -2.05    3.29
  -3  -3  14   -4.09    3.22
  -3  -3  14   -0.11    2.20
  -3  -3  13   23.85    8.15
  -3  -3  13   12.24    5.12
  -3  -3  12   58.96   14.74
  -3  -3  12   38.54    9.00
   3   3 -11    4.34    3.39
  -3  -3  11    1.57    1.09
  -3  -3  11    5.69    3.43
   3   3 -10   69.71   12.86
  -3  -3  10   85.30   11.99
  -3  -3  10  106.32   19.67
   3   3  -9   36.18    8.77
  -3  -3   9   67.87   15.42
  -3  -3   9   50.17    8.53
   3   3  -8    4.03    2.00
  -3  -3   8    1.93    0.35
  -3  -3   8    3.29    2.88
  -3  -3   7    6.15    3.05
  -3  -3   7    6.63    6.60
   3   3  -7    6.93    4.51
  -3  -3   6    2.24    2.11
  -3  -3   6    2.78    1.56
  -3  -3   5    3.35    1.50
  -3  -3   5    5.91    3.80
   3   3  -5    5.46    3.37
  -3  -3   4  202.44   15.15
   3   3  -4  163.82   15.11
   3   3  -3   57.56   10.39
  -3  -3   3   60.50   14.86
   3   3  -2  169.12   18.08
  -3  -3   2  221.43   22.99
   3   3  -1  231.69   23.42
  -3  -3   1  299.88   25.48
  -3  -3   0  119.33   17.43
   3   3   0   11.43    5.30
  -3  -3  -1   13.09    5.97
   3   3   1    8.85    4.92
  -3  -3  -2    4.11    2.62
  -3  -3  -2    2.41    2.98
   3   3   2    3.51    3.70
   3   3   3  195.91   26.33
  -3  -3  -3  157.28   18.22
  -3  -3  -4   75.61   18.68
  -3  -3  -4   37.82    9.61
  -3  -3  -5   58.90   18.07
  -3  -3  -5   35.36    9.57
  -3  -3  -6   13.29    8.89
  -3  -3  -6   11.46    5.84
  -3  -3  -7   47.91   16.64
  -3  -3  -7   25.35    8.56
  -3  -3  -8   25.98   12.24
  -3  -3  -8   15.84    6.72
  -3  -3  -9   60.53   19.01
  -3  -3 -10   57.33   20.03
  -3  -3 -11    1.37    4.24
  -3  -3 -12    7.89    8.23
  -3  -3 -13    0.47    5.13
  -3  -3 -14    2.99    7.10
  -3  -3 -15    7.24    9.69
  -3  -3 -16    4.09    5.15
  -3  -3 -17  -13.81   12.29
  -3  -3 -18   -1.39    4.04
   3   4 -23    3.85   10.32
  -3  -4  22   -5.85    5.63
  -3  -4  21    0.01    1.18
  -3  -4  21    5.16    6.22
  -3  -4  20   -8.28    6.10
  -3  -4  20    0.26    3.15
  -3  -4  19    0.18    2.56
  -3  -4  19   16.09    8.59
  -3  -4  18    0.01    3.96
  -3  -4  18   23.66   10.77
  -3  -4  17    0.71    2.98
  -3  -4  17   -8.31    6.14
   3   4 -16   12.78    7.97
  -3  -4  16   36.58   12.24
  -3  -4  16   20.09    8.46
   3   4 -15   14.05    8.03
  -3  -4  15   11.81    4.96
  -3  -4  15   22.95    9.16
   3   4 -14   -3.20    3.38
  -3  -4  14    2.91    1.10
  -3  -4  14    6.45    5.20
  -3  -4  13    8.19    4.24
  -3  -4  13   13.99    7.92
  -3  -4  12    2.18    1.84
  -3  -4  12    4.48    3.63
   3   4 -11   18.09    7.86
  -3  -4  11   17.68    5.95
  -3  -4  11   21.66    8.51
  -3  -4  10   11.44    6.23
  -3  -4  10    5.29    3.18
   3   4 -10    9.03    5.69
  -3  -4   9   -3.15    3.25
   3   4  -9    0.81    2.75
  -3  -4   9    3.53    4.64
  -3  -4   8   35.81    7.26
   3   4  -8   39.16   10.57
  -3  -4   8   39.65   12.30
  -3  -4   7   65.33   10.36
  -3  -4   7   67.81   15.65
   3   4  -7   73.70   16.14
  -3  -4   6  135.35   21.06
  -3  -4   6  126.81   14.06
   3   4  -6  159.74   22.48
  -3  -4   5   21.09    8.67
  -3  -4   5   35.73    8.76
   3   4  -4  103.47   14.36
  -3  -4   4  136.42   16.14
  -3  -4   3  131.95   23.50
   3   4  -3   66.16   13.46
   3   4  -2  242.57   24.84
  -3  -4   2  331.25   32.32
   3   4  -1   19.22    8.78
  -3  -4   1  329.23   30.51
   3   4   0    5.57    4.05
  -3  -4   0   13.27    6.19
   3   4   1   64.50   14.48
  -3  -4  -1   77.59   15.92
  -3  -4  -2   -0.39    1.93
   3   4   2   -1.47    3.59
  -3  -4  -3  226.52   31.85
  -3  -4  -4    2.04    2.60
  -3  -4  -4    2.07    3.77
  -3  -4  -5   46.58   11.12
  -3  -4  -5   93.93   22.79
   3   4   5   56.45   16.45
  -3  -4  -6    8.36    8.66
  -3  -4  -6    3.35    1.02
  -3  -4  -7   -2.72    7.24
  -3  -4  -7    1.15    3.74
  -3  -4  -8   -0.19    5.34
  -3  -4  -8    1.39    2.10
  -3  -4  -9   79.75   24.84
  -3  -4 -10    9.78    9.41
  -3  -4 -11    5.06    7.44
  -3  -4 -12   47.40   20.69
  -3  -4 -13    1.70    4.62
  -3  -4 -14   15.21   12.48
  -3  -4 -15   13.16   13.71
  -3  -4 -16   -4.11    6.84
  -3  -4 -17   -5.14    7.91
  -3  -5  23    0.57    3.01
  -3  -5  22   -3.52    4.34
  -3  -5  21   -1.87    3.21
  -3  -5  21   -0.01    5.14
  -3  -5  20    9.48    7.01
  -3  -5  20   13.76    8.00
  -3  -5  19    4.76    5.93
  -3  -5  19   -7.12    5.46
  -3  -5  18    0.48    4.16
  -3  -5  18   -0.01    2.91
  -3  -5  17   -0.71    1.91
  -3  -5  17   -8.55    5.52
  -3  -5  16   -0.62    4.31
  -3  -5  16    5.90    5.65
  -3  -5  15    5.60    2.88
   3   5 -15    1.63    3.94
  -3  -5  15   -0.59    3.06
  -3  -5  14   19.05    8.57
   3   5 -14    9.97    6.53
  -3  -5  14   10.04    5.18
  -3  -5  13    7.02    2.53
   3   5 -13    8.08    6.61
  -3  -5  13    6.29    4.29
  -3  -5  12    0.17    1.62
  -3  -5  12   -0.95    3.59
  -3  -5  11   -1.27    1.67
  -3  -5  11    2.87    1.98
   3   5 -10  120.49   21.88
  -3  -5  10   99.54   15.05
  -3  -5  10  122.33   21.80
   3   5  -9   31.99    9.67
  -3  -5   9   18.00    8.17
   3   5  -9   21.11    9.32
  -3  -5   9   16.40    5.85
  -3  -5   8   54.88   14.68
   3   5  -8   64.05   17.08
  -3  -5   8   63.50   11.22
  -3  -5   7   22.21    8.44
   3   5  -7   40.52   12.84
  -3  -5   7   37.51    8.69
   3   5  -6   20.26    8.83
  -3  -5   6   11.27    5.58
   3   5  -5   18.70    7.00
  -3  -5   5   20.10    6.83
  -3  -5   4   74.02   14.13
   3   5  -4   64.99   12.69
  -3  -5   3  156.47   26.64
   3   5  -3   66.38   13.96
  -3  -5   2  115.06   20.84
   3   5  -2   30.24    9.82
   3   5  -1    8.87    5.38
  -3  -5   1   49.48   13.78
   3   5   0   75.15   16.63
  -3  -5   0   71.74   15.74
  -3  -5  -1    9.41    8.90
   3   5   1   -1.68    2.49
  -3  -5  -2    0.29    4.61
  -3  -5  -3  292.75   38.21
  -3  -5  -4   41.89   15.59
   3   5   4   21.84   11.33
  -3  -5  -5   34.27   14.39
   3   5   5   13.76    8.21
  -3  -5  -5   14.13    6.03
  -3  -5  -6   -0.97    5.83
   3   5   6    1.47    1.14
  -3  -5  -6    0.42    1.91
  -3  -5  -7    2.39    1.73
  -3  -5  -7    7.85    7.47
  -3  -5  -8   11.30    8.30
  -3  -5  -9    8.33    6.20
  -3  -5 -10   41.82   18.57
  -3  -5 -11   38.67   17.99
  -3  -5 -12   17.87   14.20
  -3  -5 -13   18.81   14.29
  -3  -5 -14    7.01   10.24
  -3  -5 -15    6.33   10.65
  -3  -5 -16    7.36   11.71
  -3  -6  23    0.70    2.04
  -3  -6  22    0.02    1.72
  -3  -6  21   -3.15    4.28
  -3  -6  21   -0.01    2.46
  -3  -6  20    1.43    4.01
  -3  -6  20   -6.35    5.49
  -3  -6  19    0.52    3.55
  -3  -6  19    1.54    4.93
  -3  -6  18    3.53    4.07
  -3  -6  18   -1.26    2.29
  -3  -6  17    5.76    4.70
  -3  -6  17   -0.61    1.57
  -3  -6  16    0.62    1.15
  -3  -6  16    1.04    3.62
  -3  -6  15    1.02    1.49
  -3  -6  15    0.66    1.00
   3   6 -15    6.74    5.91
   3   6 -14    4.19    5.47
  -3  -6  14   11.57    7.03
  -3  -6  14   14.40    7.74
  -3  -6  13    2.66    3.06
  -3  -6  13   -2.72    3.56
   3   6 -13    5.37    6.23
  -3  -6  12   -5.59    5.01
  -3  -6  12    1.41    2.67
  -3  -6  11   14.43    6.78
  -3  -6  11    7.82    4.53
  -3  -6  10    0.40    1.03
  -3  -6  10   -0.32    4.13
  -3  -6   9   33.21   10.71
  -3  -6   9   57.03   12.30
   3   6  -8    2.78    4.84
  -3  -6   8   47.49   11.28
   3   6  -7   84.24   19.50
  -3  -6   7   78.39   15.03
   3   6  -6   75.70   16.70
  -3  -6   6   53.13   13.52
   3   6  -5   30.75    9.90
  -3  -6   5   10.66    7.13
  -3  -6   4   15.91    7.01
   3   6  -4   14.42    6.61
  -3  -6   3   47.21   14.60
   3   6  -3   16.69    7.75
  -3  -6   2   45.15   14.25
   3   6  -2   14.20    7.56
  -3  -6   1   33.80   11.82
  -3  -6   0   38.53   13.45
  -3  -6  -1    0.81    3.63
   3   6   2   37.29   12.83
  -3  -6  -2   50.81   15.07
   3   6   3  102.39   22.56
  -3  -6  -3  142.29   27.35
  -3  -6  -4   37.89   14.64
   3   6   4   21.48   10.95
  -3  -6  -5  111.48   26.74
   3   6   5   78.77   22.06
  -3  -6  -6    6.12    7.56
  -3  -6  -7   -0.78    5.72
  -3  -6  -8   -0.67    0.93
  -3  -6  -9    7.65    8.31
  -3  -6 -10    0.98    5.60
  -3  -6 -11   28.54   18.99
  -3  -6 -12    7.17    8.85
  -3  -6 -13   24.87   17.06
  -3  -6 -14   11.23   13.70
  -3  -6 -15   -0.51    2.44
  -3  -7  22  -12.63    8.46
  -3  -7  21   -5.10    5.19
  -3  -7  21    3.54    4.77
  -3  -7  20    0.01    6.12
  -3  -7  20   11.48    7.73
  -3  -7  19    2.89    4.04
  -3  -7  19    6.78    5.71
  -3  -7  18    0.91    0.87
  -3  -7  18    0.01    1.18
  -3  -7  17    1.40    1.80
  -3  -7  17  -11.75    7.05
  -3  -7  16    3.42    5.45
  -3  -7  16   -4.68    4.93
  -3  -7  15    6.10    4.94
  -3  -7  15    1.61    3.84
  -3  -7  14    8.61    5.38
   3   7 -14    0.30    3.41
  -3  -7  13   -2.46    2.91
   3   7 -13   -8.28    7.13
  -3  -7  13    1.22    3.83
  -3  -7  12    6.99    5.22
   3   7 -12   10.98    9.06
   3   7 -12    9.09    8.66
  -3  -7  12    3.99    1.53
  -3  -7  11   13.07    7.47
   3   7 -11   19.55   12.47
  -3  -7  11   10.19    5.65
  -3  -7  10    5.23    5.62
   3   7 -10   -0.12    2.80
  -3  -7  10    2.52    3.68
  -3  -7   9   25.82    8.72
  -3  -7   8    3.81    3.55
  -3  -7   7   91.48   17.51
  -3  -7   6   58.19   16.68
  -3  -7   5   10.14    8.21
  -3  -7   4   52.38   15.61
  -3  -7   3  110.09   24.31
  -3  -7   2   48.03   15.77
  -3  -7   1   29.69   12.67
   3   7  -1   16.87    8.92
  -3  -7   0   13.06    9.14
   3   7   0   17.22    9.35
  -3  -7  -1   -4.71    6.89
   3   7   1    2.51    4.89
  -3  -7  -2   27.80   11.97
   3   7   2    8.22    5.93
  -3  -7  -3   13.78    8.94
   3   7   3   14.05    9.14
  -3  -7  -4  101.15   25.69
  -3  -7  -5   81.40   23.65
  -3  -7  -6    4.73    5.98
  -3  -7  -7   -1.21    7.17
  -3  -7  -8   -4.02    5.90
  -3  -7  -9   24.37   14.92
  -3  -7 -10   14.87   12.22
  -3  -7 -11   -4.30    6.55
  -3  -7 -12    0.03    3.61
  -3  -7 -13    0.09    4.29
  -3  -7 -14    6.51   10.94
  -3  -8  22    9.54    7.44
  -3  -8  21   -1.05    2.43
  -3  -8  21    0.42    5.38
  -3  -8  20   -0.51    1.68
  -3  -8  20    0.02    2.72
  -3  -8  19    0.01    2.35
  -3  -8  19   -2.56    4.41
  -3  -8  18    0.03    1.35
  -3  -8  18    1.36    3.75
  -3  -8  17    0.08    0.59
  -3  -8  17    0.78    3.12
  -3  -8  16    1.95    4.97
  -3  -8  16    3.52    5.49
  -3  -8  15   -9.67    6.36
  -3  -8  15    0.74    4.10
  -3  -8  14    2.25    4.83
  -3  -8  14    2.82    3.61
  -3  -8  13    3.46    4.61
  -3  -8  13    2.31    3.21
  -3  -8  12    8.64    6.88
  -3  -8  12    4.80    3.16
   3   8 -12   16.38   13.50
  -3  -8  11    1.29    5.48
   3   8 -11    0.45    3.48
  -3  -8  11    0.96    1.41
   3   8 -10    2.48    4.91
  -3  -8  10    0.41    2.99
   3   8  -9   14.50    9.62
  -3  -8   9   20.48    8.85
   3   8  -8    0.17    3.20
  -3  -8   8    1.83    2.10
   3   8  -7   59.35   16.98
  -3  -8   7   88.45   18.24
   3   8  -6   60.23   16.36
  -3  -8   6   49.54   13.99
   3   8  -5   72.24   17.65
  -3  -8   5  113.94   20.08
  -3  -8   4  150.02   28.29
   3   8  -4   78.99   18.46
   3   8  -3    3.49    4.46
  -3  -8   3   18.26   10.34
   3   8  -2   22.08   10.69
  -3  -8   2   14.41    7.50
  -3  -8   1   27.31   13.59
   3   8  -1   -1.24    4.69
  -3  -8   0  -11.77    8.05
   3   8   0   -7.46    6.60
  -3  -8  -1   20.71   10.75
   3   8   1   18.12   10.05
  -3  -8  -2   -2.93    6.41
  -3  -8  -3   14.28    9.47
  -3  -8  -4   32.07   14.96
  -3  -8  -5   57.42   20.78
  -3  -8  -6   10.23    9.70
  -3  -8  -7   22.53   15.38
  -3  -8  -8   15.98   13.88
  -3  -8  -9   10.75   10.78
  -3  -8 -10    1.92    6.41
  -3  -8 -11    1.55    8.46
  -3  -8 -12    0.21    5.37
  -3  -8 -13  -13.74   12.44
  -3  -9  21   -8.82    7.33
  -3  -9  20    0.02    3.00
  -3  -9  20    0.94    6.26
  -3  -9  19    6.54    8.35
  -3  -9  19    0.01    3.49
  -3  -9  18    4.52    6.58
  -3  -9  18    0.28    5.43
  -3  -9  17   -9.44    7.64
  -3  -9  17    0.01    3.75
  -3  -9  16    1.95    3.58
  -3  -9  16  -10.32    7.01
  -3  -9  15   -3.87    4.72
  -3  -9  15    0.25    1.52
  -3  -9  14   12.62    8.29
  -3  -9  14    7.53    5.73
  -3  -9  13    2.79    4.08
  -3  -9  13    0.11    3.15
  -3  -9  12   10.14    7.88
  -3  -9  11   -3.63    3.84
   3   9 -10    0.05    2.95
  -3  -9  10    0.59    2.38
   3   9  -9   22.13   12.95
  -3  -9   9    9.76    7.20
   3   9  -8   -8.41    7.13
  -3  -9   8   -8.60    5.81
  -3  -9   7   99.97   21.49
   3   9  -7   54.62   16.52
   3   9  -6  119.03   24.72
  -3  -9   6  161.01   26.58
  -3  -9   5  121.79   21.77
   3   9  -5   74.38   19.88
  -3  -9   4   12.99    8.07
   3   9  -4   10.28    7.25
  -3  -9   3   31.53   12.63
   3   9  -3   15.04    8.70
  -3  -9   2   57.98   18.02
   3   9  -2   36.44   15.02
  -3  -9   1   26.75   14.09
  -3  -9   0   15.76    9.50
  -3  -9  -1   -8.48    7.53
  -3  -9  -2   -1.92    4.66
  -3  -9  -3   -9.84    8.57
  -3  -9  -4   52.04   21.61
  -3  -9  -5    6.93    6.49
  -3  -9  -6   35.37   19.24
  -3  -9  -7   19.55   15.06
  -3  -9  -8    8.04    7.10
  -3  -9  -9    0.08    7.29
  -3  -9 -10   -5.82    7.84
  -3  -9 -11    2.47    9.64
  -3  -9 -12   -0.83    3.04
  -3 -10  20    7.26    8.21
  -3 -10  20  -11.52    8.33
  -3 -10  19    2.99    7.04
  -3 -10  19   -6.40    6.05
  -3 -10  18    4.30    6.89
  -3 -10  18    2.14    6.18
  -3 -10  17    3.52    6.57
  -3 -10  17    0.67    5.82
  -3 -10  16    3.20    5.42
  -3 -10  16    0.01    4.87
  -3 -10  15    0.02    2.88
  -3 -10  15   -3.45    4.04
  -3 -10  14    3.40    3.91
  -3 -10  14    0.42    0.89
  -3 -10  13    0.02    1.39
  -3 -10  13    0.01    4.83
  -3 -10  12    4.96    4.69
  -3 -10  11    0.54    2.49
  -3 -10  10    1.60    2.42
  -3 -10   9    0.08    1.76
  -3 -10   8    5.28    4.37
  -3 -10   7   10.81    8.89
  -3 -10   6   -4.25    4.23
  -3 -10   5   34.83   12.47
  -3 -10   4   36.77   15.57
  -3 -10   3   29.07   15.70
  -3 -10   2   20.00   12.39
  -3 -10   1    0.24    4.22
  -3 -10   0    8.41    6.87
  -3 -10  -1  -10.96    9.12
  -3 -10  -2    6.69    8.43
  -3 -10  -3  -14.56   11.03
  -3 -10  -4   17.31   14.35
  -3 -10  -5    0.21    1.41
  -3 -10  -6    8.12   10.59
  -3 -10  -7   -8.38    9.21
  -3 -10  -8    5.17   11.18
  -3 -10  -9  -16.84   13.88
  -3 -10 -10    1.24    4.45
  -3 -11  19    2.13    3.86
  -3 -11  19    0.31    6.22
  -3 -11  18    2.79    7.51
  -3 -11  18    0.03    4.05
  -3 -11  17   -6.08    6.37
  -3 -11  17    0.17    3.96
  -3 -11  16   -5.04    5.67
  -3 -11  16    0.33    3.15
  -3 -11  15   -6.19    6.70
  -3 -11  15   -0.77    2.05
  -3 -11  14    1.85    4.27
  -3 -11  14    5.30    6.72
  -3 -11  13   -4.50    4.67
  -3 -11  12   11.74   10.18
  -3 -11  11    0.01    2.13
  -3 -11  10    0.01    4.06
  -3 -11   9    3.43    4.83
  -3 -11   8    4.37    6.14
  -3 -11   7   16.34    9.25
  -3 -11   6   12.62    8.25
  -3 -11   5   10.34    7.84
  -3 -11   4    6.56   10.47
  -3 -11   3    9.22    7.54
  -3 -11   2    9.98   10.01
  -3 -11   1    8.53    8.40
  -3 -11   0    5.60    6.65
  -3 -11  -1    0.90    5.59
  -3 -11  -2   -2.12    4.40
  -3 -11  -3   -5.41    7.28
  -3 -11  -4    2.05    2.84
  -3 -11  -5    2.71    5.48
  -3 -11  -6    4.20    1.01
  -3 -11  -7    7.44    9.49
  -3 -11  -8   -7.10    9.15
  -3 -11  -9  -11.43   11.65
  -3 -12  18    0.10    2.33
  -3 -12  18   -0.35    1.47
  -3 -12  17    0.30    2.82
  -3 -12  17    2.55    4.54
  -3 -12  16   -9.08    7.18
  -3 -12  16    1.09    2.93
  -3 -12  15  -10.45    7.78
  -3 -12  15    0.54    1.88
  -3 -12  14    4.59    7.69
  -3 -12  13   -8.91    6.74
  -3 -12  12    7.72    9.36
  -3 -12  11   -0.01    1.25
  -3 -12  10   -1.94    3.08
  -3 -12   9    0.42    4.21
  -3 -12   8   15.71    8.74
  -3 -12   7   11.90    7.50
  -3 -12   6    7.21    7.67
  -3 -12   5   -0.87    2.09
  -3 -12   4   -4.51    5.10
  -3 -12   4    4.01    3.02
  -3 -12   3    1.33    4.79
  -3 -12   2   -6.24    7.03
  -3 -12   1   14.73   10.71
  -3 -12   0    5.22    9.28
  -3 -12  -1   10.48   12.31
  -3 -12  -2   -8.96    9.63
  -3 -12  -3    0.12    7.43
  -3 -12  -4   -4.45    7.21
  -3 -12  -5    0.48    1.61
  -3 -12  -6    0.03    4.23
  -3 -12  -7   -9.93   11.32
  -3 -13  17   -0.91    6.47
  -3 -13  17   -0.02    3.38
  -3 -13  16   -2.09    3.61
  -3 -13  16   -4.78    5.79
  -3 -13  15   -7.28    6.54
  -3 -13  14   -0.64    1.85
  -3 -13  13    0.19    1.74
  -3 -13  12   -0.01    2.59
  -3 -13  11  -10.28    7.36
  -3 -13  10    0.23    3.73
  -3 -13   9    1.11    2.38
  -3 -13   8    0.30    4.85
  -3 -13   7    1.82    3.95
  -3 -13   6    0.83    4.80
  -3 -13   5  -10.89    7.70
  -3 -13   4    3.27    7.15
  -3 -13   4   -2.24    4.06
  -3 -13   3    0.54    5.14
  -3 -13   2   -4.44    6.20
  -3 -13   1    5.82    8.95
  -3 -13   0    4.35    8.69
  -3 -13  -1    0.26    1.65
  -3 -13  -2    0.12    3.10
  -3 -13  -3    1.05    5.06
  -3 -13  -4   13.03   13.98
  -3 -14  14   -7.46    6.44
  -3 -14  13  -10.29    7.60
  -3 -14  12    9.86    7.41
  -3 -14  11    0.30    4.78
  -3 -14  10   -8.91    6.86
  -3 -14   9    3.87    7.58
  -3 -14   8   -0.02    2.91
  -3 -14   7    0.06    0.59
  -3 -14   6    6.80    8.02
  -3 -14   5   -7.39    6.57
  -3 -14   4   -6.16    6.19
  -3 -14   3   -0.02    2.65
  -3 -14   2   -5.37    7.12
  -3 -14   1  -17.11   13.23
  -3 -14   0    5.27   11.11
  -3 -14  -1   -9.95   10.76
  -3 -15  10   -0.02    4.24
  -3 -15   9    0.02    2.66
  -3 -15   8   -2.54    3.85
  -3 -15   7   -8.85    7.31
  -3 -15   6    1.44    6.03
  -3 -15   5    1.33    3.66
  -3 -15   4    1.40    6.73
  -3 -15   3   -0.96    2.96
  -3 -15   3    0.02    2.08
   4 -16  -1   -0.03    3.85
   4 -16   0   -4.61    6.68
   4 -16   1    0.03    3.22
   4 -16   2    0.96    3.36
   4 -16   3    6.79   10.13
   4 -16   4    0.03    7.60
   4 -16   5    3.42    9.70
   4 -16   6    5.58   11.92
   4 -16   7  -10.38   10.12
   4 -16   8    3.10    5.71
   4 -15  -5    4.87    9.45
   4 -15  -4  -10.80   11.45
   4 -15  -3    8.60   10.33
   4 -15  -2    8.08   11.00
   4 -15  -2    4.46   10.53
   4 -15  -1    9.65   10.21
   4 -15   0    2.52    6.80
   4 -15   1   10.31   12.24
   4 -15   2   -9.99    9.32
   4 -15   3    8.88   11.17
   4 -15   4    5.23   10.26
   4 -15   5    1.54    8.34
   4 -15   6    3.40    3.20
   4 -15   7    5.87    9.32
   4 -15   8    4.16    8.71
   4 -15   9   12.04   13.75
   4 -15  10    0.52    5.61
   4 -15  11    0.52    4.25
   4 -14  -8   -2.37    5.90
   4 -14  -7   -4.43    7.76
   4 -14  -6   -8.15   10.10
   4 -14  -5   -8.21    9.77
   4 -14  -4    6.29    8.58
   4 -14  -3   -2.52    5.02
   4 -14  -2    3.29    5.17
   4 -14  -1   -7.35    7.75
   4 -14   0    5.02    8.98
   4 -14   1   24.40   16.67
   4 -14   2   -3.28    5.07
   4 -14   3   -7.13    7.72
   4 -14   4    0.38    3.46
   4 -14   5    0.02    6.30
   4 -14   6   -0.02    0.63
   4 -14   7    2.93    8.26
   4 -14   8    2.32    4.17
   4 -14   9    1.31    5.51
   4 -14  10   -3.90    6.03
   4 -14  11  -20.15   13.64
   4 -14  12   -6.40    7.70
   4 -14  13   -0.03    8.49
   4 -13 -10  -10.75   13.05
   4 -13  -9   -5.97    9.38
   4 -13  -8   -0.51    2.62
   4 -13  -7  -11.47   11.78
   4 -13  -6   -7.89    9.37
   4 -13  -5  -12.26   11.18
   4 -13  -4    6.00    9.27
   4 -13  -3    0.02    3.94
   4 -13  -2   -2.81    4.81
   4 -13  -1   15.67   12.49
   4 -13  -1    4.35    4.52
   4 -13   0   14.14   11.14
   4 -13   1   22.50   13.19
   4 -13   2    8.70    8.77
   4 -13   3   15.78   12.63
   4 -13   4    4.08    7.11
   4 -13   5   -5.04    7.16
   4 -13   6   -7.42    8.70
   4 -13   7  -10.01   11.47
   4 -13   8  -10.53   11.26
   4 -13   9   -6.39    7.33
   4 -13  10   11.56   11.43
   4 -13  11    6.12    9.61
   4 -13  12    7.16    4.80
   4 -13  13   -6.01    7.48
   4 -13  14   -8.86    9.06
   4 -13  15  -10.69    9.64
   4 -12 -12    1.22   11.98
   4 -12 -11   -0.46    2.64
   4 -12 -10    2.99    8.75
   4 -12  -9   -6.71    9.38
   4 -12  -8    3.81    8.84
   4 -12  -7   10.98   12.44
   4 -12  -6   11.45   11.81
   4 -12  -5   -6.37   10.67
   4 -12  -4    0.83    4.56
   4 -12  -3    5.54    7.12
   4 -12  -2    0.02    5.55
   4 -12  -1    0.02    3.37
   4 -12  -1   -0.02    5.80
   4 -12   0   18.38   14.24
   4 -12   1    3.68    6.49
   4 -12   2   30.87   14.82
   4 -12   3   12.91   10.35
   4 -12   4    0.27    4.41
   4 -12   5    7.39    9.02
   4 -12   6  -14.85   11.31
   4 -12   7    7.35   10.62
   4 -12   8   -0.54    2.03
   4 -12   9    2.01    7.91
   4 -12  10    6.78    7.16
   4 -12  11   -6.41    5.65
   4 -12  12    0.97    2.82
   4 -12  13   10.43    9.39
   4 -12  14    6.75   10.20
   4 -12  15    2.26    5.08
   4 -12  16   -7.57    8.00
   4 -11 -13    2.98    8.57
   4 -11 -12  -11.86   13.01
   4 -11 -11   17.25   15.24
   4 -11 -10    7.00   12.93
   4 -11  -9   17.07   15.38
   4 -11  -8    4.87   10.34
   4 -11  -7    8.20    7.73
   4 -11  -6    0.73    4.55
   4 -11  -5  -10.65    9.11
   4 -11  -4    0.02    3.47
   4 -11  -3    2.92    4.33
   4 -11  -2    1.86    4.34
   4 -11  -1    4.15    4.77
   4 -11  -1   -1.41    2.06
   4 -11   0   15.27   10.45
   4 -11   1    2.07    3.78
   4 -11   2   30.22   14.89
   4 -11   3    2.37    3.61
   4 -11   4    8.32    7.43
   4 -11   5    5.54   10.32
   4 -11   6   -8.12    7.38
   4 -11   7   13.55   11.50
   4 -11   8    0.73   12.09
   4 -11   9    0.81    1.28
   4 -11   9  -13.24    9.91
   4 -11  10    0.01    1.21
   4 -11  10    4.70    7.96
   4 -11  11   -1.23    2.34
   4 -11  11   -7.29    9.44
   4 -11  12    0.02    3.48
   4 -11  13   16.29   10.72
   4 -11  14    5.94   10.32
   4 -11  15   -2.44    4.29
   4 -11  16   -5.05    6.22
   4 -11  17   -0.26    4.31
   4 -10 -15  -11.61   12.86
   4 -10 -14   -4.63    8.02
   4 -10 -13  -15.45   14.46
   4 -10 -12    0.04    8.95
   4 -10 -11    0.49    1.66
   4 -10 -10    5.93    4.68
   4 -10  -9    2.11    0.75
   4 -10  -8    2.95    7.33
   4 -10  -7   11.52    9.47
   4 -10  -6    9.60    8.77
   4 -10  -5   11.27    8.80
   4 -10  -4    4.26    5.32
   4 -10  -3   -5.59    4.63
   4 -10  -2    4.67    4.35
   4 -10  -1   -0.90    3.59
   4 -10   0   -1.43    3.55
   4 -10   1   -2.71    3.70
   4 -10   2   20.65   12.00
   4 -10   3   -0.49    2.22
   4 -10   4  145.17   31.43
   4 -10   5   85.55   24.83
   4 -10   5   47.54   19.71
   4 -10   6  -13.11    8.90
   4 -10   6    4.51    5.34
   4 -10   7   30.87   14.89
   4 -10   7   13.62    8.75
   4 -10   8   11.55   10.44
   4 -10   8    3.00    2.44
   4 -10   9    8.31    9.02
   4 -10   9    8.62    6.40
   4 -10  10    6.14    8.33
   4 -10  10    2.94    3.54
   4 -10  11  -12.39    9.91
   4 -10  11   -2.19    2.98
   4 -10  12    3.96    7.15
   4 -10  13   28.63   14.02
   4 -10  14   -5.15    4.77
   4 -10  15    3.72    6.03
   4 -10  16    0.50    1.90
   4 -10  17    0.16    4.38
   4 -10  18   -0.48    1.92
   4  -9 -16  -22.42   18.00
   4  -9 -15    2.46    5.31
   4  -9 -14    4.65   10.06
   4  -9 -13    3.12    4.84
   4  -9 -12   -5.04    7.56
   4  -9 -11   -3.21    4.28
   4  -9 -10   12.46   11.61
   4  -9  -9   15.20   12.73
   4  -9  -8   26.33   14.23
   4  -9  -7   15.83   10.60
   4  -9  -6    1.54    3.12
   4  -9  -5   34.14   14.29
   4  -9  -4    1.83    3.19
  -4   9   4    5.59    6.94
   4  -9  -3    2.84    4.09
  -4   9   3    1.04    4.21
   4  -9  -2    6.63    6.52
  -4   9   2    0.05    0.48
   4  -9  -1    3.00    3.24
  -4   9   1    3.91    5.76
   4  -9  -1    3.84    4.51
  -4   9   0    7.83    7.57
   4  -9   0    7.66    6.22
  -4   9  -1    7.13    6.30
   4  -9   1   11.70    9.54
   4  -9   2   98.59   24.79
  -4   9  -2   70.34   25.01
   4  -9   2   67.38   24.55
  -4   9  -3    3.55    6.50
   4  -9   3    3.99    4.96
   4  -9   3    5.57    8.50
  -4   9  -4   11.29    8.74
   4  -9   4   13.30    9.79
   4  -9   4   13.34    8.96
  -4   9  -5    7.22   10.16
   4  -9   5   11.05    8.94
   4  -9   5    4.03    4.26
   4  -9   6    7.96    5.88
   4  -9   6   20.78   10.45
   4  -9   7   21.83   10.24
   4  -9   7   74.99   21.64
   4  -9   8    8.25    7.58
   4  -9   8    1.38    1.08
   4  -9   9   18.81   10.64
   4  -9  10   10.87    8.40
   4  -9  11   -7.51    6.46
   4  -9  11   -3.33    3.43
   4  -9  12   -2.36    3.64
   4  -9  12    0.10    0.80
   4  -9  13   13.21    7.89
   4  -9  14    0.02    1.73
   4  -9  15    9.61    9.33
   4  -9  16   -0.02    5.49
   4  -9  17   -5.89    6.36
   4  -9  18    6.12    8.97
   4  -8 -17    1.42    4.41
   4  -8 -16    4.09    8.01
   4  -8 -15    3.31    8.46
   4  -8 -14    6.47   11.37
   4  -8 -13   18.54   16.31
   4  -8 -12    3.71    6.98
   4  -8 -11   10.75    3.37
   4  -8 -10    1.32    3.34
   4  -8  -9    8.92    8.65
   4  -8  -8   10.65    9.01
  -4   8   7    1.78    4.19
   4  -8  -7   -1.08    5.70
  -4   8   6   -0.13    3.16
   4  -8  -6    1.72    4.23
  -4   8   5   25.79   12.04
   4  -8  -5   36.29   13.63
   4  -8  -4    4.65    2.20
  -4   8   4    1.05    2.83
   4  -8  -3   12.80    7.11
  -4   8   3    3.48    3.73
   4  -8  -2   15.82    8.83
  -4   8   2    5.44    4.38
  -4   8   1    1.20    4.14
   4  -8  -1    5.43    7.82
   4  -8  -1    0.77    1.16
   4  -8   0   61.66   23.25
  -4   8   0   35.17   14.14
   4  -8   0   73.61   19.94
   4  -8   1   13.34    7.05
  -4   8  -1   19.74   11.54
   4  -8   1   16.03   10.04
  -4   8  -2   31.32   14.01
   4  -8   2   71.34   18.73
   4  -8   2   32.92   15.98
  -4   8  -3  -11.84    9.49
   4  -8   3   -3.09    5.89
   4  -8   3   -2.71    7.09
  -4   8  -4   22.39    9.22
   4  -8   4   44.39   14.82
   4  -8   4   23.44   11.98
  -4   8  -5   -7.76    7.58
   4  -8   5   10.19    8.28
   4  -8   5   -1.06    3.84
  -4   8  -6   15.27    9.88
   4  -8   6   20.90   10.20
  -4   8  -7   22.03   12.56
   4  -8   7   78.02   19.19
   4  -8   8   44.07   14.65
   4  -8   9   44.77   15.75
   4  -8  10   -0.34    1.11
   4  -8  10   -2.13    3.23
   4  -8  11    2.37    3.37
   4  -8  11   -0.56    1.42
   4  -8  12   -0.23    1.80
   4  -8  12    0.12    1.14
   4  -8  13    0.01    1.45
   4  -8  14    0.02    2.46
   4  -8  15    6.86    6.15
   4  -8  16   -8.98    7.44
   4  -8  17    0.02    5.13
   4  -8  18   -0.13    0.94
   4  -8  19   -4.85    5.88
   4  -7 -18   -3.66    6.88
   4  -7 -17   13.71   15.85
   4  -7 -16   10.39   13.29
   4  -7 -15  -12.37   11.88
   4  -7 -14   10.88    9.94
   4  -7 -13   18.40   14.27
   4  -7 -12   22.15   14.89
   4  -7 -11   48.91   22.38
   4  -7 -10   21.17   13.21
  -4   7   9   -1.57    2.92
   4  -7  -9   -1.35    4.15
  -4   7   8    6.51    4.99
  -4   7   8    4.39    5.46
   4  -7  -8    2.00    3.05
  -4   7   7    3.22    3.90
  -4   7   7    6.85    9.22
   4  -7  -7   -0.79    2.76
  -4   7   6    9.85    7.68
  -4   7   6    8.79   12.17
   4  -7  -6    9.07    6.40
  -4   7   5   18.99    8.98
  -4   7   5   29.21   17.23
   4  -7  -5   24.25   10.36
  -4   7   4    3.67    5.74
   4  -7  -4   -0.62    4.76
  -4   7   4    7.06    5.44
  -4   7   3   40.66   17.36
   4  -7  -3   39.48   18.67
   4  -7  -3   25.79    9.08
  -4   7   3   23.69   10.12
  -4   7   2   61.44   21.33
  -4   7   2   24.97    9.93
   4  -7  -2   38.41   12.70
   4  -7  -2   51.00   20.97
   4  -7  -1  106.16   21.88
   4  -7  -1  126.83   32.56
  -4   7   1   90.70   20.99
  -4   7   0  305.14   48.08
   4  -7   0  180.62   37.40
   4  -7   0  274.83   35.07
  -4   7   0  131.84   26.42
   4  -7   1   10.20    7.81
   4  -7   1    5.08    7.14
  -4   7  -1    8.02    9.30
  -4   7  -1    2.92    2.47
   4  -7   2  100.12   26.34
  -4   7  -2   91.02   24.95
   4  -7   2  140.78   25.52
   4  -7   3    6.93    5.46
  -4   7  -3   -4.00    7.36
  -4   7  -3   -1.26    6.08
   4  -7   3    1.40    3.60
  -4   7  -4    6.17    6.03
   4  -7   4   10.11    6.60
   4  -7   5   -0.67    3.40
  -4   7  -5   -4.32    6.56
  -4   7  -6   19.99   10.96
   4  -7   6   41.87   12.43
   4  -7   7    7.81    5.13
  -4   7  -7   -1.10    2.23
   4  -7   8   28.91   10.89
   4  -7   8   49.29   14.60
   4  -7   9   28.55   10.75
   4  -7   9   10.50    5.95
   4  -7  10    0.82    1.53
   4  -7  10    4.71    3.53
   4  -7  11    1.42    3.64
   4  -7  11    2.10    2.44
   4  -7  12    2.64    2.18
   4  -7  12    5.00    2.81
   4  -7  13    6.10    5.53
   4  -7  14    7.16    7.04
   4  -7  15   13.92    9.30
   4  -7  16    0.44    5.79
   4  -7  17   -9.83    7.84
   4  -7  18   -1.18    2.75
   4  -7  19   -8.03    7.31
   4  -6 -19    5.96   14.62
   4  -6 -18   -3.36    6.52
   4  -6 -17    3.58    5.86
   4  -6 -16   -7.98    9.74
   4  -6 -15    0.03    2.63
   4  -6 -14   24.80   16.58
   4  -6 -13    3.71    5.52
  -4   6  12    2.87    6.14
   4  -6 -12   -3.49    9.47
  -4   6  11    1.49    2.05
  -4   6  11  -10.88   10.12
   4  -6 -11   -3.04    5.22
  -4   6  10   35.72   13.75
  -4   6  10   63.34   21.36
   4  -6 -10   60.00   20.30
  -4   6   9   12.93    8.38
  -4   6   9   30.74   16.20
   4  -6  -9   40.18   16.24
   4  -6  -8    2.21    5.04
  -4   6   8   -0.68    1.18
  -4   6   8    1.38    4.12
   4  -6  -7    1.76    3.66
  -4   6   7    7.10    5.57
  -4   6   7   11.20   10.70
  -4   6   6   -1.36    6.75
  -4   6   6    0.20    3.28
   4  -6  -6    1.17    7.68
   4  -6  -6    1.24    2.95
  -4   6   5    5.31    6.39
  -4   6   5    1.18    2.83
   4  -6  -5   11.90   10.10
   4  -6  -5    0.60    1.91
  -4   6   4   14.91   10.74
  -4   6   4   14.88    7.46
   4  -6  -4    9.88    6.32
   4  -6  -4    7.92    7.42
   4  -6  -3   49.58   12.96
   4  -6  -3   82.34   26.62
  -4   6   3   88.91   23.12
  -4   6   3   37.43   11.69
  -4   6   2   -3.12    3.45
  -4   6   2   -3.87    3.07
   4  -6  -2    3.62    5.64
   4  -6  -2    0.68    4.50
   4  -6  -1   88.96   24.78
  -4   6   1  142.01   28.33
   4  -6  -1   82.08   16.32
  -4   6   1   68.58   16.38
   4  -6   0   31.06   14.33
   4  -6   0   48.12   15.17
  -4   6   0   27.67   10.46
   4  -6   1   38.36   11.99
  -4   6  -1   24.44   10.60
  -4   6  -1   56.18   16.51
   4  -6   1   39.82   14.37
   4  -6   2  318.49   36.53
  -4   6  -2  399.25   46.60
  -4   6  -3    7.11    6.44
  -4   6  -3   -5.44    7.33
   4  -6   3   -1.12    3.62
  -4   6  -4   38.31   14.67
   4  -6   4   41.15   12.59
  -4   6  -4   16.65    8.03
  -4   6  -5   -2.42    3.18
   4  -6   5    8.90    6.50
  -4   6  -5    7.11    6.58
   4  -6   6    8.05    6.41
  -4   6  -6    2.64    3.91
   4  -6   6    6.79    3.61
  -4   6  -6   -0.69    2.50
   4  -6   7   -1.55    1.57
  -4   6  -7    2.90    2.12
   4  -6   7    0.28    2.67
  -4   6  -8   11.45    7.75
   4  -6   8    6.64    5.13
   4  -6   8   17.29    7.86
   4  -6   9    3.28    2.89
   4  -6   9    5.48    5.29
   4  -6  10    9.00    4.47
   4  -6  10    9.58    4.19
   4  -6  11    0.16    1.41
   4  -6  11   -7.14    5.49
   4  -6  12   -2.97    3.67
   4  -6  13    6.81    6.30
   4  -6  14   -4.31    4.65
   4  -6  15   21.43   10.89
   4  -6  16    1.86    4.47
   4  -6  17  -10.43    7.82
   4  -6  18    0.88    3.76
   4  -6  19   -7.56    7.02
   4  -5 -19   10.04   14.75
   4  -5 -18   -1.36    4.01
   4  -5 -17    0.03    7.29
   4  -5 -16   -4.45    7.01
   4  -5 -15   13.56   12.18
  -4   5  15   18.98   16.08
   4  -5 -14    7.50    7.18
  -4   5  14    0.97    6.51
   4  -5 -13    8.49   10.12
  -4   5  13   -4.78    6.64
   4  -5 -12   20.69   11.85
  -4   5  12   -2.02    5.32
  -4   5  11    4.95    7.67
   4  -5 -11    1.14    2.12
   4  -5 -11    2.56    2.85
  -4   5  10  120.25   31.29
   4  -5 -10  161.91   32.74
  -4   5  10   66.79   18.18
   4  -5  -9   18.63    9.77
  -4   5   9   17.95    8.84
  -4   5   9   20.05   12.52
   4  -5  -8    4.97    5.47
  -4   5   8    8.24    6.51
  -4   5   8    3.37    5.33
   4  -5  -7   16.10    7.34
  -4   5   7    9.52    6.28
  -4   5   7   15.21   12.04
   4  -5  -7   12.95    5.82
  -4   5   6   -3.93    4.25
   4  -5  -6   -1.84    3.65
  -4   5   6   -0.42    1.62
   4  -5  -6   -0.82    2.42
  -4   5   5   -0.22    2.24
   4  -5  -5    1.94    3.13
  -4   5   5    4.99    5.99
  -4   5   4    9.42    4.75
  -4   5   4   11.15    5.75
   4  -5  -4    8.29    4.41
  -4   5   3    9.41    7.86
  -4   5   3    3.85    3.08
   4  -5  -3    6.16    4.77
  -4   5   2   -4.31    6.75
   4  -5  -2    2.99    1.49
   4  -5  -2   -2.22    3.26
  -4   5   2    1.76    3.04
  -4   5   1   87.04   19.59
   4  -5  -1   66.47   13.87
   4  -5  -1   73.06   21.52
  -4   5   1   52.86   12.69
  -4   5   0    1.68    2.43
  -4   5   0    6.73    5.50
   4  -5   0    4.79    2.39
   4  -5   1  112.22   18.77
  -4   5  -1   94.61   20.39
  -4   5  -2  394.86   40.82
   4  -5   2  347.27   33.60
  -4   5  -3    9.62    4.99
  -4   5  -3    4.26    3.34
   4  -5   3    7.15    3.27
  -4   5  -4  203.91   28.93
   4  -5   4  129.57   23.13
  -4   5  -4  118.17   22.09
   4  -5   4  171.26   23.30
   4  -5   5    6.43    5.24
   4  -5   5    5.39    3.84
  -4   5  -5    9.30    4.40
  -4   5  -5    7.67    5.97
  -4   5  -6   14.00    8.60
  -4   5  -6   19.18    8.21
   4  -5   6   17.19    6.99
   4  -5   6   11.48    5.89
  -4   5  -7   10.45    7.19
  -4   5  -7    9.61    5.63
   4  -5   7   11.07    5.67
   4  -5   7   14.37    6.40
  -4   5  -8   16.83    8.39
  -4   5  -8   18.83    7.91
   4  -5   8   20.36    7.93
   4  -5   8   14.27    6.01
   4  -5   9    3.10    2.38
   4  -5   9    4.88    4.41
  -4   5  -9    5.64    5.06
   4  -5  10   10.84    6.70
   4  -5  11    4.80    4.99
   4  -5  12    0.62    4.17
   4  -5  13   -1.29    2.41
   4  -5  14    1.93    3.07
   4  -5  15   59.37   17.50
   4  -5  16    0.20    2.50
   4  -5  17   22.84   12.28
   4  -5  18    0.02    1.42
   4  -5  19  -12.17    8.86
   4  -4 -20   11.44   11.74
   4  -4 -19   -5.10    7.67
   4  -4 -18    3.25    9.39
  -4   4  17   10.59   12.53
   4  -4 -17    1.93    5.03
  -4   4  16    0.92    3.02
   4  -4 -16   -1.50    7.62
  -4   4  15   -9.70    9.42
   4  -4 -15   -2.29    9.00
  -4   4  14  -10.40    9.51
   4  -4 -14   -0.97    5.60
   4  -4 -13    0.57    4.29
  -4   4  13    4.66    6.79
  -4   4  12    0.33    2.59
   4  -4 -12    4.71    6.71
   4  -4 -12    0.03    2.51
  -4   4  11   -4.08    4.71
   4  -4 -11    0.18    2.30
   4  -4 -11    1.26    5.12
   4  -4 -10  220.98   37.96
  -4   4  10  165.91   32.07
   4  -4  -9   16.48    9.71
  -4   4   9   25.18   12.94
   4  -4  -9    4.54    2.46
   4  -4  -8   18.89   11.08
   4  -4  -8   22.60    9.53
  -4   4   8   17.47    9.13
  -4   4   8   13.65    6.66
   4  -4  -7   16.78   10.02
   4  -4  -7   13.12    5.91
  -4   4   7    8.08    7.55
  -4   4   7   13.54    7.31
  -4   4   6    0.14    2.03
  -4   4   6    2.54    4.84
   4  -4  -6   -7.96    4.35
  -4   4   5   11.04    5.70
   4  -4  -5   12.38    4.44
  -4   4   5   17.40    7.77
  -4   4   4   33.09    8.50
   4  -4  -4   38.39    8.76
   4  -4  -3   88.87   13.75
  -4   4   3   75.09   12.32
  -4   4   2   18.54    5.47
  -4   4   2   19.19    8.64
   4  -4  -2   25.25    6.87
  -4   4   1   44.95   10.36
  -4   4   1   64.77   14.48
   4  -4  -1   64.35   12.63
  -4   4   0   10.62    6.59
  -4   4   0   14.77    6.96
   4  -4   0   14.03    6.29
  -4   4  -1  229.68   26.69
   4  -4   1  171.19   20.38
  -4   4  -1  170.09   25.04
  -4   4  -2  357.91   33.17
   4  -4   2  315.50   28.19
  -4   4  -3   95.46   18.38
   4  -4   3  139.33   18.36
   4  -4   3  119.34   21.21
  -4   4  -3  135.05   19.46
   4  -4   4  193.76   22.56
  -4   4  -4  115.62   20.26
   4  -4   4   95.83   17.70
  -4   4  -4  179.62   23.92
  -4   4  -5    3.83    1.81
   4  -4   5   10.80    4.69
  -4   4  -5    8.24    3.86
   4  -4   5    7.58    3.84
  -4   4  -6    5.71    3.69
   4  -4   6   19.83    6.91
  -4   4  -6   10.36    5.42
   4  -4   6   10.53    4.86
  -4   4  -7    3.26    3.28
   4  -4   7   -0.66    2.18
  -4   4  -7   -1.80    3.63
   4  -4   7   -0.34    2.41
  -4   4  -8   10.27    5.74
   4  -4   8    6.35    3.34
   4  -4   8   11.15    6.39
  -4   4  -8   10.58    5.35
  -4   4  -9    7.63    4.94
   4  -4   9   12.14    6.06
  -4   4  -9    8.76    3.95
   4  -4  10   26.31    9.24
  -4   4 -10   17.85    4.92
   4  -4  11   -0.40    1.08
   4  -4  12    2.50    4.30
   4  -4  13   -5.39    4.80
   4  -4  14   15.23    8.62
   4  -4  15   42.99   14.51
   4  -4  16   -5.76    5.42
   4  -4  17    8.70    8.78
   4  -4  18   -0.79    3.48
   4  -4  19   -8.35    7.28
   4  -3 -21    0.34    4.51
   4  -3 -20   -3.60    6.47
   4  -3 -19    7.22   10.33
  -4   3  19   14.04   12.53
   4  -3 -18    4.38    6.66
  -4   3  18    1.40    6.64
   4  -3 -17   -3.06    4.25
  -4   3  17    6.13    9.08
   4  -3 -16    5.76    8.85
  -4   3  16    1.23    6.20
   4  -3 -15   28.58   16.09
  -4   3  15   21.26   13.70
   4  -3 -14    5.81    7.37
  -4   3  14   -4.43    5.78
   4  -3 -13   10.27    8.25
   4  -3 -13    1.56    3.44
  -4   3  13   13.26   11.77
   4  -3 -12    8.17    6.39
  -4   3  12   -3.30    5.94
   4  -3 -12    0.51    2.38
   4  -3 -11   -4.45   10.28
   4  -3 -11   -2.49    4.38
  -4   3  11    6.23    7.99
  -4   3  10   97.57   22.82
   4  -3 -10  121.99   26.31
   4  -3 -10   79.02   22.61
  -4   3   9   -0.07    2.62
   4  -3  -9    3.23    3.46
   4  -3  -9    3.37    3.29
   4  -3  -9   -1.98    5.40
   4  -3  -8   97.85   18.40
  -4   3   8   70.61   17.97
   4  -3  -8   72.73   20.59
  -4   3   7   74.09   17.92
   4  -3  -7   73.40   13.17
  -4   3   7   56.38   12.97
   4  -3  -6    3.16    0.23
  -4   3   6    3.81    2.80
  -4   3   6    3.35    1.34
  -4   3   5  302.76   25.26
   4  -3  -5  267.70   20.52
  -4   3   4  375.11   34.34
  -4   3   4  292.37   23.12
   4  -3  -4  363.12   24.84
  -4   3   3    1.50    2.51
  -4   3   3    6.96    6.72
   4  -3  -2    2.12    3.04
  -4   3   2   -0.56    1.38
  -4   3   2    5.72    4.58
  -4   3   1    1.07    2.63
   4  -3  -1    1.34    2.21
  -4   3   1   -2.31    2.87
  -4   3   0   20.93    7.70
   4  -3   0   19.09    5.63
  -4   3   0   21.51    7.99
   4  -3   1   56.17   14.72
  -4   3  -1   88.27   15.12
   4  -3   1   71.95   11.49
   4  -3   2   34.39   10.99
   4  -3   2   61.70   11.51
  -4   3  -2   46.33   12.15
  -4   3  -2   67.89   13.90
  -4   3  -3  227.91   26.06
   4  -3   3  356.27   26.84
   4  -3   3  230.40   26.07
  -4   3  -3  341.04   28.85
   4  -3   4    2.01    2.06
  -4   3  -4    2.46    1.30
   4  -3   4   -0.73    2.24
  -4   3  -5   23.61    8.30
   4  -3   5   30.09    8.20
  -4   3  -5   28.22    8.13
   4  -3   5   17.39    6.33
   4  -3   6   30.24    7.66
  -4   3  -6   43.92    9.76
   4  -3   6   42.26   10.08
  -4   3  -6   32.92    9.68
  -4   3  -7    6.87    4.00
  -4   3  -7    4.91    3.09
   4  -3   7   12.60    5.32
  -4   3  -8   17.13    5.99
  -4   3  -8   12.69    6.30
   4  -3   8   20.66    7.46
  -4   3  -9   21.21    6.60
   4  -3   9   20.17    7.70
  -4   3  -9   16.61    7.72
   4  -3  10   28.02    9.57
  -4   3 -10   34.60    7.74
   4  -3  11    4.58    3.38
  -4   3 -11    2.10    1.58
   4  -3  12   13.46    7.33
   4  -3  13    1.12    4.58
   4  -3  14    0.01    2.12
   4  -3  15   24.09   11.00
   4  -3  16   -3.50    5.33
   4  -3  17   18.95   12.48
  -4   3 -17   48.35   22.47
   4  -3  18    0.98    4.05
  -4   3 -18    2.48    2.24
   4  -3  19    0.28    2.44
  -4   3 -19    0.72    5.89
   4  -2 -21   -4.74    7.33
  -4   2  21    0.13    3.69
   4  -2 -20    3.20    8.92
  -4   2  20    1.52    6.34
   4  -2 -19    1.25    4.57
  -4   2  19    9.68   11.16
   4  -2 -18    8.23   11.42
  -4   2  18    2.72    8.83
   4  -2 -17    4.73    6.37
  -4   2  17   -9.87    9.05
   4  -2 -16    2.49    5.67
  -4   2  16    5.11    5.97
   4  -2 -15    9.52    7.04
  -4   2  15   10.74    9.59
   4  -2 -14   53.67   20.39
  -4   2  14   39.51   15.73
   4  -2 -14   12.16    6.04
   4  -2 -13    4.71    5.02
   4  -2 -13   -2.92    2.92
  -4   2  13    4.96    6.53
  -4   2  12    7.98    6.54
   4  -2 -12    2.40    3.24
   4  -2 -12    1.50    4.23
   4  -2 -11    5.84    5.56
   4  -2 -11   -0.08    1.78
  -4   2  10   47.21   14.38
   4  -2 -10   72.17   19.86
   4  -2 -10   32.01    8.22
   4  -2 -10   45.30   14.81
  -4   2   9   -0.53    1.95
   4  -2  -9   -1.25    2.27
   4  -2  -9   -0.96    1.86
   4  -2  -9    0.32    3.33
   4  -2  -8   75.46   10.87
   4  -2  -8  120.40   25.33
  -4   2   8  108.51   21.01
   4  -2  -7   -2.33    3.39
   4  -2  -7   -1.17    2.57
  -4   2   7    7.66    6.80
  -4   2   6  373.49   35.69
   4  -2  -6  234.98   17.61
  -4   2   5  101.69   18.58
   4  -2  -5   93.84   10.52
  -4   2   4  117.67   20.45
  -4   2   4   52.37    7.92
  -4   2   3   22.11    4.48
  -4   2   3   28.17    9.61
  -4   2   2    6.10    5.09
  -4   2   2    6.59    2.64
   4  -2  -1   23.81    5.04
  -4   2   1   34.27    9.40
  -4   2   1   23.68    5.40
   4  -2   0   -0.91    1.91
  -4   2   0    2.27    1.27
   4  -2   0    2.32    1.54
   4  -2   1    3.67    4.40
  -4   2  -1    5.26    4.29
  -4   2  -1   13.25    5.60
   4  -2   1   11.49    3.90
  -4   2  -2   29.31    7.76
   4  -2   2   35.52    6.78
  -4   2  -2   39.29    9.29
   4  -2   2   18.71    6.72
  -4   2  -3    0.43    2.22
   4  -2   3    4.52    2.79
   4  -2   3    0.91    2.00
  -4   2  -3   -0.90    0.30
   4  -2   4   44.50    9.74
  -4   2  -4   70.89   12.13
   4  -2   4   85.58   12.00
  -4   2  -4   45.79   10.33
  -4   2  -5  106.63   14.67
   4  -2   5  136.44   16.28
  -4   2  -6   15.52    6.07
   4  -2   6   16.57    6.11
  -4   2  -6   11.58    5.19
   4  -2   7   15.57    5.16
  -4   2  -7   19.04    6.18
  -4   2  -7   12.76    5.49
   4  -2   8   10.34    4.62
  -4   2  -8    8.79    4.36
  -4   2  -8   11.79    6.26
   4  -2   9    1.64    2.13
  -4   2  -9   -0.61    1.81
  -4   2  -9    1.33    1.60
   4  -2  10   74.02   15.27
  -4   2 -10   80.14   11.34
  -4   2 -11   -0.95    0.71
   4  -2  11   -4.08    3.72
  -4   2 -12   15.78    3.85
   4  -2  12    7.63    4.82
   4  -2  13    2.78    5.37
  -4   2 -14    1.46    3.57
   4  -2  14   -0.02    2.55
  -4   2 -15    3.16    3.03
   4  -2  15   11.86    8.91
  -4   2 -16    3.64    4.25
   4  -2  16    1.73    4.30
  -4   2 -17   41.32   20.48
   4  -2  17   18.80   11.74
  -4   2 -18    8.35    6.70
  -4   2 -19    6.10   10.52
   4  -1 -22    2.43    8.33
  -4   1  21    1.10    1.34
   4  -1 -21    0.68    7.11
  -4   1  20  -12.08   10.19
   4  -1 -20    0.83    0.91
  -4   1  19    0.35    5.01
   4  -1 -19   -2.42    4.17
  -4   1  18    2.06    2.71
   4  -1 -18  -12.29    9.49
  -4   1  17   31.00   16.88
   4  -1 -17   25.87   14.02
  -4   1  16   -0.09    4.26
   4  -1 -16   -0.02    1.36
   4  -1 -15   20.97    8.97
  -4   1  15   55.76   19.31
   4  -1 -15   72.69   20.50
   4  -1 -14    7.48    5.09
   4  -1 -14   23.09   12.38
  -4   1  14   17.86    9.57
  -4   1  13    8.94    7.32
   4  -1 -13    5.34    4.64
   4  -1 -13    4.28    3.13
   4  -1 -13    7.93    6.54
  -4   1  12    1.30    3.11
   4  -1 -12    1.58    2.24
   4  -1 -12    0.07    2.65
   4  -1 -11    7.30    6.26
   4  -1 -11    4.43    2.94
  -4   1  11    0.19    1.98
   4  -1 -11    4.04    3.64
   4  -1 -10   49.57   14.20
  -4   1  10   56.16   15.47
   4  -1 -10   34.09    7.54
   4  -1  -9   16.29    8.35
  -4   1   9   17.56    9.12
   4  -1  -9    6.40    1.99
   4  -1  -9   27.96    7.94
   4  -1  -8   24.45   10.17
  -4   1   8   36.25   12.94
   4  -1  -8   31.04   10.05
   4  -1  -8   20.12    4.83
   4  -1  -7   56.87    7.33
   4  -1  -7  111.92   14.42
  -4   1   7   99.15   19.05
   4  -1  -6    5.24    2.90
   4  -1  -6    2.58    1.16
  -4   1   6    4.44    6.97
  -4   1   5    1.53    2.66
   4  -1  -5   18.95    3.54
  -4   1   4   26.46    8.64
   4  -1  -4   33.15    5.18
  -4   1   3  219.15   24.56
   4  -1  -2  180.49    8.64
  -4   1   2   18.20    7.99
  -4   1   1   22.93    7.55
  -4   1   1   26.66    5.02
   4  -1  -1   24.28    3.59
  -4   1   0   -2.98    3.04
   4  -1   0    0.91    0.84
   4  -1   0   -2.13    2.59
  -4   1   0    2.54    2.18
   4  -1   1   28.94    5.32
   4  -1   1   19.86    6.93
  -4   1  -1   16.38    5.69
  -4   1  -1   33.56    9.29
   4  -1   2   -3.71    2.80
  -4   1  -2   -0.26    1.95
  -4   1  -2   -3.04    3.32
   4  -1   2   -0.52    2.08
   4  -1   3  184.49   16.08
  -4   1  -3  188.97   20.95
  -4   1  -4   21.60    6.61
  -4   1  -4   10.14    3.93
   4  -1   4   21.26    5.58
   4  -1   5  178.48   18.35
  -4   1  -5  165.04   19.36
   4  -1   6   -3.25    3.17
  -4   1  -6    1.73    1.20
  -4   1  -6   -5.50    4.33
   4  -1   7   25.88    7.62
  -4   1  -7   23.13    6.50
  -4   1  -7   13.36    4.89
   4  -1   8    3.81    2.92
  -4   1  -8    5.74    2.53
  -4   1  -8   -0.38    1.07
   4  -1   9   20.20    7.18
  -4   1  -9   19.67    7.52
  -4   1  -9   20.60    5.69
   4  -1  10  123.84   19.95
  -4   1 -10  122.65   14.40
  -4   1 -11    5.70    3.10
   4  -1  11    2.56    1.91
  -4   1 -11    6.52    6.76
  -4   1 -12   13.21    4.05
   4  -1  12    8.03    4.95
  -4   1 -12   22.16   11.82
  -4   1 -13    1.98    0.72
  -4   1 -13    4.39    1.35
   4  -1  13    1.46    1.55
  -4   1 -14  -10.30    9.40
  -4   1 -15    0.36    7.21
  -4   1 -16   -6.10    8.08
  -4   1 -17    0.27    3.47
  -4   1 -18   10.23   13.23
  -4   0  22    1.00    3.73
   4   0 -22   -4.87    6.77
  -4   0  21   -6.29    7.21
   4   0 -21    3.88    7.27
  -4   0  20   -8.84    8.42
   4   0 -20   -8.00    8.30
  -4   0  19    2.58    6.57
   4   0 -19   -0.02    3.08
  -4   0  18    0.04    0.72
   4   0 -18    1.14    5.12
  -4   0  17   -1.84    3.45
   4   0 -17   -0.69    2.08
   4   0 -16   12.68    9.56
   4   0 -16    2.21    3.48
  -4   0  16   12.91    8.85
   4   0 -15   51.40   16.78
   4   0 -15   21.91    8.50
  -4   0  15   57.03   16.53
   4   0 -14    9.64    7.29
   4   0 -14    3.14    3.69
  -4   0  14    0.88    3.66
   4   0 -13    4.22    5.28
   4   0 -13   10.30    6.73
  -4   0  13    7.89    5.32
   4   0 -12    5.19    3.83
   4   0 -12    6.75    4.72
   4   0 -12   -3.38    2.70
  -4   0  12    5.62    4.75
   4   0 -11    2.76    4.39
   4   0 -11    1.26    3.22
   4   0 -11    0.03    1.31
  -4   0  11    2.90    1.76
   4   0 -10   14.29    8.68
   4   0 -10   24.52    9.48
   4   0 -10   10.47    3.73
  -4   0  10   13.87    7.29
   4   0  -9    7.19    6.25
  -4   0   9    6.73    4.64
   4   0  -9    9.77    5.06
   4   0  -9    4.05    1.90
  -4   0   8   56.25   14.55
   4   0  -8   66.48   12.50
   4   0  -8   32.45    5.74
   4   0  -8   35.72   11.45
   4   0  -7    1.51    2.91
   4   0  -7   -1.14    1.44
  -4   0   7   -3.00    3.16
   4   0  -6    3.47    1.52
  -4   0   6   -1.25    3.10
   4   0  -6    5.38    2.42
  -4   0   5    8.79    5.52
  -4   0   4  130.28   20.24
  -4   0   3   14.82    7.91
  -4   0   2  128.61   19.97
  -4   0   1  101.03    9.25
  -4   0   1  102.17    8.08
  -4   0   0   50.54    7.92
  -4   0   0   69.88   13.88
  -4   0  -1   60.55   12.74
  -4   0  -1   35.52    6.70
  -4   0  -2   38.04    9.57
  -4   0  -2   21.23    5.13
  -4   0  -2   44.14   11.11
  -4   0  -3   88.20   16.66
   4   0   3   64.55    9.80
  -4   0  -3   96.63   16.11
  -4   0  -4   15.59    5.10
   4   0   4   11.85    4.03
  -4   0  -4   11.84    4.20
  -4   0  -4   12.22    4.85
  -4   0  -5  138.27   23.39
   4   0   5  106.16   14.52
  -4   0  -5   82.96   13.03
  -4   0  -5  123.67   17.72
  -4   0  -6    2.60    3.36
   4   0   6   -3.84    3.50
  -4   0  -6   -2.98    5.89
  -4   0  -6    0.34    1.50
   4   0   7   69.90   12.94
  -4   0  -7   92.54   21.24
  -4   0  -7   41.53   10.63
  -4   0  -7   78.16   13.69
  -4   0  -8    2.31    1.17
  -4   0  -8    1.68    1.45
  -4   0  -8    0.63    2.66
  -4   0  -9    3.79    1.46
  -4   0  -9   11.63    5.06
  -4   0 -10  117.70   15.55
  -4   0 -10  135.34   29.10
  -4   0 -11   -1.46    1.60
  -4   0 -11   -4.10    6.25
  -4   0 -12   18.84    5.86
  -4   0 -12   30.25   15.71
  -4   0 -13   -0.43    1.33
  -4   0 -13   -5.86    7.27
  -4   0 -14   -2.37    4.72
  -4   0 -15    4.05    8.00
  -4   0 -16   -1.21    3.56
  -4   0 -17    1.13    5.92
  -4   0 -18    5.35   10.40
   4   1 -22    4.51    9.21
  -4  -1  22   -2.96    4.88
   4   1 -21   -0.03    5.54
  -4  -1  21  -20.78   12.69
   4   1 -20    8.27    9.15
  -4  -1  20    1.08    4.29
   4   1 -19    5.75    8.64
  -4  -1  19    1.83    2.48
   4   1 -18    4.37    7.41
  -4  -1  18   -5.73    5.95
   4   1 -17   -9.33    8.10
  -4  -1  17   -6.28    5.84
   4   1 -16   -0.02    3.58
   4   1 -16    0.38    2.49
   4   1 -15   28.64   11.50
  -4  -1  15   18.28    8.99
   4   1 -15   20.85    8.53
   4   1 -14   -0.90    3.33
   4   1 -14    4.05    5.12
  -4  -1  14   -5.02    4.94
   4   1 -14   -2.10    2.42
   4   1 -13   31.90   11.04
   4   1 -13   53.59   14.82
  -4  -1  13   46.97   14.22
   4   1 -12   -0.56    2.10
   4   1 -12   -0.47    3.52
  -4  -1  12    5.64    5.57
   4   1 -12    0.63    2.09
   4   1 -11    3.42    3.07
   4   1 -11    2.69    2.27
  -4  -1  11    5.37    4.51
   4   1 -11    3.97    2.88
   4   1 -10   18.23    7.60
  -4  -1  10   42.72   12.83
   4   1 -10   32.38    9.08
   4   1 -10   22.42    5.97
  -4  -1   9    3.48    3.12
   4   1  -9   -1.25    4.58
   4   1  -9    0.45    2.06
   4   1  -9    2.50    2.70
   4   1  -8   73.64   14.71
  -4  -1   8  144.87   23.10
   4   1  -8  127.17   15.36
   4   1  -8   93.41   10.63
   4   1  -7    6.17    3.88
   4   1  -7    5.65    3.95
  -4  -1   7   -0.87    3.50
   4   1  -6    2.05    1.15
  -4  -1   6    0.11    2.71
   4   1  -6   -2.52    1.46
  -4  -1   5   -8.62    5.41
  -4  -1   4   51.73   12.94
  -4  -1   3    4.55    5.28
  -4  -1   2   78.03   16.11
  -4  -1   1   59.43    7.77
  -4  -1   1   38.21    5.04
  -4  -1   0  126.38   14.44
  -4  -1   0  166.16   22.53
  -4  -1  -1  101.71   10.44
  -4  -1  -1  154.71   21.90
  -4  -1  -2   -6.29    5.58
  -4  -1  -2    5.26    0.93
  -4  -1  -3   57.24   12.80
  -4  -1  -3   63.13   13.69
  -4  -1  -3   25.39    6.54
  -4  -1  -4   13.75    4.66
  -4  -1  -4   30.75    9.38
  -4  -1  -4   33.50    9.68
  -4  -1  -5   71.81   12.70
  -4  -1  -5  145.16   25.14
  -4  -1  -5  142.09   20.76
  -4  -1  -6    2.33    1.65
  -4  -1  -6    3.79    2.24
  -4  -1  -6    3.22    2.86
  -4  -1  -7   57.27   12.37
  -4  -1  -7  115.44   24.55
  -4  -1  -7  111.13   18.03
  -4  -1  -8   -0.80    3.34
  -4  -1  -8    1.02    1.34
  -4  -1  -8   -4.66    7.74
  -4  -1  -9   17.29    7.18
  -4  -1  -9   30.08    9.61
  -4  -1  -9   40.57   15.75
  -4  -1 -10    3.24    3.88
  -4  -1 -10   -6.53    6.68
  -4  -1 -11    8.37    4.54
  -4  -1 -11    6.24    6.48
  -4  -1 -12   16.71    5.98
  -4  -1 -12   28.23   15.28
  -4  -1 -13   -0.02    1.21
  -4  -1 -13   -2.32    4.44
  -4  -1 -14   13.96   10.79
  -4  -1 -15    2.82    7.70
  -4  -1 -16   -6.34    8.20
  -4  -1 -17   -9.22   10.09
  -4  -2  22    0.94    3.55
   4   2 -22    5.64    9.06
  -4  -2  21    1.66    5.12
   4   2 -21    1.29    8.89
  -4  -2  20    9.21    8.69
   4   2 -20   -4.72    6.31
   4   2 -19    1.78    4.30
  -4  -2  19   -9.41    7.50
   4   2 -18    5.78    7.11
  -4  -2  18    1.59    3.41
   4   2 -17    0.67    3.61
  -4  -2  17   -8.93    6.93
   4   2 -16   -2.66    3.06
   4   2 -16   -6.96    6.17
  -4  -2  16    2.33    3.30
   4   2 -15    0.68    0.94
  -4  -2  15    6.87    4.20
  -4  -2  14   -1.81    5.28
  -4  -2  13   19.34    9.84
   4   2 -13    8.44    5.07
  -4  -2  12   21.92    8.42
   4   2 -12   19.20    6.86
   4   2 -12   11.80    5.99
   4   2 -11    9.96    5.30
  -4  -2  11   12.92    8.10
   4   2 -11    8.91    5.93
   4   2 -10   35.94    8.53
  -4  -2  10   46.80   14.31
   4   2  -9   33.69    7.41
  -4  -2   9   46.89   13.01
   4   2  -8  100.16   12.13
  -4  -2   8  128.13   24.20
  -4  -2   7   -0.59    1.70
   4   2  -7   21.28    7.06
  -4  -2   6    1.03    0.43
   4   2  -6    2.32    1.40
  -4  -2   5   -0.51    3.95
   4   2  -5    1.71    1.07
  -4  -2   4   -3.64    3.50
   4   2  -4    3.01    0.47
   4   2  -3   66.84    8.08
  -4  -2   3  108.83   20.64
  -4  -2   2  155.53   23.26
  -4  -2   2  137.00    8.00
  -4  -2   1   86.35   17.97
  -4  -2   1  118.55    9.42
  -4  -2   0  556.62   41.64
  -4  -2   0  454.02   28.36
  -4  -2  -1   11.18    7.02
  -4  -2  -1  167.06   14.99
  -4  -2  -2   11.84    5.06
  -4  -2  -2   14.05    5.69
  -4  -2  -2    4.16    2.29
  -4  -2  -3   68.72   17.02
  -4  -2  -3   50.76   12.13
  -4  -2  -3   29.08    7.21
  -4  -2  -4   -5.56    7.86
  -4  -2  -4   -3.52    3.89
  -4  -2  -4   -1.86    3.37
  -4  -2  -5  235.36   27.36
  -4  -2  -5  281.53   37.77
  -4  -2  -6   17.68    7.81
  -4  -2  -6   18.24    7.21
  -4  -2  -6   25.92    9.97
  -4  -2  -7   71.80   15.25
  -4  -2  -7  112.31   20.33
  -4  -2  -7  126.00   26.51
  -4  -2  -8  101.84   23.63
  -4  -2  -8   61.14   14.55
  -4  -2  -8  104.52   19.01
  -4  -2  -9   23.97    9.35
  -4  -2  -9   24.71   10.89
  -4  -2 -10   -0.46    3.58
  -4  -2 -10   -5.05    5.76
  -4  -2 -11    4.39    1.76
  -4  -2 -11    9.22    7.45
  -4  -2 -12   13.64    6.99
  -4  -2 -12    4.28    3.97
  -4  -2 -13    9.02    9.83
  -4  -2 -13    9.14    5.71
  -4  -2 -14    5.66    8.48
  -4  -2 -15    0.05    3.81
  -4  -2 -16    0.14    1.23
  -4  -2 -17   17.93   16.51
  -4  -3  22    1.92    1.48
   4   3 -22    0.10    4.16
   4   3 -21    2.62    5.35
  -4  -3  21   -5.53    6.05
   4   3 -20   17.48   12.08
  -4  -3  20    9.66    7.89
   4   3 -19   -5.81    6.58
  -4  -3  19   -2.96    4.13
  -4  -3  18   -0.14    0.91
  -4  -3  17   -5.87    5.70
   4   3 -16    1.31    2.56
  -4  -3  16   10.19    7.57
  -4  -3  16   -7.64    4.67
   4   3 -15    1.91    1.63
  -4  -3  15   -3.92    4.37
  -4  -3  15    0.01    2.08
  -4  -3  14   10.76    6.47
  -4  -3  14   10.56    4.95
  -4  -3  13   60.23   16.15
  -4  -3  13   30.90    7.84
  -4  -3  12    8.73    6.79
  -4  -3  12   -0.80    2.71
   4   3 -12   12.35    6.50
  -4  -3  11    7.20    6.00
  -4  -3  11    4.05    2.30
   4   3 -11    0.74    3.07
  -4  -3  10    1.35    1.46
  -4  -3  10   -0.45    2.11
   4   3 -10    2.32    2.41
  -4  -3   9   19.36    4.66
  -4  -3   9   29.11   11.49
   4   3  -9   43.26    9.61
   4   3  -8  115.60   16.71
  -4  -3   8   63.98    7.49
  -4  -3   8  103.15   20.73
  -4  -3   7    8.60    2.07
  -4  -3   7    8.87    6.93
  -4  -3   6   10.28    2.40
   4   3  -6   16.20    4.05
  -4  -3   6   19.70    9.31
  -4  -3   5   -0.23    1.03
  -4  -3   5    3.01    3.15
   4   3  -4    4.75    2.52
  -4  -3   4    8.79    2.55
   4   3  -3    4.10    2.84
  -4  -3   3    6.81    7.26
  -4  -3   2  124.20   11.60
  -4  -3   2  168.79   22.88
   4   3  -2  162.89   19.13
  -4  -3   2  140.57   16.21
  -4  -3   1   50.61   13.51
  -4  -3   1  230.14   20.50
   4   3  -1   72.27   14.62
  -4  -3   1  170.67   15.16
  -4  -3   0  269.91   29.01
  -4  -3   0  271.01   24.21
   4   3   0  222.67   25.49
  -4  -3   0  201.44   18.05
  -4  -3  -1  122.50   18.03
  -4  -3  -1   69.58   10.12
  -4  -3  -2   59.05   13.06
  -4  -3  -2   78.51   17.03
  -4  -3  -2   44.78    9.69
  -4  -3  -3   40.17   12.90
  -4  -3  -3   26.29    9.12
  -4  -3  -3   16.50    6.40
  -4  -3  -4    2.60    2.07
  -4  -3  -4    3.12    2.55
  -4  -3  -5  261.08   41.14
  -4  -3  -5  141.49   21.03
  -4  -3  -6    3.38    2.88
  -4  -3  -6   -1.17    5.75
  -4  -3  -7    2.26    1.89
  -4  -3  -7    4.27    6.16
  -4  -3  -8   46.03   18.73
  -4  -3  -9  -12.86   11.01
  -4  -3 -10   -1.98    4.09
  -4  -3 -10    3.47    2.85
  -4  -3 -11    2.82    2.48
  -4  -3 -11    5.67    3.39
  -4  -3 -12   12.10   11.67
  -4  -3 -12    7.95    6.26
  -4  -3 -13   43.25   21.70
  -4  -3 -14   -2.68    5.40
  -4  -3 -15    9.41   12.98
  -4  -3 -16    7.56    9.72
   4   4 -22    0.48    3.81
  -4  -4  22    0.33    2.09
  -4  -4  21   -3.54    4.68
  -4  -4  20   17.71   10.66
  -4  -4  19    2.64    3.58
  -4  -4  19    3.16    5.72
  -4  -4  18   10.20    7.58
  -4  -4  18    0.11    2.93
  -4  -4  17   -8.31    6.69
  -4  -4  17    0.01    0.88
   4   4 -16    0.58    1.62
  -4  -4  16    0.60    2.26
  -4  -4  16   -5.04    5.17
  -4  -4  15   -2.60    2.55
  -4  -4  15    1.26    4.87
   4   4 -15   -2.62    3.33
  -4  -4  14   15.95    9.87
  -4  -4  14    2.34    3.04
  -4  -4  13   27.43   12.19
  -4  -4  13   18.03    6.09
  -4  -4  12    0.73    1.64
   4   4 -12    7.94    6.41
  -4  -4  12    8.63    7.05
  -4  -4  11    3.09    4.77
  -4  -4  11    0.31    1.74
   4   4 -11    6.18    4.85
   4   4 -10   -0.77    1.96
  -4  -4  10    0.64    1.33
  -4  -4  10    2.15    3.28
   4   4 -10   -1.40    4.24
  -4  -4   9    2.54    1.19
   4   4  -9    9.26    5.00
  -4  -4   9    9.10    3.27
   4   4  -8   51.14   11.01
  -4  -4   8   59.15   17.05
  -4  -4   8   45.09    6.96
   4   4  -7   55.61   10.35
  -4  -4   7   45.24    6.82
  -4  -4   7   39.88   12.74
  -4  -4   6   22.67    4.79
   4   4  -6   33.66    7.15
  -4  -4   6   20.58    8.48
  -4  -4   5   56.98   13.89
  -4  -4   5   80.43   10.54
   4   4  -5   80.94   11.37
   4   4  -4  104.89   15.47
  -4  -4   4   95.23   12.79
   4   4  -3   41.07   10.74
  -4  -4   3   60.40   13.09
   4   4  -2    5.21    4.18
  -4  -4   2    9.21    4.78
   4   4  -1    4.70    3.95
  -4  -4   1   16.46    6.34
  -4  -4   1    4.38    5.30
  -4  -4   0   45.79   10.27
   4   4   0   68.61   16.86
  -4  -4   0   53.19   11.62
   4   4   1    4.71    4.41
  -4  -4  -1    7.58    2.63
   4   4   2    6.60    6.33
  -4  -4  -2   47.25   11.22
  -4  -4  -3   29.54   11.98
  -4  -4  -3   11.98    5.41
  -4  -4  -4    2.68    9.03
  -4  -4  -4   -1.86    2.91
  -4  -4  -5    7.49    6.78
  -4  -4  -5    3.45    3.77
  -4  -4  -6   16.42    8.20
  -4  -4  -6   32.68   15.54
  -4  -4  -7   68.00   16.78
  -4  -4  -7  152.88   34.32
  -4  -4  -8    2.01    3.85
  -4  -4  -9   21.91   13.94
  -4  -4 -10   -5.40    7.16
  -4  -4 -11   14.05   11.15
  -4  -4 -12    3.46   10.31
  -4  -4 -13   10.23   12.89
  -4  -4 -14   -7.37    9.41
  -4  -4 -15   27.02   21.29
  -4  -5  22    5.24    7.53
  -4  -5  22   -0.04    3.60
  -4  -5  21   -5.87    6.28
  -4  -5  21    0.97    4.68
  -4  -5  20    0.65    3.88
  -4  -5  20    0.75    4.59
  -4  -5  19   -8.67    7.25
  -4  -5  19    2.18    4.35
  -4  -5  18    1.58    5.33
  -4  -5  18  -10.97    6.09
  -4  -5  17    1.40    4.26
  -4  -5  17    0.06    2.91
  -4  -5  16   14.49    8.58
   4   5 -16   19.37   10.92
  -4  -5  16    3.74    2.97
  -4  -5  15    1.15    1.06
   4   5 -15   -3.34    4.12
  -4  -5  15    0.43    1.05
  -4  -5  14   -3.07    2.74
  -4  -5  14    0.26    1.20
   4   5 -14   -0.48    2.39
  -4  -5  13   15.43    5.63
  -4  -5  13   26.99   10.87
  -4  -5  12   -0.17    2.16
  -4  -5  12   -0.28    1.29
   4   5 -12   -1.63    3.96
  -4  -5  11    0.93    0.10
  -4  -5  11    5.28    5.96
   4   5 -11   -1.88    3.14
  -4  -5  10    1.24    0.60
  -4  -5  10   -0.60    1.76
   4   5 -10    0.58    2.03
  -4  -5   9    9.83    5.75
   4   5  -9    6.51    3.75
  -4  -5   8    0.86    0.90
   4   5  -8   -0.13    1.58
  -4  -5   8   -0.45    4.01
   4   5  -7   70.52   12.16
  -4  -5   7   90.70   18.95
  -4  -5   7   98.71   12.70
   4   5  -6   61.78   12.40
  -4  -5   6   52.55   11.40
   4   5  -5   42.74    9.55
  -4  -5   5   76.96   12.92
  -4  -5   5   46.12   12.57
  -4  -5   4  106.86   14.74
   4   5  -4   68.39   13.62
   4   5  -3    7.19    5.63
  -4  -5   3   28.72   10.61
   4   5  -2    0.55    1.57
  -4  -5   2    3.52    4.44
   4   5  -1    1.05    1.86
  -4  -5   1    5.45    4.23
   4   5   0   73.21   17.36
  -4  -5   0   67.46   14.11
  -4  -5  -1    2.17    4.32
  -4  -5  -2   48.82   14.39
  -4  -5  -2   26.16    8.83
  -4  -5  -3    0.49    1.27
  -4  -5  -3   -2.40    4.20
   4   5   3   -0.80    2.56
  -4  -5  -4    8.28    6.54
  -4  -5  -4   12.00    6.19
   4   5   4    9.41    7.60
  -4  -5  -5   21.41    9.17
  -4  -5  -5   26.89   11.90
  -4  -5  -6   11.03    6.66
  -4  -5  -6   14.69   10.59
  -4  -5  -7  101.52   29.44
  -4  -5  -8   11.65    9.35
  -4  -5  -9   -2.36    4.75
  -4  -5 -10    6.80    9.42
  -4  -5 -11    1.32    7.63
  -4  -5 -12   -3.50    6.21
  -4  -5 -13    2.34    6.87
  -4  -5 -14   -0.80    6.81
  -4  -6  22    0.01    4.16
  -4  -6  21   -3.48    3.92
  -4  -6  21    2.50    6.20
  -4  -6  20    0.16    2.87
  -4  -6  20    8.15    8.84
  -4  -6  19    0.35    2.26
  -4  -6  19   -1.76    3.29
  -4  -6  18    4.41    6.14
  -4  -6  18   11.23    8.67
  -4  -6  17   -8.08    5.11
  -4  -6  17   -1.13    2.67
   4   6 -16    5.84    6.07
  -4  -6  16    1.01    2.06
  -4  -6  16    2.61    1.32
   4   6 -15    2.07    4.97
  -4  -6  15    0.01    2.60
  -4  -6  15   -4.15    4.99
   4   6 -14    2.12    3.82
  -4  -6  14   -2.39    2.54
  -4  -6  14    0.02    4.61
  -4  -6  13   22.68    7.42
   4   6 -13   42.23   17.55
  -4  -6  13   46.26   15.69
  -4  -6  12   -0.81    2.13
  -4  -6  12   -9.79    7.32
  -4  -6  11   -3.40    2.81
  -4  -6  11    0.11    4.30
  -4  -6  10    0.26    3.02
  -4  -6  10   -2.47    3.36
  -4  -6   9    1.10    1.83
  -4  -6   9    2.66    3.86
   4   6  -9   -2.72    3.16
  -4  -6   8   -1.00    1.82
  -4  -6   8   -6.90    5.13
   4   6  -8   -0.58    2.16
  -4  -6   7   80.73   14.48
  -4  -6   7   56.86   15.54
   4   6  -7   46.47   10.69
  -4  -6   6   47.53   12.69
   4   6  -6   46.42   11.41
  -4  -6   5   65.20   12.07
   4   6  -5   41.40   10.24
  -4  -6   4  110.43   16.36
  -4  -6   4   85.71   18.37
   4   6  -4   63.13   14.09
   4   6  -3   30.18   10.67
  -4  -6   3   55.42   14.20
   4   6  -2   -3.15    3.52
  -4  -6   2   25.50    9.39
  -4  -6   1    5.23    3.18
  -4  -6   0   96.93   18.27
  -4  -6  -1    8.52    7.78
   4   6   1    2.42    3.91
   4   6   2   14.99    9.44
  -4  -6  -2   31.04   12.05
  -4  -6  -3    0.87    1.79
   4   6   3    0.21    2.62
  -4  -6  -3   -1.96    2.34
  -4  -6  -4   -7.16    5.05
   4   6   4    3.74    4.86
  -4  -6  -4    8.68    7.17
  -4  -6  -5   -5.04    4.43
  -4  -6  -5    2.41    3.93
  -4  -6  -6   -5.05    6.30
  -4  -6  -7   47.34   20.97
  -4  -6  -8   29.72   17.38
  -4  -6  -9   11.09   10.24
  -4  -6 -10   -7.13    8.67
  -4  -6 -11    1.47    1.28
  -4  -6 -12    0.90    7.37
  -4  -6 -13    5.95   10.90
  -4  -6 -14    3.62    9.21
  -4  -7  21   -2.66    3.46
  -4  -7  21    0.67    3.56
  -4  -7  20    0.70    5.61
  -4  -7  20    2.39    5.20
  -4  -7  19   -0.01    2.32
  -4  -7  19    2.76    6.07
  -4  -7  18    0.01    2.55
  -4  -7  18    2.24    4.98
  -4  -7  17   -5.91    4.66
  -4  -7  17   -3.98    5.17
  -4  -7  16    0.86    1.85
  -4  -7  16   -6.04    6.28
  -4  -7  15   -7.26    4.86
  -4  -7  15   -7.26    6.74
   4   7 -15   -4.43    5.69
   4   7 -14   11.24   10.78
  -4  -7  14    0.03    3.97
  -4  -7  14   12.03    7.80
   4   7 -13   25.82   15.54
  -4  -7  13    3.09    3.67
  -4  -7  13   17.04    9.34
   4   7 -12   12.41    9.29
  -4  -7  12    6.74    3.91
  -4  -7  12    7.91    6.80
   4   7 -11    4.65    5.08
  -4  -7  11    0.28    2.87
  -4  -7  11   -4.20    3.44
  -4  -7  10    2.20    4.65
  -4  -7  10    2.03    3.18
  -4  -7   9    0.42    2.47
  -4  -7   9    0.94    0.33
  -4  -7   8   -3.95    3.93
  -4  -7   8   -2.87    2.10
  -4  -7   7    5.12    3.31
  -4  -7   6    6.64    3.73
  -4  -7   5   92.34   15.62
  -4  -7   4   60.68   17.01
  -4  -7   3   12.91    5.58
  -4  -7   2    8.94    6.24
   4   7  -2    9.81    6.76
  -4  -7   1    2.42    2.51
   4   7  -1   -0.05    1.14
  -4  -7   0    8.09    5.05
   4   7   0    2.54    2.23
  -4  -7  -1    0.42    2.08
   4   7   1    0.75    2.67
  -4  -7  -2   27.23   11.53
   4   7   2   18.64   10.77
  -4  -7  -3   -6.36    7.44
  -4  -7  -4    3.99    6.78
  -4  -7  -5    2.92    6.36
  -4  -7  -6    6.13    5.92
  -4  -7  -7   -2.49    4.73
  -4  -7  -8   11.44   11.34
  -4  -7  -9    2.12    5.72
  -4  -7 -10    5.73   10.05
  -4  -7 -11   17.98   17.54
  -4  -7 -12   -6.06    8.70
  -4  -8  21    1.36    4.15
  -4  -8  21   -1.28    2.48
  -4  -8  20    0.02    1.53
  -4  -8  20    0.72    2.99
  -4  -8  19   -0.02    1.52
  -4  -8  19   -3.19    3.79
  -4  -8  18    5.99    9.27
  -4  -8  18    1.51    4.43
  -4  -8  17    1.74    4.49
  -4  -8  17    0.51    3.29
  -4  -8  16    0.11    5.86
  -4  -8  16    2.87    3.64
  -4  -8  15    3.31    6.30
  -4  -8  15    2.08    2.65
  -4  -8  14   -7.38    6.87
  -4  -8  14    0.01    1.80
   4   8 -13   -2.99    5.12
  -4  -8  13    8.13    7.97
  -4  -8  13    0.21    4.38
  -4  -8  12   13.66    7.25
  -4  -8  12   25.23   11.42
   4   8 -12   26.76   13.54
  -4  -8  11    3.45    3.21
  -4  -8  11    1.35    1.44
   4   8 -11    2.82    4.09
  -4  -8  10   11.79    6.38
  -4  -8  10    5.56    4.02
   4   8 -10   12.72    7.57
  -4  -8   9   -5.02    4.08
  -4  -8   9    0.16    2.72
   4   8  -9   -2.61    3.28
   4   8  -8    6.13    4.87
  -4  -8   8    5.81    5.03
   4   8  -7    2.89    3.58
  -4  -8   7   -4.08    3.58
  -4  -8   6    0.90    2.35
   4   8  -6    0.50    1.54
  -4  -8   5   14.08    6.19
   4   8  -5   12.49    7.42
  -4  -8   4   11.10    6.78
   4   8  -4    2.50    3.95
  -4  -8   3   20.74    9.54
   4   8  -3   14.87    7.66
  -4  -8   2    3.07    6.55
   4   8  -2   -0.03    1.49
  -4  -8   1   12.84    8.30
   4   8  -1    2.52    4.58
  -4  -8   0    5.99    6.26
   4   8   0    6.63    5.96
  -4  -8  -1    4.27    4.34
  -4  -8  -2   27.06   12.51
  -4  -8  -3    8.58    7.97
  -4  -8  -4   -2.89    4.35
  -4  -8  -5  -14.26   10.94
  -4  -8  -6    7.58   10.59
  -4  -8  -7    2.96    6.44
  -4  -8  -8   29.60   19.45
  -4  -8  -9   -7.11    8.84
  -4  -8 -10   23.22   19.11
  -4  -8 -11    5.82   13.06
  -4  -9  20   -9.61    6.98
  -4  -9  20   -0.02    6.12
  -4  -9  19   -0.01    1.48
  -4  -9  19    0.02    1.27
  -4  -9  18   -0.15    0.82
  -4  -9  18    0.02    1.27
  -4  -9  17    0.72    4.22
  -4  -9  17    2.74    5.31
  -4  -9  16    0.08    3.83
  -4  -9  16   -3.12    3.62
  -4  -9  15    6.61    6.11
  -4  -9  15   -1.77    2.70
  -4  -9  14   -1.06    2.56
  -4  -9  14   -2.92    3.40
  -4  -9  13   -4.16    4.05
  -4  -9  13   -0.02    2.69
  -4  -9  12   15.55    7.28
  -4  -9  12    8.15    6.95
  -4  -9  11    0.14    2.75
   4   9 -11    3.66    5.53
  -4  -9  10   15.07    7.93
  -4  -9  10    9.64    6.44
   4   9 -10    7.55    6.60
   4   9  -9   -5.86    5.16
  -4  -9   9   -2.65    1.61
   4   9  -8    2.11    3.61
  -4  -9   8  -11.33    6.27
   4   9  -7    3.80    4.08
  -4  -9   7    3.32    4.02
   4   9  -6   -2.02    2.84
  -4  -9   6   -2.01    4.23
   4   9  -5    8.84    7.14
  -4  -9   5   10.18    6.51
   4   9  -4    3.96    4.21
  -4  -9   4    5.18    3.97
  -4  -9   3   24.50   10.03
   4   9  -3    9.49    7.67
  -4  -9   2   -6.11    7.24
  -4  -9   1    1.26    3.30
  -4  -9   0   -4.69    5.53
  -4  -9  -1   10.07    8.81
  -4  -9  -2   27.95   15.11
  -4  -9  -3  -14.64   10.38
  -4  -9  -4   18.64   13.16
  -4  -9  -5   -3.47    5.59
  -4  -9  -6   -2.40    4.81
  -4  -9  -7   -0.03    6.48
  -4  -9  -8    0.06    3.43
  -4  -9  -9   -3.48    6.50
  -4  -9 -10    0.52    5.96
  -4 -10  19   -0.02    9.41
  -4 -10  19    0.01    2.06
  -4 -10  18   -0.02    6.29
  -4 -10  18   -0.01    3.26
  -4 -10  17   -4.64    6.00
  -4 -10  17    0.01    2.88
  -4 -10  16   -0.02    3.24
  -4 -10  16   -7.34    5.84
  -4 -10  15   -3.91    5.14
  -4 -10  15    2.45    4.81
  -4 -10  14   -4.30    5.22
  -4 -10  14   -2.73    3.45
  -4 -10  13   -1.79    3.24
  -4 -10  13    0.03    5.03
  -4 -10  12    5.08    6.95
  -4 -10  12    2.60    4.57
  -4 -10  11   -1.19    2.52
  -4 -10  11    5.09    6.53
  -4 -10  10    1.95    2.09
  -4 -10   9   -0.99    1.97
  -4 -10   8   -4.35    4.03
  -4 -10   7   -2.51    3.04
  -4 -10   6    0.32    1.84
  -4 -10   5   19.75    8.66
  -4 -10   4   -0.46    5.41
  -4 -10   4   10.14    7.72
  -4 -10   3    9.67    5.51
  -4 -10   2   -3.59    4.37
  -4 -10   1    0.02    1.98
  -4 -10   0   -8.27    7.17
  -4 -10  -1   20.91   12.41
  -4 -10  -2    9.73    9.83
  -4 -10  -3    7.00    8.98
  -4 -10  -4   -7.35    8.21
  -4 -10  -5    0.69    2.98
  -4 -10  -6    3.99    9.02
  -4 -10  -7    0.57    1.71
  -4 -10  -8    0.07    6.54
  -4 -11  18   -0.35    1.36
  -4 -11  18   -2.01    4.06
  -4 -11  17  -10.40    7.34
  -4 -11  17   -0.02    6.19
  -4 -11  16   -3.45    4.13
  -4 -11  16   -5.03    6.06
  -4 -11  15   -2.49    3.42
  -4 -11  15   -5.32    6.06
  -4 -11  14    2.21    3.89
  -4 -11  14    2.66    5.63
  -4 -11  13    1.03    4.32
  -4 -11  13   -7.33    6.75
  -4 -11  12   -8.68    6.17
  -4 -11  12    0.02    2.24
  -4 -11  11   -4.21    4.29
  -4 -11  10    3.43    5.28
  -4 -11   9    0.01    2.60
  -4 -11   8   -2.19    2.95
  -4 -11   7    3.00    3.74
  -4 -11   6    4.08    4.21
  -4 -11   5    4.55    2.47
  -4 -11   4   -2.16    2.90
  -4 -11   4   -0.36    3.10
  -4 -11   3    8.39    8.96
  -4 -11   2    0.08    3.18
  -4 -11   1   -5.62    5.99
  -4 -11   0  -10.87    8.67
  -4 -11  -1    6.20    7.58
  -4 -11  -2   -1.47    3.57
  -4 -11  -3    0.03    5.56
  -4 -11  -4    0.03   10.19
  -4 -11  -5   -4.01    6.70
  -4 -11  -6    8.42   13.45
  -4 -12  17    6.01    5.70
  -4 -12  17   -0.02    8.16
  -4 -12  16    0.33    5.04
  -4 -12  16  -12.98    8.18
  -4 -12  15   -0.02    4.07
  -4 -12  15   -0.88    2.16
  -4 -12  14   -7.59    7.21
  -4 -12  14  -11.67    7.77
  -4 -12  13   -1.92    3.58
  -4 -12  13    0.14    2.95
  -4 -12  12   -6.97    5.72
  -4 -12  11   -2.30    3.26
  -4 -12  10    1.42    4.80
  -4 -12   9    0.16    0.83
  -4 -12   8    3.75    6.00
  -4 -12   7    1.09    4.84
  -4 -12   6    3.31    4.83
  -4 -12   5   -7.12    5.48
  -4 -12   4    0.86    4.36
  -4 -12   4    0.50    0.52
  -4 -12   3    1.62    5.01
  -4 -12   2   -8.23    7.47
  -4 -12   1    0.25    5.55
  -4 -12   0   -7.51    7.66
  -4 -12  -1  -10.02    9.29
  -4 -12  -2   -5.64    7.40
  -4 -12  -3    0.21    7.09
  -4 -12  -4   -0.03   11.97
  -4 -13  14   -7.11    7.21
  -4 -13  14   -3.28    4.04
  -4 -13  13    0.03    4.02
  -4 -13  12   -9.46    6.79
  -4 -13  11    3.39    6.49
  -4 -13  10    3.22    3.88
  -4 -13   9    5.70    5.07
  -4 -13   8    0.01    0.41
  -4 -13   7    8.34    6.16
  -4 -13   6    0.05    1.36
  -4 -13   5    2.58    3.45
  -4 -13   4    4.19    5.91
  -4 -13   3  -13.52    9.56
  -4 -13   2   -6.37    6.91
  -4 -13   1    4.86    7.29
  -4 -13   0   15.64   13.55
  -4 -13  -1   -5.67    7.41
  -4 -14  11    0.01    4.12
  -4 -14  10   -0.01    4.01
  -4 -14   9   -5.66    5.19
  -4 -14   8  -11.94    7.57
  -4 -14   7    0.01    3.08
  -4 -14   6   -0.20    6.87
  -4 -14   5   -4.43    4.73
  -4 -14   4   -0.01    5.31
  -4 -14   3   -7.35    6.50
  -4 -14   3   -5.03    6.08
   5 -15  -3    0.26    7.50
   5 -15  -2   -6.89    7.49
   5 -15  -1    2.41    6.69
   5 -15   0   -6.09    6.74
   5 -15   1    3.34    7.03
   5 -15   2    7.37   10.72
   5 -15   3    5.23    9.40
   5 -15   4   -5.38    6.31
   5 -15   5    0.83    4.76
   5 -15   6   -0.91    3.27
   5 -15   7   -0.24    1.39
   5 -15   8    0.02    1.85
   5 -14  -6  -10.99   11.32
   5 -14  -5   -3.79    6.21
   5 -14  -4    5.63   10.67
   5 -14  -3    0.02    8.12
   5 -14  -2    0.02    2.50
   5 -14  -1   -3.54    4.94
   5 -14   0   -4.93    5.74
   5 -14   1   -4.81    5.68
   5 -14   2   -4.92    5.75
   5 -14   3   -4.39    5.43
   5 -14   4    0.32    4.33
   5 -14   5    2.00    4.99
   5 -14   6    2.55    6.81
   5 -14   7    5.37    6.54
   5 -14   8   -8.27    7.88
   5 -14   9   -0.02    2.87
   5 -14  10   -3.62    5.29
   5 -14  11   -9.48    8.61
   5 -13  -9    7.69   15.19
   5 -13  -8    0.43    9.64
   5 -13  -7    2.96    9.91
   5 -13  -6    5.53    9.93
   5 -13  -5    3.21    6.50
   5 -13  -4   -6.20    6.97
   5 -13  -3    2.09    6.67
   5 -13  -3    1.61    1.87
   5 -13  -2   -0.02    2.90
   5 -13  -1   -3.02    4.30
   5 -13   0    0.02    2.35
   5 -13   1    0.03    3.45
   5 -13   2   11.38   10.22
   5 -13   3    4.17    5.37
   5 -13   4    0.02    2.87
   5 -13   5    0.86    4.32
   5 -13   6    0.31    2.77
   5 -13   7    0.02    4.99
   5 -13   8    0.08    6.29
   5 -13   9   -9.12    8.02
   5 -13  10    0.02    7.42
   5 -13  11    2.69    7.39
   5 -13  12    3.46    8.45
   5 -13  13    1.65    7.82
   5 -12 -11   -7.93   12.25
   5 -12 -10   -9.76   12.54
   5 -12  -9   -0.04   10.44
   5 -12  -8   -0.03    3.10
   5 -12  -7    5.44    8.63
   5 -12  -6   -9.28    8.95
   5 -12  -5   -3.56    5.25
   5 -12  -4    1.27    4.18
   5 -12  -3   -5.81    5.89
   5 -12  -3   -8.16    7.06
   5 -12  -2   -5.34    5.46
   5 -12  -1   -8.41    6.74
   5 -12   0   -5.20    5.28
   5 -12   1   -7.10    6.26
   5 -12   2    9.07    8.82
   5 -12   3    1.69    4.00
   5 -12   4    8.68    9.68
   5 -12   5   -0.02    2.37
   5 -12   6    2.14    3.68
   5 -12   7    1.41    4.35
   5 -12   8   -5.83    6.12
   5 -12   9    8.26    8.72
   5 -12  10    1.54    5.33
   5 -12  11    0.43    2.00
   5 -12  12  -12.30    9.49
   5 -12  13    1.82    7.37
   5 -12  14  -13.34   10.07
   5 -11 -12   -0.05    8.31
   5 -11 -11    0.50    8.43
   5 -11 -10  -12.03   13.04
   5 -11  -9    3.37    9.98
   5 -11  -8  -12.23   10.96
   5 -11  -7    1.36    6.62
   5 -11  -6    2.42    5.35
   5 -11  -5   12.45    9.87
   5 -11  -4   -3.26    6.34
   5 -11  -3    1.10    2.16
   5 -11  -2   -3.55    4.18
   5 -11  -1    0.09    4.68
   5 -11   0    3.56    6.08
   5 -11   1    7.39    8.85
   5 -11   2  -11.84    7.75
   5 -11   3    0.55    3.99
   5 -11   4    2.69    7.42
   5 -11   5    2.81    3.97
   5 -11   6   -2.60    3.89
   5 -11   7    6.56    8.64
   5 -11   8    0.02    5.61
   5 -11   9   -3.54    4.62
   5 -11  10   -4.18    5.30
   5 -11  11   14.55   11.35
   5 -11  12   -5.46    5.98
   5 -11  13    1.76    3.79
   5 -11  14   -7.47    7.36
   5 -11  15    0.56    2.05
   5 -10 -14   26.36   23.47
   5 -10 -13    2.60    7.03
   5 -10 -12    0.05   10.81
   5 -10 -11   10.50   14.82
   5 -10 -10    2.43    6.14
   5 -10  -9  -13.00   11.50
   5 -10  -8  -10.22    9.29
   5 -10  -7    6.66    7.85
   5 -10  -6   -7.53    6.83
   5 -10  -5    1.31    0.78
   5 -10  -4   -2.00    4.59
   5 -10  -3   17.09    9.04
   5 -10  -2    3.63    4.81
   5 -10  -1    2.01    4.07
   5 -10   0    7.29    5.97
   5 -10   1   24.64   12.36
   5 -10   2   16.88   10.20
   5 -10   3   -9.05    6.57
   5 -10   4    1.04    3.23
   5 -10   5   -2.18    3.39
   5 -10   6    3.35    4.92
   5 -10   7    3.73    6.58
   5 -10   8    0.01    0.57
   5 -10   8   -6.19    5.85
   5 -10   9    7.13   10.22
   5 -10   9   12.10    7.99
   5 -10  10   23.01   10.68
   5 -10  10   28.04   15.12
   5 -10  11    6.41    7.87
   5 -10  12    0.02    4.95
   5 -10  13  -10.42    8.28
   5 -10  14    0.07    5.16
   5 -10  15   -6.63    6.81
   5 -10  16   -7.63    7.55
   5  -9 -15    3.28   17.27
   5  -9 -14    0.66    5.42
   5  -9 -13   -5.01    9.21
   5  -9 -12   18.46   19.16
   5  -9 -11    0.27    8.24
   5  -9 -10    9.90   12.44
   5  -9  -9    3.72    3.37
   5  -9  -8    2.45    4.80
   5  -9  -7   13.68    9.18
   5  -9  -6   -9.65    7.08
   5  -9  -5    0.10    2.00
  -5   9   5    0.38    3.91
   5  -9  -4   -3.80    4.05
  -5   9   4    0.32    3.61
  -5   9   3    8.23    4.75
   5  -9  -3    7.68    5.57
  -5   9   2   -7.84    6.47
   5  -9  -2   -0.01    3.82
  -5   9   1   -9.31    7.31
   5  -9  -1    2.27    3.28
  -5   9   0   23.45   11.79
   5  -9   0   21.28   11.06
   5  -9   1   -5.33    4.71
  -5   9  -1   -1.49    4.36
  -5   9  -2   13.03   10.61
   5  -9   2    2.82    4.85
  -5   9  -3  -16.37   11.99
   5  -9   3  -10.33    6.79
  -5   9  -4   64.15   25.32
   5  -9   4   80.11   20.93
   5  -9   5    0.91    4.10
   5  -9   6   12.36    8.75
   5  -9   6    6.17    7.45
   5  -9   7    0.01    1.30
   5  -9   7    1.85    2.61
   5  -9   8   11.31    8.77
   5  -9   8    5.93    5.29
   5  -9   9    4.88    7.40
   5  -9   9    8.72    6.93
   5  -9  10    8.38    8.98
   5  -9  10    7.97    6.46
   5  -9  11    5.54    6.02
   5  -9  12    3.42    4.51
   5  -9  13   10.77    9.11
   5  -9  14   -1.90    3.48
   5  -9  15    0.02    4.41
   5  -9  16    0.02    4.96
   5  -8 -16    5.30   14.46
   5  -8 -15   -4.69    9.10
   5  -8 -14   -1.64    5.17
   5  -8 -13    4.43   11.33
   5  -8 -12   18.39   16.19
   5  -8 -11    6.13   11.39
   5  -8 -10   16.16   12.84
  -5   8   9    6.85    9.59
   5  -8  -9    7.90    9.10
  -5   8   8   -1.64    3.82
  -5   8   8    4.94    5.59
   5  -8  -8   -3.85    6.01
  -5   8   7    0.72    0.91
   5  -8  -7    0.05    4.83
  -5   8   6   -6.24    7.04
  -5   8   6   13.44    9.12
   5  -8  -6   -3.03    5.06
  -5   8   5    2.17    1.94
   5  -8  -5    0.41    2.09
  -5   8   4   -0.44    3.61
  -5   8   4   -5.61    5.11
   5  -8  -4   -1.56    3.81
  -5   8   3   17.42    8.65
  -5   8   3   12.49    7.97
   5  -8  -3   14.37    7.36
  -5   8   2   -6.24    5.22
  -5   8   2    0.04    3.72
   5  -8  -2    8.77    5.70
  -5   8   1   14.80    8.45
  -5   8   1   32.78   15.40
   5  -8  -1   11.96    5.77
  -5   8   0   11.15    8.70
   5  -8   0    8.82    7.10
  -5   8   0    5.85    5.74
  -5   8  -1   17.38   10.07
  -5   8  -1   24.41   11.98
   5  -8   1   15.97    7.15
  -5   8  -2    9.16    4.72
   5  -8   2   13.93    8.20
  -5   8  -2   17.70   11.12
   5  -8   3   -0.99    4.35
   5  -8   3    0.32    3.68
  -5   8  -3   -1.41    5.86
  -5   8  -3    1.82    5.74
   5  -8   4  100.67   22.50
  -5   8  -4   96.45   28.59
   5  -8   4   85.67   22.98
  -5   8  -5    8.80    4.31
   5  -8   5    5.46    6.11
   5  -8   5    4.87    3.89
   5  -8   6   17.63    9.57
  -5   8  -6   26.15   15.10
   5  -8   6   30.54   12.13
   5  -8   7   -6.40    5.62
   5  -8   7    2.01    3.33
   5  -8   8    5.88    5.33
   5  -8   8   13.61    7.78
   5  -8   9    0.01    1.96
   5  -8  10    0.01    0.60
   5  -8  11   10.63   10.31
   5  -8  12    0.03    1.52
   5  -8  13    0.90    3.28
   5  -8  14    0.78    5.05
   5  -8  15    4.02    7.16
   5  -8  16    0.29    3.58
   5  -8  17  -14.38   10.16
   5  -7 -17  -16.84   16.91
   5  -7 -16   -6.51   10.48
   5  -7 -15  -22.38   19.07
   5  -7 -14    0.55    2.89
  -5   7  13    0.03    5.62
   5  -7 -13   -4.79    7.97
  -5   7  12    4.73   11.04
   5  -7 -12    3.90    9.49
  -5   7  11  -10.11    9.64
   5  -7 -11   -0.59    6.82
  -5   7  10   26.14   17.11
  -5   7  10   15.83    9.36
   5  -7 -10   36.50   17.65
   5  -7  -9    7.46    8.90
  -5   7   9    7.72    6.77
  -5   7   9    4.71    6.82
   5  -7  -8    9.89    7.59
  -5   7   8    5.77    8.56
  -5   7   8    2.62    2.38
   5  -7  -7   10.80    7.56
  -5   7   7   14.12    8.73
  -5   7   7    8.72    5.18
   5  -7  -6    0.70    1.50
  -5   7   6    0.22    8.02
  -5   7   6    0.34    2.26
   5  -7  -5   10.65    6.43
  -5   7   5   12.84    8.10
  -5   7   5   16.53    8.32
   5  -7  -4    0.51    1.18
  -5   7   4    2.33    2.90
  -5   7   3    9.20    6.64
  -5   7   3   13.85    9.24
   5  -7  -3    5.10    2.94
  -5   7   2    3.63    3.24
  -5   7   2    3.89    7.19
   5  -7  -2   12.33    5.99
  -5   7   1   10.63    5.03
  -5   7   1   27.10   13.00
   5  -7  -1   20.33    8.70
   5  -7   0   12.31    7.79
  -5   7   0   10.48    7.31
  -5   7   0   14.49    7.62
   5  -7   1   16.36   10.11
   5  -7   1   24.39    9.55
  -5   7  -1   37.15   13.82
  -5   7  -1   23.40   11.32
   5  -7   2   17.05    9.68
   5  -7   2   21.70    9.09
  -5   7  -2   25.07   11.64
  -5   7  -2   16.28    7.49
   5  -7   3    4.05    4.54
   5  -7   3   -5.82    5.62
  -5   7  -3    0.91    7.87
  -5   7  -3  -11.78    9.16
   5  -7   4   43.17   15.80
  -5   7  -4   49.93   16.95
  -5   7  -4   59.67   21.24
   5  -7   4   70.71   17.03
   5  -7   5   24.29    9.86
  -5   7  -5    8.61    4.08
  -5   7  -5   21.18    9.13
   5  -7   5   12.90    8.36
  -5   7  -6   20.02   11.71
   5  -7   6   36.25   12.53
   5  -7   6   22.95   10.57
  -5   7  -6   33.37   12.47
   5  -7   7   -0.37    3.64
   5  -7   7    2.10    1.10
  -5   7  -7    7.98    6.99
   5  -7   8    1.07    1.21
   5  -7   9   -6.16    5.38
   5  -7  10   -1.45    2.17
   5  -7  10    1.37    5.07
   5  -7  11    2.98    3.02
   5  -7  11   -6.81    5.83
   5  -7  12    7.29    5.45
   5  -7  13   -3.24    4.25
   5  -7  14    0.02    2.15
   5  -7  15    2.82    7.19
   5  -7  16    0.05    3.46
   5  -7  17    0.19    1.12
   5  -6 -18    4.64    9.98
   5  -6 -17  -13.27   14.04
   5  -6 -16    1.66    6.58
  -5   6  15    0.15    7.33
   5  -6 -15    7.55   11.16
  -5   6  14   -5.98    7.72
   5  -6 -14    1.02    4.72
  -5   6  13    1.62    6.51
   5  -6 -13   -9.84   10.95
  -5   6  12    1.61    6.88
   5  -6 -12    6.57    9.70
  -5   6  11   17.65   12.95
   5  -6 -11   13.95   11.69
  -5   6  10   -2.12    3.94
  -5   6  10   -7.91    6.03
   5  -6 -10    5.58    7.72
  -5   6   9   -2.39    4.05
   5  -6  -9    1.56    4.82
  -5   6   9    1.03    3.41
  -5   6   8   14.50   10.57
  -5   6   8   30.19   11.16
   5  -6  -8   22.47    9.60
  -5   6   7   -0.07    3.60
   5  -6  -7    0.93    0.84
  -5   6   7    0.72    0.83
  -5   6   6    2.95    3.64
   5  -6  -6    6.28    3.53
  -5   6   6    6.36    4.51
  -5   6   5   28.51   13.62
   5  -6  -5   18.07    6.71
  -5   6   5   12.56    6.02
  -5   6   4    2.47    3.60
   5  -6  -4    0.55    0.71
  -5   6   4    2.32    3.14
   5  -6  -3    5.96    4.05
  -5   6   3    2.04    2.82
  -5   6   3   -3.70    7.88
   5  -6  -2    8.46    5.69
  -5   6   2    1.82    4.13
  -5   6   2    5.03    4.08
   5  -6  -1   73.13   22.85
   5  -6  -1   67.64   14.32
  -5   6   1   46.39   11.97
  -5   6   1   91.17   20.59
   5  -6   0    4.52    5.90
   5  -6   0   26.82   11.00
  -5   6   0    9.82    9.51
  -5   6   0    2.37    5.79
   5  -6   1    5.38    5.19
  -5   6  -1    4.08    4.14
  -5   6  -1    8.00    5.81
   5  -6   1   12.48    6.13
  -5   6  -2   11.37    7.40
  -5   6  -2   11.05    8.90
   5  -6   2    4.72    3.96
   5  -6   2    4.60    3.34
  -5   6  -3   -0.54    5.65
  -5   6  -3    5.58    2.59
   5  -6   3    0.52    0.66
   5  -6   3    5.07    5.68
  -5   6  -4   61.54   16.91
   5  -6   4   49.65   16.33
   5  -6   4   73.74   16.49
  -5   6  -4   43.15   15.44
  -5   6  -5   36.83   13.90
   5  -6   5   59.87   17.09
   5  -6   5   67.90   16.34
  -5   6  -5   55.90   15.40
  -5   6  -6  112.18   22.61
   5  -6   6   82.51   17.86
  -5   6  -6   59.17   18.09
  -5   6  -7   -6.68    6.02
   5  -6   7    1.20    2.06
  -5   6  -7   -2.95    4.01
   5  -6   8   -0.69    1.68
  -5   6  -8    1.92    2.89
   5  -6   9    1.59    2.12
   5  -6   9   -2.32    2.62
  -5   6  -9    2.31    2.91
   5  -6  10    2.99    5.73
   5  -6  10   -0.27    1.29
   5  -6  11   -0.01    2.90
   5  -6  12    6.23    5.64
   5  -6  13    2.43    4.12
   5  -6  14   -0.02    1.44
   5  -6  15    0.47    2.13
   5  -6  16   -0.02    2.15
   5  -6  17   -0.02    0.76
   5  -5 -19    1.48    3.23
   5  -5 -18    0.96    4.33
  -5   5  18  -16.50   14.15
   5  -5 -17   14.34   19.16
  -5   5  17    1.88    2.66
   5  -5 -16  -14.36   14.15
  -5   5  16  -15.30   12.44
   5  -5 -15   -9.05   10.96
  -5   5  15  -10.46    9.79
   5  -5 -14    9.74   13.18
  -5   5  14    0.02    5.16
   5  -5 -13    0.18    8.02
  -5   5  13    0.02    7.47
   5  -5 -12   -2.79    2.93
   5  -5 -12    6.55    6.28
  -5   5  12   -2.14    4.00
   5  -5 -11    2.24    2.96
  -5   5  11    4.41    4.98
   5  -5 -11    5.64    4.26
  -5   5  10    4.24    3.23
   5  -5 -10    3.65    3.86
  -5   5   9    0.34    4.32
   5  -5  -9    3.94    1.25
  -5   5   9    4.24    4.70
  -5   5   8   11.91    6.75
   5  -5  -8   10.28    5.91
  -5   5   8    9.63    6.31
  -5   5   7   -0.07    4.91
   5  -5  -7    0.05    2.19
  -5   5   7   -0.85    2.84
   5  -5  -6   30.96    8.32
  -5   5   6   46.43   15.12
  -5   5   6   39.62   10.89
   5  -5  -5    2.78    3.07
  -5   5   5    2.20    1.62
  -5   5   5    0.44    2.29
  -5   5   4   12.26    5.65
  -5   5   4   18.89    6.84
  -5   5   3   46.31    9.90
  -5   5   3   73.97   18.16
   5  -5  -3   73.87   13.11
   5  -5  -3   61.70   19.90
   5  -5  -2    4.36    4.98
  -5   5   2    5.57    2.43
  -5   5   2   -2.81    4.56
   5  -5  -1   59.24   19.31
  -5   5   1   50.43   11.10
   5  -5  -1   72.29   13.93
  -5   5   1   73.32   16.96
  -5   5   0    8.55    6.65
   5  -5   0   -6.70    7.43
  -5   5   0   10.94    8.99
   5  -5   1   26.23    9.26
  -5   5  -1   35.41   11.73
   5  -5   1   22.42   11.15
  -5   5  -1   23.20   10.05
   5  -5   2    0.41    1.90
  -5   5  -2    2.40    3.12
  -5   5  -2    2.77    4.50
   5  -5   2   -0.64    3.44
   5  -5   3   11.80    6.26
  -5   5  -3    1.06    1.78
   5  -5   3    8.35    5.43
  -5   5  -3    3.35    4.21
   5  -5   4   22.97    9.94
  -5   5  -4   28.54   10.72
  -5   5  -4   26.81   11.00
   5  -5   4   21.87    7.70
   5  -5   5   97.01   17.38
  -5   5  -5   62.38   17.50
  -5   5  -5   72.65   15.67
  -5   5  -6    9.02    4.85
   5  -5   6   19.92    8.36
  -5   5  -6    6.96    4.17
   5  -5   7    1.31    1.52
  -5   5  -7    9.27    5.98
  -5   5  -7   11.18    7.49
  -5   5  -8    8.98    6.46
   5  -5   8   -3.34    3.04
   5  -5   8    3.58    1.98
  -5   5  -8    5.44    5.96
   5  -5   9    2.08    3.49
  -5   5  -9    2.77    3.97
   5  -5   9    0.64    0.93
  -5   5 -10    7.79    3.82
   5  -5  10    9.55    6.74
   5  -5  11    8.35    6.47
   5  -5  12   -1.74    2.92
   5  -5  13    1.26    5.73
   5  -5  14    0.66    2.71
   5  -5  15   -9.63    7.36
   5  -5  16    0.41    4.03
   5  -5  17    0.12    3.13
  -5   4  19    0.03    1.94
   5  -4 -19    3.76   10.59
  -5   4  18    4.77    7.02
   5  -4 -18    1.34    6.20
  -5   4  17    8.94   12.20
   5  -4 -17   11.00   13.83
  -5   4  16    0.56    6.71
   5  -4 -16   -6.88    9.28
  -5   4  15   -0.59    2.22
   5  -4 -15    4.04    6.14
  -5   4  14   11.39   10.21
   5  -4 -14   20.21   15.25
   5  -4 -13    1.92    2.24
  -5   4  13    9.25   10.70
   5  -4 -13    6.12    8.01
   5  -4 -12   -2.50    2.67
  -5   4  12    4.28    3.38
   5  -4 -12    7.34    8.89
   5  -4 -11    3.73    3.07
   5  -4 -11   15.98    9.45
  -5   4  11    9.81    8.40
   5  -4 -10   12.99    7.19
  -5   4  10    3.94    4.34
   5  -4  -9    2.05    3.36
  -5   4   9   -5.33    5.28
   5  -4  -8   25.70    7.83
  -5   4   8   19.40   10.51
  -5   4   7   14.62    7.31
   5  -4  -7    5.89    2.56
  -5   4   7    4.63    4.18
  -5   4   6   26.19    8.72
  -5   4   6   45.23   14.27
   5  -4  -6   20.16    6.06
   5  -4  -5   12.03    6.80
  -5   4   5    9.62    1.92
  -5   4   5   14.89    5.53
   5  -4  -5   12.07    5.06
  -5   4   4   56.09   13.74
  -5   4   4   46.39    9.41
   5  -4  -4   65.08   21.53
   5  -4  -4   61.41   10.75
   5  -4  -3   70.25   20.82
  -5   4   3   45.69    8.51
  -5   4   3   73.41   16.71
   5  -4  -2    3.73    1.74
  -5   4   2    5.06    6.70
   5  -4  -1  175.60   31.29
  -5   4   1  169.98   23.63
  -5   4   1  123.36   15.12
   5  -4  -1  204.67   21.92
  -5   4   0   23.54    9.82
   5  -4   0    7.05    4.81
  -5   4  -1   52.23   12.55
   5  -4   1   65.04   12.47
  -5   4  -1   59.49   15.46
   5  -4   1   41.71   14.49
  -5   4  -2    5.06    3.16
   5  -4   2    1.40    3.14
   5  -4   2    2.48    3.56
   5  -4   3   -2.26    4.30
  -5   4  -3    2.32    4.08
  -5   4  -3   -0.65    4.74
   5  -4   3   -0.28    2.15
  -5   4  -4    0.30    1.45
  -5   4  -4    1.87    1.09
  -5   4  -5   28.68   10.53
   5  -4   5   40.24   10.83
  -5   4  -5   25.12    7.77
  -5   4  -6   20.26    9.18
  -5   4  -6   29.00    9.27
   5  -4   6   30.85    9.60
   5  -4   7   23.08    8.36
  -5   4  -7   16.90    7.91
  -5   4  -7   19.65    7.37
   5  -4   8   14.00    8.30
  -5   4  -8    9.47    6.43
  -5   4  -8    9.87    5.61
   5  -4   9    1.03    2.79
  -5   4  -9   -0.84    3.61
   5  -4  10   10.60    6.86
  -5   4 -10   11.93    5.75
   5  -4  11    0.14    2.27
  -5   4 -11    3.29    3.03
   5  -4  12   10.22    7.11
   5  -4  13   -1.14    2.34
   5  -4  14    2.42    4.73
   5  -4  15    0.02    1.87
   5  -4  16   -9.88    7.72
  -5   4 -17    5.53   10.33
   5  -4  17    0.02    3.89
   5  -3 -20    0.98    5.50
  -5   3  20   -1.82    4.36
   5  -3 -19    0.03    8.39
  -5   3  19    0.03    7.81
   5  -3 -18    0.23    5.44
  -5   3  18    0.92    2.13
   5  -3 -17   13.66   12.82
  -5   3  17    5.95    4.82
   5  -3 -16    1.27    6.26
  -5   3  16    1.90    4.51
   5  -3 -15   29.09   18.33
  -5   3  15    5.57    7.60
  -5   3  14   -0.02    0.69
   5  -3 -14    0.01    2.58
   5  -3 -14    8.22    9.82
  -5   3  13   27.09   11.97
   5  -3 -13    7.82    5.34
  -5   3  12    3.04    4.75
   5  -3 -12    1.73    2.84
  -5   3  11    2.47    1.72
   5  -3 -11    8.21    8.12
  -5   3  10   23.86   10.47
   5  -3 -10    1.31    1.67
   5  -3 -10   45.23   13.49
  -5   3   9    0.76    2.70
   5  -3  -9    0.79    1.17
   5  -3  -9    0.18    2.70
  -5   3   8   15.19    9.66
   5  -3  -8   12.96    4.85
   5  -3  -8   10.30    4.27
  -5   3   7   48.93   14.41
   5  -3  -7   34.22    7.10
  -5   3   6   73.74   16.75
   5  -3  -6   54.08   17.88
   5  -3  -6   42.48    7.70
  -5   3   5   -5.30    5.03
   5  -3  -5   -1.75    4.35
  -5   3   5   -2.00    3.10
  -5   3   4   59.84   14.88
   5  -3  -4   61.48   17.76
   5  -3  -4   61.25   10.23
  -5   3   4   54.66    8.44
  -5   3   3   -0.08    3.15
  -5   3   3    1.60    2.56
   5  -3  -2   12.55    7.37
  -5   3   2   14.88    6.56
  -5   3   2   12.49    3.44
   5  -3  -2   20.29    6.55
  -5   3   1   85.05   10.70
   5  -3  -1  148.63   16.02
   5  -3  -1  106.77   22.32
  -5   3   1  108.64   19.15
  -5   3   0   52.91   13.65
   5  -3   0   83.16   13.01
  -5   3  -1  151.05   22.59
   5  -3   1  100.06   20.40
  -5   3  -1  132.76   20.64
   5  -3   1  134.76   15.64
   5  -3   2    5.85    3.08
   5  -3   2    1.92    3.38
  -5   3  -3   11.48    5.89
   5  -3   3   14.53    5.25
  -5   3  -3    8.78    5.88
  -5   3  -4   18.38    6.25
   5  -3   4   18.38    5.93
  -5   3  -4   18.20    7.98
  -5   3  -5    1.02    2.17
   5  -3   5   -0.69    2.71
  -5   3  -6    8.94    5.37
   5  -3   6    5.27    2.99
  -5   3  -6    5.09    3.80
  -5   3  -7   26.17    9.45
   5  -3   7   41.01   11.49
  -5   3  -7   28.03    8.67
  -5   3  -8    4.17    4.16
  -5   3  -8    4.89    3.62
   5  -3   8    9.16    5.61
  -5   3  -9    9.52    5.12
   5  -3   9    4.55    4.52
  -5   3 -10   10.68    4.50
   5  -3  10    7.50    4.90
   5  -3  11   -0.01    2.42
  -5   3 -11    4.93    2.99
   5  -3  12    5.26    6.93
   5  -3  13    3.35    4.00
   5  -3  14    9.03    7.93
   5  -3  15    2.16    5.93
  -5   3 -15   -2.20    4.32
   5  -3  16    3.34    6.70
  -5   3 -16   -2.55    5.35
   5  -3  17   -2.69    4.15
  -5   3 -17    9.92   14.16
   5  -2 -20   -0.13    5.42
  -5   2  20    0.05    5.51
   5  -2 -19    5.47    8.44
  -5   2  19    6.41    8.48
   5  -2 -18    1.19    2.05
  -5   2  18    8.00    9.79
   5  -2 -17   10.95   12.17
  -5   2  17    4.50    4.30
   5  -2 -16    4.46    7.21
  -5   2  16    3.31    4.87
   5  -2 -15   -2.69    3.08
   5  -2 -15    7.59   10.81
  -5   2  15    1.20    4.18
   5  -2 -14   -1.48    2.16
   5  -2 -14   -4.59   11.25
  -5   2  14   -4.44    5.21
   5  -2 -13   23.27    8.15
  -5   2  13   45.63   16.67
   5  -2 -12    3.92    7.30
  -5   2  12    1.94    4.24
  -5   2  11    1.59    0.58
   5  -2 -11    0.28    4.81
   5  -2 -11    2.77    2.80
   5  -2 -10   37.16    8.28
  -5   2  10   44.82   13.70
  -5   2   9   -1.37    1.31
   5  -2  -9    1.21    1.49
   5  -2  -9    0.17    1.50
  -5   2   8    5.50    4.62
   5  -2  -8    3.78    1.92
   5  -2  -8    3.17    1.53
   5  -2  -7    0.57    2.78
   5  -2  -7    1.37    0.84
  -5   2   7    2.74    2.63
   5  -2  -7    2.36    0.96
   5  -2  -6   26.70    5.14
  -5   2   6   30.78   10.83
   5  -2  -6   27.58   12.64
   5  -2  -5  147.43   13.50
   5  -2  -5   84.51   20.25
  -5   2   5   99.73   20.00
   5  -2  -4   10.84    6.95
  -5   2   4   12.04    7.93
  -5   2   3   -2.02    4.68
   5  -2  -3   -0.96    3.40
  -5   2   2   14.69    6.83
   5  -2  -2    5.88    4.30
   5  -2  -2   14.20    4.14
   5  -2  -1   30.26   11.39
  -5   2   1   44.10    6.36
   5  -2  -1   61.14    7.90
  -5   2   1   65.28   14.75
  -5   2   0   37.69   11.38
   5  -2   0   30.66    5.99
   5  -2   0   10.22    6.65
   5  -2   1   84.18   16.80
  -5   2  -1  117.30   18.97
  -5   2  -1  130.55   18.68
   5  -2   1   88.92   11.00
   5  -2   2    1.33    3.19
   5  -2   2   -3.42    2.19
  -5   2  -2    3.24    4.79
  -5   2  -3   -0.60    2.08
   5  -2   3   -0.06    2.05
  -5   2  -3    0.33    1.65
   5  -2   4   50.10    9.93
  -5   2  -4   40.94   10.64
  -5   2  -4   42.10   10.56
  -5   2  -5    8.54    4.32
   5  -2   5   20.08    6.51
  -5   2  -5   13.12    5.26
  -5   2  -6    7.77    3.90
   5  -2   6    4.83    3.29
  -5   2  -6    6.42    3.07
  -5   2  -7   14.98    6.40
   5  -2   7   25.80    8.56
  -5   2  -7   18.13    6.25
  -5   2  -8   -4.74    5.39
  -5   2  -8   -1.08    3.61
   5  -2   8    0.20    1.52
  -5   2  -9   12.28    5.06
   5  -2   9    9.11    6.02
  -5   2 -10   -0.46    2.26
   5  -2  10    1.20    2.59
  -5   2 -11    8.01    3.68
   5  -2  11    3.71    3.84
  -5   2 -11    4.44    7.02
   5  -2  12   10.31    8.09
  -5   2 -12   21.92   14.05
   5  -2  13    0.66    3.20
  -5   2 -13  -10.85    9.81
   5  -2  14   28.47   14.14
  -5   2 -14   58.51   24.43
   5  -2  15    1.36    5.15
  -5   2 -15    1.12    5.08
  -5   2 -16   10.48   12.07
  -5   2 -17    0.33    2.10
   5  -1 -21    1.57    7.49
  -5   1  21  -12.01   10.58
   5  -1 -20    0.14    7.94
  -5   1  20   -2.22    4.40
   5  -1 -19    7.99    9.66
  -5   1  19    1.93    4.56
   5  -1 -18    9.49   10.20
  -5   1  18    0.34    3.60
   5  -1 -17    4.62    6.18
  -5   1  17    1.76    0.51
   5  -1 -16   -4.79   10.45
   5  -1 -16   -0.75    1.66
  -5   1  16   -5.61    5.99
  -5   1  15    3.34    2.58
   5  -1 -15   -0.51    5.42
   5  -1 -15   -5.06    4.09
  -5   1  14   -0.50    1.63
   5  -1 -14    7.44    7.91
   5  -1 -14    2.09    3.17
  -5   1  13   19.13   10.13
   5  -1 -13   56.49   19.35
  -5   1  12    5.70    2.74
   5  -1 -12    0.32    1.76
  -5   1  11   17.86    8.96
   5  -1 -11    7.52    3.95
  -5   1  10   -2.14    1.58
   5  -1 -10    3.17    5.40
   5  -1 -10    1.21    1.48
  -5   1   9    8.68    6.80
   5  -1  -9   18.84    6.49
   5  -1  -9    5.58    1.96
   5  -1  -8   31.95    5.49
   5  -1  -8   42.65    6.17
   5  -1  -7    3.19    2.11
   5  -1  -7    1.09    1.29
  -5   1   7   -2.07    1.67
  -5   1   6   32.51   10.81
   5  -1  -5   -1.49    3.84
  -5   1   5   -1.15    4.63
   5  -1  -4   12.94    8.20
  -5   1   4   16.97    7.71
   5  -1  -3    3.70    4.12
  -5   1   3    0.51    4.91
   5  -1  -2    1.16    2.35
  -5   1   2   -0.47    0.60
   5  -1  -1   17.50    7.37
   5  -1  -1   14.74    3.13
   5  -1   0   20.20    4.42
  -5   1   0   58.21   14.51
  -5   1   0   76.54   10.76
   5  -1   0   30.02    9.42
  -5   1   0   94.02   13.11
   5  -1   1   97.40   11.27
  -5   1  -1  191.91   20.24
  -5   1  -1  209.92   22.29
   5  -1   1   93.87   17.74
  -5   1  -1  157.13   22.69
  -5   1  -2   15.30    6.84
  -5   1  -2   82.82   15.56
  -5   1  -2   82.27   13.31
  -5   1  -3   13.22    5.87
  -5   1  -3   13.96    6.26
  -5   1  -3   19.57    7.36
   5  -1   3    9.91    3.68
  -5   1  -4    1.87    1.36
  -5   1  -4    5.11    2.40
  -5   1  -4    3.16    0.54
   5  -1   4    7.27    2.85
  -5   1  -5   15.04    5.60
  -5   1  -5   19.02    6.76
  -5   1  -5   31.42   11.05
   5  -1   5   23.94    7.02
  -5   1  -6   12.29    5.28
   5  -1   6   13.25    5.25
  -5   1  -6   25.84   10.82
  -5   1  -6   19.76    6.88
  -5   1  -7   18.89    6.90
   5  -1   7   15.23    6.35
  -5   1  -7   24.80   10.60
  -5   1  -7    8.89    4.53
  -5   1  -8    7.03    4.78
   5  -1   8    0.09    1.69
  -5   1  -8    0.52    1.92
  -5   1  -8    6.45    4.59
  -5   1  -9   14.71    6.04
   5  -1   9   15.72    7.95
  -5   1  -9   20.91   12.39
  -5   1 -10    3.91    2.68
   5  -1  10   -6.18    4.77
  -5   1 -10    2.65    4.30
  -5   1 -11   37.23    8.96
  -5   1 -11   54.03   20.17
  -5   1 -12   44.83   19.84
  -5   1 -13   -5.04    7.22
  -5   1 -14   46.87   23.88
  -5   1 -15   -5.95    8.36
  -5   1 -16    2.39    5.43
   5   0 -21   -0.02    2.10
  -5   0  21   -1.12    3.10
   5   0 -20   -3.28    5.15
  -5   0  20   11.06   10.38
   5   0 -19   -6.19    6.87
  -5   0  19  -21.27   12.53
   5   0 -18   10.67    9.75
  -5   0  18    0.07    3.76
  -5   0  17    8.64    9.11
   5   0 -17    9.98    8.58
  -5   0  16    1.77    2.78
   5   0 -16    2.24    3.80
   5   0 -16   -0.09    4.35
  -5   0  15    1.27    2.44
   5   0 -15    2.27    3.26
   5   0 -15   -2.80    5.38
  -5   0  14    3.19    6.49
   5   0 -14   -0.16    4.71
  -5   0  13   20.60   10.00
   5   0 -13   -1.95    2.14
   5   0 -13   38.42   14.24
  -5   0  12   18.14    9.41
   5   0 -12   10.41    4.90
   5   0 -12   17.39   11.31
  -5   0  11    2.75    2.03
   5   0 -11    9.77    4.07
  -5   0  10   13.99    8.23
   5   0 -10   17.91    5.20
   5   0  -9   -3.85    2.28
   5   0  -9    0.13    0.96
   5   0  -8   15.74    3.00
   5   0  -8    8.83    3.45
  -5   0   8   17.18    9.03
  -5   0   7    1.62    2.51
   5   0  -7    0.01    4.19
  -5   0   6   69.08   17.59
   5   0  -5   -1.21    3.43
  -5   0   5    4.89    4.86
   5   0  -4   25.85    9.39
  -5   0   4   56.11   14.68
   5   0  -3    1.81    1.69
  -5   0   3   -0.30    2.60
   5   0  -2   -1.73    2.23
  -5   0   2    8.38    7.16
  -5   0   1    4.87    1.63
  -5   0   1   11.83    2.22
  -5   0   0   47.80    8.34
  -5   0   0   29.01   10.25
  -5   0   0   45.43    8.14
  -5   0  -1   63.27   10.12
  -5   0  -1   64.56   15.63
  -5   0  -1   70.09   12.91
  -5   0  -2  110.70   17.29
  -5   0  -2   93.31   18.41
  -5   0  -2   66.02   10.96
  -5   0  -3   13.51    5.90
  -5   0  -3    8.90    4.35
  -5   0  -3    5.56    2.62
  -5   0  -4    2.67    2.72
  -5   0  -4   -0.77    0.97
  -5   0  -5   43.76   13.85
  -5   0  -5   25.62    8.18
  -5   0  -5   42.38   11.98
  -5   0  -6   -3.56    4.52
  -5   0  -6   -2.18    3.68
  -5   0  -6   -0.48    2.81
  -5   0  -7   38.95   14.81
  -5   0  -7   21.28    8.47
  -5   0  -7   25.92    8.74
  -5   0  -8   -2.39    4.90
  -5   0  -8    2.03    3.02
  -5   0  -8    2.32    4.11
  -5   0  -9   31.11    9.90
  -5   0  -9   32.77   15.54
  -5   0 -10    2.20    2.25
  -5   0 -10   16.59   12.66
  -5   0 -11    7.80   10.43
  -5   0 -11    2.36    1.47
  -5   0 -12   12.77   10.13
  -5   0 -13   -1.92    4.33
  -5   0 -14   11.56   12.69
  -5   0 -15    8.30    8.71
  -5   0 -16   16.72   16.10
   5   1 -21   -6.58    7.28
  -5  -1  21   -0.02    4.51
   5   1 -20   -0.02    4.95
  -5  -1  20   -0.02    1.03
  -5  -1  19   -2.15    3.80
   5   1 -19   -3.54    5.12
  -5  -1  18   18.72   11.62
   5   1 -18   37.41   16.28
  -5  -1  17   15.05   10.75
   5   1 -17   19.88   11.23
   5   1 -16    1.88    3.20
  -5  -1  16    3.43    6.53
   5   1 -16    3.20    2.72
   5   1 -15   -2.58    2.91
   5   1 -15    6.54    3.93
  -5  -1  15   -0.02    5.79
   5   1 -14    5.80    5.56
  -5  -1  14    4.15    0.89
   5   1 -13    3.96    3.88
  -5  -1  13    2.43    0.69
   5   1 -13    2.30    3.29
   5   1 -12   27.84   10.08
  -5  -1  12   27.97   11.41
   5   1 -12   14.95    5.79
   5   1 -11   25.22   10.24
  -5  -1  11    8.96    3.33
   5   1 -11   22.98    7.06
   5   1 -10    8.68    5.14
  -5  -1  10    7.26    5.20
   5   1 -10    4.89    3.32
   5   1  -9   11.39    4.06
  -5  -1   9    4.53    3.52
  -5  -1   8   10.84    5.31
  -5  -1   7   16.29    8.32
   5   1  -7    4.00    5.04
  -5  -1   6   80.73   19.05
   5   1  -6   33.67   11.24
  -5  -1   5   11.11    7.20
  -5  -1   4  100.75   21.14
  -5  -1   3    9.10    6.55
  -5  -1   2   11.63    5.80
  -5  -1   1    8.01    2.62
  -5  -1   1   -3.77    5.89
  -5  -1   0    2.97    2.15
  -5  -1   0    6.64    4.90
  -5  -1   0    1.78    1.14
  -5  -1  -1   11.30    3.55
  -5  -1  -1    8.98    2.93
  -5  -1  -1   12.24    6.24
  -5  -1  -2   35.96    8.06
  -5  -1  -2   68.10   16.64
  -5  -1  -3   -1.16    5.20
  -5  -1  -3   -0.09    2.13
  -5  -1  -3    0.49    2.24
  -5  -1  -4   38.99   13.50
  -5  -1  -4   13.55    5.40
  -5  -1  -4   30.74   10.74
  -5  -1  -5   -0.18    3.09
  -5  -1  -5    1.90    1.99
  -5  -1  -5    4.06    2.94
  -5  -1  -6    1.75    4.14
  -5  -1  -6    3.88    3.84
  -5  -1  -6   -0.95    4.46
  -5  -1  -7   66.65   19.62
  -5  -1  -7   27.37    9.40
  -5  -1  -7   47.08   13.45
  -5  -1  -8    5.52    5.27
  -5  -1  -8    6.80    5.97
  -5  -1  -8    0.05    1.76
  -5  -1  -9   27.64   13.06
  -5  -1  -9   21.13    8.77
  -5  -1 -10    0.51    2.01
  -5  -1 -10    0.51    4.22
  -5  -1 -11   11.42   10.94
  -5  -1 -11    7.56    4.63
  -5  -1 -12    3.50    6.79
  -5  -1 -13    0.47    2.64
  -5  -1 -14   11.51    9.45
  -5  -1 -15    6.20   11.71
  -5  -1 -16    3.16    9.20
  -5  -2  21   -6.58    6.97
   5   2 -21   -3.57    5.37
  -5  -2  20    2.51    5.26
   5   2 -20    2.43    5.94
  -5  -2  19    0.12    2.94
   5   2 -19    6.48    7.04
  -5  -2  18   21.61   12.70
   5   2 -18   19.68   11.46
  -5  -2  17    1.39    0.47
   5   2 -17   -2.00    2.94
   5   2 -17   -2.85    7.62
  -5  -2  16   23.38   13.10
   5   2 -16    8.50    6.24
   5   2 -16   24.96   12.55
  -5  -2  15    3.35    1.62
   5   2 -15    4.03    3.90
  -5  -2  14    1.22    3.10
   5   2 -14   -3.25    3.26
   5   2 -14   -0.01    0.92
  -5  -2  13   25.24   11.58
   5   2 -13   29.85    9.55
   5   2 -13   30.55   10.42
  -5  -2  12    6.16    4.23
   5   2 -12    3.72    2.76
   5   2 -12    7.32    4.34
   5   2 -11   -0.52    1.08
  -5  -2  11   -7.77    6.43
   5   2 -11   -1.44    3.92
  -5  -2  10    0.42    4.42
   5   2 -10   -1.32    1.43
   5   2 -10    2.13    1.62
  -5  -2   9    5.65    2.27
   5   2  -9    2.38    1.14
   5   2  -9    2.16    1.42
   5   2  -8    2.66    1.16
  -5  -2   8    1.76    1.88
   5   2  -8    5.72    2.85
  -5  -2   7    5.51    1.79
  -5  -2   6   39.62   13.89
  -5  -2   5   35.06   12.81
  -5  -2   4   92.56   21.12
  -5  -2   3   73.33   17.77
  -5  -2   2    2.66    4.20
  -5  -2   2   56.35    9.43
  -5  -2   1   -1.65    5.74
  -5  -2   1    1.10    0.19
  -5  -2   1    5.02    2.36
  -5  -2   0    7.63    6.23
  -5  -2   0    3.35    1.48
  -5  -2   0    8.25    3.22
  -5  -2  -1   17.69    8.28
  -5  -2  -1   13.64    4.30
  -5  -2  -1   23.14    7.35
  -5  -2  -2   21.56   10.26
  -5  -2  -2   13.74    4.84
  -5  -2  -2   16.70    7.48
  -5  -2  -3    4.58    2.51
  -5  -2  -3   14.19    6.48
  -5  -2  -3    9.72    4.65
  -5  -2  -4   17.72    6.37
  -5  -2  -4   60.88   17.50
  -5  -2  -4   39.99   13.58
  -5  -2  -5    1.44    2.33
  -5  -2  -5   -1.41    1.90
  -5  -2  -5    1.56    3.35
  -5  -2  -6   21.60    8.32
  -5  -2  -6   33.13   13.75
  -5  -2  -6   34.01   11.85
  -5  -2  -7  120.74   23.86
  -5  -2  -7   79.67   17.06
  -5  -2  -8   13.41   12.45
  -5  -2  -8   12.48    8.77
  -5  -2  -9   30.90   15.64
  -5  -2  -9   22.88   10.29
  -5  -2 -10    0.05    3.48
  -5  -2 -10    2.03    2.05
  -5  -2 -11    7.34    7.29
  -5  -2 -11    2.91    4.43
  -5  -2 -12    0.03    4.22
  -5  -2 -13  -18.27   14.10
  -5  -2 -14   -4.47    7.32
  -5  -2 -15  -11.56   12.20
  -5  -3  21    3.20    6.43
   5   3 -21    4.47    6.29
  -5  -3  20    0.97    1.29
   5   3 -20    0.67    4.94
  -5  -3  19   -3.68    5.10
   5   3 -19    8.55    7.27
  -5  -3  18   12.87   11.24
   5   3 -18    2.30    2.61
  -5  -3  17   -4.24    5.19
   5   3 -17   -3.85    4.29
   5   3 -17    0.01    1.42
  -5  -3  16    9.65    7.51
   5   3 -16    4.08    4.93
   5   3 -16   10.10    6.25
  -5  -3  15   -3.07    4.33
   5   3 -14   -5.69    4.61
  -5  -3  14    7.82    8.42
   5   3 -13    1.49    2.47
  -5  -3  13    5.47    8.42
   5   3 -12    2.73    2.40
  -5  -3  12   -0.05    6.84
  -5  -3  11    8.58    6.33
   5   3 -11   10.83    5.70
   5   3 -11   14.88    6.45
  -5  -3  10   -4.53    5.07
   5   3 -10    2.89    2.32
  -5  -3   9    1.84    6.01
   5   3  -9    7.41    3.03
   5   3  -8    0.21    0.25
  -5  -3   8   -2.33    5.42
   5   3  -7    7.78    2.68
  -5  -3   7    0.84    4.48
   5   3  -6   16.46    4.63
  -5  -3   6   10.64    7.88
  -5  -3   5   28.62   10.71
   5   3  -5   74.14   10.20
  -5  -3   4    0.33    1.76
  -5  -3   3   44.92   14.40
  -5  -3   2   68.46    7.24
  -5  -3   2   36.18   12.26
  -5  -3   2   45.43    9.46
  -5  -3   1   12.78    4.94
  -5  -3   1    2.72    3.59
  -5  -3   0    8.41    3.78
  -5  -3   0    5.88    2.45
  -5  -3   0    6.24    4.22
  -5  -3  -1   31.07    8.39
  -5  -3  -1   26.73    7.28
  -5  -3  -1   27.33    9.75
  -5  -3  -2   31.85   10.43
  -5  -3  -2   21.46    7.17
  -5  -3  -2   37.64   12.49
  -5  -3  -3   11.76    7.56
  -5  -3  -3    2.06    2.76
  -5  -3  -3    5.54    4.40
  -5  -3  -4   -5.08    4.71
  -5  -3  -4    0.26    4.35
  -5  -3  -4    5.93    4.13
  -5  -3  -5   -0.31    2.55
  -5  -3  -5   -7.53    7.64
  -5  -3  -5   -4.22    4.41
  -5  -3  -6    7.38    5.68
  -5  -3  -6   11.49    9.20
  -5  -3  -6    3.52    3.83
  -5  -3  -7   15.63    8.15
  -5  -3  -7   26.45   11.53
  -5  -3  -7   41.48   17.43
  -5  -3  -8    3.31    5.96
  -5  -3  -8   -0.41    4.79
  -5  -3  -9   44.57   15.97
  -5  -3  -9   91.19   29.97
  -5  -3 -10    1.17    3.08
  -5  -3 -10   14.48   13.53
  -5  -3 -11   17.37    9.66
  -5  -3 -11   28.30   18.36
  -5  -3 -12   -9.42   10.64
  -5  -3 -13  -14.38   13.55
  -5  -3 -14    4.21   11.80
  -5  -4  21   -0.02    3.17
   5   4 -21    0.67    4.93
  -5  -4  20    0.73    7.45
   5   4 -20   -5.13    5.85
  -5  -4  19  -12.34    9.42
   5   4 -19    0.04    3.64
  -5  -4  18    0.02    1.44
  -5  -4  17    9.30    8.77
   5   4 -16   18.54   10.88
  -5  -4  16   16.67   11.45
  -5  -4  15   -4.74    5.56
   5   4 -14    3.98    3.39
  -5  -4  14   -3.84    6.34
  -5  -4  14    0.21    0.63
   5   4 -13   27.80   10.46
  -5  -4  13    8.90    3.33
  -5  -4  13   22.62   12.25
   5   4 -12    8.16    5.34
  -5  -4  12    1.68    2.27
  -5  -4  12    8.40    8.45
  -5  -4  11    1.70    1.22
  -5  -4  11    4.49    3.73
   5   4 -10   -1.35    2.78
  -5  -4  10    0.31    0.24
  -5  -4  10    3.84    3.66
   5   4  -9    3.32    2.19
  -5  -4   9    1.95    1.00
  -5  -4   9   -0.55    1.16
   5   4  -8   -0.13    0.70
  -5  -4   8   -1.68    0.95
  -5  -4   8    1.28    4.12
  -5  -4   7    3.70    4.56
  -5  -4   7    3.73    1.31
   5   4  -7    4.65    2.74
  -5  -4   6   -2.18    3.19
   5   4  -6    0.99    0.65
  -5  -4   5    0.51    1.48
  -5  -4   5    6.35    1.86
   5   4  -5   10.60    4.91
  -5  -4   4    8.60    7.45
   5   4  -4    6.94    4.16
  -5  -4   4   11.42    4.41
  -5  -4   4    8.01    4.18
  -5  -4   3   71.63   11.98
  -5  -4   3   73.82   17.31
  -5  -4   3   64.26    8.09
   5   4  -2   12.92    6.77
  -5  -4   2    5.94    5.18
  -5  -4   1   13.68    6.72
  -5  -4   1    7.97    4.38
  -5  -4   1   15.34    5.09
  -5  -4   0    1.19    0.90
  -5  -4   0   14.52    5.58
  -5  -4   0    8.67    3.91
  -5  -4  -1    0.39    1.68
  -5  -4  -1    2.39    3.37
  -5  -4  -1    1.34    2.63
  -5  -4  -2   17.58    9.32
  -5  -4  -2   19.71    7.95
  -5  -4  -2   31.56   11.60
  -5  -4  -3  -12.69    7.28
  -5  -4  -3   -5.31    4.21
  -5  -4  -3   -7.34    8.31
  -5  -4  -4   28.88   11.79
  -5  -4  -4   21.78    9.35
  -5  -4  -4   39.45   15.47
  -5  -4  -5    2.27    2.62
  -5  -4  -5   -0.62    2.51
  -5  -4  -5    5.18    3.18
  -5  -4  -6    3.31    2.94
  -5  -4  -6    3.72    5.72
  -5  -4  -7   29.37   16.62
  -5  -4  -7   28.06   12.13
  -5  -4  -8   12.91   10.81
  -5  -4  -8    0.91    2.42
  -5  -4  -9   49.66   23.90
  -5  -4  -9   32.97   14.71
  -5  -4 -10   17.42   15.92
  -5  -4 -10    9.79    8.59
  -5  -4 -11   38.48   23.08
  -5  -4 -11   40.04   17.49
  -5  -4 -12   -7.93    9.97
  -5  -4 -13   -1.23    8.99
  -5  -5  21    0.02    6.79
  -5  -5  20   -1.33    3.16
  -5  -5  19    4.36    8.62
  -5  -5  18   -2.53    2.64
  -5  -5  18    0.79    4.10
  -5  -5  17   -0.35    0.93
  -5  -5  17   -9.62    8.30
  -5  -5  16    5.79    4.33
  -5  -5  16    6.13    5.63
  -5  -5  15    1.47    1.87
  -5  -5  15    8.98    9.73
  -5  -5  14    0.00    2.12
  -5  -5  14    6.34    8.15
  -5  -5  13    2.34    2.62
  -5  -5  13    1.96    4.49
  -5  -5  12    2.41    3.54
  -5  -5  12    3.30    2.13
   5   5 -12   -2.34    3.05
  -5  -5  11   11.07    8.90
  -5  -5  11    4.96    2.19
   5   5 -11    7.64    4.67
  -5  -5  10    2.59    6.02
   5   5 -10    2.98    2.45
  -5  -5  10   -1.19    1.99
   5   5  -9    4.20    2.46
  -5  -5   9    4.11    1.60
  -5  -5   9   10.11    8.07
   5   5  -8   -0.02    0.96
  -5  -5   8    2.69    1.74
  -5  -5   8   -0.22    2.89
   5   5  -7    0.64    1.37
  -5  -5   7    0.49    0.99
  -5  -5   7    1.70    1.71
   5   5  -6    0.43    1.55
  -5  -5   6   -7.26    2.91
  -5  -5   6    2.28    4.51
   5   5  -5    9.45    5.88
  -5  -5   5    3.47    2.50
  -5  -5   5    5.65    6.22
  -5  -5   4    5.62    4.96
  -5  -5   4    2.29    4.05
   5   5  -4    2.67    2.45
   5   5  -3   49.01   13.89
  -5  -5   3   34.24   11.70
  -5  -5   3   36.78    9.36
   5   5  -2   -5.10    5.97
  -5  -5   2    3.53    4.07
  -5  -5   2    5.96    6.43
   5   5  -1   80.98   19.93
  -5  -5   1   51.55   13.88
  -5  -5   1   57.41   12.19
  -5  -5   1   44.18   10.38
  -5  -5   0   12.71    5.88
  -5  -5   0   16.72    6.82
  -5  -5  -1   -4.76    4.30
  -5  -5  -1   -2.52    3.51
  -5  -5  -1   -7.41    4.79
  -5  -5  -2   90.96   19.51
  -5  -5  -2   97.17   19.23
  -5  -5  -2   88.84   18.15
  -5  -5  -3   15.86    8.19
  -5  -5  -3   13.27    7.90
  -5  -5  -3   26.45   11.68
  -5  -5  -4    8.07    6.45
  -5  -5  -4    0.30    3.69
  -5  -5  -4    3.68    4.91
  -5  -5  -5    1.12    2.79
  -5  -5  -5   -5.56    5.37
  -5  -5  -5   -2.15    5.93
  -5  -5  -6   -9.11    7.23
  -5  -5  -6    4.24    5.50
  -5  -5  -7    0.02    1.86
  -5  -5  -7    4.23    4.36
  -5  -5  -8    8.44    5.76
  -5  -5  -8    0.06    7.13
  -5  -5  -9    1.74    5.47
  -5  -5  -9   17.30   14.64
  -5  -5 -10    4.75    5.68
  -5  -5 -10    4.04    4.66
  -5  -5 -11    7.23    8.58
  -5  -5 -11    8.57   12.47
  -5  -5 -12    6.41    8.99
  -5  -6  21   -0.73    2.44
  -5  -6  20    0.24    1.36
  -5  -6  19   -7.65    7.72
  -5  -6  18    5.05    7.81
  -5  -6  18   -5.57    3.95
  -5  -6  17    0.11    5.33
  -5  -6  17    1.55    2.33
  -5  -6  16   13.02    9.86
  -5  -6  16    3.78    3.60
   5   6 -15    0.74    4.57
  -5  -6  15   -6.53    3.69
  -5  -6  14    5.57    6.25
   5   6 -14    0.74    2.25
  -5  -6  14    3.51    3.69
  -5  -6  13   -1.21    1.49
  -5  -6  13   -8.98    7.73
  -5  -6  12    1.35    1.17
  -5  -6  12    4.28    5.53
  -5  -6  11    2.20    3.72
   5   6 -11    1.15    1.88
  -5  -6  11    1.00    0.95
   5   6 -10    2.04    2.23
  -5  -6  10    7.27    7.78
  -5  -6  10   -4.23    2.50
   5   6  -9    3.06    2.77
  -5  -6   9    4.52    6.40
  -5  -6   9    3.83    2.29
   5   6  -8    0.55    1.11
  -5  -6   8    5.67    3.71
  -5  -6   8    2.35    2.13
   5   6  -7   15.05    6.09
  -5  -6   7   12.41    5.05
  -5  -6   7    5.78    2.53
   5   6  -6    2.53    2.85
  -5  -6   6    1.95    1.70
  -5  -6   6    2.80    1.07
   5   6  -5    1.84    2.49
  -5  -6   5    4.32    3.56
  -5  -6   5    1.77    3.90
  -5  -6   4    2.17    3.17
  -5  -6   4    1.87    3.85
   5   6  -4    7.54    5.83
  -5  -6   3    7.90    5.11
   5   6  -3    1.72    4.22
  -5  -6   2    6.37    4.95
  -5  -6   2    6.95    6.06
  -5  -6   1   40.90   10.97
  -5  -6   1   39.07   12.49
   5   6   0   -1.61    3.08
  -5  -6   0    0.42    1.33
  -5  -6  -1    1.12    2.52
   5   6   1    4.85    5.64
  -5  -6  -1    3.11    4.42
  -5  -6  -2   35.57   11.84
   5   6   2   34.24   15.52
  -5  -6  -2   50.09   14.72
  -5  -6  -3   13.06    8.50
  -5  -6  -3    7.82    7.59
  -5  -6  -4    2.62    1.48
  -5  -6  -4    5.08    4.10
  -5  -6  -5    5.72    4.22
  -5  -6  -6    5.23    7.63
  -5  -6  -7   -5.99   10.31
  -5  -6  -8   -4.01    6.60
  -5  -6  -9   -5.12    7.86
  -5  -6 -10   11.35   15.56
  -5  -6 -10    4.79    7.49
  -5  -6 -11  -16.08   14.66
  -5  -7  20    5.91    9.35
  -5  -7  19    0.16    4.50
  -5  -7  18   -4.68    6.41
  -5  -7  17    1.37    2.57
  -5  -7  17   -5.52    6.81
  -5  -7  16   10.99    6.39
  -5  -7  16   25.26   15.45
  -5  -7  15    3.51    3.34
  -5  -7  15    0.04    3.65
  -5  -7  14    0.84    3.05
  -5  -7  14    2.95    4.56
   5   7 -14    4.61    5.40
  -5  -7  13    0.04    6.06
   5   7 -13    0.58    2.86
  -5  -7  13    1.92    3.23
   5   7 -12   -0.16    0.80
  -5  -7  12    3.67    2.58
  -5  -7  11    2.35    6.26
  -5  -7  11   -8.29    4.10
  -5  -7  10    4.76    3.07
  -5  -7  10    0.15    0.38
  -5  -7   9    0.13    1.60
  -5  -7   9   -7.16    4.03
  -5  -7   8   32.54   12.33
  -5  -7   8   49.01   10.15
  -5  -7   7    1.60    2.71
  -5  -7   7   -1.12    2.82
  -5  -7   6    0.01    1.70
  -5  -7   6   -1.00    1.57
  -5  -7   5    3.54    3.09
  -5  -7   5    1.28    2.95
  -5  -7   4   -2.39    3.38
  -5  -7   4    2.41    3.21
  -5  -7   3    7.45    4.75
  -5  -7   3    5.95    5.61
   5   7  -2   -4.09    4.34
  -5  -7   2    1.85    3.37
   5   7  -1   34.49   13.81
  -5  -7   1   40.00   11.75
   5   7   0   -1.25    2.77
  -5  -7   0   -1.25    3.07
   5   7   1    3.99    3.51
  -5  -7  -1    2.80    4.43
  -5  -7  -1    2.37    4.13
  -5  -7  -2   16.70    8.73
  -5  -7  -2   30.05   12.25
  -5  -7  -3    1.31    1.08
  -5  -7  -4   19.39   11.94
  -5  -7  -5    1.80    6.85
  -5  -7  -6    2.47    5.11
  -5  -7  -7   -1.99    4.52
  -5  -7  -8  -12.85   11.98
  -5  -7  -9   -2.83    5.80
  -5  -7 -10   10.22   14.63
  -5  -8  19    0.08    4.15
  -5  -8  18    3.53   10.58
  -5  -8  17   -0.02    5.00
  -5  -8  16    2.26    5.95
  -5  -8  16    1.50    2.20
  -5  -8  15    1.68    1.24
  -5  -8  15    1.68    3.55
  -5  -8  14    0.22    1.23
  -5  -8  14   -7.04    7.06
   5   8 -13   -0.43    1.52
  -5  -8  13   -0.06    2.17
  -5  -8  13    2.57    5.76
   5   8 -12    2.03    3.09
  -5  -8  12    4.34    7.33
  -5  -8  12    1.40    1.71
   5   8 -11    3.63    3.61
  -5  -8  11   -0.02    1.16
  -5  -8  11   -0.01    1.16
   5   8 -10    2.67    3.15
  -5  -8  10    4.33    3.96
  -5  -8  10    2.54    3.50
  -5  -8   9    8.64    4.50
  -5  -8   9    7.83    6.71
   5   8  -9    7.90    5.36
  -5  -8   8    0.93    4.18
  -5  -8   8    2.38    4.57
   5   8  -8    1.26    1.63
  -5  -8   7    4.61    3.68
   5   8  -7    3.94    4.08
  -5  -8   7    3.55    4.57
  -5  -8   6    0.75    1.74
  -5  -8   6    4.51    4.62
   5   8  -6    2.58    3.52
  -5  -8   5    6.36    5.14
  -5  -8   5    6.79    4.38
   5   8  -5    1.07    2.28
  -5  -8   4    0.58    3.15
   5   8  -4    1.18    1.86
   5   8  -3   10.01    7.33
  -5  -8   3    8.58    5.42
   5   8  -2   -4.59    4.60
  -5  -8   2    1.54    1.80
   5   8  -1    7.73    6.53
  -5  -8   1    6.14    4.48
  -5  -8   0   -0.88    3.64
  -5  -8  -1   -0.86    4.39
  -5  -8  -2    7.60    7.32
  -5  -8  -3   -4.86    5.57
  -5  -8  -4   16.33   11.93
  -5  -8  -5    5.74    7.48
  -5  -8  -6    7.63   12.77
  -5  -8  -7   -0.49    2.34
  -5  -8  -8    0.03    4.75
  -5  -8  -9    2.98   10.46
  -5  -9  19   -6.13    7.64
  -5  -9  18    1.11    3.15
  -5  -9  17    3.51    6.34
  -5  -9  16    1.19    4.99
  -5  -9  15    1.25    5.45
  -5  -9  14    0.61    7.29
  -5  -9  14    2.71    3.89
  -5  -9  13    0.06    1.65
  -5  -9  13   -0.39    1.10
  -5  -9  12   -0.25    5.00
  -5  -9  12    2.76    3.00
  -5  -9  11   -2.90    3.13
  -5  -9  11   -8.86    7.01
  -5  -9  10    0.70    0.54
   5   9 -10    0.07    1.27
  -5  -9   9    1.81    4.08
  -5  -9   9   -2.40    3.41
   5   9  -9   -0.08    0.55
  -5  -9   8    6.62    5.81
  -5  -9   8    1.88    3.99
   5   9  -8    2.64    3.85
  -5  -9   7    3.27    5.04
   5   9  -7   -0.68    1.66
  -5  -9   7    1.46    2.07
   5   9  -6   12.65    7.36
  -5  -9   6    3.86    0.36
   5   9  -5    0.01    3.42
  -5  -9   5    2.26    1.46
  -5  -9   4    3.09    3.83
  -5  -9   4    3.04    4.68
   5   9  -4   -4.87    5.01
  -5  -9   3   10.64    6.35
  -5  -9   2    5.56    4.53
  -5  -9   1    9.98    6.30
  -5  -9   0   -1.28    2.96
  -5  -9  -1   -1.18    1.53
  -5  -9  -2   -6.75    5.58
  -5  -9  -3   -5.33    6.22
  -5  -9  -4    0.27    9.26
  -5  -9  -5    3.26    8.64
  -5  -9  -6   -4.66    7.04
  -5  -9  -7    1.56    6.00
  -5 -10  17   -0.02    5.72
  -5 -10  16  -11.27    9.71
  -5 -10  15    0.04    2.29
  -5 -10  14    0.04    2.04
  -5 -10  13    6.99    7.69
  -5 -10  12    1.43    3.82
  -5 -10  12   -2.46    3.88
  -5 -10  11   -1.06    2.45
  -5 -10  11   -2.72    3.13
  -5 -10  10    0.01    4.00
  -5 -10  10   -0.01    2.74
  -5 -10   9    2.67    6.28
  -5 -10   9    0.94    2.98
  -5 -10   8    6.45    7.47
  -5 -10   8    6.36    5.38
  -5 -10   7   -1.41    2.19
  -5 -10   6   14.06    8.17
  -5 -10   5   -6.00    4.38
  -5 -10   4    1.46    2.80
  -5 -10   3    8.01    5.86
  -5 -10   2   -0.92    2.12
  -5 -10   1    2.41    4.33
  -5 -10   0   -5.85    5.72
  -5 -10  -1   -6.32    6.36
  -5 -10  -2   -4.90    5.95
  -5 -10  -3    1.22    6.91
  -5 -10  -4   -3.05    5.34
  -5 -10  -5   -4.40    6.80
  -5 -11  16    0.36    5.19
  -5 -11  15    5.38    6.57
  -5 -11  14   -4.09    5.46
  -5 -11  13   -0.20    1.17
  -5 -11  12    3.04    6.15
  -5 -11  11    1.87    6.04
  -5 -11  10   -0.46    1.63
  -5 -11  10   -5.00    4.46
  -5 -11   9    1.94    3.32
  -5 -11   9   -2.61    3.19
  -5 -11   8   -7.70    5.33
  -5 -11   7   -0.51    1.36
  -5 -11   6    1.20    2.22
  -5 -11   5    0.04    1.90
  -5 -11   4    0.65    2.56
  -5 -11   3   -4.78    4.89
  -5 -11   2    0.74    3.87
  -5 -11   1    7.00    6.79
  -5 -11   0    0.42    1.64
  -5 -11  -1   -7.43    7.29
  -5 -11  -2    2.23    6.64
  -5 -11  -3   -4.85    6.72
  -5 -12  14   -1.74    3.60
  -5 -12  13    1.40    5.70
  -5 -12  12   -1.12    2.74
  -5 -12  11    0.16    2.95
  -5 -12  10    2.91    6.39
  -5 -12   6    0.01    0.50
  -5 -12   5    1.21    4.33
  -5 -12   4    0.15    2.82
  -5 -12   3   -1.68    3.05
  -5 -12   3   -6.25    5.15
  -5 -12   2   -3.67    4.74
  -5 -12   1   -1.63    3.31
  -5 -12   0   -5.32    6.20
   6 -14  -3    0.78    4.88
   6 -14  -2   -0.02    3.02
   6 -14  -1    0.02    2.84
   6 -14   0    0.57    4.03
   6 -14   1   -4.50    5.14
   6 -14   2   -4.10    4.88
   6 -14   3    0.13    1.57
   6 -14   4    1.30    5.23
   6 -14   5   -5.85    6.01
   6 -14   6   -2.54    3.96
   6 -14   7  -13.90    9.41
   6 -13  -7    0.03    5.72
   6 -13  -6  -17.11    9.05
   6 -13  -5   -3.10    4.62
   6 -13  -4   -4.88    5.51
   6 -13  -3  -19.17   10.54
   6 -13  -2    0.74    2.02
   6 -13  -1  -12.40    8.19
   6 -13   0   -6.24    5.77
   6 -13   1  -12.78    8.23
   6 -13   2    1.74    5.06
   6 -13   3    2.92    6.21
   6 -13   4    1.46    4.70
   6 -13   5    3.29    5.96
   6 -13   6    0.96    5.56
   6 -13   7   -9.27    7.41
   6 -13   8    0.08    5.13
   6 -13   9    0.16    3.74
   6 -13  10   -3.26    4.77
   6 -12  -9    1.14    7.15
   6 -12  -8    1.50    5.07
   6 -12  -7    0.02    4.48
   6 -12  -6    3.44    7.27
   6 -12  -5   -5.88    5.92
   6 -12  -4   -9.37    7.11
   6 -12  -3    0.01    3.38
   6 -12  -2    0.05    4.23
   6 -12  -1    0.01    2.41
   6 -12   0    0.01    3.24
   6 -12   1    1.84    6.10
   6 -12   2    3.27    7.93
   6 -12   3   -7.70    6.20
   6 -12   4    0.01    1.07
   6 -12   5    1.61    2.93
   6 -12   6    3.39    6.70
   6 -12   7    1.18    3.86
   6 -12   8    0.80    6.41
   6 -12   9   -5.51    5.96
   6 -12  10   -4.44    5.43
   6 -12  11   -1.96    3.58
   6 -11 -11  -14.30   15.31
   6 -11 -10   -0.27    9.34
   6 -11  -9   -2.79    5.28
   6 -11  -8    4.86    9.01
   6 -11  -7    0.53    4.56
   6 -11  -6    0.48    3.05
   6 -11  -5   -0.89    2.13
   6 -11  -5   -4.04    4.54
   6 -11  -4    0.66    3.79
   6 -11  -3   -0.01    2.68
   6 -11  -2    0.93    4.35
   6 -11  -1    0.13    2.45
   6 -11   0   -9.88    6.57
   6 -11   1    0.01    2.48
   6 -11   2    1.09    5.10
   6 -11   3   -5.74    5.25
   6 -11   4    4.99    4.96
   6 -11   5    3.23    6.18
   6 -11   6  -10.28    7.29
   6 -11   7    0.36    3.79
   6 -11   8    0.15    2.31
   6 -11   9   -5.49    5.90
   6 -11  10   -0.38    3.28
   6 -11  11    0.48    4.82
   6 -11  12    0.30    4.94
   6 -11  13    0.02    7.34
   6 -10 -12    0.76   16.01
   6 -10 -11    1.86    9.36
   6 -10 -10    4.95   10.65
   6 -10  -9    2.88    6.38
   6 -10  -8    4.59    6.00
   6 -10  -7    4.18    5.98
   6 -10  -6    0.75    2.78
   6 -10  -5    7.90    7.67
   6 -10  -4   -5.08    4.53
   6 -10  -3    0.02    2.56
   6 -10  -2   -0.01    1.38
   6 -10  -1    3.23    4.26
   6 -10   0    0.01    2.44
   6 -10   1    0.01    1.09
   6 -10   2    0.01    3.53
   6 -10   3   -3.03    3.70
   6 -10   4    6.82    7.05
   6 -10   5    0.03    2.83
   6 -10   6   -4.87    4.89
   6 -10   7    0.01    3.65
   6 -10   8    3.08    7.18
   6 -10   9   -5.64    5.64
   6 -10  10    2.72    3.98
   6 -10  11  -10.46    8.09
   6 -10  12    1.05    2.62
   6 -10  13    2.29    6.45
   6  -9 -14   10.88   22.68
   6  -9 -13   -8.62   13.45
   6  -9 -12   16.78   15.96
   6  -9 -11   -4.11    6.90
   6  -9 -10   -3.78    5.71
   6  -9  -9    1.01    4.89
  -6   9   9    0.81    2.73
   6  -9  -8    0.96    1.88
  -6   9   8    0.02    1.44
   6  -9  -7    3.26    2.25
  -6   9   7   -2.97    4.94
   6  -9  -6    2.54    3.25
  -6   9   6    4.38    6.20
  -6   9   5    3.58    1.52
   6  -9  -5    4.55    6.00
  -6   9   5   10.83    9.25
  -6   9   4    0.64    1.51
   6  -9  -4    0.19    1.44
  -6   9   3    8.30    5.56
   6  -9  -3    7.59    5.95
  -6   9   3    8.81   10.27
  -6   9   2    1.24    2.42
   6  -9  -2    8.11    7.23
  -6   9   2    4.52   12.16
  -6   9   1   -7.05    5.83
  -6   9   1    0.56    1.98
   6  -9  -1   -4.16    3.87
  -6   9   0    0.53    4.92
  -6   9   0   -2.50    4.20
   6  -9   0    0.34    3.54
  -6   9  -1    0.44    2.35
   6  -9   1   -2.71    3.24
  -6   9  -1    7.84    9.92
  -6   9  -2   -5.96    6.56
   6  -9   2    0.36    1.51
  -6   9  -2    8.63   11.26
  -6   9  -3    0.92    3.49
   6  -9   3    0.01    2.17
   6  -9   4   -4.20    4.29
   6  -9   5    6.71    7.61
   6  -9   6   -0.01    3.47
   6  -9   7   -0.66    1.86
   6  -9   8    0.92    3.91
   6  -9   9   -2.41    3.61
   6  -9  10  -12.59    8.49
   6  -9  11   -0.02    3.15
   6  -9  12    0.08    4.77
   6  -9  13    0.04    3.95
   6  -9  14   -9.60    8.13
   6  -8 -15    0.31    8.02
   6  -8 -14  -18.70   20.63
  -6   8  13    0.06    9.13
   6  -8 -13  -12.82   14.88
  -6   8  12    0.03    4.49
   6  -8 -12  -15.25   13.97
  -6   8  11   -8.42    8.67
   6  -8 -11   -4.71    7.62
  -6   8  10   -7.95    8.10
   6  -8 -10   -6.04    6.54
  -6   8   9    1.57    2.72
   6  -8  -9    2.44    3.98
  -6   8   8   -5.28    6.20
   6  -8  -8   -0.88    1.72
  -6   8   7   -3.87    3.54
   6  -8  -7    0.72    3.29
  -6   8   7    3.00    2.56
  -6   8   6    5.68    6.07
   6  -8  -6    6.34    4.70
  -6   8   6   10.81    6.75
  -6   8   5    0.60    4.02
   6  -8  -5    4.83    4.78
  -6   8   5    1.88    1.06
  -6   8   4   15.39   10.52
   6  -8  -4   13.19    6.18
  -6   8   4   11.75    7.48
  -6   8   3   12.27    7.04
   6  -8  -3   29.19    9.83
  -6   8   3    9.37    9.61
  -6   8   2    0.23    3.25
  -6   8   2    1.97    1.54
   6  -8  -2    9.00    8.17
  -6   8   1   -0.72    2.08
  -6   8   1    0.95    5.38
   6  -8  -1    4.17    5.74
  -6   8   0   16.75   11.54
  -6   8   0    7.69    5.72
   6  -8   0    6.36    5.57
  -6   8  -1    8.09    8.47
  -6   8  -1    1.18    3.38
   6  -8   1   -0.60    1.49
  -6   8  -2   -9.57    7.55
   6  -8   2    3.40    4.17
  -6   8  -2    9.44    8.77
  -6   8  -3    1.55    0.87
   6  -8   3    4.66    5.52
  -6   8  -4    6.32    7.45
   6  -8   4    4.13    5.29
  -6   8  -4    7.33    7.30
  -6   8  -5    0.02    7.51
   6  -8   5   10.40    8.35
  -6   8  -5   10.87    9.17
   6  -8   6   -2.00    3.10
  -6   8  -6   -8.08    7.01
   6  -8   7    1.99    6.06
   6  -8   7    7.45    6.72
   6  -8   8    2.26    4.41
   6  -8   8    9.95    7.59
   6  -8   9   -0.01    4.12
   6  -8  10    4.37    6.65
   6  -8  11    0.06    4.40
   6  -8  12   -0.94    2.39
   6  -8  13    0.02    4.78
   6  -8  14    0.16    2.88
   6  -8  15    0.02    4.97
   6  -7 -16  -15.94   20.63
  -6   7  16    3.17   13.44
   6  -7 -15    2.31   10.26
  -6   7  15    2.66   12.75
   6  -7 -14    8.14   15.59
  -6   7  14   -0.87    2.91
  -6   7  13    7.39   11.19
   6  -7 -13   -0.27    5.86
  -6   7  12  -10.53    9.30
   6  -7 -12    2.76    2.67
  -6   7  11    0.02    5.20
   6  -7 -11   -4.72    6.76
  -6   7  10   -3.59    5.14
   6  -7 -10   -0.78    2.76
  -6   7   9   -0.08    3.75
  -6   7   9    1.80    3.30
   6  -7  -9    1.55    3.12
  -6   7   8    2.05    6.04
   6  -7  -8   -4.43    4.96
  -6   7   8   -3.13    3.65
   6  -7  -7    0.58    1.55
  -6   7   7    0.33    1.11
  -6   7   6    4.30    3.02
   6  -7  -6    6.30    4.03
  -6   7   6    5.98    2.84
  -6   7   5    2.98    2.03
   6  -7  -5    4.22    4.23
  -6   7   5    2.77    6.98
  -6   7   4   13.54    5.53
  -6   7   4   18.13   10.74
   6  -7  -4   10.73    5.10
  -6   7   3   13.82    8.08
  -6   7   3    5.28    3.99
  -6   7   2   -1.07    2.42
  -6   7   2    6.98    8.49
   6  -7  -2   15.17    7.90
  -6   7   1    5.86    4.01
  -6   7   1    6.81    6.82
   6  -7  -1   13.01    7.20
  -6   7   0    2.97    1.53
   6  -7   0   10.04    6.73
  -6   7  -1   -3.22    4.08
  -6   7  -1    9.36    6.95
   6  -7   1    3.97    4.44
  -6   7  -2    5.83    8.13
  -6   7  -2    8.06    8.27
   6  -7   2   -2.32    2.89
  -6   7  -3    4.02    3.70
   6  -7   3    0.03    0.87
  -6   7  -3    0.66    1.58
  -6   7  -4    5.96    4.64
   6  -7   4    0.12    2.46
  -6   7  -4    3.08    4.35
  -6   7  -5   -1.62    3.68
  -6   7  -5  -11.25    7.66
   6  -7   5    3.09    5.34
   6  -7   6    3.30    4.83
  -6   7  -6    0.57    6.34
  -6   7  -6   -2.74    3.80
   6  -7   6    0.01    7.15
  -6   7  -7   18.09   10.48
   6  -7   7   16.15    9.55
   6  -7   7    6.48    6.32
  -6   7  -8   22.11   11.25
   6  -7   8    4.01    7.25
   6  -7   8   16.92    9.52
   6  -7   9    0.01    2.45
   6  -7   9    1.74    1.71
   6  -7  10    0.06    2.37
   6  -7  11    1.58    2.71
   6  -7  12   -1.31    2.77
   6  -7  13    4.60    7.21
   6  -7  14    0.09    5.16
   6  -7  15    0.15    3.58
   6  -6 -17   -0.07   13.25
  -6   6  17    0.03    2.04
   6  -6 -16    2.84    8.17
  -6   6  16   -6.50    7.98
   6  -6 -15   15.67   19.97
  -6   6  15    0.22    3.07
   6  -6 -14    3.06    4.87
  -6   6  14   -1.73    3.88
   6  -6 -13   20.99   17.62
  -6   6  13    3.05    8.14
   6  -6 -12    7.66    9.31
  -6   6  12    7.85   10.15
   6  -6 -11   -0.86    1.57
   6  -6 -11    4.35    5.85
   6  -6 -10    4.31    4.90
  -6   6  10    1.85    3.40
   6  -6  -9   -1.67    3.14
  -6   6   9   -5.37    5.82
  -6   6   9    0.91    3.02
   6  -6  -8    0.13    2.29
  -6   6   8  -11.73    8.35
  -6   6   8   -5.68    4.61
   6  -6  -7   -0.58    1.81
  -6   6   7    2.38    3.92
  -6   6   7    1.67    5.02
  -6   6   6    2.84    4.03
  -6   6   6    1.15    2.62
  -6   6   5   13.77    9.71
   6  -6  -5    7.48    4.60
  -6   6   5    6.07    3.82
  -6   6   4   20.94    9.22
  -6   6   4    9.12    4.51
   6  -6  -4   18.03    7.89
  -6   6   3    4.50    6.15
  -6   6   3    1.59    2.61
   6  -6  -2    6.85    5.21
  -6   6   2    3.96    5.54
  -6   6   2   -0.62    1.46
   6  -6  -1    1.12    1.72
  -6   6   1   -0.01    2.54
  -6   6   1    3.12    1.32
   6  -6   0    2.76    3.17
  -6   6   0    0.56    3.45
  -6   6   0    4.02    5.11
  -6   6  -1   43.89   13.53
   6  -6   1   33.00   10.54
  -6   6  -1   37.34   12.43
   6  -6   2    4.99    3.49
  -6   6  -2   21.71   13.62
  -6   6  -2    9.82    7.40
   6  -6   3    6.56    3.28
  -6   6  -3   10.36    7.69
  -6   6  -3   10.38    6.56
   6  -6   4    3.05    2.62
  -6   6  -4   -0.47    1.47
  -6   6  -4    5.74    7.70
   6  -6   4   13.41    9.18
   6  -6   5    1.01    3.45
   6  -6   5    2.17    3.31
  -6   6  -5   -1.31    2.43
  -6   6  -5    1.52    3.12
   6  -6   6    0.89    3.38
   6  -6   6    5.57    5.37
  -6   6  -6  -10.71    8.27
  -6   6  -6   -6.49    5.45
   6  -6   7   10.65    7.63
   6  -6   7    9.93    7.44
  -6   6  -7   11.32    6.72
  -6   6  -8    6.85    5.32
   6  -6   8    6.46    5.58
   6  -6   8    6.70    7.80
  -6   6  -9    0.44    3.52
   6  -6   9   -0.01    3.34
   6  -6   9    0.30    2.51
   6  -6  10    0.01    4.03
  -6   6 -10    0.28    1.43
   6  -6  11   -7.19    6.18
   6  -6  12    6.03    8.39
   6  -6  13    0.13    4.71
   6  -6  14    0.02    3.70
   6  -6  15    0.12    3.80
  -6   5  18   -5.43    7.43
   6  -5 -18    0.38   15.32
  -6   5  17    5.20   10.67
   6  -5 -17  -10.24   14.55
  -6   5  16   -6.11    7.40
   6  -5 -16  -10.54   14.50
  -6   5  15   -4.07    5.82
   6  -5 -15   17.15   21.02
  -6   5  14    2.73    4.64
   6  -5 -14  -11.53   12.70
  -6   5  13   -0.02    2.06
   6  -5 -13    5.49    2.23
  -6   5  12    5.88    7.03
   6  -5 -12    7.71    7.63
   6  -5 -12    1.57    1.85
  -6   5  11    0.25    1.46
   6  -5 -11    1.28    2.48
   6  -5 -11   -0.01    0.69
  -6   5  10   10.55    8.31
   6  -5 -10   14.99    7.12
   6  -5 -10    3.64    2.62
   6  -5  -9    0.09    2.64
  -6   5   9    1.55    3.94
   6  -5  -8    5.71    3.61
  -6   5   8    4.62    3.49
   6  -5  -7    8.55    4.05
  -6   5   7    9.96    3.92
  -6   5   7   17.69    9.45
   6  -5  -6   20.88    6.26
  -6   5   6   20.67    7.15
  -6   5   6   23.16    9.96
   6  -5  -5   14.20    6.46
  -6   5   5    7.61    4.27
  -6   5   4    1.55    2.27
  -6   5   4    3.63    2.46
  -6   5   3   -2.76    3.45
  -6   5   3    0.63    1.69
  -6   5   2   33.11    7.68
   6  -5  -2   57.61   12.32
  -6   5   2   41.81   12.82
  -6   5   1   45.44    9.50
  -6   5   1   35.49   13.59
   6  -5   0   23.59    8.40
  -6   5   0   28.67    9.15
  -6   5   0   10.24    8.19
  -6   5  -1   24.31    9.92
   6  -5   1   47.51   12.16
  -6   5  -1   36.68   12.34
  -6   5  -2   19.70    9.36
   6  -5   2   20.94    7.36
  -6   5  -3    4.15    4.30
   6  -5   3   -9.08    5.31
  -6   5  -3   -0.47    3.71
   6  -5   3    5.76    6.05
  -6   5  -4    4.59    4.03
   6  -5   4    6.59    3.19
  -6   5  -4   19.30   11.82
   6  -5   4   15.32    9.25
  -6   5  -5   -0.01    3.57
   6  -5   5    2.70    3.26
  -6   5  -5   10.06    6.90
   6  -5   5   -5.46    5.15
   6  -5   6    5.49    5.85
  -6   5  -6    2.65    3.40
  -6   5  -6    5.33    4.89
   6  -5   6    4.02    4.95
   6  -5   7    4.24    4.64
   6  -5   7    4.25    4.13
  -6   5  -7   12.36    7.12
   6  -5   8    7.44    5.96
  -6   5  -8   16.13    8.53
   6  -5   9   13.06    9.27
  -6   5  -9   13.34    6.92
   6  -5  10   -0.01    2.38
  -6   5 -10    4.04    4.32
   6  -5  11    0.01    2.82
   6  -5  12   -8.75    6.75
   6  -5  13    4.35    7.46
   6  -5  14    2.35    6.27
   6  -5  15    0.02    1.81
  -6   4  18    1.83    4.12
   6  -4 -18   -0.05    6.50
  -6   4  17    0.02    6.55
   6  -4 -17   -4.78    9.05
  -6   4  16    0.13    1.36
   6  -4 -16    6.20   14.12
  -6   4  15   -3.39    5.09
   6  -4 -15  -14.75   15.20
  -6   4  14  -15.64   10.54
   6  -4 -14    1.34    7.74
  -6   4  13    4.47    5.38
   6  -4 -13   -2.88    2.97
  -6   4  12   -2.24    3.76
   6  -4 -12    0.53    1.19
   6  -4 -12    1.91    5.51
  -6   4  11    1.36    2.58
   6  -4 -11    7.51    5.50
  -6   4  10   18.11   10.69
   6  -4 -10   13.21    6.16
  -6   4   9   16.61    8.68
   6  -4  -9   11.92    4.56
   6  -4  -9    7.01    3.79
   6  -4  -8   29.19    7.40
  -6   4   8   51.22   16.08
  -6   4   7   12.27    5.82
  -6   4   6    1.91    0.40
   6  -4  -6   -1.53    1.68
  -6   4   5    1.92    3.68
   6  -4  -5    8.95    3.93
  -6   4   5    5.96    3.30
   6  -4  -4   11.61    4.56
  -6   4   4    4.91    4.73
  -6   4   4    2.43    2.33
   6  -4  -3    6.47    3.75
  -6   4   3    6.88    3.31
  -6   4   3    6.24    2.88
   6  -4  -2   18.75    6.23
  -6   4   2   10.38    3.66
  -6   4   2   12.82    6.71
  -6   4   1   10.71    4.15
  -6   4   1    1.83    3.80
  -6   4   0   -1.63    4.38
  -6   4   0    7.71    4.23
   6  -4   0    6.72    3.43
  -6   4  -1    4.98    4.72
   6  -4   1    3.27    2.96
  -6   4  -1    4.38    5.51
  -6   4  -2    6.40    4.61
  -6   4  -2    3.94    4.45
   6  -4   2    5.65    1.78
   6  -4   2    3.76    5.09
   6  -4   3   25.83    8.14
  -6   4  -3   27.39    8.78
  -6   4  -3   34.20   12.47
   6  -4   3   41.94   14.16
   6  -4   4    6.70    5.41
  -6   4  -4   15.15    8.60
   6  -4   4    3.29    1.00
  -6   4  -4    6.82    4.83
   6  -4   5    4.14    4.31
   6  -4   5    6.78    5.05
  -6   4  -5    5.74    4.88
  -6   4  -5   -6.49    5.48
   6  -4   6    3.35    3.68
  -6   4  -6    4.08    4.69
  -6   4  -6    1.43    1.81
   6  -4   6    0.50    0.46
   6  -4   7    0.38    2.00
  -6   4  -7    4.22    4.92
  -6   4  -7    4.36    4.46
   6  -4   8    8.89    6.17
  -6   4  -8   12.66    7.38
   6  -4   9    4.97    5.81
  -6   4  -9   25.44    9.73
   6  -4  10   -6.51    5.36
  -6   4 -10    4.19    4.71
   6  -4  11   -0.01    2.30
   6  -4  12   -6.44    5.71
   6  -4  13   -4.19    4.83
  -6   4 -14   12.96   14.55
   6  -4  14   21.64   11.40
  -6   4 -15   21.98   17.42
   6  -4  15    0.32    5.16
  -6   3  19    0.05    4.05
  -6   3  18    2.68    4.79
   6  -3 -18    5.37   10.07
  -6   3  17   -4.70    6.12
   6  -3 -17   17.59   18.85
  -6   3  16    0.64    2.17
   6  -3 -16   -2.32    9.82
  -6   3  15   -3.14    4.67
   6  -3 -15  -14.00   13.82
  -6   3  14   -4.56    5.51
   6  -3 -14    2.81    6.92
  -6   3  13   -0.02    3.23
   6  -3 -13   -3.59    3.22
   6  -3 -13   -2.54    4.46
   6  -3 -12  -12.23    7.75
  -6   3  12    3.13    5.88
   6  -3 -11    1.66    2.04
  -6   3  11   12.42    5.92
   6  -3 -10    2.51    1.78
   6  -3 -10    0.85    1.94
  -6   3  10    0.24    1.77
   6  -3  -9   18.28    4.99
  -6   3   9   15.83    7.99
   6  -3  -9   13.14    4.71
  -6   3   8    1.90    3.52
   6  -3  -8   -1.08    2.70
  -6   3   7   -1.84    2.86
   6  -3  -7   -0.45    1.17
   6  -3  -7    0.03    1.08
  -6   3   6   -0.37    3.08
   6  -3  -6   -0.78    2.08
  -6   3   5    2.78    3.61
   6  -3  -5   14.24    5.06
   6  -3  -4   85.65   10.45
  -6   3   4   66.81   17.13
   6  -3  -3  115.87   12.47
  -6   3   3   -0.15    5.71
  -6   3   2    6.93    4.97
  -6   3   2    8.70    2.30
   6  -3  -2   15.18    4.49
  -6   3   1    3.02    4.87
  -6   3   1    4.36    2.22
   6  -3  -1   13.50    4.27
   6  -3   0   -1.24    2.30
  -6   3   0    1.19    0.79
  -6   3   0    0.53    3.07
   6  -3   1   11.33    4.03
  -6   3  -1   22.46    9.55
  -6   3  -1   10.49    5.84
   6  -3   1   12.17    7.22
  -6   3  -2   53.14   13.83
   6  -3   2   49.31    9.57
   6  -3   2   54.51   15.95
   6  -3   3   23.21    9.97
  -6   3  -3   21.69    9.20
   6  -3   3   19.23    6.27
   6  -3   4   -4.90    4.48
  -6   3  -4   -0.19    2.50
   6  -3   4   -0.38    3.35
  -6   3  -4    0.01    2.56
   6  -3   5    4.06    4.13
  -6   3  -5   11.38    6.54
  -6   3  -5   -3.39    5.13
   6  -3   6    3.98    4.19
  -6   3  -6    0.01    2.33
  -6   3  -6    0.35    3.12
   6  -3   7    8.19    5.39
  -6   3  -7   21.08    8.30
  -6   3  -7   11.45    6.26
  -6   3  -8    3.46    1.91
   6  -3   8    2.86    4.38
  -6   3  -9    8.38    5.01
   6  -3   9    9.26    7.76
  -6   3 -10    1.54    2.29
   6  -3  10    0.01    3.23
   6  -3  11   -4.30    4.51
  -6   3 -11   -3.86    7.36
   6  -3  12   -6.38    5.70
  -6   3 -12    4.40    6.30
   6  -3  13    0.01    4.55
  -6   3 -13   -5.01    7.16
   6  -3  14    0.31    5.53
  -6   3 -14    8.29   11.93
   6  -3  15    0.32    3.62
  -6   3 -15    0.03   11.87
  -6   2  19    0.23    5.27
   6  -2 -18   -5.84    8.77
  -6   2  18    1.02    3.55
   6  -2 -17   12.45   13.53
  -6   2  17   10.64   10.03
   6  -2 -16    9.01   10.98
  -6   2  16    2.03    6.91
   6  -2 -15   -2.91    6.06
  -6   2  15    1.56    1.34
   6  -2 -14   -6.71   12.88
  -6   2  14    0.03    2.39
   6  -2 -13   -2.17    2.85
  -6   2  13    4.63    4.67
   6  -2 -12    9.35    6.44
   6  -2 -12    1.07    2.49
  -6   2  11    4.80    3.90
   6  -2 -11    2.44    3.31
   6  -2 -11    2.22    3.03
   6  -2 -10    3.27    1.42
   6  -2 -10    1.69    1.50
   6  -2  -9    1.51    1.45
   6  -2  -9    5.48    2.12
   6  -2  -8    1.02    1.18
   6  -2  -8   -0.23    0.78
   6  -2  -7   20.09    4.25
  -6   2   7   20.89    9.16
   6  -2  -7    9.61    2.77
  -6   2   6   33.86   10.84
  -6   2   5   -4.09    4.35
  -6   2   4   44.64   13.88
  -6   2   3   -0.50    6.14
  -6   2   2    4.21    2.66
   6  -2  -2    6.74    1.75
  -6   2   1    9.29    5.83
   6  -2  -1   11.18    3.38
  -6   2   0    3.44    3.98
  -6   2   0    1.83    1.39
   6  -2   0    1.05    1.35
  -6   2   0    1.72    1.98
  -6   2  -1   -0.53    1.47
  -6   2  -1    2.32    2.37
   6  -2   1   -2.39    2.15
   6  -2   1    4.69    4.35
   6  -2   2   37.63   12.55
   6  -2   2   26.74    6.68
  -6   2  -2   45.88   11.79
  -6   2  -2   56.80   12.79
  -6   2  -2   31.37   10.64
   6  -2   3    4.15    3.07
  -6   2  -3    8.07    5.19
  -6   2  -3    5.17    3.67
  -6   2  -3   17.42    7.28
  -6   2  -4    3.07    0.98
  -6   2  -4    4.93    4.42
   6  -2   4    4.35    2.53
  -6   2  -4    2.96    1.36
  -6   2  -5   13.58    6.91
  -6   2  -5    8.16    5.40
   6  -2   5   13.26    5.94
  -6   2  -5   20.37    9.73
  -6   2  -6    0.15    2.11
  -6   2  -6    3.05    3.63
   6  -2   6   -4.43    3.60
  -6   2  -6   -1.60    2.95
  -6   2  -7   22.72    8.63
  -6   2  -7    2.34    2.91
  -6   2  -7   23.37   12.38
   6  -2   7    2.51    2.85
  -6   2  -8   10.62    9.52
  -6   2  -8    3.96    3.43
   6  -2   8    5.99    5.94
  -6   2  -9   47.15   18.73
  -6   2  -9   28.47   10.04
   6  -2   9   13.67    9.04
  -6   2 -10    3.10    2.58
  -6   2 -10   -2.12    2.55
   6  -2  10    1.51    5.01
  -6   2 -11   13.69   11.39
   6  -2  11    4.30    6.62
  -6   2 -12    6.73    6.99
  -6   2 -13    5.46    9.75
  -6   2 -14    1.81    6.76
  -6   2 -15    0.04    5.17
  -6   1  20   -0.02    6.10
  -6   1  19    0.63    6.38
  -6   1  18    0.06    0.79
   6  -1 -18   -3.46    6.20
  -6   1  17    0.39    4.68
   6  -1 -17    6.95    8.94
  -6   1  16    5.16    7.86
   6  -1 -16    8.91    9.81
  -6   1  15    0.02    4.05
   6  -1 -15    2.71    5.89
   6  -1 -14    1.26    4.80
  -6   1  14    1.67    2.49
   6  -1 -13    8.16    6.13
  -6   1  13   -0.02    3.67
   6  -1 -13    3.61    3.56
   6  -1 -12    0.54    2.03
  -6   1  12    0.76    2.59
   6  -1 -12   -0.67    1.14
   6  -1 -11    1.62    2.20
   6  -1 -11    1.56    2.22
  -6   1  11    0.27    6.04
   6  -1 -10    3.84    2.64
  -6   1  10    3.18    5.76
   6  -1 -10    3.01    1.36
  -6   1   9   -2.33    3.67
   6  -1  -9   -1.17    0.87
  -6   1   8   10.09    7.34
  -6   1   7   43.56   14.73
  -6   1   6    5.21    5.93
  -6   1   5   10.52    8.05
  -6   1   4   50.42   15.17
  -6   1   3   10.77    7.36
  -6   1   2   44.68   13.78
  -6   1   1   23.81   10.74
  -6   1   0    0.67    3.44
  -6   1   0    4.53    2.66
  -6   1  -1    8.85    5.48
  -6   1  -1    7.39    3.77
  -6   1  -1    4.86    4.01
  -6   1  -2   28.63    9.20
  -6   1  -2   16.01    5.97
  -6   1  -2   14.70    8.06
  -6   1  -3   -0.53    2.19
  -6   1  -3   -0.72    3.16
  -6   1  -4   16.94    7.95
  -6   1  -4    3.28    3.19
  -6   1  -4   11.56    6.70
  -6   1  -5    5.68    5.05
  -6   1  -5    5.27    4.37
  -6   1  -5   10.16    6.27
  -6   1  -6    8.08    6.22
  -6   1  -6   -1.89    2.31
  -6   1  -6   10.28    8.25
  -6   1  -7   17.63    8.24
  -6   1  -7    5.80    4.72
  -6   1  -8    3.84    6.85
  -6   1  -8    0.36    2.61
  -6   1  -9   43.07   19.75
  -6   1  -9   27.49    9.51
  -6   1 -10   10.87   10.99
  -6   1 -10    3.99    3.53
  -6   1 -11   14.44   13.45
  -6   1 -12    1.61    8.46
  -6   1 -13    0.12    3.58
  -6   1 -14  -18.76   15.09
  -6   0  20    0.02    2.05
  -6   0  19   -0.02    4.64
   6   0 -18    2.44    7.75
  -6   0  18    0.54    4.44
   6   0 -17  -21.13   14.34
  -6   0  17    0.62    3.61
   6   0 -16   23.12   14.97
  -6   0  16    8.77    7.48
   6   0 -15   10.33   11.05
  -6   0  15    0.89    2.39
   6   0 -14    6.07    7.57
  -6   0  14    4.85    4.68
   6   0 -13    3.45    4.96
   6   0 -13    0.55    1.88
   6   0 -12   -1.44    1.66
  -6   0  12   -7.45    6.84
   6   0 -12   -3.84    3.44
   6   0 -11   -2.94    2.02
   6   0 -11    0.33    0.63
  -6   0  11    0.32    1.91
  -6   0  10    1.89    3.75
  -6   0   9   24.33   12.30
  -6   0   8   -0.34    4.13
  -6   0   7   16.39    9.67
  -6   0   6   -5.10    5.15
  -6   0   5   12.40    6.70
  -6   0   4   28.55   12.07
  -6   0   3   25.77   11.95
  -6   0   2  106.58   22.60
  -6   0   1    8.66    8.22
  -6   0   0    0.99    1.25
  -6   0   0    1.78    2.46
  -6   0   0   -4.87    5.44
  -6   0  -1    8.23    5.90
  -6   0  -1    6.63    3.53
  -6   0  -1    5.10    3.27
  -6   0  -2   24.08   10.51
  -6   0  -2   19.22    6.05
  -6   0  -2   42.81   11.93
  -6   0  -3    5.77    5.03
  -6   0  -3    4.24    3.92
  -6   0  -3   -0.73    3.75
  -6   0  -4   15.08    8.39
  -6   0  -4   13.33    5.97
  -6   0  -4   10.08    6.24
  -6   0  -5    2.84    2.88
  -6   0  -5   -6.41    4.09
  -6   0  -5    0.85    2.58
  -6   0  -6   28.70   11.36
  -6   0  -6   12.68    6.15
  -6   0  -7   22.98   12.78
  -6   0  -7    9.50    5.62
  -6   0  -7    6.14    4.49
  -6   0  -8   -1.31    2.33
  -6   0  -8    2.46    6.43
  -6   0  -9   22.41    9.27
  -6   0  -9   55.44   22.11
  -6   0 -10    1.01    3.83
  -6   0 -10  -13.47   11.16
  -6   0 -11   65.28   26.53
  -6   0 -12    2.08    7.38
  -6   0 -13   -0.43    2.20
  -6   0 -14   13.31   14.77
  -6  -1  20    3.99    6.34
  -6  -1  19   -0.02    2.65
  -6  -1  18    2.77    3.88
   6   1 -18    0.36    2.21
  -6  -1  17   -4.10    5.33
   6   1 -17   -0.40    2.08
  -6  -1  16    6.14    7.99
   6   1 -16   13.69   10.77
  -6  -1  15   -3.90    5.27
   6   1 -15    1.56    5.08
  -6  -1  14    8.55    5.60
   6   1 -14   24.78   13.36
  -6  -1  13   -0.02    6.03
   6   1 -13    2.54    3.43
   6   1 -13    2.56    1.85
  -6  -1  12    5.15    2.09
   6   1 -12    2.14    2.84
  -6  -1  11   -0.09    4.30
   6   1 -11    6.19    2.80
   6   1 -11    0.00    0.74
  -6  -1  10   -7.80    6.83
  -6  -1   9   15.56    8.46
  -6  -1   8   -1.55    3.00
  -6  -1   7    3.54    2.63
  -6  -1   6   -1.10    3.45
  -6  -1   5    2.98    5.06
  -6  -1   4   29.42   14.69
  -6  -1   3  108.84   23.91
  -6  -1   2   65.38   19.24
  -6  -1   1    4.02    1.46
  -6  -1   1    2.10    3.68
  -6  -1   0    1.79    1.24
  -6  -1   0    2.85    1.87
  -6  -1  -1    4.56    2.96
  -6  -1  -1    0.34    1.29
  -6  -1  -2   18.30   10.44
  -6  -1  -2   10.97    4.37
  -6  -1  -2   17.59    8.69
  -6  -1  -3   -1.43    2.69
  -6  -1  -3   -0.40    2.55
  -6  -1  -3   -5.17    6.43
  -6  -1  -4   12.69    5.55
  -6  -1  -4   13.51    9.00
  -6  -1  -4   21.70   11.37
  -6  -1  -5    4.72    4.79
  -6  -1  -5    8.38    7.97
  -6  -1  -5   16.64   11.34
  -6  -1  -6    3.61    3.68
  -6  -1  -6    9.62    7.30
  -6  -1  -6   11.64   11.19
  -6  -1  -7   -5.62    4.65
  -6  -1  -7    0.60    2.93
  -6  -1  -7    4.73    6.02
  -6  -1  -8    0.92    2.97
  -6  -1  -8    2.13    4.92
  -6  -1  -9   11.41    7.24
  -6  -1  -9   32.96   17.71
  -6  -1 -10    1.59    2.40
  -6  -1 -10   -6.78    8.23
  -6  -1 -11   26.55   16.67
  -6  -1 -12   -8.61    9.96
  -6  -1 -13    9.31   15.92
  -6  -2  20   -4.76    5.96
  -6  -2  19    0.06    3.29
  -6  -2  18    2.31    3.24
  -6  -2  17    3.03    4.42
   6   2 -17    0.51    2.99
  -6  -2  16    3.62    4.34
   6   2 -16    8.77    7.52
  -6  -2  15   -8.96    8.02
   6   2 -15    3.67    5.08
  -6  -2  14    0.02    3.33
   6   2 -14    7.35    5.65
  -6  -2  13    3.44    6.35
   6   2 -13    7.41    6.26
   6   2 -13    0.56    1.98
  -6  -2  12   17.92   11.70
   6   2 -12   14.68    4.79
   6   2 -11    2.60    1.15
   6   2 -11    5.89    3.16
  -6  -2  11    0.29    4.60
  -6  -2  10   -9.05    7.63
  -6  -2   9   21.07   10.69
  -6  -2   8    2.52    3.62
  -6  -2   7   34.70   15.74
  -6  -2   6    1.05    1.54
  -6  -2   5    2.07    4.41
  -6  -2   4    4.64    3.19
  -6  -2   3   18.44    8.88
  -6  -2   2   12.99    8.60
  -6  -2   1    8.43    2.71
  -6  -2   1    7.53    2.29
  -6  -2   1    7.71    6.94
  -6  -2   0   -1.96    1.62
  -6  -2   0   -2.23    1.57
  -6  -2   0   -0.94    2.80
  -6  -2  -1    3.07    2.44
  -6  -2  -1    0.16    0.99
  -6  -2  -1    1.01    4.43
  -6  -2  -2   -0.10    3.41
  -6  -2  -2    1.79    1.54
  -6  -2  -3    2.31    2.41
  -6  -2  -3    0.32    2.11
  -6  -2  -3    2.09    2.09
  -6  -2  -4    3.73    3.32
  -6  -2  -4   -1.66    3.02
  -6  -2  -5   14.52    6.53
  -6  -2  -5   26.26   12.41
  -6  -2  -6    6.54    4.95
  -6  -2  -6   10.60    8.48
  -6  -2  -6    8.84    7.85
  -6  -2  -7   -2.50    3.84
  -6  -2  -7    2.87    7.50
  -6  -2  -8   12.54    8.80
  -6  -2  -8   24.39   17.28
  -6  -2  -9    7.48    7.72
  -6  -2  -9   20.07   15.92
  -6  -2 -10   -2.85    4.00
  -6  -2 -10    0.23    1.65
  -6  -2 -11   47.33   26.18
  -6  -2 -12    1.12    5.93
  -6  -2 -13   20.83   21.73
  -6  -3  20    0.09    4.71
  -6  -3  19    7.74    8.07
  -6  -3  18   -2.16    4.21
  -6  -3  17    3.63    3.94
   6   3 -17    0.01    2.31
  -6  -3  16   -0.19    1.23
   6   3 -16   -0.36    1.40
  -6  -3  15    0.02    3.05
   6   3 -15    6.01    6.27
  -6  -3  14    3.74    6.73
   6   3 -14    8.79    6.08
  -6  -3  13    0.02    6.24
   6   3 -13   -1.97    0.85
   6   3 -13    1.26    1.78
  -6  -3  12    0.74    2.74
   6   3 -12    5.33    4.16
   6   3 -12    4.78    2.78
  -6  -3  11    0.95    4.11
   6   3 -11   -3.36    3.28
   6   3 -11    1.70    1.23
  -6  -3  10    8.13    6.12
  -6  -3   9   25.30   12.75
  -6  -3   8    0.10    4.03
  -6  -3   7   20.69   10.62
  -6  -3   6   -0.19    3.44
  -6  -3   5   -7.06    6.25
  -6  -3   4   -8.37    6.67
  -6  -3   3   11.59    9.45
  -6  -3   2   19.36    5.06
  -6  -3   2   31.24   12.87
  -6  -3   1   16.80    5.10
  -6  -3   1   10.89    2.93
  -6  -3   1   21.28   10.91
  -6  -3   0   -3.83    2.75
  -6  -3   0    3.78    6.42
  -6  -3   0    0.45    1.10
  -6  -3  -1    2.91    2.27
  -6  -3  -1   -0.48    2.34
  -6  -3  -1   -1.71    2.39
  -6  -3  -2    2.21    2.71
  -6  -3  -2    0.32    3.36
  -6  -3  -2   -1.02    1.78
  -6  -3  -3   -2.69    2.53
  -6  -3  -3   -1.64    3.07
  -6  -3  -3    2.28    2.38
  -6  -3  -4   16.74    7.51
  -6  -3  -4   28.69   14.56
  -6  -3  -4   47.92   16.54
  -6  -3  -5    0.01    2.53
  -6  -3  -5   -3.41    7.90
  -6  -3  -5   -0.02    5.70
  -6  -3  -6   57.54   22.90
  -6  -3  -6   43.75   18.63
  -6  -3  -7   -2.95    4.45
  -6  -3  -7   -0.88    3.52
  -6  -3  -8    3.40    3.76
  -6  -3  -8    1.31    7.94
  -6  -3  -9   -4.26    6.12
  -6  -3  -9   -6.19    8.42
  -6  -3 -10    1.62    3.94
  -6  -3 -10   13.20   13.55
  -6  -3 -11   21.54   19.62
  -6  -3 -12  -18.48   16.12
  -6  -4  20   -0.02    4.13
  -6  -4  19   -7.81    8.19
  -6  -4  18   -1.42    3.48
  -6  -4  17    0.87    2.82
  -6  -4  16    6.58    7.33
   6   4 -16    5.16    4.85
  -6  -4  15    1.32    6.68
   6   4 -15   -4.71    4.08
  -6  -4  14    0.39    3.33
   6   4 -14    5.06    3.39
  -6  -4  13   -0.02    3.44
   6   4 -12    4.59    2.93
  -6  -4  12    0.65    4.01
   6   4 -11   -0.59    0.85
  -6  -4  11    0.04    3.15
  -6  -4  10    6.06    7.18
   6   4 -10    7.43    3.26
  -6  -4   9    3.74    1.09
   6   4  -9    2.45    1.36
  -6  -4   8    2.85    1.98
  -6  -4   7   25.67   11.66
  -6  -4   6    2.98    4.98
  -6  -4   5   -0.54    1.67
  -6  -4   4    3.29    2.85
  -6  -4   3    7.00    6.16
  -6  -4   2   12.77    9.17
  -6  -4   2   -0.29    1.68
  -6  -4   2   12.00    4.86
  -6  -4   1   20.13   11.34
  -6  -4   1    9.26    3.08
  -6  -4   1   13.87    5.42
  -6  -4   0    1.76    1.75
  -6  -4   0    0.70    1.26
  -6  -4   0   -0.67    0.94
  -6  -4  -1    1.77    2.20
  -6  -4  -1    2.42    2.96
  -6  -4  -1    0.25    1.17
  -6  -4  -2    0.50    1.11
  -6  -4  -2   -0.67    1.50
  -6  -4  -3   13.63    6.93
  -6  -4  -3   10.64    7.33
  -6  -4  -3   12.64    9.91
  -6  -4  -4    8.34    6.02
  -6  -4  -4   17.23    9.61
  -6  -4  -4   11.69   11.43
  -6  -4  -5   -6.28    6.59
  -6  -4  -5    0.02    3.28
  -6  -4  -6   38.42   19.94
  -6  -4  -6   21.76   14.81
  -6  -4  -7    6.18    7.27
  -6  -4  -7   -4.31    5.79
  -6  -4  -8    2.14    9.54
  -6  -4  -8    5.84    7.97
  -6  -4  -9    0.64    3.63
  -6  -4  -9    0.02    4.32
  -6  -4 -10  -10.32   11.74
  -6  -4 -11   -0.04   12.90
  -6  -5  19    0.05    4.57
  -6  -5  18  -11.25    9.99
  -6  -5  17   -5.33    6.91
  -6  -5  16   10.05    9.93
  -6  -5  15    0.07    4.99
  -6  -5  14    5.16    8.50
  -6  -5  13    4.70    6.49
  -6  -5  12    6.55    9.30
  -6  -5  11   -9.84    8.23
   6   5 -11    0.81    1.98
  -6  -5  10    6.91    6.86
   6   5 -10    7.68    3.98
   6   5  -9    2.11    2.38
  -6  -5   9   -6.71    6.36
   6   5  -8   16.01    6.62
  -6  -5   8    6.33    7.06
   6   5  -7   32.60    9.93
  -6  -5   7   13.95    8.05
   6   5  -6   -2.27    4.10
  -6  -5   6    2.78    2.66
   6   5  -5    2.70    2.63
  -6  -5   5    5.78    5.33
  -6  -5   4    1.59    1.39
  -6  -5   4   -2.24    1.14
  -6  -5   4    3.25    5.02
  -6  -5   3    5.39    2.39
  -6  -5   3   12.05    4.24
  -6  -5   2    2.46    1.49
  -6  -5   2    0.92    2.08
  -6  -5   2    1.19    1.10
  -6  -5   1    6.12    6.82
  -6  -5   1    6.06    3.36
  -6  -5   1    5.04    3.62
  -6  -5   0   -1.88    3.04
  -6  -5   0    1.22    2.47
  -6  -5   0   -6.18    3.76
  -6  -5  -1    3.33    3.16
  -6  -5  -1   -3.80    3.27
  -6  -5  -1   -1.97    3.16
  -6  -5  -2    9.09    8.05
  -6  -5  -2   -0.42    2.39
  -6  -5  -3    7.70    8.92
  -6  -5  -3    9.98    7.82
  -6  -5  -4   23.14   12.74
  -6  -5  -4   13.29    9.53
  -6  -5  -5   -9.51    8.01
  -6  -5  -5   -7.08    7.11
  -6  -5  -6    5.88    9.30
  -6  -5  -6   11.26   11.07
  -6  -5  -7  -14.12   10.71
  -6  -5  -7  -21.67   14.70
  -6  -5  -8   18.51   17.01
  -6  -5  -8   15.81   14.24
  -6  -5  -9   14.15   16.53
  -6  -5  -9    0.05    5.11
  -6  -5 -10   -6.97    9.82
  -6  -6  19    0.03    2.06
  -6  -6  18    0.05    6.01
  -6  -6  17   -9.65    9.47
  -6  -6  16    0.37    7.63
  -6  -6  15    3.41    9.30
  -6  -6  14    5.66    6.12
  -6  -6  13    0.02    6.29
  -6  -6  12    5.67    7.14
  -6  -6  11    4.95    6.17
  -6  -6  10   -0.02    0.96
   6   6  -9    1.63    0.94
  -6  -6   9    0.73    1.75
   6   6  -8    6.15    4.66
  -6  -6   8    4.47    6.39
  -6  -6   7    5.43    5.80
   6   6  -7    0.78    1.21
  -6  -6   7    1.45    1.07
  -6  -6   6    2.99    1.96
  -6  -6   6    0.04    1.82
   6   6  -6    2.56    3.30
  -6  -6   5    4.60    2.25
   6   6  -5    4.37    5.09
  -6  -6   5    4.09    5.61
   6   6  -4    0.25    2.06
  -6  -6   4    0.30    0.44
  -6  -6   4   -2.60    3.47
   6   6  -3   -4.28    4.93
  -6  -6   3   -0.45    3.50
  -6  -6   3   -2.56    2.12
  -6  -6   3   -3.92    3.23
  -6  -6   2    4.30    3.74
  -6  -6   2    0.37    3.28
  -6  -6   1   14.81    6.84
  -6  -6   1    8.22    7.04
  -6  -6   0    2.12    2.94
  -6  -6   0  -10.95    7.24
  -6  -6  -1   -0.32    2.60
  -6  -6  -1   -0.01    3.69
  -6  -6  -2   -1.45    2.78
  -6  -6  -2    1.25    2.64
  -6  -6  -3    1.35    4.83
  -6  -6  -3    7.48    7.58
  -6  -6  -4    3.46    8.49
  -6  -6  -4    1.40    2.67
  -6  -6  -5    4.82    8.92
  -6  -6  -5    0.10    1.68
  -6  -6  -6   12.14   12.47
  -6  -6  -6    2.60    4.85
  -6  -6  -7   11.83   10.06
  -6  -6  -7    0.70    4.97
  -6  -6  -8    3.39    9.86
  -6  -6  -8   35.83   22.03
  -6  -6  -9    0.06    4.40
  -6  -6  -9  -28.80   19.04
  -6  -7  18    0.03    4.88
  -6  -7  17    3.07    7.77
  -6  -7  16    0.08    5.78
  -6  -7  15    2.55    6.45
  -6  -7  14    0.96    4.22
  -6  -7  13    3.27    8.03
  -6  -7  12    2.39    6.91
  -6  -7  11    4.38    6.59
  -6  -7  10    1.27    7.12
  -6  -7   9    0.68    3.48
  -6  -7   8   -0.21    2.99
  -6  -7   7    4.39    4.54
  -6  -7   6   -1.21    2.42
  -6  -7   5   -2.25    3.24
  -6  -7   5    2.83    2.96
  -6  -7   4    0.63    1.02
  -6  -7   4    1.17    2.45
  -6  -7   3   -0.02    4.49
  -6  -7   3   -3.73    2.81
  -6  -7   3   -2.91    2.97
  -6  -7   2    3.09    3.82
  -6  -7   2    1.42    3.35
  -6  -7   1   13.64    7.28
  -6  -7   1   11.85    8.71
  -6  -7   0   -3.28    3.43
  -6  -7   0    4.72    6.88
  -6  -7  -1   11.11    7.24
  -6  -7  -1    6.18    7.83
  -6  -7  -2    0.65    1.70
  -6  -7  -2    6.59    7.16
  -6  -7  -3   -8.34    7.14
  -6  -7  -3   -0.02    4.32
  -6  -7  -4    2.78    6.87
  -6  -7  -4   -9.18    7.80
  -6  -7  -5   -0.02    3.53
  -6  -7  -5   -3.91    5.52
  -6  -7  -6    1.29    7.90
  -6  -7  -6   -1.13    3.30
  -6  -7  -7    0.08    6.94
  -6  -7  -7    0.53    2.81
  -6  -8  17   -2.29    4.80
  -6  -8  16    0.50    6.51
  -6  -8  15    0.60    0.79
  -6  -8  14    3.02    8.31
  -6  -8  13   -3.89    5.33
  -6  -8  12    0.31    4.43
  -6  -8  11    1.47    0.35
  -6  -8  10   -3.63    4.72
  -6  -8   9    0.30    3.53
  -6  -8   8   -7.67    6.32
  -6  -8   7    0.01    4.24
  -6  -8   6    1.83    0.44
  -6  -8   5   -2.41    5.24
  -6  -8   4    4.42    5.35
  -6  -8   3   -0.41    0.90
  -6  -8   3   -5.54    5.09
  -6  -8   2    9.12    6.62
  -6  -8   2    0.78    3.42
  -6  -8   1   15.55    8.53
  -6  -8   1   11.83    9.69
  -6  -8   0    0.01    2.43
  -6  -8   0   -9.00    6.90
  -6  -8  -1    6.72    7.23
  -6  -8  -1    1.49    6.08
  -6  -8  -2    0.43    1.52
  -6  -8  -2    1.99    4.17
  -6  -8  -3    0.98    3.67
  -6  -8  -3   -2.81    4.32
  -6  -8  -4   -9.24    8.25
  -6  -8  -4    0.92    4.11
  -6  -8  -5   -5.79    6.87
  -6  -8  -5    0.02    7.33
  -6  -8  -6  -19.13   13.22
  -6  -8  -6   -0.03    7.09
  -6  -9  16  -11.02   10.16
  -6  -9  15    3.45    7.16
  -6  -9  14   -3.47    5.23
  -6  -9  13  -10.23    8.76
  -6  -9  12   -5.08    6.04
  -6  -9  11    1.59    4.17
  -6  -9  10    0.58    4.48
  -6  -9   9   -2.12    3.42
  -6  -9   8    1.25    2.78
  -6  -9   7    0.12    3.76
  -6  -9   6   -5.27    5.11
  -6  -9   5    3.29    6.48
  -6  -9   4   -4.31    4.61
  -6  -9   3   -6.87    5.89
  -6  -9   3   -4.43    4.12
  -6  -9   2   -3.41    3.76
  -6  -9   2    3.42    2.79
  -6  -9   1    5.48    5.29
  -6  -9   1    4.00    4.63
  -6  -9   0   -4.78    4.74
  -6  -9   0   -5.76    5.78
  -6  -9  -1   -0.04    2.19
  -6  -9  -1   -6.52    6.37
  -6  -9  -2   -0.02    7.69
  -6  -9  -2   -7.17    6.96
  -6  -9  -3    5.23    8.57
  -6  -9  -3    0.38    4.59
  -6  -9  -4   -6.71    7.48
  -6  -9  -4   -1.81    3.85
  -6 -10  14    0.02    7.52
  -6 -10  13   -6.60    7.18
  -6 -10  12    0.31    1.10
  -6 -10  11    1.67    4.99
  -6 -10  10   -3.54    4.61
  -6 -10   9    1.02    5.09
  -6 -10   8   -8.54    6.82
  -6 -10   7   -7.63    6.36
  -6 -10   6    0.75    1.41
  -6 -10   5    2.13    3.36
  -6 -10   4   -0.01    4.21
  -6 -10   3    0.11    5.78
  -6 -10   2   -4.82    5.29
  -6 -10   1    0.02    3.68
  -6 -11  11    0.31    4.10
  -6 -11  10    0.09    0.92
  -6 -11   9   -4.55    5.24
  -6 -11   8   -2.20    3.59
  -6 -11   7   -4.50    5.12
  -6 -11   6    0.47    3.14
  -6 -11   5   -4.71    5.28
  -6 -11   4    0.62    1.94
  -6 -11   3    0.40    1.58
   7 -13  -2   -0.01    3.04
   7 -13  -1    0.01    2.53
   7 -13   0   -3.53    4.14
   7 -13   1   -0.01    4.66
   7 -13   2    0.01    2.08
   7 -13   3   -3.82    4.42
   7 -13   4    8.58    6.65
   7 -12  -6   -0.02    7.43
   7 -12  -5    0.04    0.27
   7 -12  -4   -0.01    1.46
   7 -12  -3   -2.68    3.56
   7 -12  -2    0.50    1.45
   7 -12  -1   -0.01    4.00
   7 -12   0    0.01    3.18
   7 -12   1    0.21    5.50
   7 -12   2   -0.01    4.00
   7 -12   3   -0.01    2.01
   7 -12   4   -0.01    2.85
   7 -12   5   -4.87    4.91
   7 -12   6    0.61    5.29
   7 -12   7   -0.03    4.63
   7 -11  -8   -5.95    6.06
   7 -11  -7    0.33    4.81
   7 -11  -6    0.01    0.56
   7 -11  -5    0.04    4.14
   7 -11  -4    0.64    1.66
   7 -11  -3    0.05    3.01
   7 -11  -2    0.01    2.32
   7 -11  -1    2.26    3.04
   7 -11   0   -1.07    2.10
   7 -11   1   -2.87    3.51
   7 -11   2   -4.65    4.54
   7 -11   3   -5.25    4.89
   7 -11   4   -0.01    3.38
   7 -11   5    1.44    5.67
   7 -11   6   -3.40    4.26
   7 -11   7   -3.79    4.59
   7 -11   8   -0.02    1.19
   7 -11   9    0.02    3.39
   7 -10  -9   -0.07    4.04
   7 -10  -8    0.84    2.06
   7 -10  -7   -9.66    6.62
  -7  10   7    0.20    3.65
   7 -10  -6    0.64    3.78
  -7  10   6   -6.74    7.31
   7 -10  -5   -1.88    2.69
  -7  10   5    0.02    7.59
   7 -10  -4    0.01    2.85
  -7  10   4    0.04    3.73
   7 -10  -3    3.38    5.69
  -7  10   3    7.67    9.36
   7 -10  -2    1.16    3.88
  -7  10   2    3.23    5.55
   7 -10  -1   -0.91    1.85
  -7  10   1    0.58    2.05
   7 -10   0    1.99    4.65
  -7  10   0    0.50   10.72
   7 -10   1    3.73    6.08
  -7  10  -1    0.02    2.33
   7 -10   2    0.01    1.34
   7 -10   3   -0.95    2.03
   7 -10   4   -2.10    3.05
   7 -10   5   10.57    7.28
   7 -10   6   -0.01    2.76
   7 -10   7    0.01    3.74
   7 -10   8    1.18    6.89
   7 -10   9    0.02    3.70
   7 -10  10    0.58    6.33
  -7   9  12    0.08    2.16
  -7   9  11    3.37    9.06
  -7   9  10    1.46    3.48
   7  -9  -9    0.10    2.54
  -7   9   9    0.06    7.39
  -7   9   8    0.04    4.23
   7  -9  -7   -1.13    2.08
  -7   9   7   -1.89    3.67
   7  -9  -6    0.76    1.83
  -7   9   6    0.02    5.35
   7  -9  -5    0.28    2.35
  -7   9   5    0.32    3.43
   7  -9  -4   -0.37    1.81
  -7   9   4  -11.07    8.44
   7  -9  -3    0.24    3.70
  -7   9   3    3.17    4.90
   7  -9  -2   -3.79    3.61
  -7   9   2    0.02    4.60
   7  -9  -1    1.11    1.48
  -7   9   1    5.35    8.28
   7  -9   0    0.58    1.66
  -7   9   0    0.02    0.32
   7  -9   1    0.36    4.31
  -7   9  -1    3.15    3.94
   7  -9   2   -3.47    3.73
  -7   9  -2    5.66    9.48
  -7   9  -3    4.29    8.51
   7  -9   3    4.27    5.91
  -7   9  -4    0.98    2.54
   7  -9   4  -10.72    7.09
  -7   9  -5   -0.02    8.60
   7  -9   5   -8.79    6.56
   7  -9   6   -6.24    5.45
   7  -9   7  -10.82    7.43
   7  -9   8   17.48    9.74
   7  -9   9   -0.06    2.38
   7  -9  10    0.02    0.62
   7  -9  11   -0.38    5.45
  -7   8  13    0.02    1.54
  -7   8  12    3.19    8.40
  -7   8  11   -1.09    2.91
   7  -8 -10   -4.93    4.93
  -7   8  10    0.02    4.36
   7  -8  -9   -0.16    2.13
  -7   8   9  -11.55    9.03
   7  -8  -8    6.48    5.92
  -7   8   8    2.90    6.32
   7  -8  -7    0.11    2.85
  -7   8   7   -2.86    4.33
   7  -8  -6    1.33    2.25
  -7   8   6    0.02    5.94
   7  -8  -5   -2.45    2.74
  -7   8   5   -5.03    5.57
   7  -8  -4    0.24    1.84
  -7   8   4   -7.58    6.73
   7  -8  -3    3.15    4.50
  -7   8   3    5.11    7.30
   7  -8  -2    2.46    4.07
  -7   8   2    1.86    5.67
   7  -8  -1   16.13    8.57
  -7   8   1    3.07    5.83
   7  -8   0    7.28    6.04
  -7   8   0    0.02    2.86
   7  -8   1    4.42    5.47
  -7   8  -1    1.07    5.13
   7  -8   2    1.73    3.77
  -7   8  -2    7.15    7.60
   7  -8   3    1.57    5.18
  -7   8  -3   -4.02    4.79
   7  -8   4  -11.01    6.95
  -7   8  -4   -6.48    6.13
   7  -8   5    2.01    5.25
  -7   8  -5    3.43    6.29
   7  -8   6   -0.51    1.57
  -7   8  -6    5.54    6.99
   7  -8   7   -0.70    1.88
  -7   8  -7   -4.38    5.09
   7  -8   8    0.40    5.73
  -7   8  -8   -7.24    6.51
   7  -8   9   -4.04    4.74
   7  -8  10   -0.15    3.45
   7  -8  11    1.27    2.80
   7  -8  12    0.02    4.23
  -7   7  14    0.02    3.51
  -7   7  13    0.79    6.37
  -7   7  12   -5.97    6.80
  -7   7  11    4.15    6.76
   7  -7 -10    0.06    1.91
  -7   7  10    1.97    5.13
   7  -7  -9    2.54    3.08
  -7   7   9   -1.55    3.23
   7  -7  -8    5.79    4.64
  -7   7   8    0.02    3.21
   7  -7  -7   -4.00    3.30
  -7   7   7   -3.95    4.92
   7  -7  -6   -0.44    0.74
  -7   7   6    0.71    2.04
   7  -7  -5    2.00    3.16
  -7   7   5    4.75    5.18
   7  -7  -4    2.02    3.68
  -7   7   4    0.27    2.34
   7  -7  -3    2.29    3.53
  -7   7   3    6.22    5.76
   7  -7  -2    5.66    4.44
  -7   7   2   -0.01    1.06
   7  -7  -1    4.40    4.87
  -7   7   1   -4.58    4.85
   7  -7   0    1.57    2.21
  -7   7   0    7.32    6.09
   7  -7   1   -1.77    4.36
  -7   7  -1    0.01    4.27
   7  -7   2    0.54    0.92
  -7   7  -2    2.54    5.88
   7  -7   3   13.54    8.29
  -7   7  -3   11.44    9.09
   7  -7   4   -0.53    2.63
  -7   7  -4    0.01    4.33
   7  -7   5    3.89    6.08
  -7   7  -5   -0.01    3.48
   7  -7   6   -3.89    4.22
  -7   7  -6    4.86    5.86
   7  -7   7   -2.79    3.65
  -7   7  -7    0.28    1.65
   7  -7   8    3.01    7.75
  -7   7  -8    2.60    2.98
   7  -7   9    3.50    6.82
   7  -7  10    1.46    6.18
   7  -7  11    0.02    2.79
   7  -7  12   -7.66    6.99
  -7   6  15    7.91    8.22
  -7   6  14    0.31    2.40
  -7   6  13    0.47    4.57
  -7   6  12    0.10    5.11
  -7   6  11    0.02    7.65
   7  -6 -10   -1.72    2.24
  -7   6  10   -2.12    3.72
  -7   6   9    4.89    6.54
   7  -6  -8   -0.29    1.27
  -7   6   8    2.07    4.14
   7  -6  -7    2.54    3.28
  -7   6   7   -7.02    6.27
   7  -6  -6    1.87    3.24
  -7   6   6    0.45    1.86
   7  -6  -5    5.34    4.38
  -7   6   5    1.35    0.27
   7  -6  -4    9.27    5.54
  -7   6   4    9.67    8.12
   7  -6  -3   15.06    7.54
  -7   6   3    1.46    4.03
   7  -6  -2   14.46    6.79
  -7   6   2    6.07    7.69
   7  -6  -1   16.20    7.72
  -7   6   1    4.09    4.38
   7  -6   0   -3.02    3.18
  -7   6   0    1.36    4.13
   7  -6   1    1.68    2.26
  -7   6  -1    0.01    4.20
   7  -6   2   -5.00    4.12
  -7   6  -2   -6.06    5.28
   7  -6   3   -0.36    3.69
  -7   6  -3   -0.91    2.03
   7  -6   4   -7.80    5.45
  -7   6  -4   -5.03    4.76
   7  -6   5   15.89    9.63
  -7   6  -5   16.22    9.52
   7  -6   6   -5.91    5.06
  -7   6  -6   -6.47    5.54
  -7   6  -7    4.36    6.12
   7  -6   7    2.18    4.73
  -7   6  -8    2.37    4.01
   7  -6   8    5.02    7.77
   7  -6   9    0.01    3.55
   7  -6  10    9.16   10.45
   7  -6  11    3.26    9.27
   7  -6  12    0.39    3.44
  -7   5  16    0.02    4.29
  -7   5  15    0.58    6.90
  -7   5  14    0.56    6.20
  -7   5  13    3.06    5.59
  -7   5  12    3.66    7.21
  -7   5  11    7.83    7.61
  -7   5  10    4.51    5.86
   7  -5 -10   -2.44    2.26
   7  -5  -9    8.09    4.53
  -7   5   9    3.25    6.46
   7  -5  -8    0.16    0.90
  -7   5   8    0.02    2.34
   7  -5  -7    1.27    2.88
  -7   5   7    4.61    6.23
  -7   5   6   26.29   11.74
   7  -5  -6   21.85    7.60
  -7   5   5    2.09    5.08
   7  -5  -5   11.84    6.55
  -7   5   4    9.15    7.98
   7  -5  -4   15.07    6.78
  -7   5   3    1.49    4.54
  -7   5   3   -0.31    2.59
  -7   5   2   -6.72    5.52
   7  -5  -2    6.39    4.83
  -7   5   2    2.94    2.97
   7  -5  -1    3.91    3.73
  -7   5   1    0.07    1.52
  -7   5   1    3.70    6.32
   7  -5   0    6.98    4.40
  -7   5   0    4.55    3.11
  -7   5   0    8.19    7.01
   7  -5   1    3.18    3.90
  -7   5  -1    0.59    0.99
  -7   5  -1    0.71    1.74
   7  -5   2   -6.04    4.21
  -7   5  -2    0.96    2.81
  -7   5  -2    0.01    3.13
  -7   5  -3    1.48    4.06
   7  -5   3   -5.50    4.21
   7  -5   4   -0.32    1.72
  -7   5  -4    2.23    5.32
   7  -5   5    9.07    6.23
  -7   5  -5    9.43    7.40
   7  -5   6    4.49    5.21
  -7   5  -6    4.88    5.54
   7  -5   7    4.05    6.18
  -7   5  -7   13.82    8.66
   7  -5   8    0.01    2.87
  -7   5  -8    2.36    3.62
   7  -5   9    0.01    3.09
  -7   5  -9    3.62    4.96
   7  -5  10   -1.01    2.28
   7  -5  11   -0.02    2.35
   7  -5  12    9.08    7.33
  -7   4  17  -11.29    9.84
  -7   4  16   -0.02    1.33
  -7   4  15    5.37   10.06
  -7   4  14   -3.85    5.29
  -7   4  13    2.99    6.84
  -7   4  12   -9.94    8.12
  -7   4  11    6.25    7.77
  -7   4  10   -4.20    5.04
   7  -4  -9   -1.61    1.64
  -7   4   9    2.07    5.11
  -7   4   8    1.50    2.79
   7  -4  -8   -3.58    2.44
   7  -4  -7    5.68    3.75
   7  -4  -7   21.20    6.47
  -7   4   7   20.77   10.46
   7  -4  -6    0.00    1.09
  -7   4   6   -4.81    4.85
   7  -4  -5    0.49    1.96
  -7   4   5    0.30    2.09
   7  -4  -4    9.92    4.20
  -7   4   4    3.12    4.53
   7  -4  -3    6.01    3.89
  -7   4   3   -6.42    5.35
   7  -4  -2    8.15    4.33
  -7   4   2    0.30    0.88
  -7   4   1   -1.15    1.06
   7  -4  -1    3.35    2.93
  -7   4   1   -0.08    2.31
  -7   4   0    1.36    1.81
  -7   4   0    0.94    1.98
   7  -4   1   -0.32    0.99
  -7   4  -1   -4.86    4.47
   7  -4   2   -7.92    4.44
  -7   4  -2   -2.90    3.39
   7  -4   3    1.22    1.86
  -7   4  -3    0.19    3.57
   7  -4   4   -2.78    2.89
  -7   4  -4    4.27    4.00
   7  -4   5   12.45    7.50
  -7   4  -5    5.84    7.97
  -7   4  -5    6.85    6.47
  -7   4  -6    6.21    3.81
   7  -4   6    5.13    5.63
  -7   4  -7   11.44    6.74
   7  -4   7    7.21    6.70
  -7   4  -8   -1.48    2.45
   7  -4   8   -5.29    4.71
  -7   4  -9    0.75    2.11
   7  -4   9    0.32    5.31
  -7   4 -10   -0.26    5.89
   7  -4  10    6.99    9.68
  -7   4 -11    3.65    5.84
   7  -4  11    0.54    3.95
  -7   4 -12    6.49   10.44
   7  -4  12    0.05    3.99
  -7   3  17    1.49    5.35
  -7   3  16   14.65   10.71
  -7   3  15    0.02    3.42
  -7   3  14    6.03    8.80
  -7   3  13    1.95    4.62
  -7   3  12    1.72    7.12
  -7   3  11    1.21    0.55
  -7   3  10    8.99    8.47
   7  -3 -10    0.01    0.88
  -7   3   9    1.87    4.69
   7  -3  -9    0.00    0.26
   7  -3  -8    0.00    0.51
   7  -3  -8   -3.40    1.66
  -7   3   7    3.33    4.60
  -7   3   6    0.17    1.85
  -7   3   5   -5.79    5.48
  -7   3   4   -2.34    3.41
  -7   3   3    2.40    4.68
   7  -3  -3    0.08    0.13
  -7   3   2   11.55    7.16
   7  -3  -2   15.25    3.48
  -7   3   1    2.06    4.20
   7  -3  -1    3.20    2.48
  -7   3   0   14.61    9.06
  -7   3   0    7.00    2.47
   7  -3   0    7.20    3.37
  -7   3   0   11.20    4.50
  -7   3  -1    0.01    4.17
  -7   3  -1   -0.14    0.56
   7  -3   1    2.08    2.74
  -7   3  -1    1.27    2.82
  -7   3  -2    5.12    5.98
  -7   3  -2   -0.44    1.28
   7  -3   2   -4.36    3.02
  -7   3  -2    1.37    1.79
  -7   3  -3    0.01    1.06
   7  -3   3   -1.17    1.67
  -7   3  -3    0.98    0.76
  -7   3  -4    1.75    4.69
   7  -3   4    0.95    1.67
  -7   3  -4    3.64    5.04
  -7   3  -4    2.54    0.72
  -7   3  -5    4.94    6.16
   7  -3   5   10.10    5.88
  -7   3  -6    5.61    4.49
   7  -3   6    8.67    6.72
  -7   3  -6   16.54   10.74
  -7   3  -7    0.11    3.47
   7  -3   7    4.99    6.29
  -7   3  -7    6.05    6.03
  -7   3  -8   -2.74    3.19
   7  -3   8    1.10    3.77
  -7   3  -8   -8.38    8.05
  -7   3  -9    1.87    2.63
   7  -3   9    0.01    2.43
   7  -3  10   -0.01    2.77
  -7   3 -10   -3.19    8.27
   7  -3  11    1.88    7.15
  -7   3 -11   -2.83    5.55
  -7   3 -12  -16.06   13.82
  -7   2  17    2.30    7.82
  -7   2  16   -6.46    7.03
  -7   2  15   -4.32    5.59
  -7   2  14    6.42    9.33
  -7   2  13   -4.44    5.32
  -7   2  12    6.04    9.02
  -7   2  11    0.02    3.93
  -7   2  10    6.89    7.85
  -7   2   9    4.45    7.68
  -7   2   8    0.08    2.01
  -7   2   7    0.03    3.05
  -7   2   6    0.21    1.11
  -7   2   5   -3.92    4.71
  -7   2   4    2.44    4.31
  -7   2   3    1.38    2.22
  -7   2   2    7.38    6.08
  -7   2   1   14.74    9.48
  -7   2   0   32.22   13.02
  -7   2  -1   -2.00    2.06
  -7   2  -1   -9.12    4.42
  -7   2  -2   13.93    9.01
  -7   2  -2   12.91    7.45
  -7   2  -3    0.01    4.57
  -7   2  -3    0.12    1.80
  -7   2  -3   -3.86    3.70
  -7   2  -4   -5.15    5.15
  -7   2  -4    0.43    3.01
  -7   2  -5    6.62    6.78
  -7   2  -5   -5.95    5.24
  -7   2  -6   14.83   11.17
  -7   2  -6    0.14    4.02
  -7   2  -7    8.37    8.65
  -7   2  -7    2.75    2.18
  -7   2  -8   13.74   11.92
  -7   2  -8    4.20    4.92
  -7   2  -9    2.02    5.50
  -7   2 -10  -16.53   12.98
  -7   2 -11    8.80    8.72
  -7   2 -12  -17.30   14.32
  -7   1  18    0.02    8.16
  -7   1  17    0.02    2.27
  -7   1  16   -0.02    4.91
  -7   1  15   -5.36    6.19
  -7   1  14    2.74    7.42
  -7   1  13    0.15    2.40
  -7   1  12    1.57    4.85
  -7   1  11    6.68    8.51
  -7   1  10    5.23    6.74
  -7   1   9    5.05    5.84
  -7   1   8   -9.07    7.71
  -7   1   7    6.72    6.45
  -7   1   6    3.06    5.39
  -7   1   5   10.63    7.82
  -7   1   4    4.75    4.96
  -7   1   3    4.47    5.86
  -7   1   2    7.38    7.85
  -7   1   1   11.46    8.23
  -7   1   0   14.24    8.61
  -7   1  -1    1.43    1.64
  -7   1  -1    4.83    6.24
  -7   1  -2   27.61    9.97
  -7   1  -2   31.05   13.55
  -7   1  -3   -6.13    5.22
  -7   1  -3   -4.18    4.63
  -7   1  -4    2.30    2.78
  -7   1  -4    0.04    1.06
  -7   1  -5   12.20    9.68
  -7   1  -5   10.01    7.95
  -7   1  -6    6.50    7.58
  -7   1  -6    2.39    4.81
  -7   1  -7   12.66   12.14
  -7   1  -7    1.09    1.90
  -7   1  -8    3.16    6.59
  -7   1  -8    6.41    5.86
  -7   1  -9    0.10    5.89
  -7   1 -10   -0.44   10.93
  -7   1 -11   12.81   12.04
  -7   0  18    1.13    5.33
  -7   0  17   -4.73    6.05
  -7   0  16   -2.74    4.61
  -7   0  15   -7.69    7.78
  -7   0  14    3.39    9.85
  -7   0  13    0.02    4.42
  -7   0  12    3.83    7.87
  -7   0  11    2.53    5.76
  -7   0  10    2.13    3.88
  -7   0   9    0.76    2.29
  -7   0   8   -5.81    6.27
  -7   0   7   35.90   14.10
  -7   0   6   -1.34    2.92
  -7   0   5   15.18    9.56
  -7   0   4    4.99    7.52
  -7   0   3   -7.21    6.66
  -7   0   2    7.67    8.68
  -7   0   1   21.96   13.02
  -7   0   0   14.23   11.39
  -7   0  -1   12.61    4.09
  -7   0  -1    8.39    6.84
  -7   0  -2    4.22    4.88
  -7   0  -2    5.01    4.80
  -7   0  -3    1.99    4.64
  -7   0  -3   -9.00    7.25
  -7   0  -4    1.51    3.43
  -7   0  -4   -4.85    5.31
  -7   0  -5    8.00   11.42
  -7   0  -5    8.35    8.37
  -7   0  -6   -1.87    3.90
  -7   0  -6    6.57    6.53
  -7   0  -7    1.59    2.52
  -7   0  -7    3.33    4.51
  -7   0  -8    4.58    9.17
  -7   0  -8    5.23    6.75
  -7   0  -9    3.30    9.26
  -7   0 -10  -17.15   13.83
  -7   0 -11   -7.63    9.58
  -7  -1  18    0.62    2.30
  -7  -1  17    3.83    9.02
  -7  -1  16    3.87    9.11
  -7  -1  15  -12.33   10.36
  -7  -1  14   -7.92    8.24
  -7  -1  13   -5.95    6.90
  -7  -1  12    3.81    9.00
  -7  -1  11    5.07    8.62
  -7  -1  10    0.02    1.44
  -7  -1   9   14.74   12.09
  -7  -1   8   -8.25    7.61
  -7  -1   7   15.21   10.51
  -7  -1   6   13.85    7.19
  -7  -1   5   21.20   12.20
  -7  -1   4    1.05    4.60
  -7  -1   3   -8.35    7.35
  -7  -1   2    0.31    4.00
  -7  -1   1    4.65    5.52
  -7  -1   0   -3.05    1.49
  -7  -1   0    1.50    6.13
  -7  -1  -1    8.59    3.39
  -7  -1  -1   16.85   10.50
  -7  -1  -2   -2.85    2.56
  -7  -1  -2   -5.20    5.97
  -7  -1  -3    6.94    6.74
  -7  -1  -3   -3.98    5.24
  -7  -1  -4    4.09    4.67
  -7  -1  -4   10.24   12.61
  -7  -1  -5    0.87    2.71
  -7  -1  -5    4.48    8.41
  -7  -1  -6    0.66    3.18
  -7  -1  -6    0.93    3.14
  -7  -1  -7    5.37    1.82
  -7  -1  -7    4.02    5.13
  -7  -1  -8   10.93   15.24
  -7  -1  -8    7.83    8.23
  -7  -1  -9  -18.46   14.97
  -7  -1 -10  -13.81   13.49
  -7  -2  18   -1.81    4.20
  -7  -2  17   -0.03    9.29
  -7  -2  16    1.21    6.37
  -7  -2  15    1.00    3.92
  -7  -2  14    7.62   11.17
  -7  -2  13    1.93    4.23
  -7  -2  12    0.49    4.85
  -7  -2  11    0.02    4.11
  -7  -2  10    9.24    9.43
  -7  -2   9   -6.14    6.79
  -7  -2   8   -1.92    3.72
  -7  -2   7   -7.28    7.16
  -7  -2   6   24.62   14.97
  -7  -2   5   31.79   14.23
  -7  -2   4   -0.21    4.24
  -7  -2   3    3.55    8.01
  -7  -2   2    4.42    4.07
  -7  -2   1   -9.97    8.22
  -7  -2   0   -0.02    3.47
  -7  -2  -1    0.20    0.57
  -7  -2  -1   -0.02    5.41
  -7  -2  -2   -0.25    0.80
  -7  -2  -2   -7.33    7.17
  -7  -2  -3    0.79    0.87
  -7  -2  -3    3.31    6.18
  -7  -2  -4    6.22    6.63
  -7  -2  -4   -0.02    2.81
  -7  -2  -5   -8.03    7.31
  -7  -2  -5    0.04    3.97
  -7  -2  -6   27.36   16.73
  -7  -2  -6   11.49   10.38
  -7  -2  -7  -18.83   13.76
  -7  -2  -7    6.76    9.61
  -7  -2  -8   14.28   13.16
  -7  -2  -8   17.00   12.79
  -7  -3  18   -8.59    9.34
  -7  -3  17    0.29    8.13
  -7  -3  16    2.98    9.82
  -7  -3  15    1.06    9.15
  -7  -3  14  -12.21   10.41
  -7  -3  13    2.16    6.14
  -7  -3  12   14.90   12.99
  -7  -3  11    0.02    4.00
  -7  -3  10    3.36    1.79
  -7  -3   9   -2.94    4.75
  -7  -3   8    0.16    6.80
  -7  -3   7    3.10    5.71
  -7  -3   6   15.61   11.21
  -7  -3   5   30.86   15.45
  -7  -3   4   -0.87    2.39
  -7  -3   3    1.06    5.86
  -7  -3   2   -6.54    6.52
  -7  -3   1   -5.58    6.06
  -7  -3   0   -9.64    8.09
  -7  -3  -1   -2.66    4.32
  -7  -3  -2    2.84    7.41
  -7  -3  -3   13.85   12.54
  -7  -3  -4  -11.83    9.69
  -7  -3  -5    4.01    9.30
  -7  -3  -6   12.67   12.73
  -7  -3  -7   -5.82    7.12
  -7  -3  -8   21.18   15.65
  -7  -4  17    0.90    2.00
  -7  -4  16   -0.03    4.46
  -7  -4  15    0.45    4.40
  -7  -4  14   -5.52    7.16
  -7  -4  13  -13.26   10.86
  -7  -4  12    8.20   10.53
  -7  -4  11    0.12    4.71
  -7  -4  10    2.03    6.90
  -7  -4   9    6.85    8.90
  -7  -4   8   -8.07    7.55
  -7  -4   7   -5.42    6.04
  -7  -4   6    8.46    9.94
  -7  -4   5   15.88   11.19
  -7  -4   4    0.02    5.47
  -7  -4   3    6.43    7.34
  -7  -4   2   -9.65    7.75
  -7  -4   1   -6.59    6.44
  -7  -4   0    5.12    7.76
  -7  -4  -1    0.02    1.01
  -7  -4  -2   -5.33    6.15
  -7  -4  -3    8.49   10.82
  -7  -4  -4   12.33   13.39
  -7  -4  -5    1.74    3.65
  -7  -4  -6    1.49    6.21
  -7  -4  -7   -2.28    4.67
  -7  -4  -8    3.71    6.08
  -7  -5  17   10.02   10.25
  -7  -5  16   -2.32    4.87
  -7  -5  15   -5.49    7.33
  -7  -5  14    0.03    6.11
  -7  -5  13    5.06    7.09
  -7  -5  12    4.03    7.69
  -7  -5  11    0.13    4.74
  -7  -5  10   14.40   11.04
  -7  -5   9    3.04    6.60
  -7  -5   8    0.02    2.42
  -7  -5   7   -0.76    2.21
  -7  -5   6    3.62    3.02
  -7  -5   5    2.48    5.35
  -7  -5   4    2.53    3.34
  -7  -5   3   -4.26    5.04
  -7  -5   2    1.49    2.83
  -7  -5   1    0.02    1.32
  -7  -5   0    1.37    4.78
  -7  -5  -1    0.08    1.09
  -7  -5  -2   -9.62    8.46
  -7  -5  -3    0.92    4.16
  -7  -5  -4    3.87    9.77
  -7  -5  -5    0.03    5.27
  -7  -5  -6   -5.87    7.65
  -7  -6  16   -5.03    7.20
  -7  -6  15    0.03    7.28
  -7  -6  14   -1.05    3.19
  -7  -6  13    2.03    2.38
  -7  -6  12   -0.02    5.93
  -7  -6  11    7.96   10.33
  -7  -6  10   -0.38    1.65
  -7  -6   9   -4.15    5.29
  -7  -6   8   -1.90    3.49
  -7  -6   7  -12.75    8.83
  -7  -6   6   -5.27    5.59
  -7  -6   5   -0.02    3.43
  -7  -6   4    5.11    7.66
  -7  -6   3   -7.17    6.59
  -7  -6   2    1.96    4.92
  -7  -6   1    2.09    6.41
  -7  -6   0    5.90    8.33
  -7  -6  -1    5.60    9.24
  -7  -6  -2    0.70    4.41
  -7  -6  -3    5.86   10.26
  -7  -6  -4    4.13    6.06
  -7  -6  -5    0.77    2.75
  -7  -7  15   -9.41    9.74
  -7  -7  14   10.33   13.35
  -7  -7  13    0.51    2.07
  -7  -7  12    1.47    5.94
  -7  -7  11   -6.55    6.95
  -7  -7  10    4.62    4.17
  -7  -7   9    0.16    2.78
  -7  -7   8   -0.02    3.19
  -7  -7   7    3.75    7.12
  -7  -7   6    0.02    0.90
  -7  -7   5    1.31    2.63
  -7  -7   4    1.25    3.90
  -7  -7   3   -5.54    5.78
  -7  -7   2   -2.16    3.62
  -7  -7   1    3.42    5.37
  -7  -7   0    0.53    3.26
  -7  -7  -1    1.37    4.45
  -7  -7  -2   -7.79    7.61
  -7  -7  -3   -6.26    7.12
  -7  -8  14   -2.58    4.80
  -7  -8  13   -3.80    5.65
  -7  -8  12   -7.28    7.45
  -7  -8  11    2.09    5.37
  -7  -8  10    5.97    7.68
  -7  -8   9    5.73    7.18
  -7  -8   8   -5.45    5.90
  -7  -8   7   -0.09    1.14
  -7  -8   6    2.93    7.14
  -7  -8   5   -3.70    4.67
  -7  -8   4   -0.85    2.21
  -7  -8   3    0.02    4.71
  -7  -8   2    0.02    3.11
  -7  -8   1    5.50    9.11
  -7  -8   0    0.41    2.71
  -7  -8  -1    4.08    5.36
  -7  -9  11    0.04    4.25
  -7  -9  10    0.34    5.61
  -7  -9   9    0.76    2.75
  -7  -9   8   -2.05    3.63
  -7  -9   7    0.19    1.07
  -7  -9   6   -2.97    4.20
  -7  -9   5    0.80    3.10
  -7  -9   4    0.02    4.40
  -7  -9   3    0.50    3.46
   8 -11  -2    0.18    1.72
   8 -11  -1    0.07    4.32
   8 -11   0    0.01    3.27
   8 -11   1    0.02    2.23
   8 -11   2   -3.59    3.95
  -8  10   6    3.14    7.26
  -8  10   5   -1.00    2.65
  -8  10   4   -4.57    5.60
  -8  10   3   -2.63    4.21
  -8  10   2    8.40    9.97
   8 -10  -2   -0.01    2.69
  -8  10   1    0.86    2.86
   8 -10  -1    0.01    1.03
  -8  10   0    0.18    5.50
   8 -10   0    5.83    6.72
  -8  10  -1   -1.10    2.73
   8 -10   1    0.57    3.31
  -8  10  -2    0.13    0.96
   8 -10   2    0.02    1.88
  -8  10  -3    3.36    4.88
   8 -10   3   -2.90    3.75
   8 -10   4    0.01    1.51
   8 -10   5    0.21    6.19
  -8   9   8   -0.23    1.28
  -8   9   7   -9.37    7.96
  -8   9   6  -16.88   10.63
  -8   9   5    6.46    7.65
  -8   9   4    1.76    4.55
  -8   9   3    2.07    7.00
  -8   9   2    0.53    4.44
   8  -9  -2    0.49    2.94
  -8   9   1    6.65    9.19
   8  -9  -1    1.27    2.16
  -8   9   0    0.66    4.44
   8  -9   0    1.22    3.55
  -8   9  -1   -3.82    4.82
   8  -9   1   -8.59    6.03
  -8   9  -2   -6.27    6.14
   8  -9   2    2.44    5.75
  -8   9  -3   -6.95    6.53
   8  -9   3   -4.75    4.51
  -8   9  -4   -5.41    5.82
   8  -9   4   -6.10    5.29
  -8   9  -5   -6.64    6.56
   8  -9   5   -0.01    2.75
  -8   9  -6    0.75    2.24
   8  -9   6    0.04    3.02
  -8   8  10   -1.29    3.09
  -8   8   9    0.08    2.95
  -8   8   8   -3.53    4.94
  -8   8   7   -5.39    5.97
  -8   8   6    3.18    7.27
  -8   8   5  -16.96   10.29
  -8   8   4    3.29    5.72
  -8   8   3    2.29    4.48
  -8   8   2    1.72    5.20
  -8   8   1    0.41    2.35
   8  -8  -1    0.01    1.83
  -8   8   0   -6.56    6.16
   8  -8   0    1.56    4.29
  -8   8  -1    0.05    2.26
   8  -8   1    0.03    1.28
  -8   8  -2   -9.21    7.29
   8  -8   2    1.02    3.86
  -8   8  -3   -7.27    6.47
   8  -8   3   -0.05    3.64
  -8   8  -4   -0.02    8.09
   8  -8   4    0.47    4.05
  -8   8  -5    7.07    8.76
   8  -8   5    0.01    1.60
  -8   8  -6   -9.75    7.53
   8  -8   6    0.25    1.41
   8  -8   7    0.65    5.25
  -8   7  11    2.46    6.00
  -8   7  10    0.02    1.00
  -8   7   9    1.06    2.70
  -8   7   8    2.73    6.73
  -8   7   7    7.08    9.42
  -8   7   6    6.80    9.39
  -8   7   5    0.18    3.01
  -8   7   4    3.07    7.73
  -8   7   3    2.17    6.46
  -8   7   2    4.91    6.97
  -8   7   1   -5.10    5.27
   8  -7  -1   -2.72    2.99
  -8   7   0    0.01    5.27
   8  -7   0    0.80    2.33
  -8   7  -1    0.12    2.10
   8  -7   1   -1.08    1.98
  -8   7  -2   -2.51    3.65
   8  -7   2   -5.54    4.59
  -8   7  -3   -5.07    5.22
   8  -7   3    0.67    3.61
  -8   7  -4   -4.95    5.18
   8  -7   4    0.01    2.31
  -8   7  -5   -2.85    3.97
   8  -7   5   -6.65    5.47
  -8   7  -6    0.06    2.68
   8  -7   6   -6.49    5.56
  -8   7  -7    5.40    6.86
   8  -7   7    0.56    4.85
   8  -7   8    0.27    3.80
  -8   6  12    3.72    8.91
  -8   6  11   -3.53    5.06
  -8   6  10    0.86    4.85
  -8   6   9    0.02    1.14
  -8   6   8    0.02    2.51
  -8   6   7    1.32    4.81
  -8   6   6   -5.27    5.58
  -8   6   5   -4.49    5.11
  -8   6   4    1.48    3.75
  -8   6   3   -0.02    1.79
  -8   6   2   -1.67    3.00
  -8   6   1    0.51    1.90
  -8   6   0    2.48    4.37
  -8   6  -1    0.42    4.86
   8  -6   1    0.74    1.35
  -8   6  -2    2.50    4.77
   8  -6   2    0.07    2.88
   8  -6   3    1.10    3.74
  -8   6  -3    2.38    3.45
   8  -6   4   -2.89    3.33
  -8   6  -4   -0.92    2.16
   8  -6   5   -5.23    4.69
  -8   6  -5   -7.14    5.97
   8  -6   6    0.82    4.92
  -8   6  -6   -3.90    4.48
   8  -6   7    2.03    6.39
  -8   6  -7    2.87    5.59
   8  -6   8   -0.84    2.03
  -8   5  13    3.52    6.67
  -8   5  12    2.02    6.70
  -8   5  11    2.15    7.15
  -8   5  10    0.02    3.20
  -8   5   9    1.13    4.88
  -8   5   8   -2.16    3.73
  -8   5   7    1.37    1.27
  -8   5   6    5.65    6.30
  -8   5   5    0.02    5.44
  -8   5   4   -3.13    4.17
  -8   5   3   -5.42    5.40
  -8   5   2    0.09    0.67
  -8   5   1   -1.93    3.14
  -8   5   0   13.41    9.87
  -8   5  -1    1.02    0.52
  -8   5  -2    0.01    3.57
   8  -5   3   -2.55    2.82
  -8   5  -3    0.01    4.25
   8  -5   4    0.16    1.97
  -8   5  -4    1.42    5.12
   8  -5   5    0.11    2.47
  -8   5  -5   -5.00    4.97
   8  -5   6    0.40    3.37
  -8   5  -6   -2.26    3.34
   8  -5   7   -0.01    3.50
  -8   5  -7    5.67    6.34
   8  -5   8    0.01    0.94
   8  -5   9    1.88    5.08
  -8   4  14    0.66    8.09
  -8   4  13    0.02    3.72
  -8   4  12    1.61    3.49
  -8   4  11    0.02    2.69
  -8   4  10  -10.14    8.35
  -8   4   9    0.04    2.31
  -8   4   8   -3.33    4.58
  -8   4   7    6.19    7.58
  -8   4   6  -10.55    7.80
  -8   4   5    0.03    2.44
  -8   4   4    0.33    2.08
  -8   4   3    2.22    3.45
  -8   4   2    0.01    2.44
  -8   4   1    0.01    3.12
  -8   4   0    7.83    7.89
  -8   4  -1    3.21    3.97
  -8   4  -2    0.97    2.88
  -8   4  -3    0.40    2.71
  -8   4  -4    1.72    4.86
  -8   4  -5   -0.01    1.40
  -8   4  -6   -1.36    2.53
  -8   4  -7    0.34    3.87
  -8   3  14    0.22    6.99
  -8   3  13  -10.19    8.90
  -8   3  12   -9.19    8.26
  -8   3  11    1.88    6.85
  -8   3  10    1.06    3.95
  -8   3   9    4.02    6.74
  -8   3   8    0.02    5.09
  -8   3   7    5.78    7.36
  -8   3   6    0.02    3.60
  -8   3   5    1.34    6.66
  -8   3   4   -2.04    3.54
  -8   3   3    2.70    6.45
  -8   3   2    0.02    2.40
  -8   3   1    4.81    7.21
  -8   3   0    8.57    8.81
  -8   3  -1   -1.79    3.20
  -8   3  -2   11.23    9.41
  -8   3  -3    0.01    2.03
  -8   3  -4    0.01    2.70
  -8   3  -5    2.44    4.28
  -8   3  -6    2.24    3.28
  -8   3  -7    0.05    3.36
  -8   2  15    2.28    7.83
  -8   2  14    0.18    1.19
  -8   2  13   -5.33    6.35
  -8   2  12    1.95    6.59
  -8   2  11    5.45    9.89
  -8   2  10    2.81    7.76
  -8   2   9    0.12    2.67
  -8   2   8    3.95    7.01
  -8   2   7    4.87    7.15
  -8   2   6   -0.06    0.65
  -8   2   5    6.47    8.97
  -8   2   4    0.11    2.39
  -8   2   3    4.16    6.98
  -8   2   2    0.02    3.29
  -8   2   1   -5.98    6.25
  -8   2   0    2.46    5.58
  -8   2  -1    0.43    5.14
  -8   2  -2    0.67    4.03
  -8   2  -3    4.00    7.68
  -8   2  -4    6.68    9.16
  -8   2  -5    0.02    4.56
  -8   2  -6   -5.75    5.75
  -8   2  -7    6.16    6.48
  -8   1  15   -2.72    4.82
  -8   1  14    8.05   11.49
  -8   1  13   -1.93    4.04
  -8   1  12   -8.64    8.51
  -8   1  11    6.14   10.30
  -8   1  10    6.09    7.63
  -8   1   9    1.08    8.48
  -8   1   8    0.04    7.30
  -8   1   7    0.92    3.01
  -8   1   6    7.35    9.15
  -8   1   5    5.37    9.66
  -8   1   4    4.21    8.31
  -8   1   3    0.02    1.30
  -8   1   2   -3.37    4.88
  -8   1   1   -4.77    5.76
  -8   1   0   -1.87    3.62
  -8   1  -1    3.38    6.72
  -8   1  -2   -1.50    3.19
  -8   1  -3    1.77    7.14
  -8   1  -4    0.11    2.66
  -8   1  -5    0.67    3.47
  -8   1  -6    2.37    3.86
  -8   1  -7    3.24    4.52
  -8   0  15    0.05    5.51
  -8   0  14    4.46    8.73
  -8   0  13    0.68    7.97
  -8   0  12   -8.11    8.69
  -8   0  11    6.17    6.26
  -8   0  10    0.02    1.68
  -8   0   9    0.02    6.18
  -8   0   8    0.99    6.65
  -8   0   7   -7.91    7.98
  -8   0   6    7.16    7.69
  -8   0   5    2.73    6.11
  -8   0   4    0.78    3.99
  -8   0   3    0.72    4.65
  -8   0   2    1.34    2.54
  -8   0   1    6.30    8.11
  -8   0   0   -0.86    2.54
  -8   0  -1    1.66    9.11
  -8   0  -2  -10.52    8.90
  -8   0  -3   -2.85    4.64
  -8   0  -4    5.46    6.36
  -8   0  -5    4.80    8.21
  -8   0  -6  -13.43    9.86
  -8   0  -7   -9.65    8.27
  -8  -1  15    2.59    9.53
  -8  -1  14    7.41   11.80
  -8  -1  13    0.57    3.76
  -8  -1  12   -4.15    6.25
  -8  -1  11    0.23    4.38
  -8  -1  10    1.31    1.47
  -8  -1   9    0.02    3.54
  -8  -1   8   -3.40    5.32
  -8  -1   7   -9.87    8.98
  -8  -1   6    1.95    6.72
  -8  -1   5  -11.61    9.55
  -8  -1   4    0.13    6.60
  -8  -1   3    0.69    6.49
  -8  -1   2    3.16    8.19
  -8  -1   1   -3.15    5.00
  -8  -1   0   -7.65    7.88
  -8  -1  -1    1.71    6.61
  -8  -1  -2    9.12   11.22
  -8  -1  -3    7.41   11.50
  -8  -1  -4   11.87   10.06
  -8  -1  -5    5.46    6.85
  -8  -1  -6   -0.28    5.06
  -8  -2  15    1.38    6.50
  -8  -2  14    1.38    3.76
  -8  -2  13   -9.93   10.02
  -8  -2  12   -3.25    5.58
  -8  -2  11    0.02    3.84
  -8  -2  10   -9.79    9.33
  -8  -2   9    4.74   10.81
  -8  -2   8   -2.58    4.66
  -8  -2   7    0.02    0.75
  -8  -2   6  -10.73    9.32
  -8  -2   5    4.63    8.25
  -8  -2   4    0.51    2.39
  -8  -2   3    4.51    5.87
  -8  -2   2    5.22    9.05
  -8  -2   1    4.38    7.49
  -8  -2   0    2.01    5.47
  -8  -2  -1    8.45   11.91
  -8  -2  -2    0.35    8.54
  -8  -2  -3    0.03    8.19
  -8  -2  -4   13.93   11.68
  -8  -2  -5   -8.48    9.23
  -8  -3  15    0.12    3.57
  -8  -3  14   -7.41    8.78
  -8  -3  13   -0.71    2.65
  -8  -3  12    1.30    3.51
  -8  -3  11    5.45    9.46
  -8  -3  10    1.92    6.73
  -8  -3   9   -8.08    8.30
  -8  -3   8   -2.96    4.94
  -8  -3   7    0.73    4.26
  -8  -3   6   -2.90    5.89
  -8  -3   5   -3.57    5.44
  -8  -3   4   -8.38    8.29
  -8  -3   3    0.05    2.51
  -8  -3   2    1.33    3.86
  -8  -3   1   -6.65    7.54
  -8  -3   0    1.33    6.35
  -8  -3  -1    0.03    7.88
  -8  -3  -2   -9.89    9.76
  -8  -3  -3    3.38    2.85
  -8  -3  -4   -0.03    3.69
  -8  -4  14    3.97    8.57
  -8  -4  13   -6.42    8.01
  -8  -4  12   -8.27    8.89
  -8  -4  11   -3.54    5.66
  -8  -4  10    1.52    8.03
  -8  -4   9   -7.59    8.05
  -8  -4   8   -6.63    7.47
  -8  -4   7   -7.29    7.70
  -8  -4   6    3.16    7.96
  -8  -4   5    0.02    4.74
  -8  -4   4    0.04    1.07
  -8  -4   3    2.97    6.67
  -8  -4   2   -0.02    3.58
  -8  -4   1    6.42   10.47
  -8  -4   0   -0.19    1.26
  -8  -4  -1    1.37    3.51
  -8  -4  -2    0.81    1.93
  -8  -4  -3    1.55    6.97
  -8  -5  13    0.03    4.46
  -8  -5  12   -2.84    1.28
  -8  -5  11   -3.98    6.08
  -8  -5  10   -3.77    5.73
  -8  -5   9   -0.02    1.94
  -8  -5   8   -5.54    6.64
  -8  -5   7    0.02    4.06
  -8  -5   6    0.08    6.60
  -8  -5   5    0.34    4.11
  -8  -5   4    3.02    7.01
  -8  -5   3    0.02    4.15
  -8  -5   2    3.68    9.47
  -8  -5   1    0.51    3.78
  -8  -5   0   -0.02    6.38
  -8  -5  -1   -1.05    7.21
  -8  -6  11    0.02    3.70
  -8  -6  10    4.65    9.27
  -8  -6   9    1.27    6.43
  -8  -6   8    1.39    3.40
  -8  -6   7    0.24    5.73
  -8  -6   6    0.96    6.14
  -8  -6   5   -9.27    8.13
  -8  -6   4   -5.92    6.53
  -8  -6   3   -5.88    6.53
  -8  -6   2   -5.36    6.34
  -8  -6   1    4.96    8.80
  -9   7   5    0.05    6.13
  -9   7   4    0.94    6.92
  -9   7   3   -0.16    0.99
  -9   7   2    0.64    4.81
  -9   7   1   -0.02    4.82
  -9   7   0   -0.07    2.86
  -9   7  -1   -4.72    5.32
  -9   6   7   -6.83    6.93
  -9   6   6   -0.02    1.91
  -9   6   5    1.16    2.78
  -9   6   4   -0.70    2.13
  -9   6   3   -9.97    7.96
  -9   6   2    0.53    3.36
  -9   6   1   -4.74    5.38
  -9   6   0   -0.20    4.74
  -9   6  -1   -7.61    6.73
  -9   6  -2    4.42    5.07
  -9   5   8   -7.79    7.67
  -9   5   7   -5.64    6.44
  -9   5   6    0.04    3.53
  -9   5   5    1.22    3.74
  -9   5   4    0.02    1.52
  -9   5   3    2.50    5.04
  -9   5   2    0.02    5.44
  -9   5   1    0.34    3.48
  -9   5   0   -4.39    5.18
  -9   5  -1   -0.02    0.55
  -9   5  -2   -4.83    5.38
  -9   5  -3   -5.91    5.95
  -9   4   9   -1.12    2.96
  -9   4   8    0.52    5.04
  -9   4   7   -0.74    5.17
  -9   4   6    0.93    3.81
  -9   4   5    0.86    4.35
  -9   4   4  -10.56    8.36
  -9   4   3    0.07    5.46
  -9   4   2    0.02    3.41
  -9   4   1   -0.02    3.92
  -9   4   0   -4.74    5.35
  -9   4  -1   -0.02    3.04
  -9   4  -2    0.07    5.18
  -9   4  -3    0.96    2.39
  -9   3  10   -5.96    6.96
  -9   3   9    0.53    5.11
  -9   3   8   -0.87    2.60
  -9   3   7   -5.55    6.53
  -9   3   6  -13.28    9.95
  -9   3   5   -1.47    3.31
  -9   3   4    0.46    5.86
  -9   3   3    0.45    3.73
  -9   3   2    3.40    6.77
  -9   3   1    2.51    6.89
  -9   3   0    0.11    4.01
  -9   3  -1    1.68    3.40
  -9   3  -2   -4.17    5.26
  -9   3  -3   -0.95    2.50
  -9   2  10   -8.64    8.74
  -9   2   9    2.23    7.98
  -9   2   8  -17.51   12.38
  -9   2   7   -7.96    8.22
  -9   2   6   -5.02    6.56
  -9   2   5    1.17    3.12
  -9   2   4    7.59   10.35
  -9   2   3   -0.53    0.44
  -9   2   2    0.32    1.64
  -9   2   1    8.34    9.37
  -9   2   0    0.02    5.29
  -9   2  -1    1.88    7.85
  -9   2  -2    2.85    4.78
  -9   2  -3    0.57    4.67
  -9   1  10    0.03    4.21
  -9   1   9   -4.63    6.74
  -9   1   8   -1.29    3.51
  -9   1   7   -6.78    8.01
  -9   1   6    0.03    5.29
  -9   1   5   -6.27    7.58
  -9   1   4   -6.03    7.44
  -9   1   3   -2.43    4.70
  -9   1   2    1.48    6.77
  -9   1   1    1.81    9.19
  -9   1   0  -16.56   12.09
  -9   1  -1    3.17    5.34
[truncated: 1,391 more chars]
