# Supplementary material for: In-situ photomechanical bending in a photosalient Zn-based coordination polymer probed by photocrystallography
Source: Commun Chem. 2025 Nov 28;8:383. doi: 10.1038/s42004-025-01769-8 (PMC12663308; doi:10.1038/s42004-025-01769-8)
Supplement: Supplementary file 7 — Supplementary Data 4 [file 42004_2025_1769_MOESM7_ESM.cif]

data_global

# SUBMISSION DETAILS
 
_publ_contact_author_name       'Hatcher, Lauren'
_publ_contact_author_address
;
School of Chemistry
Cardiff University
Main Building
Park Place 
Cardiff
CF10 3AT
United Kingdom
;
_publ_contact_author_email       'HatcherL1@cardiff.ac.uk'
_publ_requested_category          FM
_publ_section_comment
; 
?
;
_publ_section_references
;  
SHELXL: Sheldrick G. M. (2015). Acta Cryst. C71, 3-8.
SHELXT:	Sheldrick, G. M. (2015). Acta Cryst. A71, 3-8.
 
OLEX2: Dolomanov, O.V.; Bourhis, L.J.; Gildea, R.J.; Howard, J.A.K.; Puschmann,
 H., OLEX2: A complete structure solution, refinement and analysis program 
 (2009). J. Appl. Cryst., 42, 339-341.

MERCURY: Macrae, C. F., Bruno, I. J., Chisholm, J. A., Edgington,
P. R., McCabe, P., Pidcock, E., Rodriguez-Monge, L., Taylor, R.,
van de Streek, J. & Wood, P. A. (2008). J. Appl. Cryst. 41, 466-470.
;

####

data_g22leh149c
 
# start Validation Reply Form
_vrf_PLAT026_g22leh149c
;
PROBLEM: Ratio Observed / Unique Reflections (too) Low .. 28% Check
RESPONSE: The data are weak and incomplete as the crystal was severely damaged
due to irradiation with UV LEDs and crystal cracking as the [2+2] cycloaddition
reaction proceeds. These are the best data that could be obtained for the 
photoactivation level achieved.
;
_vrf_PLAT084_g22leh149c
;
PROBLEM: High wR2 Value (i.e. > 0.25) ................... 0.36 Report
RESPONSE: The data are weak and incomplete as the crystal was severely damaged
due to irradiation with UV LEDs and crystal cracking as the [2+2] cycloaddition
reaction proceeds. These are the best data that could be obtained for the 
photoactivation level achieved.
;
_vrf_PLAT341_g22leh149c
;
PROBLEM: Low Bond Precision on C-C Bonds ............... 0.01611 Ang.
RESPONSE: The model quality is low as the data quality is low, as a result of
crystal damage following the irradiation and in-situ photoreaction taking 
place in the crystal.
;
_vrf_PLAT430_g22leh149c
;
PROBLEM: Short Inter D...A Contact O1 ..O5 . 2.81 Ang.
RESPONSE: The model quality is low as the data quality is low, as a result of
crystal damage following the irradiation and in-situ photoreaction taking 
place in the crystal.
;
_vrf_PLAT910_g22leh149c
;
PROBLEM: Missing # of FCF Reflection(s) Below Theta(Min). 17 Note
RESPONSE: The structure has a fairly large unit cell owing to being a
complicated MOF structure, as well as containing disorder. The diffraction 
intensity was also significantly reduced as a result of the irradiation period. 
Though repeat data collections were run and the beamstop mask checked, these 
were the best data obtained for the photocrystallography study.
;
# end Validation Reply Form
 
_audit_creation_method            'SHELXL-2018/3'
_shelx_SHELXL_version_number      '2018/3'
_chemical_name_systematic         ?
_chemical_name_common             ?
_chemical_melting_point           ?
_chemical_formula_moiety          'C42 H27.67 Cl2 N2 O4 Zn, 0.6(C O)'
_chemical_formula_sum             'C42.60 H27.67 Cl2 N2 O4.60 Zn' 
_chemical_formula_weight          777.40

loop_
 _atom_type_symbol
 _atom_type_description
 _atom_type_scat_dispersion_real
 _atom_type_scat_dispersion_imag
 _atom_type_scat_source
 'C'  'C'   0.0033   0.0016
 'International Tables Vol C Tables 4.2.6.8 and 6.1.1.4'
 'H'  'H'   0.0000   0.0000
 'International Tables Vol C Tables 4.2.6.8 and 6.1.1.4'
 'Cl'  'Cl'   0.1484   0.1585
 'International Tables Vol C Tables 4.2.6.8 and 6.1.1.4'
 'N'  'N'   0.0061   0.0033
 'International Tables Vol C Tables 4.2.6.8 and 6.1.1.4'
 'O'  'O'   0.0106   0.0060
 'International Tables Vol C Tables 4.2.6.8 and 6.1.1.4'
 'Zn'  'Zn'   0.2839   1.4301
 'International Tables Vol C Tables 4.2.6.8 and 6.1.1.4'
 
_space_group_crystal_system       triclinic
_space_group_IT_number            2
_space_group_name_H-M_alt         'P -1'
_space_group_name_Hall            '-P 1'
 
_shelx_space_group_comment
;
The symmetry employed for this shelxl refinement is uniquely defined
by the following loop, which should always be used as a source of
symmetry information in preference to the above space-group names.
They are only intended as comments.
;
 
loop_
 _space_group_symop_operation_xyz
 'x, y, z'
 '-x, -y, -z'
 
_cell_length_a                    7.5524(10)
_cell_length_b                    13.719(3)
_cell_length_c                    18.929(2)
_cell_angle_alpha                 103.139(13)
_cell_angle_beta                  99.648(11)
_cell_angle_gamma                 98.322(13)
_cell_volume                      1848.5(5)
_cell_formula_units_Z             2
_cell_measurement_temperature     294(2)
_cell_measurement_reflns_used     1395
_cell_measurement_theta_min       3.5940
_cell_measurement_theta_max       20.2700
 
_exptl_crystal_description        block
_exptl_crystal_colour             colourless
_exptl_crystal_density_meas       ?
_exptl_crystal_density_method     ?
_exptl_crystal_density_diffrn     1.397          
_exptl_crystal_F_000              796
_exptl_transmission_factor_min    ?
_exptl_transmission_factor_max    ?
_exptl_crystal_size_max           0.5
_exptl_crystal_size_mid           0.3
_exptl_crystal_size_min           0.25
_exptl_absorpt_coefficient_mu     0.856
_shelx_estimated_absorpt_T_min    ?
_shelx_estimated_absorpt_T_max    ?
_exptl_absorpt_correction_T_min   0.10461
_exptl_absorpt_correction_T_max   1.00000
_exptl_absorpt_correction_type    multi-scan
_exptl_absorpt_process_details
;
CrysAlisPro 1.171.41.107a (Rigaku Oxford Diffraction, 2021)
Empirical absorption correction using spherical harmonics,
implemented in SCALE3 ABSPACK scaling algorithm.
;
_exptl_absorpt_special_details    ?
_diffrn_ambient_temperature       294(2)
_diffrn_radiation_wavelength      0.71073
_diffrn_radiation_type            MoK\a
_diffrn_source                    'fine-focus sealed X-ray tube'
_diffrn_source_type               'Enhance (Mo) X-ray Source'
_diffrn_measurement_device_type   'Xcalibur, Atlas, Gemini ultra'
_diffrn_measurement_method        '\w scans'
_diffrn_detector_area_resol_mean  10.3795
_diffrn_reflns_number             12624
_diffrn_reflns_av_unetI/netI      0.3149
_diffrn_reflns_av_R_equivalents   0.1157
_diffrn_reflns_limit_h_min        -9
_diffrn_reflns_limit_h_max        8
_diffrn_reflns_limit_k_min        -17
_diffrn_reflns_limit_k_max        10
_diffrn_reflns_limit_l_min        -23
_diffrn_reflns_limit_l_max        23
_diffrn_reflns_theta_min          3.337
_diffrn_reflns_theta_max          26.371
_diffrn_reflns_theta_full         25.242
_diffrn_measured_fraction_theta_max   0.993
_diffrn_measured_fraction_theta_full  0.995
_diffrn_reflns_Laue_measured_fraction_max    0.993
_diffrn_reflns_Laue_measured_fraction_full   0.995
_diffrn_reflns_point_group_measured_fraction_max   0.993
_diffrn_reflns_point_group_measured_fraction_full  0.995
_reflns_number_total              7515
_reflns_number_gt                 2103
_reflns_threshold_expression      'I > 2\s(I)'
_reflns_Friedel_coverage          0.000
_reflns_Friedel_fraction_max      .
_reflns_Friedel_fraction_full     .
 
_reflns_special_details
;
 Reflections were merged by SHELXL according to the crystal
 class for the calculation of statistics and refinement.
 
 _reflns_Friedel_fraction is defined as the number of unique
 Friedel pairs measured divided by the number that would be
 possible theoretically, ignoring centric projections and
 systematic absences.
;
 
_computing_data_collection       'CrysAlisPro 1.171.41.107a (Rigaku OD, 2021)'
_computing_cell_refinement       'CrysAlisPro 1.171.41.107a (Rigaku OD, 2021)'
_computing_data_reduction        'CrysAlisPro 1.171.41.107a (Rigaku OD, 2021)'
_computing_structure_solution    'SHELXT-2018/2 (Sheldrick, 2018)'
_computing_structure_refinement  'SHELXL-2018/3 (Sheldrick, 2018)'
_computing_molecular_graphics    'OLEX2 (Dolomanov et al., 2009)'
_computing_publication_material  'MERCURY (Macrae et al., 2008)'
_refine_special_details           
;
Hydrogen atoms could not be found for the minor component of
the disordered cycloaddition product.
Hydrogen atoms could not be found for the methanol solvent molecule.
Due to the crystal damage under LED light irradiation, the solvent
molecule appeared to have reduced occupancy and was refined at 0.6,
and with isotropic displacement parameters.
;
_refine_ls_structure_factor_coef  Fsqd
_refine_ls_matrix_type            full
_refine_ls_weighting_scheme       calc
_refine_ls_weighting_details
'w=1/[\s^2^(Fo^2^)+(0.1169P)^2^] where P=(Fo^2^+2Fc^2^)/3'
_atom_sites_solution_primary      ?
_atom_sites_solution_secondary    ?
_atom_sites_solution_hydrogens    geom
_refine_ls_hydrogen_treatment     constr
_refine_ls_extinction_method      none
_refine_ls_extinction_coef        .
_refine_ls_number_reflns          7515
_refine_ls_number_parameters      451
_refine_ls_number_restraints      447
_refine_ls_R_factor_all           0.3028
_refine_ls_R_factor_gt            0.1033
_refine_ls_wR_factor_ref          0.3578
_refine_ls_wR_factor_gt           0.2326
_refine_ls_goodness_of_fit_ref    0.958
_refine_ls_restrained_S_all       0.934
_refine_ls_shift/su_max           0.000
_refine_ls_shift/su_mean          0.000
 
loop_
 _atom_site_label
 _atom_site_type_symbol
 _atom_site_fract_x
 _atom_site_fract_y
 _atom_site_fract_z
 _atom_site_U_iso_or_equiv
 _atom_site_adp_type
 _atom_site_occupancy
 _atom_site_site_symmetry_order  
 _atom_site_calc_flag
 _atom_site_refinement_flags_posn
 _atom_site_refinement_flags_adp
 _atom_site_refinement_flags_occupancy
 _atom_site_disorder_assembly
 _atom_site_disorder_group
Zn1 Zn 0.08496(15) 0.53666(12) 0.22394(7) 0.0645(5) Uani 1 1 d . . . . .
Cl1 Cl -0.4604(4) 0.6731(3) 0.14208(17) 0.0814(10) Uani 1 1 d . . . . .
Cl2 Cl -0.3442(4) 0.4632(3) 0.37392(18) 0.0935(13) Uani 1 1 d . . . . .
O1 O 0.1994(10) 0.4276(8) 0.3380(5) 0.096(3) Uani 1 1 d . . . . .
O2 O -0.0238(9) 0.5058(7) 0.3049(4) 0.075(2) Uani 1 1 d . . . . .
O3 O -0.1396(8) 0.5330(7) 0.1577(4) 0.083(3) Uani 1 1 d . . . . .
O4 O -0.0158(9) 0.6203(8) 0.0880(4) 0.103(3) Uani 1 1 d . . . . .
N1 N 0.2099(8) 0.4339(5) 0.1660(3) 0.061(2) Uani 1 1 d G . . . .
C26 C 0.3953(8) 0.4347(5) 0.1878(3) 0.072(3) Uani 1 1 d G . . . .
H26 H 0.463793 0.481621 0.230674 0.086 Uiso 1 1 calc R U . . .
C27 C 0.4784(6) 0.3654(6) 0.1456(4) 0.082(3) Uani 1 1 d G . . . .
H27 H 0.602501 0.365956 0.160197 0.098 Uiso 1 1 calc R U . . .
C28 C 0.3761(9) 0.2953(6) 0.0816(4) 0.067(3) Uani 1 1 d G . . . .
C29 C 0.1906(8) 0.2946(5) 0.0598(3) 0.080(4) Uani 1 1 d G . . . .
H29 H 0.122140 0.247671 0.016924 0.096 Uiso 1 1 calc R U . . .
C30 C 0.1075(6) 0.3639(6) 0.1020(4) 0.080(4) Uani 1 1 d G . . . .
H30 H -0.016572 0.363336 0.087400 0.096 Uiso 1 1 calc R U . . .
N2 N 0.2632(10) 0.6679(8) 0.2763(5) 0.064(2) Uani 1 1 d . . . . .
C1 C 0.3646(14) 0.6770(10) 0.3435(6) 0.077(3) Uani 1 1 d . . . . .
H1 H 0.364822 0.619675 0.361930 0.092 Uiso 1 1 calc R U . . .
C2 C 0.4696(14) 0.7701(10) 0.3867(7) 0.077(3) Uani 1 1 d . . . . .
H2A H 0.532236 0.775367 0.434509 0.092 Uiso 0.836(14) 1 calc R U P A 1
H2B H 0.532236 0.775367 0.434509 0.092 Uiso 0.164(14) 1 calc R U P A 2
C4 C 0.3747(13) 0.8440(10) 0.2911(6) 0.068(3) Uani 1 1 d . . . . .
H4A H 0.373533 0.900998 0.272375 0.081 Uiso 0.836(14) 1 calc R U P A 1
H4B H 0.373533 0.900998 0.272375 0.081 Uiso 0.164(14) 1 calc R U P A 2
C5 C 0.2706(13) 0.7513(10) 0.2508(7) 0.069(3) Uani 1 1 d . . . . .
H5 H 0.202546 0.746430 0.203960 0.083 Uiso 1 1 calc R U . . .
C9 C 0.9125(13) 1.0844(9) 0.5848(6) 0.065(2) Uani 1 1 d . . . . .
C10 C 0.9061(15) 1.0073(10) 0.6222(7) 0.079(3) Uani 1 1 d . . . . .
H10 H 0.834079 0.943446 0.598615 0.095 Uiso 1 1 calc R U . . .
C11 C 1.0068(16) 1.0248(11) 0.6948(7) 0.086(3) Uani 1 1 d . . . . .
H11 H 1.001714 0.973742 0.719820 0.103 Uiso 1 1 calc R U . . .
C12 C 1.1129(16) 1.1196(11) 0.7277(8) 0.091(4) Uani 1 1 d . . . . .
H12 H 1.184772 1.130555 0.774746 0.109 Uiso 1 1 calc R U . . .
C13 C 1.1183(16) 1.1975(11) 0.6953(7) 0.088(4) Uani 1 1 d . . . . .
H13 H 1.184679 1.261896 0.721221 0.106 Uiso 1 1 calc R U . . .
C14 C 1.0227(13) 1.1805(9) 0.6218(7) 0.067(3) Uani 1 1 d . . . . .
C15 C 1.0378(14) 1.2588(10) 0.5875(7) 0.078(3) Uani 1 1 d . . . . .
H15 H 1.105877 1.322514 0.613985 0.094 Uiso 1 1 calc R U . . .
C16 C 0.9517(14) 1.2439(10) 0.5127(7) 0.079(3) Uani 1 1 d . . . . .
H16 H 0.969414 1.294414 0.487750 0.095 Uiso 1 1 calc R U . . .
C17 C 0.8398(13) 1.1505(9) 0.4786(7) 0.072(3) Uani 1 1 d . . . . .
H17 H 0.775192 1.141121 0.430453 0.086 Uiso 0.836(14) 1 calc R U P A 1
H17A H 0.775192 1.141121 0.430453 0.086 Uiso 0.164(14) 1 calc R U P A 2
C18 C 0.0696(15) 0.4651(10) 0.3478(6) 0.065(3) Uani 1 1 d . . . . .
C19 C 0.0235(13) 0.4785(9) 0.4252(6) 0.058(3) Uani 1 1 d . . . . .
C20 C 0.1712(13) 0.4972(9) 0.4852(6) 0.065(3) Uani 1 1 d . . . . .
H20 H 0.288769 0.497256 0.476395 0.078 Uiso 1 1 calc R U . . .
C21 C -0.1447(12) 0.4841(9) 0.4419(6) 0.058(3) Uani 1 1 d . . . . .
C22 C -0.1448(13) 0.5708(10) 0.1026(6) 0.063(3) Uani 1 1 d . . . . .
C23 C -0.3326(12) 0.5388(9) 0.0482(6) 0.057(3) Uani 1 1 d . . . . .
C24 C -0.4825(11) 0.5795(9) 0.0644(5) 0.050(2) Uani 1 1 d . . . . .
C25 C -0.3508(12) 0.4600(9) -0.0157(5) 0.059(3) Uani 1 1 d . . . . .
H25 H -0.248411 0.433496 -0.025671 0.071 Uiso 1 1 calc R U . . .
C31 C 0.4665(14) 0.2211(10) 0.0365(7) 0.074(3) Uani 1 1 d . . . . .
H31 H 0.590381 0.225864 0.055132 0.089 Uiso 1 1 calc R U . . .
C32 C 0.3993(15) 0.1524(11) -0.0235(7) 0.082(3) Uani 1 1 d . . . . .
H32 H 0.273582 0.145333 -0.039239 0.099 Uiso 1 1 calc R U . . .
C34 C 0.6661(11) 0.1152(6) -0.0755(5) 0.096(4) Uani 1 1 d G . . . .
H34 H 0.728852 0.177601 -0.044280 0.115 Uiso 1 1 calc R U . . .
C33 C 0.4849(11) 0.0804(7) -0.0740(4) 0.087(3) Uani 1 1 d G . . . .
C42 C 0.3911(9) -0.0128(7) -0.1207(5) 0.087(3) Uani 1 1 d G . . . .
C37 C 0.4785(13) -0.0712(6) -0.1689(5) 0.095(3) Uani 1 1 d G . . . .
C36 C 0.6597(13) -0.0363(8) -0.1704(5) 0.104(4) Uani 1 1 d G . . . .
H36 H 0.718214 -0.075387 -0.202646 0.125 Uiso 1 1 calc R U . . .
C35 C 0.7535(9) 0.0569(8) -0.1237(5) 0.109(4) Uani 1 1 d G . . . .
H35 H 0.874774 0.080168 -0.124705 0.131 Uiso 1 1 calc R U . . .
C38 C 0.377(2) -0.1668(13) -0.2185(9) 0.115(4) Uani 1 1 d . . . . .
H38 H 0.431044 -0.207227 -0.251815 0.138 Uiso 1 1 calc R U . . .
C39 C 0.206(3) -0.1941(14) -0.2147(10) 0.124(5) Uani 1 1 d . . . . .
H39 H 0.142816 -0.254770 -0.248051 0.149 Uiso 1 1 calc R U . . .
C40 C 0.110(2) -0.1444(13) -0.1676(9) 0.111(4) Uani 1 1 d . . . . .
H40 H -0.011445 -0.170107 -0.167850 0.134 Uiso 1 1 calc R U . . .
C41 C 0.2090(17) -0.0500(12) -0.1179(8) 0.094(4) Uani 1 1 d . . . . .
H41 H 0.152886 -0.012999 -0.083561 0.113 Uiso 1 1 calc R U . . .
C3 C 0.4801(14) 0.8519(10) 0.3591(7) 0.071(3) Uani 0.836(14) 1 d . . P A 1
C6 C 0.5963(15) 0.9493(11) 0.3982(7) 0.067(3) Uani 0.836(14) 1 d D . P A 1
H6 H 0.597557 1.000788 0.373631 0.080 Uiso 0.836(14) 1 calc R U P A 1
C7 C 0.7030(16) 0.9728(11) 0.4669(7) 0.064(3) Uani 0.836(14) 1 d D . P A 1
H7 H 0.704587 0.919756 0.489893 0.077 Uiso 0.836(14) 1 calc R U P A 1
C8 C 0.8169(13) 1.0714(9) 0.5099(6) 0.063(2) Uani 0.836(14) 1 d . . P A 1
C3A C 0.4801(14) 0.8519(10) 0.3591(7) 0.071(3) Uani 0.164(14) 1 d D . P A 2
C6A C 0.515(8) 0.977(3) 0.440(2) 0.067(3) Uani 0.164(14) 1 d D . P A 2
C7A C 0.631(6) 0.978(4) 0.504(3) 0.064(3) Uani 0.164(14) 1 d D . P A 2
C8A C 0.8169(13) 1.0714(9) 0.5099(6) 0.063(2) Uani 0.164(14) 1 d D . P A 2
O5 O 0.297(2) 0.2367(16) 0.3353(9) 0.131(6) Uiso 0.6 1 d D . P B 3
C43 C 0.383(3) 0.249(2) 0.4109(9) 0.104(8) Uiso 0.6 1 d D . P B 3
 
loop_
 _atom_site_aniso_label
 _atom_site_aniso_U_11
 _atom_site_aniso_U_22
 _atom_site_aniso_U_33
 _atom_site_aniso_U_23
 _atom_site_aniso_U_13
 _atom_site_aniso_U_12
Zn1 0.0595(8) 0.0782(11) 0.0468(9) 0.0118(7) -0.0043(5) 0.0089(7)
Cl1 0.0776(18) 0.092(3) 0.0550(19) -0.0094(18) -0.0008(14) 0.0154(17)
Cl2 0.0642(18) 0.131(4) 0.072(2) 0.035(2) -0.0155(15) -0.0032(18)
O1 0.092(5) 0.139(9) 0.067(5) 0.028(6) 0.018(4) 0.048(5)
O2 0.092(5) 0.079(6) 0.053(4) 0.018(4) 0.008(3) 0.017(4)
O3 0.055(4) 0.132(8) 0.057(4) 0.031(5) -0.002(3) 0.005(4)
O4 0.059(4) 0.164(9) 0.072(6) 0.044(6) -0.011(4) -0.020(5)
N1 0.063(3) 0.064(5) 0.051(4) 0.017(4) 0.006(3) 0.001(3)
C26 0.066(4) 0.066(7) 0.072(6) 0.012(5) 0.001(4) 0.005(4)
C27 0.083(6) 0.091(8) 0.064(6) 0.011(5) -0.005(4) 0.027(5)
C28 0.068(4) 0.076(7) 0.057(5) 0.021(4) 0.006(3) 0.018(4)
C29 0.069(4) 0.091(8) 0.066(6) -0.001(5) 0.000(4) 0.020(5)
C30 0.064(5) 0.085(8) 0.071(6) -0.006(5) 0.000(4) 0.013(5)
N2 0.052(4) 0.073(5) 0.060(5) 0.014(4) -0.003(3) 0.014(4)
C1 0.076(6) 0.075(6) 0.065(5) 0.017(4) -0.015(4) 0.008(4)
C2 0.080(7) 0.076(5) 0.062(6) 0.017(4) -0.008(5) 0.004(4)
C4 0.064(5) 0.074(6) 0.060(5) 0.018(4) 0.002(4) 0.010(4)
C5 0.064(6) 0.072(5) 0.066(6) 0.015(4) 0.001(4) 0.014(4)
C9 0.064(5) 0.053(5) 0.068(4) 0.000(3) 0.012(3) 0.007(4)
C10 0.088(7) 0.063(6) 0.076(6) 0.010(5) 0.011(5) 0.004(5)
C11 0.097(7) 0.076(7) 0.074(6) 0.010(5) 0.010(5) 0.009(5)
C12 0.101(8) 0.076(7) 0.081(8) 0.011(5) -0.003(6) 0.010(5)
C13 0.101(8) 0.063(7) 0.077(5) 0.000(5) -0.009(5) 0.001(6)
C14 0.063(5) 0.053(5) 0.073(5) -0.001(4) 0.005(4) 0.011(4)
C15 0.083(7) 0.054(6) 0.080(6) 0.002(5) -0.002(5) 0.004(5)
C16 0.079(7) 0.064(5) 0.080(6) 0.011(5) 0.000(5) -0.003(4)
C17 0.064(6) 0.062(5) 0.077(6) 0.008(4) 0.001(5) 0.002(4)
C18 0.067(5) 0.069(7) 0.056(4) 0.018(5) 0.010(4) 0.005(4)
C19 0.060(4) 0.054(7) 0.052(4) 0.012(4) 0.002(3) -0.004(4)
C20 0.057(4) 0.081(9) 0.052(5) 0.016(6) 0.007(4) 0.009(5)
C21 0.057(4) 0.059(7) 0.048(6) 0.013(5) -0.003(4) -0.004(4)
C22 0.051(3) 0.085(7) 0.039(4) 0.002(4) 0.000(3) 0.006(4)
C23 0.049(3) 0.069(6) 0.045(4) 0.012(4) 0.000(3) 0.005(3)
C24 0.048(4) 0.066(6) 0.032(5) 0.017(5) 0.000(3) 0.005(4)
C25 0.056(6) 0.073(7) 0.043(5) 0.012(4) -0.002(4) 0.010(5)
C31 0.067(6) 0.088(7) 0.068(6) 0.019(5) 0.009(4) 0.023(5)
C32 0.079(7) 0.094(7) 0.070(6) 0.013(5) 0.015(5) 0.020(6)
C34 0.101(5) 0.109(9) 0.084(8) 0.022(7) 0.025(5) 0.040(5)
C33 0.101(5) 0.099(7) 0.068(7) 0.021(5) 0.020(5) 0.037(4)
C42 0.106(5) 0.089(7) 0.075(7) 0.023(5) 0.010(5) 0.049(4)
C37 0.139(6) 0.089(7) 0.080(7) 0.034(5) 0.025(6) 0.068(5)
C36 0.141(7) 0.116(9) 0.080(9) 0.036(6) 0.035(6) 0.072(6)
C35 0.122(8) 0.134(10) 0.087(9) 0.028(7) 0.034(6) 0.061(6)
C38 0.168(8) 0.092(8) 0.096(10) 0.025(6) 0.019(8) 0.067(7)
C39 0.168(8) 0.082(10) 0.119(11) 0.013(8) 0.016(9) 0.052(7)
C40 0.129(9) 0.086(9) 0.113(10) 0.018(7) 0.002(7) 0.042(5)
C41 0.109(6) 0.086(8) 0.092(9) 0.021(6) 0.014(6) 0.043(5)
C3 0.069(5) 0.074(5) 0.061(4) 0.015(3) -0.002(3) 0.009(4)
C6 0.059(6) 0.075(6) 0.062(5) 0.014(4) 0.009(4) 0.009(4)
C7 0.065(5) 0.056(5) 0.063(5) 0.009(4) 0.005(4) 0.007(4)
C8 0.058(5) 0.056(5) 0.069(4) 0.001(3) 0.013(3) 0.010(3)
C3A 0.069(5) 0.074(5) 0.061(4) 0.015(3) -0.002(3) 0.009(4)
C6A 0.059(6) 0.075(6) 0.062(5) 0.014(4) 0.009(4) 0.009(4)
C7A 0.065(5) 0.056(5) 0.063(5) 0.009(4) 0.005(4) 0.007(4)
C8A 0.058(5) 0.056(5) 0.069(4) 0.001(3) 0.013(3) 0.010(3)
 
_geom_special_details
;
 All esds (except the esd in the dihedral angle between two l.s. planes)
 are estimated using the full covariance matrix.  The cell esds are taken
 into account individually in the estimation of esds in distances, angles
 and torsion angles; correlations between esds in cell parameters are only
 used when they are defined by crystal symmetry.  An approximate (isotropic)
 treatment of cell esds is used for estimating esds involving l.s. planes.
;
 
loop_
 _geom_bond_atom_site_label_1
 _geom_bond_atom_site_label_2
 _geom_bond_distance
 _geom_bond_site_symmetry_2
 _geom_bond_publ_flag
Zn1 O3 1.919(6) . ?
Zn1 O2 1.954(7) . ?
Zn1 N2 2.019(9) . ?
Zn1 N1 2.026(5) . ?
Cl1 C24 1.684(11) . ?
Cl2 C21 1.751(9) . ?
O1 C18 1.193(12) . ?
O2 C18 1.264(12) . ?
O3 C22 1.262(12) . ?
O4 C22 1.213(12) . ?
N1 C26 1.3900 . ?
N1 C30 1.3900 . ?
C26 C27 1.3900 . ?
C26 H26 0.9300 . ?
C27 C28 1.3900 . ?
C27 H27 0.9300 . ?
C28 C29 1.3900 . ?
C28 C31 1.494(13) . ?
C29 C30 1.3900 . ?
C29 H29 0.9300 . ?
C30 H30 0.9300 . ?
N2 C5 1.337(13) . ?
N2 C1 1.340(12) . ?
C1 C2 1.394(16) . ?
C1 H1 0.9300 . ?
C2 C3A 1.339(16) . ?
C2 C3 1.339(16) . ?
C2 H2A 0.9300 . ?
C2 H2B 0.9300 . ?
C4 C3A 1.366(14) . ?
C4 C3 1.366(14) . ?
C4 C5 1.373(16) . ?
C4 H4A 0.9300 . ?
C4 H4B 0.9300 . ?
C5 H5 0.9300 . ?
C9 C10 1.401(15) . ?
C9 C14 1.410(15) . ?
C9 C8A 1.439(14) . ?
C9 C8 1.439(14) . ?
C10 C11 1.403(15) . ?
C10 H10 0.9300 . ?
C11 C12 1.373(17) . ?
C11 H11 0.9300 . ?
C12 C13 1.347(17) . ?
C12 H12 0.9300 . ?
C13 C14 1.406(15) . ?
C13 H13 0.9300 . ?
C14 C15 1.376(16) . ?
C15 C16 1.410(15) . ?
C15 H15 0.9300 . ?
C16 C17 1.379(15) . ?
C16 H16 0.9300 . ?
C17 C8A 1.352(15) . ?
C17 C8 1.352(15) . ?
C17 H17 0.9300 . ?
C17 H17A 0.9300 . ?
C18 C19 1.539(15) . ?
C19 C21 1.368(13) . ?
C19 C20 1.400(12) . ?
C20 C21 1.400(14) 2_566 ?
C20 H20 0.9300 . ?
C22 C23 1.546(12) . ?
C23 C24 1.381(13) . ?
C23 C25 1.399(15) . ?
C24 C25 1.384(11) 2_465 ?
C25 H25 0.9300 . ?
C31 C32 1.273(16) . ?
C31 H31 0.9300 . ?
C32 C33 1.506(14) . ?
C32 H32 0.9300 . ?
C34 C33 1.3900 . ?
C34 C35 1.3900 . ?
C34 H34 0.9300 . ?
C33 C42 1.3900 . ?
C42 C37 1.3900 . ?
C42 C41 1.410(14) . ?
C37 C36 1.3900 . ?
C37 C38 1.449(17) . ?
C36 C35 1.3900 . ?
C36 H36 0.9300 . ?
C35 H35 0.9300 . ?
C38 C39 1.307(19) . ?
C38 H38 0.9300 . ?
C39 C40 1.37(2) . ?
C39 H39 0.9300 . ?
C40 C41 1.43(2) . ?
C40 H40 0.9300 . ?
C41 H41 0.9300 . ?
C3 C6 1.448(17) . ?
C6 C7 1.351(9) . ?
C6 H6 0.9300 . ?
C7 C8 1.470(16) . ?
C7 H7 0.9300 . ?
C3A C6A 1.968(10) . ?
C6A C7A 1.362(10) . ?
C6A C7A 1.75(9) 2_676 ?
C7A C8A 1.726(10) . ?
O5 C43 1.4298(11) . ?
 
loop_
 _geom_angle_atom_site_label_1
 _geom_angle_atom_site_label_2
 _geom_angle_atom_site_label_3
 _geom_angle
 _geom_angle_site_symmetry_1
 _geom_angle_site_symmetry_3
 _geom_angle_publ_flag
O3 Zn1 O2 97.0(3) . . ?
O3 Zn1 N2 122.4(4) . . ?
O2 Zn1 N2 101.6(4) . . ?
O3 Zn1 N1 105.2(3) . . ?
O2 Zn1 N1 119.9(3) . . ?
N2 Zn1 N1 111.0(3) . . ?
C18 O2 Zn1 116.0(7) . . ?
C22 O3 Zn1 122.6(6) . . ?
C26 N1 C30 120.0 . . ?
C26 N1 Zn1 121.3(4) . . ?
C30 N1 Zn1 118.6(4) . . ?
C27 C26 N1 120.0 . . ?
C27 C26 H26 120.0 . . ?
N1 C26 H26 120.0 . . ?
C26 C27 C28 120.0 . . ?
C26 C27 H27 120.0 . . ?
C28 C27 H27 120.0 . . ?
C27 C28 C29 120.0 . . ?
C27 C28 C31 119.6(6) . . ?
C29 C28 C31 120.4(6) . . ?
C30 C29 C28 120.0 . . ?
C30 C29 H29 120.0 . . ?
C28 C29 H29 120.0 . . ?
C29 C30 N1 120.0 . . ?
C29 C30 H30 120.0 . . ?
N1 C30 H30 120.0 . . ?
C5 N2 C1 117.4(10) . . ?
C5 N2 Zn1 122.7(7) . . ?
C1 N2 Zn1 119.4(8) . . ?
N2 C1 C2 121.8(12) . . ?
N2 C1 H1 119.1 . . ?
C2 C1 H1 119.1 . . ?
C3A C2 C1 119.8(11) . . ?
C3 C2 C1 119.8(11) . . ?
C3 C2 H2A 120.1 . . ?
C1 C2 H2A 120.1 . . ?
C3A C2 H2B 120.1 . . ?
C1 C2 H2B 120.1 . . ?
C3A C4 C5 119.5(12) . . ?
C3 C4 C5 119.5(12) . . ?
C3 C4 H4A 120.2 . . ?
C5 C4 H4A 120.2 . . ?
C3A C4 H4B 120.2 . . ?
C5 C4 H4B 120.2 . . ?
N2 C5 C4 122.5(11) . . ?
N2 C5 H5 118.7 . . ?
C4 C5 H5 118.7 . . ?
C10 C9 C14 118.4(11) . . ?
C10 C9 C8A 124.2(11) . . ?
C14 C9 C8A 117.4(12) . . ?
C10 C9 C8 124.2(11) . . ?
C14 C9 C8 117.4(12) . . ?
C9 C10 C11 121.0(12) . . ?
C9 C10 H10 119.5 . . ?
C11 C10 H10 119.5 . . ?
C12 C11 C10 117.9(14) . . ?
C12 C11 H11 121.1 . . ?
C10 C11 H11 121.1 . . ?
C13 C12 C11 123.4(13) . . ?
C13 C12 H12 118.3 . . ?
C11 C12 H12 118.3 . . ?
C12 C13 C14 119.3(13) . . ?
C12 C13 H13 120.3 . . ?
C14 C13 H13 120.3 . . ?
C15 C14 C13 119.1(12) . . ?
C15 C14 C9 121.2(11) . . ?
C13 C14 C9 119.7(12) . . ?
C14 C15 C16 121.1(12) . . ?
C14 C15 H15 119.5 . . ?
C16 C15 H15 119.5 . . ?
C17 C16 C15 116.5(12) . . ?
C17 C16 H16 121.8 . . ?
C15 C16 H16 121.8 . . ?
C8A C17 C16 124.9(12) . . ?
C8 C17 C16 124.9(12) . . ?
C8 C17 H17 117.5 . . ?
C16 C17 H17 117.5 . . ?
C8A C17 H17A 117.5 . . ?
C16 C17 H17A 117.5 . . ?
O1 C18 O2 127.6(11) . . ?
O1 C18 C19 117.0(10) . . ?
O2 C18 C19 115.0(10) . . ?
C21 C19 C20 116.7(9) . . ?
C21 C19 C18 126.4(9) . . ?
C20 C19 C18 116.6(9) . . ?
C19 C20 C21 121.0(9) . 2_566 ?
C19 C20 H20 119.5 . . ?
C21 C20 H20 119.5 2_566 . ?
C19 C21 C20 122.2(9) . 2_566 ?
C19 C21 Cl2 122.9(8) . . ?
C20 C21 Cl2 114.8(8) 2_566 . ?
O4 C22 O3 125.8(9) . . ?
O4 C22 C23 120.7(10) . . ?
O3 C22 C23 113.2(9) . . ?
C24 C23 C25 120.4(8) . . ?
C24 C23 C22 121.8(10) . . ?
C25 C23 C22 117.5(9) . . ?
C23 C24 C25 118.0(10) . 2_465 ?
C23 C24 Cl1 120.2(7) . . ?
C25 C24 Cl1 121.8(8) 2_465 . ?
C24 C25 C23 121.6(10) 2_465 . ?
C24 C25 H25 119.2 2_465 . ?
C23 C25 H25 119.2 . . ?
C32 C31 C28 129.6(11) . . ?
C32 C31 H31 115.2 . . ?
C28 C31 H31 115.2 . . ?
C31 C32 C33 132.2(11) . . ?
C31 C32 H32 113.9 . . ?
C33 C32 H32 113.9 . . ?
C33 C34 C35 120.0 . . ?
C33 C34 H34 120.0 . . ?
C35 C34 H34 120.0 . . ?
C42 C33 C34 120.0 . . ?
C42 C33 C32 124.1(8) . . ?
C34 C33 C32 115.8(8) . . ?
C33 C42 C37 120.0 . . ?
C33 C42 C41 120.3(9) . . ?
C37 C42 C41 119.7(9) . . ?
C36 C37 C42 120.0 . . ?
C36 C37 C38 120.8(10) . . ?
C42 C37 C38 119.2(10) . . ?
C35 C36 C37 120.0 . . ?
C35 C36 H36 120.0 . . ?
C37 C36 H36 120.0 . . ?
C36 C35 C34 120.0 . . ?
C36 C35 H35 120.0 . . ?
C34 C35 H35 120.0 . . ?
C39 C38 C37 117.5(16) . . ?
C39 C38 H38 121.3 . . ?
C37 C38 H38 121.3 . . ?
C38 C39 C40 128.0(19) . . ?
C38 C39 H39 116.0 . . ?
C40 C39 H39 116.0 . . ?
C39 C40 C41 115.0(17) . . ?
C39 C40 H40 122.5 . . ?
C41 C40 H40 122.5 . . ?
C42 C41 C40 120.5(14) . . ?
C42 C41 H41 119.7 . . ?
C40 C41 H41 119.7 . . ?
C2 C3 C4 118.8(12) . . ?
C2 C3 C6 123.2(11) . . ?
C4 C3 C6 118.1(12) . . ?
C7 C6 C3 126.5(13) . . ?
C7 C6 H6 116.7 . . ?
C3 C6 H6 116.7 . . ?
C6 C7 C8 128.4(14) . . ?
C6 C7 H7 115.8 . . ?
C8 C7 H7 115.8 . . ?
C17 C8 C9 118.7(11) . . ?
C17 C8 C7 120.5(11) . . ?
C9 C8 C7 120.7(11) . . ?
C2 C3A C4 118.8(12) . . ?
C2 C3A C6A 110(2) . . ?
C4 C3A C6A 120.4(18) . . ?
C7A C6A C7A 86(4) . 2_676 ?
C7A C6A C3A 115(4) . . ?
C7A C6A C3A 131(3) 2_676 . ?
C6A C7A C8A 104(3) . . ?
C17 C8A C9 118.7(11) . . ?
C17 C8A C7A 133(2) . . ?
C9 C8A C7A 101.0(19) . . ?
 
loop_
 _geom_torsion_atom_site_label_1
 _geom_torsion_atom_site_label_2
 _geom_torsion_atom_site_label_3
 _geom_torsion_atom_site_label_4
 _geom_torsion
 _geom_torsion_site_symmetry_1
 _geom_torsion_site_symmetry_2
 _geom_torsion_site_symmetry_3
 _geom_torsion_site_symmetry_4
 _geom_torsion_publ_flag
C30 N1 C26 C27 0.0 . . . . ?
Zn1 N1 C26 C27 -177.9(5) . . . . ?
N1 C26 C27 C28 0.0 . . . . ?
C26 C27 C28 C29 0.0 . . . . ?
C26 C27 C28 C31 180.0(8) . . . . ?
C27 C28 C29 C30 0.0 . . . . ?
C31 C28 C29 C30 -180.0(8) . . . . ?
C28 C29 C30 N1 0.0 . . . . ?
C26 N1 C30 C29 0.0 . . . . ?
Zn1 N1 C30 C29 177.9(5) . . . . ?
C5 N2 C1 C2 1.9(17) . . . . ?
Zn1 N2 C1 C2 -170.5(9) . . . . ?
N2 C1 C2 C3A -4.3(19) . . . . ?
N2 C1 C2 C3 -4.3(19) . . . . ?
C1 N2 C5 C4 -0.9(17) . . . . ?
Zn1 N2 C5 C4 171.3(8) . . . . ?
C3A C4 C5 N2 2.1(18) . . . . ?
C3 C4 C5 N2 2.1(18) . . . . ?
C14 C9 C10 C11 0.0(18) . . . . ?
C8A C9 C10 C11 178.4(10) . . . . ?
C8 C9 C10 C11 178.4(10) . . . . ?
C9 C10 C11 C12 -0.6(19) . . . . ?
C10 C11 C12 C13 3(2) . . . . ?
C11 C12 C13 C14 -5(2) . . . . ?
C12 C13 C14 C15 -176.1(12) . . . . ?
C12 C13 C14 C9 4.4(19) . . . . ?
C10 C9 C14 C15 178.6(11) . . . . ?
C8A C9 C14 C15 0.1(17) . . . . ?
C8 C9 C14 C15 0.1(17) . . . . ?
C10 C9 C14 C13 -1.9(17) . . . . ?
C8A C9 C14 C13 179.6(10) . . . . ?
C8 C9 C14 C13 179.6(10) . . . . ?
C13 C14 C15 C16 176.9(11) . . . . ?
C9 C14 C15 C16 -3.6(19) . . . . ?
C14 C15 C16 C17 5.6(18) . . . . ?
C15 C16 C17 C8A -4.5(19) . . . . ?
C15 C16 C17 C8 -4.5(19) . . . . ?
Zn1 O2 C18 O1 -14.0(18) . . . . ?
Zn1 O2 C18 C19 157.6(7) . . . . ?
O1 C18 C19 C21 -155.1(12) . . . . ?
O2 C18 C19 C21 32.4(17) . . . . ?
O1 C18 C19 C20 32.1(17) . . . . ?
O2 C18 C19 C20 -140.5(11) . . . . ?
C21 C19 C20 C21 3.0(19) . . . 2_566 ?
C18 C19 C20 C21 176.6(11) . . . 2_566 ?
C20 C19 C21 C20 -3.0(19) . . . 2_566 ?
C18 C19 C21 C20 -175.9(12) . . . 2_566 ?
C20 C19 C21 Cl2 179.9(9) . . . . ?
C18 C19 C21 Cl2 7.0(17) . . . . ?
Zn1 O3 C22 O4 -6.5(19) . . . . ?
Zn1 O3 C22 C23 167.5(7) . . . . ?
O4 C22 C23 C24 -111.0(13) . . . . ?
O3 C22 C23 C24 74.7(14) . . . . ?
O4 C22 C23 C25 74.6(16) . . . . ?
O3 C22 C23 C25 -99.7(12) . . . . ?
C25 C23 C24 C25 -0.1(16) . . . 2_465 ?
C22 C23 C24 C25 -174.3(9) . . . 2_465 ?
C25 C23 C24 Cl1 179.1(8) . . . . ?
C22 C23 C24 Cl1 4.8(14) . . . . ?
C24 C23 C25 C24 0.1(17) . . . 2_465 ?
C22 C23 C25 C24 174.6(9) . . . 2_465 ?
C27 C28 C31 C32 -179.1(12) . . . . ?
C29 C28 C31 C32 0.9(18) . . . . ?
C28 C31 C32 C33 175.3(11) . . . . ?
C35 C34 C33 C42 0.0 . . . . ?
C35 C34 C33 C32 -176.1(8) . . . . ?
C31 C32 C33 C42 154.9(13) . . . . ?
C31 C32 C33 C34 -29.1(18) . . . . ?
C34 C33 C42 C37 0.0 . . . . ?
C32 C33 C42 C37 175.8(9) . . . . ?
C34 C33 C42 C41 178.1(9) . . . . ?
C32 C33 C42 C41 -6.1(11) . . . . ?
C33 C42 C37 C36 0.0 . . . . ?
C41 C42 C37 C36 -178.1(9) . . . . ?
C33 C42 C37 C38 -178.4(10) . . . . ?
C41 C42 C37 C38 3.5(11) . . . . ?
C42 C37 C36 C35 0.0 . . . . ?
C38 C37 C36 C35 178.4(10) . . . . ?
C37 C36 C35 C34 0.0 . . . . ?
C33 C34 C35 C36 0.0 . . . . ?
C36 C37 C38 C39 -179.1(11) . . . . ?
C42 C37 C38 C39 -0.8(18) . . . . ?
C37 C38 C39 C40 -2(3) . . . . ?
C38 C39 C40 C41 1(3) . . . . ?
C33 C42 C41 C40 178.0(10) . . . . ?
C37 C42 C41 C40 -4.0(15) . . . . ?
C39 C40 C41 C42 2(2) . . . . ?
C1 C2 C3 C4 5.4(19) . . . . ?
C1 C2 C3 C6 -175.5(12) . . . . ?
C5 C4 C3 C2 -4.4(18) . . . . ?
C5 C4 C3 C6 176.5(11) . . . . ?
C2 C3 C6 C7 -2(2) . . . . ?
C4 C3 C6 C7 176.8(12) . . . . ?
C3 C6 C7 C8 -177.2(12) . . . . ?
C16 C17 C8 C9 1.2(19) . . . . ?
C16 C17 C8 C7 -176.1(12) . . . . ?
C10 C9 C8 C17 -177.3(11) . . . . ?
C14 C9 C8 C17 1.1(16) . . . . ?
C10 C9 C8 C7 0.0(18) . . . . ?
C14 C9 C8 C7 178.4(10) . . . . ?
C6 C7 C8 C17 -7(2) . . . . ?
C6 C7 C8 C9 175.6(12) . . . . ?
C1 C2 C3A C4 5.4(19) . . . . ?
C1 C2 C3A C6A 150(2) . . . . ?
C5 C4 C3A C2 -4.4(18) . . . . ?
C5 C4 C3A C6A -145(3) . . . . ?
C7A C6A C7A C8A -113(5) 2_676 . . . ?
C3A C6A C7A C8A 112(5) . . . . ?
C7A C6A C7A C6A 0.001(4) 2_676 . . 2_676 ?
C3A C6A C7A C6A -134(5) . . . 2_676 ?
C16 C17 C8A C9 1.2(19) . . . . ?
C16 C17 C8A C7A 145(4) . . . . ?
C10 C9 C8A C17 -177.3(11) . . . . ?
C14 C9 C8A C17 1.1(16) . . . . ?
C10 C9 C8A C7A 29(3) . . . . ?
C14 C9 C8A C7A -153(3) . . . . ?
C6A C7A C8A C17 20(7) . . . . ?
C6A C7A C8A C17 -80(5) 2_676 . . . ?
C6A C7A C8A C9 168(4) . . . . ?
C6A C7A C8A C9 68(4) 2_676 . . . ?
 
_refine_diff_density_max    0.719
_refine_diff_density_min   -0.480
_refine_diff_density_rms    0.097

_shelx_res_file
;
TITL g22leh149c_a.res in P-1
    g22leh149c.res
    created by SHELXL-2018/3 at 11:03:34 on 05-Jul-2022
REM Old TITL g22leh149c in P-1
REM SHELXT solution in P-1: R1 0.235, Rweak 0.017, Alpha 0.081
REM <I/s> 0.000 for 0 systematic absences, Orientation as input
REM Formula found by SHELXT: C41 N4 O5 Cl2 Zn
CELL 0.71073 7.5524 13.7189 18.9293 103.139 99.648 98.322
ZERR 2 0.001 0.0026 0.0024 0.013 0.011 0.013
LATT 1
SFAC C H Cl N O Zn
UNIT 85.2 55.32 4 4 9.2 2
EADP C3 C3A
EADP C7 C7A
EADP C6 C6A
EADP C8 C8A
RIGU 0.001 0.002
DFIX 1.43 0.001 O5 C43
DFIX 1.36 0.01 C7A C6A
DFIX 1.36 0.01 C7 C6
DFIX 1.729 0.01 C7A C8A
DFIX 1.97 0.01 C6A C3A
EXYZ C3 C3A
EXYZ C8 C8A

L.S. 20
PLAN  5
TEMP 21
CONF
BOND
list 4
MORE -1
BOND $H
fmap 2
acta
OMIT 1 -3 0
OMIT -1 3 1
OMIT 0 -4 1
OMIT 0 3 0
OMIT -2 -7 3
OMIT 1 -4 0
OMIT -1 6 1
OMIT 2 -5 2
OMIT 0 4 0
OMIT 0 2 2
OMIT 1 -5 1
OMIT 0 -5 2
REM <olex2.extras>
REM <HklSrc "%.\\g22leh149c.hkl">
REM </olex2.extras>

WGHT    0.116900
FVAR       0.41498   0.83635
ZN1   6    0.084958    0.536663    0.223940    11.00000    0.05950    0.07823 =
         0.04678    0.01178   -0.00426    0.00886
CL1   3   -0.460400    0.673096    0.142077    11.00000    0.07763    0.09193 =
         0.05497   -0.00942   -0.00084    0.01537
CL2   3   -0.344234    0.463231    0.373924    11.00000    0.06421    0.13084 =
         0.07217    0.03472   -0.01553   -0.00319
O1    5    0.199368    0.427634    0.337964    11.00000    0.09211    0.13908 =
         0.06696    0.02793    0.01787    0.04764
O2    5   -0.023784    0.505772    0.304893    11.00000    0.09169    0.07903 =
         0.05266    0.01784    0.00820    0.01745
O3    5   -0.139565    0.533008    0.157693    11.00000    0.05468    0.13189 =
         0.05679    0.03121   -0.00219    0.00531
O4    5   -0.015823    0.620339    0.087983    11.00000    0.05879    0.16369 =
         0.07240    0.04404   -0.01056   -0.01990
AFIX  66
N1    4    0.209860    0.433946    0.166025    11.00000    0.06321    0.06401 =
         0.05132    0.01698    0.00626    0.00061
C26   1    0.395314    0.434730    0.187832    11.00000    0.06564    0.06644 =
         0.07241    0.01225    0.00074    0.00468
AFIX  43
H26   2    0.463793    0.481621    0.230674    11.00000   -1.20000
AFIX  65
C27   1    0.478420    0.365431    0.145606    11.00000    0.08266    0.09128 =
         0.06377    0.01132   -0.00492    0.02681
AFIX  43
H27   2    0.602501    0.365956    0.160197    11.00000   -1.20000
AFIX  65
C28   1    0.376072    0.295347    0.081574    11.00000    0.06789    0.07626 =
         0.05666    0.02071    0.00634    0.01767
C29   1    0.190617    0.294562    0.059766    11.00000    0.06861    0.09099 =
         0.06602   -0.00130    0.00003    0.02007
AFIX  43
H29   2    0.122140    0.247671    0.016924    11.00000   -1.20000
AFIX  65
C30   1    0.107510    0.363861    0.101991    11.00000    0.06422    0.08524 =
         0.07071   -0.00605   -0.00040    0.01260
AFIX  43
H30   2   -0.016572    0.363336    0.087400    11.00000   -1.20000
AFIX   0
N2    4    0.263229    0.667901    0.276289    11.00000    0.05243    0.07341 =
         0.05951    0.01420   -0.00280    0.01366
C1    1    0.364578    0.677025    0.343542    11.00000    0.07574    0.07530 =
         0.06530    0.01654   -0.01504    0.00773
AFIX  43
H1    2    0.364822    0.619675    0.361930    11.00000   -1.20000
AFIX   0
C2    1    0.469625    0.770081    0.386692    11.00000    0.08028    0.07575 =
         0.06243    0.01670   -0.00848    0.00384
PART 1
AFIX  43
H2A   2    0.532236    0.775367    0.434509    21.00000   -1.20000
AFIX  43
PART 2
H2B   2    0.532236    0.775367    0.434509   -21.00000   -1.20000
AFIX   0
PART 0
C4    1    0.374726    0.844009    0.291148    11.00000    0.06445    0.07391 =
         0.06021    0.01754    0.00233    0.00962
PART 1
AFIX  43
H4A   2    0.373533    0.900998    0.272375    21.00000   -1.20000
AFIX  43
PART 2
H4B   2    0.373533    0.900998    0.272375   -21.00000   -1.20000
AFIX   0
PART 0
C5    1    0.270574    0.751339    0.250803    11.00000    0.06391    0.07176 =
         0.06606    0.01534    0.00053    0.01431
AFIX  43
H5    2    0.202546    0.746430    0.203960    11.00000   -1.20000
AFIX   0
C9    1    0.912497    1.084422    0.584800    11.00000    0.06392    0.05287 =
         0.06810    0.00034    0.01204    0.00733
C10   1    0.906120    1.007259    0.622224    11.00000    0.08773    0.06350 =
         0.07565    0.00980    0.01060    0.00447
AFIX  43
H10   2    0.834079    0.943446    0.598615    11.00000   -1.20000
AFIX   0
C11   1    1.006765    1.024761    0.694792    11.00000    0.09692    0.07585 =
         0.07437    0.00962    0.01008    0.00883
AFIX  43
H11   2    1.001714    0.973742    0.719820    11.00000   -1.20000
AFIX   0
C12   1    1.112889    1.119556    0.727659    11.00000    0.10103    0.07585 =
         0.08132    0.01059   -0.00271    0.00984
AFIX  43
H12   2    1.184772    1.130555    0.774746    11.00000   -1.20000
AFIX   0
C13   1    1.118342    1.197506    0.695253    11.00000    0.10050    0.06314 =
         0.07735    0.00024   -0.00945    0.00068
AFIX  43
H13   2    1.184679    1.261896    0.721221    11.00000   -1.20000
AFIX   0
C14   1    1.022732    1.180530    0.621780    11.00000    0.06293    0.05304 =
         0.07272   -0.00080    0.00466    0.01101
C15   1    1.037788    1.258776    0.587450    11.00000    0.08308    0.05445 =
         0.07966    0.00250   -0.00199    0.00391
AFIX  43
H15   2    1.105877    1.322514    0.613985    11.00000   -1.20000
AFIX   0
C16   1    0.951682    1.243893    0.512716    11.00000    0.07875    0.06388 =
         0.07990    0.01081    0.00022   -0.00333
AFIX  43
H16   2    0.969414    1.294414    0.487750    11.00000   -1.20000
AFIX   0
C17   1    0.839789    1.150466    0.478603    11.00000    0.06353    0.06229 =
         0.07650    0.00811    0.00070    0.00204
PART 1
AFIX  43
H17   2    0.775192    1.141121    0.430453    21.00000   -1.20000
AFIX  43
PART 2
H17A  2    0.775192    1.141121    0.430453   -21.00000   -1.20000
AFIX   0
PART 0
C18   1    0.069627    0.465097    0.347793    11.00000    0.06702    0.06909 =
         0.05630    0.01803    0.00961    0.00533
C19   1    0.023477    0.478457    0.425203    11.00000    0.06031    0.05370 =
         0.05199    0.01155    0.00222   -0.00376
C20   1    0.171218    0.497197    0.485157    11.00000    0.05679    0.08147 =
         0.05240    0.01633    0.00657    0.00898
AFIX  43
H20   2    0.288769    0.497256    0.476395    11.00000   -1.20000
AFIX   0
C21   1   -0.144691    0.484144    0.441869    11.00000    0.05674    0.05898 =
         0.04815    0.01311   -0.00290   -0.00446
C22   1   -0.144752    0.570774    0.102648    11.00000    0.05108    0.08478 =
         0.03948    0.00167    0.00036    0.00601
C23   1   -0.332576    0.538784    0.048233    11.00000    0.04891    0.06872 =
         0.04506    0.01155    0.00022    0.00470
C24   1   -0.482487    0.579453    0.064419    11.00000    0.04834    0.06635 =
         0.03158    0.01672   -0.00024    0.00524
C25   1   -0.350796    0.459995   -0.015689    11.00000    0.05630    0.07265 =
         0.04272    0.01165   -0.00173    0.01000
AFIX  43
H25   2   -0.248411    0.433496   -0.025671    11.00000   -1.20000
AFIX   0
C31   1    0.466529    0.221140    0.036516    11.00000    0.06747    0.08783 =
         0.06802    0.01855    0.00891    0.02321
AFIX  43
H31   2    0.590381    0.225864    0.055132    11.00000   -1.20000
AFIX   0
C32   1    0.399311    0.152430   -0.023548    11.00000    0.07947    0.09406 =
         0.07047    0.01256    0.01530    0.02039
AFIX  43
H32   2    0.273582    0.145333   -0.039239    11.00000   -1.20000
AFIX  66
C34   1    0.666095    0.115245   -0.075524    11.00000    0.10085    0.10889 =
         0.08383    0.02153    0.02516    0.04016
AFIX  43
H34   2    0.728852    0.177601   -0.044280    11.00000   -1.20000
AFIX  65
C33   1    0.484869    0.080420   -0.074037    11.00000    0.10080    0.09944 =
         0.06770    0.02054    0.02031    0.03748
C42   1    0.391070   -0.012779   -0.120735    11.00000    0.10617    0.08873 =
         0.07499    0.02346    0.01048    0.04895
C37   1    0.478496   -0.071154   -0.168920    11.00000    0.13870    0.08859 =
         0.08023    0.03444    0.02466    0.06764
C36   1    0.659721   -0.036330   -0.170407    11.00000    0.14120    0.11628 =
         0.08048    0.03583    0.03544    0.07168
AFIX  43
H36   2    0.718214   -0.075387   -0.202646    11.00000   -1.20000
AFIX  65
C35   1    0.753522    0.056869   -0.123710    11.00000    0.12171    0.13402 =
         0.08703    0.02766    0.03428    0.06117
AFIX  43
H35   2    0.874774    0.080168   -0.124705    11.00000   -1.20000
AFIX   0
C38   1    0.376936   -0.166800   -0.218516    11.00000    0.16783    0.09162 =
         0.09593    0.02459    0.01933    0.06669
AFIX  43
H38   2    0.431044   -0.207227   -0.251815    11.00000   -1.20000
AFIX   0
C39   1    0.206378   -0.194141   -0.214703    11.00000    0.16759    0.08236 =
         0.11902    0.01329    0.01568    0.05185
AFIX  43
H39   2    0.142816   -0.254770   -0.248051    11.00000   -1.20000
AFIX   0
C40   1    0.109649   -0.144438   -0.167590    11.00000    0.12904    0.08577 =
         0.11327    0.01752    0.00167    0.04213
AFIX  43
H40   2   -0.011445   -0.170107   -0.167850    11.00000   -1.20000
AFIX   0
C41   1    0.208964   -0.050021   -0.117926    11.00000    0.10888    0.08614 =
         0.09222    0.02121    0.01386    0.04349
AFIX  43
H41   2    0.152886   -0.012999   -0.083561    11.00000   -1.20000
AFIX   0
PART 1
C3    1    0.480124    0.851889    0.359071    21.00000    0.06904    0.07417 =
         0.06147    0.01509   -0.00216    0.00864
C6    1    0.596274    0.949277    0.398207    21.00000    0.05937    0.07506 =
         0.06154    0.01393    0.00927    0.00920
AFIX  43
H6    2    0.597557    1.000788    0.373631    21.00000   -1.20000
AFIX   0
C7    1    0.702994    0.972810    0.466866    21.00000    0.06493    0.05582 =
         0.06349    0.00873    0.00481    0.00749
AFIX  43
H7    2    0.704587    0.919756    0.489893    21.00000   -1.20000
AFIX   0
C8    1    0.816888    1.071419    0.509862    21.00000    0.05752    0.05589 =
         0.06879    0.00077    0.01289    0.01038
PART 2
C3A   1    0.480124    0.851889    0.359071   -21.00000    0.06904    0.07417 =
         0.06147    0.01509   -0.00216    0.00864
C6A   1    0.515382    0.976616    0.439733   -21.00000    0.05937    0.07506 =
         0.06154    0.01393    0.00927    0.00920
C7A   1    0.631039    0.978082    0.503607   -21.00000    0.06493    0.05582 =
         0.06349    0.00873    0.00481    0.00749
C8A   1    0.816888    1.071419    0.509862   -21.00000    0.05752    0.05589 =
         0.06879    0.00077    0.01289    0.01038

PART 3
O5    5    0.297204    0.236715    0.335298    10.60000    0.13062
C43   1    0.382983    0.249260    0.410940    10.60000    0.10385
HKLF 4


REM  g22leh149c_a.res in P-1
REM wR2 = 0.3578, GooF = S = 0.958, Restrained GooF = 0.934 for all data
REM R1 = 0.1033 for 2103 Fo > 4sig(Fo) and 0.3028 for all 7515 data
REM 451 parameters refined using 447 restraints

END

WGHT      0.1169      0.0000

REM Highest difference peak  0.719,  deepest hole -0.480,  1-sigma level  0.097
Q1    1   0.4316  0.2286  0.3867  11.00000  0.05    0.72
Q2    1   0.2921  0.2558  0.4173  11.00000  0.05    0.66
Q3    1   0.2628  0.2264  0.3695  11.00000  0.05    0.48
Q4    1   0.3136  0.2791  0.3013  11.00000  0.05    0.43
Q5    1  -0.0931  0.5010  0.2423  11.00000  0.05    0.39
;
_shelx_res_checksum   98127

_shelx_hkl_file
;
   0   0   4  958.18   53.52
   0   0  -5    3.13    5.59
   0   0   5    4.31    4.77
   0   0  -6    9.17    5.16
   0   0   6   -3.40    6.76
   0   0   7  267.86   37.86
   0   0  -7  254.19   48.87
   0   0   8   91.13   22.10
   0   0  -8  111.64   31.54
   0   0  -9   29.45   15.84
   0   0 -10   -1.06    5.14
   0   0 -10    2.19    4.11
   0   0 -11  200.67   52.71
   0   0 -11  149.03   22.79
   0   0 -12    7.19   11.61
   0   0 -12   23.49    8.80
   0   0 -13  182.73   57.01
   0   0 -13  167.74   45.67
   0   0 -13  170.04   26.14
   0   0 -14  130.74   23.86
   0   0 -14  147.84   51.92
   0   0 -15   96.29   44.45
   0   0 -15   80.10   19.34
   0   0 -16   40.39   25.58
   0   0 -16   36.42   12.34
   0   0 -17  -29.44   28.76
   0   0 -17   -0.21    7.83
   0   0 -18   23.64   33.72
   0   0 -19   25.16   12.81
   0   0 -20    2.16    4.95
   0   0 -21   45.46   39.21
   0   0 -22   13.42   13.12
   0   1 -22    1.84   18.90
   0   1 -21    8.10   12.16
   0   1 -20   20.20   19.10
   0   1 -19   22.32   24.84
   0   1 -18    9.61   22.01
   0   1 -17  -21.75    6.89
   0   1 -17    6.59   20.35
   0   1 -16   10.22    4.43
   0   1 -16  -20.37   20.87
   0   1 -15    8.86    3.05
   0   1 -15    7.72   23.73
   0   1 -14  117.36   17.54
   0   1 -14  157.65   54.35
   0   1 -13   47.49   10.46
   0   1 -13   46.22   25.01
   0  -1  13   44.67   21.57
   0   1 -13   62.55   33.90
   0  -1  12   19.42   15.69
   0   1 -12   23.18    6.47
   0   1 -12   19.41   20.50
   0  -1  11   26.46   15.17
   0   1 -11   23.80    7.07
   0   1 -11    1.68   12.48
   0   1 -10  119.83   15.38
   0  -1  10   98.87   27.56
   0   1  -9  434.17   27.31
   0  -1   9  424.57   52.00
   0   1  -8   74.31   10.58
   0  -1   8   74.70   24.23
   0  -1   7 1157.61   74.66
   0   1  -7 1061.25   35.74
   0  -1   6  131.65   24.35
   0  -1   5  592.17   47.34
   0  -1   4  201.59   24.07
   0  -1  -3   11.15    6.53
   0  -1  -4  130.59   28.01
   0  -1  -5   74.99   25.16
   0  -1  -5   93.03   20.40
   0  -1  -6  102.14   23.16
   0  -1  -6   86.04   27.39
   0  -1  -7    6.23    9.97
   0  -1  -8  137.69   37.65
   0  -1  -9   57.84   25.39
   0  -1 -10  115.10   41.33
   0  -1 -11   82.90   31.16
   0  -1 -12    6.79    9.56
   0  -1 -12   11.12    7.26
   0  -1 -13  205.05   62.35
   0  -1 -13  160.21   29.99
   0  -1 -14   65.72   38.41
   0  -1 -14   83.15   22.05
   0  -1 -15  129.48   49.20
   0  -1 -15  140.60   29.00
   0  -1 -16   56.24   31.58
   0  -1 -16   64.93   18.88
   0  -1 -17   35.76   29.82
   0  -1 -17   10.03    8.44
   0  -1 -18   24.72   17.33
   0  -1 -19   -5.75   34.79
   0  -1 -20  -32.24   39.74
   0  -1 -21   -4.60   26.98
   0  -1 -22  -95.93   52.89
   0   2 -23   22.29   35.34
   0   2 -22   -6.56   14.41
   0   2 -21  -18.81   24.78
   0   2 -20   43.61   34.21
   0   2 -19   25.91   25.46
   0   2 -18   42.21   38.76
   0   2 -17    1.71    7.59
   0  -2  17   -6.52   11.92
   0   2 -16   26.54   32.87
   0  -2  16   -3.13    7.89
   0   2 -15   41.76   31.16
   0  -2  15   33.16   20.00
   0  -2  14   11.60   13.45
   0   2 -13   58.51   23.59
   0  -2  13   48.11   22.47
   0  -2  12  148.82   36.80
   0  -2  11   43.30   20.11
   0  -2  10  185.32   34.90
   0  -2   9  275.20   43.97
   0  -2   8  134.62   32.17
   0  -2   7  103.97   23.18
   0  -2   6   38.41   14.41
   0  -2   5  195.23   26.30
   0  -2   4  716.09   47.77
   0  -2   3 2103.08   75.70
   0  -2   2 1101.24   52.07
   0  -2  -1   12.92    6.18
   0  -2  -2 2407.58   90.42
   0  -2  -3   11.55    6.30
   0   2   3    7.88    5.05
   0  -2  -4  178.15   32.79
   0   2   4  191.03   34.84
   0  -2  -5   42.78   18.96
   0   2   5   40.41   17.77
   0  -2  -6   14.91   15.55
   0  -2  -7  145.18   37.21
   0  -2  -8   24.41   13.71
   0  -2  -9   25.29   16.64
   0  -2 -10   79.28   33.48
   0  -2 -11   16.00   13.31
   0  -2 -11   -1.34   14.80
   0  -2 -12    7.13    7.74
   0  -2 -12    6.48   12.59
   0  -2 -13  113.80   44.94
   0  -2 -14   -2.40    6.81
   0  -2 -14    1.90    6.72
   0  -2 -15  216.81   41.04
   0  -2 -15  253.72   72.71
   0  -2 -16    0.35    5.24
   0  -2 -16    0.10   18.30
   0  -2 -17  140.54   55.35
   0  -2 -18   62.79   37.34
   0  -2 -19   18.38   31.68
   0  -2 -20  -50.35   41.37
   0  -2 -21   19.17   34.03
   0   3 -23  -10.81   22.65
   0   3 -22    1.92   22.10
   0   3 -21    4.37   16.81
   0   3 -20   -3.41   19.36
   0  -3  19   44.41   25.37
   0   3 -19   49.54   36.89
   0  -3  18   50.34   28.69
   0   3 -18   92.95   50.66
   0  -3  17  -11.45   16.97
   0   3 -17  -13.98   14.04
   0  -3  16   -5.48   10.51
   0  -3  15   33.13   19.11
   0  -3  14   40.47   11.68
   0  -3  13   20.08   14.74
   0   3 -13    5.03    7.66
   0  -3  12  371.19   57.76
   0  -3  11  -10.76   10.35
   0  -3  10  144.78   33.29
   0  -3   9    1.04    6.96
   0  -3   8  238.70   37.87
   0  -3   7  775.08   67.22
   0  -3   6  219.14   30.99
   0  -3   5 6660.19  168.07
   0  -3   4 4020.76  129.83
   0  -3   3  603.50   45.68
   0   3  -2   46.53   14.48
   0  -3   2   39.80   11.88
   0  -3   1  285.22   30.29
   0  -3   0 1583.98   74.12
   0   3   0 1658.97   73.81
   0   3   1  826.61   56.56
   0  -3  -1  784.84   52.25
   0  -3  -2 1098.81   66.92
   0   3   2 1242.53   75.70
   0  -3  -3  115.01   27.63
   0   3   3  128.20   27.32
   0   3   4  160.48   35.34
   0  -3  -4  188.46   33.14
   0   3   5   38.12   17.11
   0  -3  -5   29.28   10.28
   0  -3  -6  152.31   34.71
   0  -3  -7  302.87   51.74
   0  -3  -8   24.54   15.64
   0  -3  -9  172.43   44.01
   0  -3  -9  155.51   34.86
   0  -3 -10   17.62    9.99
   0  -3 -10   17.55   15.66
   0   3  10   11.19   15.29
   0  -3 -11   39.41   19.65
   0  -3 -11   51.52   29.36
   0  -3 -12   38.66   23.81
   0  -3 -13  144.61   49.80
   0  -3 -14   59.46   32.17
   0  -3 -15  310.49   77.20
   0  -3 -16   15.44   13.68
   0  -3 -16   -9.28   18.62
   0  -3 -17   43.08   31.75
   0  -3 -18    1.02   17.64
   0  -3 -19    6.12   13.34
   0  -3 -20   28.25   19.07
   0  -3 -21  -21.12   38.39
   0   4 -23    1.73    8.02
   0   4 -22  -10.65   33.90
   0   4 -21  -10.83   19.94
   0  -4  21   21.94   18.44
   0   4 -20   21.67   14.82
   0  -4  20  -14.49    4.53
   0   4 -19   15.57   30.62
   0  -4  19   53.74   30.15
   0  -4  18   17.44   18.24
   0  -4  17    7.88    5.49
   0  -4  16   -1.46   11.26
   0  -4  15   12.09    8.63
   0  -4  14   89.75   30.51
   0   4 -13   36.01   16.90
   0  -4  13   31.37   16.57
   0  -4  12  207.48   44.83
   0  -4  11   42.35   15.07
   0  -4  10  104.25   27.12
   0  -4   9    2.98    2.18
   0  -4   9    6.90    7.90
   0  -4   8   -5.56    8.55
   0  -4   8   13.74    5.34
   0  -4   7  138.02   27.51
   0  -4   6   99.92   24.26
   0   4  -5 1830.04   96.52
   0  -4   5 1901.41   97.26
   0   4  -4  372.36   41.18
   0  -4   4  459.40   46.82
   0   4  -3   28.76   10.68
   0  -4   3    7.57    4.22
   0  -4   2  574.49   48.34
   0   4  -2  640.50   53.18
   0   4  -1 1384.66   76.68
   0  -4   1 1367.86   75.70
   0   4   0 1332.39   76.81
   0  -4   0 1290.14   74.74
   0  -4  -1  558.31   52.21
   0   4   1  540.89   52.46
   0   4   2  668.28   62.69
   0  -4  -2  630.38   57.83
   0  -4  -3  282.38   40.00
   0   4   3  281.51   45.30
   0  -4  -4   14.89    9.61
   0  -4  -5   21.86   19.96
   0  -4  -6  241.91   45.57
   0  -4  -7   24.99   14.64
   0   4   8   82.98   33.66
   0  -4  -8  122.33   34.73
   0   4   9  141.46   49.79
   0  -4  -9  143.67   38.66
   0   4  10   59.24   36.05
   0  -4 -10   26.55   16.28
   0  -4 -10   25.17   24.66
   0  -4 -11  226.89   53.29
   0  -4 -12   38.44   22.96
   0  -4 -13   40.53   27.26
   0  -4 -14   45.14   29.82
   0  -4 -15  146.78   53.94
   0  -4 -16   39.55   28.96
   0  -4 -16   35.57   23.44
   0  -4 -17   60.33   35.19
   0  -4 -18   48.89   33.58
   0  -4 -19   52.66   37.52
   0  -4 -20  -19.47   22.50
   0   5 -23    1.07   24.65
   0  -5  23    1.05   16.16
   0   5 -22   65.63   47.86
   0  -5  22    5.54   10.27
   0   5 -21  -77.88   49.59
   0  -5  21    3.50    9.01
   0  -5  20   11.34   22.56
   0  -5  19   16.16   22.62
   0  -5  18    6.28   15.58
   0  -5  17   50.76   24.44
   0  -5  16   40.33   23.59
   0  -5  15  -39.68   21.26
   0  -5  14  171.47   44.07
   0  -5  13   43.07   18.39
   0   5 -12  325.82   57.84
   0  -5  12  291.45   53.19
   0  -5  11    5.88   11.18
   0  -5  10  103.19   13.35
   0  -5  10  110.05   30.05
   0  -5   9   17.17    6.21
   0  -5   9   68.30   24.13
   0  -5   8  222.77   39.60
   0  -5   7    9.97    9.40
   0  -5   6   15.17   11.80
   0  -5   5 1015.36   78.12
   0   5  -4  114.11   23.84
   0  -5   4  141.61   29.48
   0   5  -3  397.98   46.51
   0  -5   3  431.61   48.17
   0   5  -2  329.49   42.04
   0  -5   2  316.50   39.98
   0   5  -1   39.70   14.47
   0  -5   1   35.73   15.74
   0  -5   0  257.94   36.29
   0   5   0  257.52   37.50
   0  -5  -1    7.73    7.83
   0   5   1   14.26   10.84
   0  -5  -2  142.51   28.76
   0   5   2  169.46   33.91
   0  -5  -3   84.47   34.30
   0   5   3  455.21   64.15
   0  -5  -4  594.48   64.70
   0  -5  -5  742.15   77.03
   0  -5  -6  122.08   31.88
   0  -5  -7   63.89   25.05
   0   5   7   43.46   25.88
   0  -5  -8  165.40   41.97
   0   5   8  122.83   47.10
   0  -5  -9   36.61   21.70
   0   5   9   14.51   17.56
   0  -5 -10  216.94   52.73
   0  -5 -11  183.12   49.09
   0  -5 -12  215.67   57.53
   0  -5 -13  -24.72   29.28
   0  -5 -14   44.72   29.07
   0  -5 -15   15.45   32.60
   0  -5 -16   15.26   20.45
   0  -5 -17   23.61   23.39
   0  -5 -18    6.13    9.16
   0  -5 -19   17.41   31.59
   0   6 -23  -41.43   39.13
   0  -6  23    3.93   10.21
   0  -6  22    8.70   10.19
   0  -6  21   30.61   25.97
   0  -6  20   28.74   26.63
   0  -6  19   47.85   24.69
   0  -6  18    2.40    7.24
   0  -6  17  134.21   42.13
   0  -6  16    1.96    9.94
   0  -6  15   17.94   11.36
   0  -6  14  144.91   42.85
   0  -6  13   -8.01   10.72
   0   6 -12  354.56   61.38
   0  -6  12  400.38   64.58
   0  -6  12  349.41   24.15
   0  -6  11   -5.09    8.80
   0   6 -11   10.09   12.78
   0  -6  11   -1.22    1.98
   0  -6  10  277.27   49.73
   0  -6   9   91.10   26.43
   0  -6   8   18.00    9.85
   0  -6   7   33.35   15.26
   0  -6   6  318.62   49.72
   0  -6   5   38.24   14.28
   0  -6   4    1.87    7.43
   0  -6   3  431.47   51.09
   0  -6   2  255.61   39.14
   0  -6   1  107.63   25.21
   0  -6   0  131.40   28.74
   0   6   1  276.23   45.29
   0  -6  -1  289.13   44.10
   0  -6  -2 1126.97   90.30
   0   6   2 1270.19  101.54
   0  -6  -3  309.94   48.71
   0  -6  -4   21.95   17.48
   0  -6  -5  201.97   45.82
   0   6   5  150.78   41.79
   0  -6  -6    6.27    5.14
   0   6   6   -4.10   10.68
   0  -6  -7  102.20   32.77
   0   6   7   64.72   32.36
   0  -6  -8   56.79   22.33
   0   6   8   78.74   32.11
   0  -6  -9   -4.90    7.95
   0  -6 -10  370.80   67.45
   0  -6 -11   17.76    9.19
   0  -6 -12   26.22   18.44
   0  -6 -13   30.19    9.00
   0  -6 -14    6.25    8.78
   0  -6 -15   99.78   42.58
   0  -6 -16   -1.31    9.97
   0  -6 -17   18.27   21.94
   0  -6 -18    0.11   17.08
   0  -7  23   10.44    9.75
   0  -7  22   -8.86   14.30
   0  -7  21   11.83   17.65
   0  -7  20    3.93    9.98
   0  -7  19   -5.52   12.36
   0  -7  18    2.81    5.75
   0  -7  17  141.16   43.49
   0  -7  16    0.40    7.45
   0  -7  15  127.38   40.94
   0  -7  14   24.49   18.18
   0  -7  13    8.55    8.10
   0  -7  13   23.26    7.19
   0  -7  12  126.16   20.25
   0  -7  12  121.37   35.68
   0  -7  11   -7.58   18.20
   0   7 -11    0.16    3.09
   0   7 -10  425.98   65.02
   0  -7  10  407.34   61.68
   0   7  -9   33.95   16.52
   0  -7   9   69.66   26.22
   0   7  -8   13.38   13.73
   0  -7   8    3.49    7.25
   0  -7   7  154.31   37.43
   0  -7   6   -6.38   13.53
   0  -7   5    9.62    7.91
   0  -7   4    5.78    6.90
   0  -7   3  355.78   50.40
   0  -7   2   74.54   24.41
   0  -7   1   45.80   19.31
   0  -7   0   -0.51    8.61
   0  -7  -1  391.06   54.89
   0  -7  -2   46.86   18.29
   0  -7  -3   71.38   26.83
   0   7   3   75.12   28.15
   0  -7  -4    4.19   12.00
   0   7   4   20.73   14.86
   0  -7  -5    3.93    3.50
   0   7   5   -1.83    2.42
   0  -7  -6  -14.72   14.68
   0   7   6   -2.11    6.44
   0  -7  -7   -3.76    9.02
   0   7   7   18.08   13.34
   0  -7  -8   23.56   19.55
   0  -7  -9   26.26   14.65
   0  -7 -10   54.58   24.53
   0  -7 -11   41.59   22.08
   0  -7 -12   74.34   32.67
   0  -7 -13   33.25   23.03
   0  -7 -14   18.13    3.24
   0  -7 -15   37.07   22.92
   0  -7 -16   34.51   29.22
   0  -7 -17  -34.01   27.25
   0  -7 -18   13.51   24.89
   0  -8  22   21.14   24.84
   0  -8  21  -28.99   22.82
   0  -8  20   15.05   16.66
   0  -8  19    3.59   17.28
   0  -8  18    7.67    5.77
   0  -8  17   59.77   34.18
   0  -8  16    1.68    8.45
   0  -8  15   16.05    5.45
   0  -8  14  -10.14   18.21
   0  -8  14  -13.72    6.17
   0  -8  13   -1.67    3.20
   0  -8  13   -2.74    6.19
   0  -8  12  101.41   22.38
   0  -8  12   96.36   29.75
   0  -8  11  -13.00    7.81
   0  -8  10  113.53   35.19
   0   8 -10  140.11   38.89
   0   8  -9    0.49    4.53
   0  -8   9   -0.30    3.69
   0   8  -8   13.11   14.68
   0  -8   8   13.57   12.19
   0   8  -7   10.10   10.65
   0  -8   7   11.69    9.18
   0   8  -6   31.74   17.94
   0  -8   6   24.25   17.43
   0  -8   5   10.16   16.16
   0   8  -5    9.68    9.77
   0   8  -4   25.03   14.45
   0  -8   4   18.40   12.47
   0   8  -3   70.02   25.33
   0  -8   3   56.09   19.06
   0   8  -2  583.83   71.99
   0  -8   2  523.24   63.80
   0  -8   1   16.31   11.95
   0   8  -1    9.09    1.69
   0  -8   0   28.37   16.88
   0   8   0   42.49   20.20
   0  -8  -1  340.50   54.99
   0   8   1  382.86   62.78
   0  -8  -2   68.71   25.59
   0   8   2   88.50   28.99
   0  -8  -3  174.23   39.71
   0   8   3  188.54   46.99
   0  -8  -4  108.07   32.63
   0   8   4  127.92   40.60
   0   8   5   68.46   32.00
   0  -8  -5   81.40   29.33
   0  -8  -6   39.80   19.93
   0  -8  -7   16.35   15.14
   0  -8  -8   24.08   23.31
   0  -8  -9   -1.61    5.72
   0  -8 -10   34.14   23.53
   0  -8 -11   21.96   16.05
   0  -8 -12  109.94   42.04
   0  -8 -13   18.14   22.14
   0  -8 -14  -18.30   17.50
   0  -8 -15   22.82   19.73
   0  -8 -16   38.05   33.57
   0  -8 -17  -31.95   26.70
   0  -9  22   43.06   30.81
   0  -9  21  -10.11   17.12
   0  -9  20   26.11   22.91
   0  -9  19   -6.13   10.98
   0  -9  18   33.18   24.60
   0  -9  17    9.27   17.73
   0  -9  16    0.35    0.66
   0  -9  16    4.67    2.30
   0  -9  16    8.77    7.65
   0  -9  15    4.25    1.39
   0  -9  15   16.60   16.90
   0  -9  14   26.32   19.60
   0  -9  14   15.91    9.91
   0  -9  13  -22.47   19.49
   0  -9  13    5.47    5.88
   0  -9  12   -2.89   14.30
   0  -9  11   12.60    3.90
   0  -9  10  181.12   45.39
   0   9  -9    9.74   10.12
   0  -9   9  -16.30   17.30
   0   9  -8   97.31   31.10
   0  -9   8   99.14   32.47
   0   9  -7   31.29   16.63
   0  -9   7   16.03   17.02
   0  -9   6   65.90   26.36
   0   9  -6   69.44   26.20
   0  -9   5   18.50   14.13
   0   9  -5   24.20   14.14
   0   9  -4   -4.19    6.24
   0  -9   4   -0.56    5.83
   0  -9   3  220.19   44.73
   0   9  -3  268.88   51.87
   0   9  -2   91.96   29.46
   0  -9   2  136.67   35.39
   0  -9   1   -8.48    6.11
   0   9  -1  -15.34   14.75
   0   9   0   58.98   24.87
   0  -9   0   55.23   22.57
   0   9   1  143.48   40.52
   0  -9  -1  139.39   39.04
   0   9   2   18.85   16.03
   0  -9  -2    9.31   13.35
   0   9   3  164.17   47.11
   0  -9  -3  118.59   34.77
   0  -9  -4   15.68   13.62
   0  -9  -5  117.63   37.16
   0  -9  -6   67.92   26.88
   0  -9  -7    8.36    8.68
   0  -9  -8   -4.66   13.55
   0  -9  -9   10.35   16.17
   0  -9 -10   -9.47   19.87
   0  -9 -11  -10.87   18.20
   0  -9 -12   17.57    9.21
   0  -9 -13  -10.85   20.34
   0  -9 -14   54.33   31.76
   0  -9 -15   21.56   22.24
   0 -10  21   11.71   11.69
   0 -10  20   -7.98    4.04
   0 -10  19    0.54   12.20
   0 -10  18  -12.25   18.36
   0 -10  17   44.81   25.47
   0 -10  16  -40.89   25.26
   0 -10  16   -1.62    6.27
   0 -10  15    5.44    9.34
   0 -10  15    9.95    9.43
   0 -10  14   11.25   12.69
   0 -10  14    2.46    5.53
   0 -10  13   -4.53    9.81
   0 -10  12  -15.02   14.25
   0 -10  11   42.33   24.05
   0 -10  10   62.68   25.87
   0 -10   9   -1.15   13.48
   0 -10   8  107.83   34.60
   0 -10   7   24.52   18.69
   0 -10   6   14.56    6.66
   0 -10   5   20.56   17.10
   0  10  -5    2.56   12.31
   0  10  -4   35.64   19.38
   0 -10   4    6.33   12.46
   0  10  -3   23.07   16.34
   0 -10   3   -1.81    5.11
   0  10  -2   77.48   29.53
   0 -10   2   71.33   24.42
   0  10  -1    6.34    7.27
   0 -10   1    3.89   12.80
   0 -10   1    1.19   10.11
   0 -10   0  156.38   42.14
   0 -10  -1    2.84    4.25
   0 -10  -2    5.10    8.68
   0 -10  -3   94.38   32.91
   0 -10  -4   -1.94   10.82
   0 -10  -5   99.26   35.69
   0 -10  -6   44.17   25.54
   0 -10  -7  -14.02   20.86
   0 -10  -8  -42.42   24.53
   0 -10  -9    6.35    8.12
   0 -10 -10   -1.59   10.65
   0 -10 -11  -11.97   17.04
   0 -10 -12   -1.25    5.33
   0 -10 -13  -36.50   26.37
   0 -10 -14  -62.48   35.44
   0 -11  21  -18.54   19.91
   0 -11  20   31.65   29.13
   0 -11  19  -55.85   32.59
   0 -11  18   -7.43   16.85
   0 -11  17   34.38   27.78
   0 -11  16  -14.69   25.58
   0 -11  16   -5.45    2.14
   0 -11  15   27.76   24.59
   0 -11  15    9.24    8.04
   0 -11  14   -4.98    3.74
   0 -11  13   -0.22   16.11
   0 -11  12  -12.51   17.90
   0 -11  11    8.08    8.64
   0 -11  10   24.21   18.27
   0 -11   9   28.38   19.34
   0 -11   8   13.36   12.53
   0 -11   7  114.41   37.75
   0 -11   6   91.98   35.85
   0 -11   5   66.83   27.01
   0 -11   4   24.19   12.47
   0 -11   3   56.25   18.99
   0 -11   2   50.46   23.06
   0 -11   1    6.81    7.87
   0 -11   0   31.94   20.84
   0 -11  -1   -8.68   13.85
   0 -11  -2  -11.27   13.73
   0 -11  -3   65.20   31.37
   0 -11  -4   -3.74   16.01
   0 -11  -5   15.26   12.67
   0 -11  -6    2.51    7.25
   0 -11  -7   16.62   15.38
   0 -11  -8  -18.56   17.00
   0 -11  -9    3.92    4.24
   0 -11 -10  -16.46   20.22
   0 -11 -11   15.37   17.63
   0 -11 -12    7.64   14.76
   0 -11 -13   18.70   20.58
   0 -12  20   11.84    7.90
   0 -12  19   -8.40   15.66
   0 -12  18    8.69   11.51
   0 -12  17   22.24   23.58
   0 -12  16  -22.43   19.86
   0 -12  15    8.70    9.89
   0 -12  15   12.59   10.70
   0 -12  14   -3.57   13.72
   0 -12  13   26.12   23.85
   0 -12  12  -44.13   26.25
   0 -12  11  -16.67   13.19
   0 -12  10   18.49   15.21
   0 -12   9    4.41   17.92
   0 -12   8    5.20    6.71
   0 -12   7   38.14   22.04
   0 -12   6   17.95   11.95
   0 -12   5   22.74    7.13
   0 -12   4    2.15    4.92
   0 -12   3   13.89    6.72
   0 -12   2   26.27   15.66
   0 -12   1    7.00   15.19
   0 -12   0   -2.48    9.43
   0 -12   0   -0.30    7.73
   0 -12  -1   44.33   20.85
   0 -12  -2   -7.64   19.04
   0 -12  -3   11.90   12.50
   0 -12  -4   26.68   22.47
   0 -12  -5  -26.84   22.42
   0 -12  -6   -0.23   17.25
   0 -12  -7   17.76   16.17
   0 -12  -8   -1.32   12.04
   0 -12  -9   29.02   26.44
   0 -12 -10   44.87   30.70
   0 -12 -11    3.77   14.16
   0 -13  19  -30.17   25.95
   0 -13  18   25.88   26.72
   0 -13  17    0.77    6.87
   0 -13  16   -5.27    5.32
   0 -13  15   36.53   26.47
   0 -13  15   13.79   13.58
   0 -13  14    8.65    7.40
   0 -13  13   31.53   27.74
   0 -13  12    8.44   19.00
   0 -13  11    4.19   10.12
   0 -13  10   -8.10    8.89
   0 -13   9  -17.08   16.52
   0 -13   8   15.25   11.37
   0 -13   7   24.17   12.34
   0 -13   6  -13.88   15.55
   0 -13   5   26.22   19.81
   0 -13   4   -5.89    9.90
   0 -13   3   -1.63    3.64
   0 -13   2    8.70   10.51
   0 -13   1   35.27   18.43
   0 -13   0    8.50    3.58
   0 -13  -1    2.07   14.27
   0 -13  -2   -6.21   10.48
   0 -13  -3    0.69   12.05
   0 -13  -4   35.29   25.23
   0 -13  -5   34.52   23.92
   0 -13  -6    6.84    9.86
   0 -13  -7   44.00   29.26
   0 -13  -8    2.11    8.57
   0 -13  -9    6.32   20.01
   0 -14  17   17.07   21.58
   0 -14  16   -9.14   14.83
   0 -14  15  -10.23   14.17
   0 -14  14   22.04   21.73
   0 -14  13  -11.47   14.93
   0 -14  12  -52.08   30.51
   0 -14  11    6.94   21.65
   0 -14  10   29.99   18.14
   0 -14   9   -0.76   17.54
   0 -14   8   -7.75   18.38
   0 -14   7    5.94   10.51
   0 -14   6  -24.18   19.82
   0 -14   5   36.12   21.48
   0 -14   4    8.94   11.11
   0 -14   3    3.95   11.01
   0 -14   2    3.38   16.13
   0 -14   1  -55.15   28.28
   0 -14   0   13.12   15.48
   0 -14  -1   -8.22   16.21
   0 -14  -1  -25.59   22.39
   0 -14  -2    7.87   16.31
   0 -14  -3    1.33    6.13
   0 -14  -4   -0.85   12.29
   0 -14  -5   13.41   14.57
   0 -14  -6   10.81   10.13
   0 -14  -7   30.79   24.64
   0 -15  15  -36.93   27.47
   0 -15  14   -0.30   16.94
   0 -15  13  -10.84   21.96
   0 -15  12  -46.29   29.81
   0 -15  11   34.42   31.71
   0 -15  10    0.09   18.59
   0 -15   9   32.30   22.14
   0 -15   8    4.44   17.07
   0 -15   7  -14.40   20.04
   0 -15   6  -50.65   29.64
   0 -15   5   35.16   27.56
   0 -15   4   -4.01   14.80
   0 -15   3   -9.55   15.31
   0 -15   2  -11.38   20.96
   0 -15   1  -24.91   16.67
   0 -15   0    5.67   14.92
   0 -15  -1    3.31   12.41
   0 -15  -2   26.14   24.69
   0 -15  -2  -21.87   18.63
   0 -15  -3   -1.54    5.86
   0 -15  -4   36.03   26.90
   0 -15  -5  -33.24   25.00
   0 -16  13    8.50   14.88
   0 -16  12  -25.94   23.01
   0 -16  11    9.00   19.52
   0 -16  10   26.02   21.25
   0 -16   9   -1.26    5.58
   0 -16   8  -29.01   23.51
   0 -16   7  -23.73   21.34
   0 -16   6  -15.28   17.06
   0 -16   5   -1.38   14.60
   0 -16   4  -26.27   21.81
   0 -16   3  -33.85   24.45
   0 -16   2  -21.64   19.52
   0 -16   1   -5.44   13.40
   0 -16   0    6.79    8.88
   0 -16  -1   19.39   19.03
   1 -17   3   -2.48   13.11
   1 -17   4  -66.38   36.36
   1 -17   5   24.47   22.52
   1 -17   6   21.83   25.45
   1 -17   7   -0.94    8.59
   1 -17   8   25.11   27.50
   1 -16  -2  -28.31   22.45
   1 -16  -1   -3.17    6.83
   1 -16   0   20.62   16.89
   1 -16   1   -4.16   11.96
   1 -16   2   15.51   15.76
   1 -16   3   27.05   21.63
   1 -16   4    7.68   10.50
   1 -16   5    4.50    5.95
   1 -16   6   -7.05   17.00
   1 -16   7   46.64   33.18
   1 -16   8   -3.32   13.65
   1 -16   9  -25.46   22.49
   1 -16  10   10.48    9.30
   1 -16  11   -3.37   16.50
   1 -16  12  -28.79   30.86
   1 -16  13  -55.02   34.18
   1 -15  -6   14.19    9.68
   1 -15  -5   20.62   21.38
   1 -15  -4  -36.76   26.24
   1 -15  -3    6.32   12.31
   1 -15  -2    2.36   14.37
   1 -15  -2  -54.65   29.76
   1 -15  -1   -3.06   13.15
   1 -15   0    1.05   12.76
   1 -15   1   16.24   16.70
   1 -15   2   46.09   29.75
   1 -15   3  -33.53   13.90
   1 -15   4   -3.59   10.75
   1 -15   5   -2.94    3.20
   1 -15   6  -12.53    5.42
   1 -15   7  -14.34   17.91
   1 -15   8    0.82   17.73
   1 -15   9   11.03   17.30
   1 -15  10    9.97   18.31
   1 -15  11   -3.34   21.07
   1 -15  12    7.16   17.76
   1 -15  13  -17.37   30.74
   1 -15  14   17.84   23.71
   1 -15  15  -16.85   19.00
   1 -14  -8   -8.67   21.43
   1 -14  -7   16.20    7.52
   1 -14  -6   11.04   14.31
   1 -14  -5    4.32   13.90
   1 -14  -4   50.24   29.71
   1 -14  -3   37.67   26.50
   1 -14  -2  -49.73   28.71
   1 -14  -1   10.85   11.10
   1 -14  -1  -10.00   17.53
   1 -14   0    3.31   12.18
   1 -14   1   10.22   16.65
   1 -14   2   25.82   25.11
   1 -14   3   39.33   29.26
   1 -14   4    6.86   11.30
   1 -14   5   -3.91   17.39
   1 -14   6  -19.62   17.35
   1 -14   7    1.01    6.99
   1 -14   8    9.68   12.50
   1 -14   9    2.31   12.28
   1 -14  10   -0.97    8.81
   1 -14  11   -8.27   12.43
   1 -14  12  -21.50   23.07
   1 -14  13    8.45   12.96
   1 -14  14  -15.88   25.41
   1 -14  15  -15.26   15.43
   1 -14  16  -45.68   30.21
   1 -14  17   16.51   17.17
   1 -13 -10  -26.79   22.80
   1 -13  -9  -19.99   18.62
   1 -13  -8   -1.33   16.35
   1 -13  -7   17.66    6.65
   1 -13  -6   -0.25   12.15
   1 -13  -5  -11.23   20.79
   1 -13  -4  -25.06   20.88
   1 -13  -3   26.72   23.47
   1 -13  -2   16.63   16.17
   1 -13  -1  -12.78   10.51
   1 -13   0   -6.32   15.65
   1 -13   0   10.42   12.62
   1 -13   1    7.08    9.79
   1 -13   2   -0.96   19.63
   1 -13   3    0.83    5.15
   1 -13   4   27.72   20.55
   1 -13   5    9.15   11.73
   1 -13   6  -15.36   15.40
   1 -13   7  -25.26   19.90
   1 -13   8   20.23   13.88
   1 -13   9   20.61   18.10
   1 -13  10   36.78   28.00
   1 -13  11   78.26   34.34
   1 -13  12   21.75   13.90
   1 -13  13   -4.81    9.62
   1 -13  14  -44.03   28.00
   1 -13  15  -32.81   24.53
   1 -13  16   -5.91   18.78
   1 -13  17   14.49    9.30
   1 -13  18  -16.49   18.49
   1 -12 -12   -8.22   11.51
   1 -12 -11   34.09   28.09
   1 -12 -10   -1.82   12.94
   1 -12  -9    8.80   14.51
   1 -12  -8    0.58   10.95
   1 -12  -7  -10.06   17.27
   1 -12  -6   -8.71    3.93
   1 -12  -5   33.10   23.70
   1 -12  -4    1.77    6.99
   1 -12  -3   -0.07   12.10
   1 -12  -2    7.50   12.49
   1 -12  -1   22.20   19.62
   1 -12   0   -3.30   12.38
   1 -12   1   60.48   28.14
   1 -12   2  166.33   44.90
   1 -12   3   11.02   11.71
   1 -12   4    2.51   15.45
   1 -12   5    2.54    6.26
   1 -12   6   59.43   31.30
   1 -12   7   -2.71   15.41
   1 -12   8   59.44   31.70
   1 -12   9   31.83   24.74
   1 -12  10   60.96   20.62
   1 -12  11    6.07   10.17
   1 -12  12    5.63   11.92
   1 -12  13    4.78    4.64
   1 -12  14    6.03   14.19
   1 -12  15  -20.60   26.46
   1 -12  16   -2.74   16.24
   1 -12  17   26.40   23.20
   1 -12  18    5.15   10.73
   1 -12  19    1.11   19.84
   1 -11 -13  -23.80   20.59
   1 -11 -12   41.52   30.35
   1 -11 -11  -59.71   32.52
   1 -11 -10    6.49   11.13
   1 -11  -9    2.41   10.17
   1 -11  -8   14.58   12.32
   1 -11  -7   27.77   21.53
   1 -11  -6  -25.75   24.78
   1 -11  -5  -12.89   20.95
   1 -11  -4   17.71   21.31
   1 -11  -3   -5.77   13.92
   1 -11  -2   23.03   13.72
   1 -11  -1    8.93    2.66
   1 -11   0   46.11   26.42
   1 -11   1   78.75   30.71
   1 -11   2   35.42   18.51
   1 -11   3   13.85    5.08
   1 -11   4    6.25    9.91
   1 -11   5   -1.52    8.68
   1 -11   6   19.60    8.64
   1 -11   7   13.40   20.00
   1 -11   8   29.79   23.52
   1 -11   9   15.64   16.82
   1 -11  10   45.96   24.64
   1 -11  11   41.03   23.62
   1 -11  12   36.61   24.42
   1 -11  13   23.07   16.27
   1 -11  13    6.94    6.84
   1 -11  14   13.25   14.98
   1 -11  14   29.78   14.13
   1 -11  15  -16.77   21.47
   1 -11  16   11.08   12.39
   1 -11  17    2.19    9.86
   1 -11  18  -11.89   22.93
   1 -11  19   28.05   24.64
   1 -11  20   21.98   23.02
   1 -10 -15   12.69   16.58
   1 -10 -14    1.60   11.52
   1 -10 -13   31.33   22.17
   1 -10 -12   37.66   24.39
   1 -10 -11    2.86   13.46
   1 -10 -10    8.10   11.45
   1 -10  -9   18.93   17.02
   1 -10  -8    4.69   12.59
   1 -10  -7   50.00   24.37
   1 -10  -6   14.88   15.97
   1 -10  -5   38.94   21.54
   1 -10  -4   14.53   13.22
   1 -10  -3  108.83   35.54
   1 -10  -2   24.63   23.90
   1 -10  -1  238.99   52.03
   1 -10   0   41.08   22.11
   1 -10   1   46.98   19.25
   1 -10   1   46.24   20.72
   1 -10   2   -5.80   14.90
   1 -10   3   48.57   21.29
   1 -10   4   85.62   29.47
   1 -10   5   25.95   14.25
   1 -10   6   66.30   27.35
   1 -10   7    7.39    5.40
   1 -10   8    7.00    7.70
   1 -10   9   -7.89   17.56
   1 -10  10   90.16   34.34
   1 -10  11   -0.86   10.09
   1 -10  12  175.17   47.73
   1 -10  13   -0.35   13.79
   1 -10  13   -3.50    6.18
   1 -10  14   12.42   14.52
   1 -10  14   16.19    8.53
   1 -10  15    0.92    3.70
   1 -10  15    5.95    4.73
   1 -10  16   -6.24   10.46
   1 -10  17   13.06   18.38
   1 -10  18   25.52   29.92
   1 -10  19   42.36   27.90
   1 -10  20  -44.63   29.39
   1 -10  21   13.26   25.68
   1  -9 -16  -31.41   32.05
   1  -9 -15   15.95   18.03
   1  -9 -14   31.00   28.66
   1  -9 -13   11.67    4.51
   1  -9 -12   71.72   37.96
   1  -9 -11   -1.60   18.60
   1  -9 -10   32.27   18.39
   1  -9  -9  -35.98   22.59
   1  -9  -8   27.91   15.01
   1  -9  -7   -4.99    8.32
   1  -9  -6   37.28   22.93
   1  -9  -5   24.83   17.33
   1  -9  -4  -14.04   14.19
   1  -9  -3   54.80   22.90
   1  -9  -2   59.90   27.43
  -1   9   2   -7.12   12.48
   1  -9  -1   42.62   19.46
  -1   9   1   98.58   35.18
   1  -9   0  148.18   39.25
  -1   9   0  262.86   58.25
   1  -9   1  218.27   45.77
   1  -9   2   10.05    8.26
   1  -9   3   81.86   25.95
   1  -9   4  109.09   32.02
   1  -9   5   -0.95    5.84
   1  -9   6   60.12   26.35
  -1   9  -7    5.23    8.06
   1  -9   7   -1.53    4.84
  -1   9  -8   16.77    8.12
   1  -9   8   14.54   15.66
   1  -9   9   24.01   15.06
   1  -9  10   67.98   31.71
   1  -9  11    2.96   10.00
   1  -9  12  134.28   26.46
   1  -9  12  149.16   40.28
   1  -9  13   -5.78   12.61
   1  -9  13    2.20    3.66
   1  -9  14   17.23    7.03
   1  -9  14   13.55    7.65
   1  -9  15   19.76   12.66
   1  -9  16   43.02   24.43
   1  -9  17   41.13   24.66
   1  -9  18   -9.97   17.17
   1  -9  19   45.87   29.86
   1  -9  20  -13.04   23.22
   1  -9  21  -63.67   34.81
   1  -8 -17   40.32   27.72
   1  -8 -16   19.14   15.00
   1  -8 -15  -11.64   18.24
   1  -8 -14    0.91   10.96
   1  -8 -13    8.58    4.97
   1  -8 -12   33.71   28.07
   1  -8 -11  -10.10   20.63
   1  -8 -10    1.93    7.87
   1  -8  -9  -10.61   14.12
   1  -8  -8    5.25   10.49
   1  -8  -7   -0.93   10.41
   1  -8  -6   75.19   27.11
  -1   8   5   13.94   17.13
   1  -8  -5   -5.82    9.47
   1  -8  -4   76.78   28.49
  -1   8   4   94.36   35.67
   1  -8  -3   76.62   29.76
   1  -8  -2   12.81   12.99
   1  -8  -1   45.96   19.18
   1  -8   0  320.63   53.32
   1  -8   1   49.05   22.85
   1  -8   2    3.14    3.41
   1  -8   3  184.38   39.33
   1  -8   4    2.29    7.75
   1  -8   5   71.62   27.01
   1  -8   6    9.17    8.57
   1  -8   7   -1.43    9.95
   1  -8   8   28.51   17.99
  -1   8  -9   -2.35    5.51
   1  -8   9   13.34   13.72
   1  -8  10   28.90   19.73
   1  -8  11   42.89   23.23
   1  -8  11   11.85    5.75
   1  -8  12    1.60    5.58
   1  -8  12   -5.36    5.97
   1  -8  13   -0.18    8.26
   1  -8  13   -6.14    5.16
   1  -8  14   45.26   24.65
   1  -8  15   -9.18   19.45
   1  -8  16    7.59   10.03
   1  -8  17   83.73   35.36
   1  -8  18   -0.96   13.06
   1  -8  19   -6.37    6.78
   1  -8  20    1.92   13.57
   1  -8  21   18.38   14.97
   1  -8  22   11.60   12.89
   1  -7 -18  -10.86   12.16
   1  -7 -17   40.57   32.60
   1  -7 -16    0.10   15.15
   1  -7 -15    0.28    9.64
   1  -7 -14   27.79   18.59
   1  -7 -13   -0.49   15.81
   1  -7 -12  -10.25   16.01
   1  -7 -11   -9.47   18.28
   1  -7 -10   24.05   20.65
   1  -7  -9  288.76   59.92
   1  -7  -8  135.68   41.21
  -1   7   7   -0.71   10.56
   1  -7  -7    9.38    7.30
  -1   7   6  617.95   95.39
   1  -7  -6  527.32   74.93
   1  -7  -5   11.21   11.67
   1  -7  -4   38.22   17.08
   1  -7  -3  490.70   64.81
   1  -7  -2   68.35   23.84
   1  -7  -1  215.03   40.57
   1  -7   0  129.37   30.75
   1  -7   1   12.56    9.48
   1  -7   2    5.77    6.92
   1  -7   3   72.44   24.39
   1  -7   4   37.44   16.88
   1  -7   5    1.92    7.39
   1  -7   6  117.40   31.60
   1  -7   7  172.97   39.79
   1  -7   8   67.33   27.81
   1  -7   9   56.44   25.34
   1  -7  10  123.10   34.32
   1  -7  10  113.01   21.82
   1  -7  11    1.33    2.57
   1  -7  11   -3.12   17.85
  -1   7 -11   10.98   11.32
   1  -7  12  250.19   21.25
   1  -7  12  290.60   56.65
   1  -7  13   62.78   30.20
   1  -7  14  520.01   79.91
   1  -7  15   71.59   28.60
   1  -7  16    9.19   14.24
   1  -7  17   -3.92   17.66
   1  -7  18   -1.37    7.78
   1  -7  19   56.31   31.27
   1  -7  20   -3.51    7.54
   1  -7  21   -1.85   13.42
   1  -7  22  -25.98   24.43
   1  -6 -19   28.61   27.64
   1  -6 -18   41.87   34.68
   1  -6 -17    4.72   13.59
   1  -6 -16  -11.21   22.53
   1  -6 -15    3.41   11.33
   1  -6 -14   25.14   26.34
   1  -6 -13   98.55   39.24
   1  -6 -12   14.47   20.52
   1  -6 -11    5.46   11.77
   1  -6 -10  -18.19   23.57
   1  -6  -9   -5.71   17.87
   1  -6  -8   -7.05   18.43
  -1   6   8   32.83   27.23
   1  -6  -7   27.54   17.82
   1  -6  -6  265.78   49.15
   1  -6  -5   23.19   12.98
   1  -6  -4  724.48   76.32
   1  -6  -3  430.64   60.42
   1  -6  -2   41.16   17.99
   1  -6  -1  740.31   70.65
   1  -6   0   59.10   19.55
   1  -6   1    1.25    7.16
   1  -6   2   25.57   10.94
   1  -6   3   -5.01    7.26
   1  -6   4  223.95   41.53
   1  -6   5  461.12   58.81
   1  -6   6   29.72   17.50
   1  -6   7  711.52   76.32
   1  -6   8  357.01   54.24
   1  -6   9    4.98    3.99
   1  -6   9    5.07    5.70
   1  -6  10  230.37   24.08
   1  -6  10  281.52   50.43
   1  -6  11   39.25    6.41
   1  -6  11   27.18   15.76
  -1   6 -11   51.87   19.83
   1  -6  12  204.04   45.35
   1  -6  13  167.35   43.91
   1  -6  14   34.31   19.47
   1  -6  15   36.43   18.49
   1  -6  16   -5.37   11.19
   1  -6  17    0.62    5.73
   1  -6  18    8.02    6.64
   1  -6  19    1.30   12.30
   1  -6  20  -10.45   13.23
   1  -6  21    9.11   14.90
   1  -6  22   -0.27   21.36
   1  -5 -20  -78.44   44.16
   1  -5 -19  -37.73   29.83
   1  -5 -18  -12.02   12.36
   1  -5 -17   48.77   34.50
   1  -5 -16  -13.24   16.31
   1  -5 -15   -1.53   13.67
   1  -5 -14   21.19   24.94
   1  -5 -14    4.80    8.01
   1  -5 -13    5.87   10.56
   1  -5 -13    4.89    4.09
   1  -5 -12   24.59   17.56
   1  -5 -11  137.18   42.84
   1  -5 -10  -13.36   15.11
  -1   5   9   21.21   14.15
   1  -5  -9   12.39    3.14
   1  -5  -8   13.17   10.85
   1  -5  -7   35.40   18.71
   1  -5  -6  250.90   47.36
   1  -5  -5  845.97   82.94
   1  -5  -4 1236.77   98.72
   1  -5  -3    1.74   12.54
   1  -5  -2   26.91   13.49
   1  -5  -1  654.24   60.69
   1  -5   0    6.38    7.93
   1  -5   1  332.30   42.73
   1  -5   2    3.94    6.14
   1  -5   3  234.48   39.40
   1  -5   4   11.36    7.87
   1  -5   5   12.04    9.44
   1  -5   6  126.69   30.17
   1  -5   7   12.22   11.96
   1  -5   7   20.87    7.80
   1  -5   8  494.96   35.26
   1  -5   8  493.84   60.33
   1  -5   9  654.32   33.51
   1  -5   9  799.46   80.29
   1  -5  10   35.15   18.59
   1  -5  11  182.44   41.39
  -1   5 -12  248.27   54.09
   1  -5  12  209.04   46.10
   1  -5  13   -4.86    9.85
   1  -5  14  178.77   45.38
   1  -5  15   -3.52   14.62
   1  -5  16    6.50   15.82
   1  -5  17  -11.64   14.56
   1  -5  18  -16.63   15.40
   1  -5  19   15.39   19.51
   1  -5  20    0.08   12.18
  -1   5 -21  -21.33   39.08
   1  -5  21   15.88   15.25
  -1   5 -22  -34.93   39.33
   1  -5  22   59.31   33.00
   1  -4 -20   -1.23   26.74
   1  -4 -19   11.04   17.51
   1  -4 -18  -24.37   26.15
   1  -4 -17   32.66   23.88
   1  -4 -16   48.58   22.02
   1  -4 -16   15.52   16.66
   1  -4 -15   -6.67    7.36
   1  -4 -15    3.28   10.22
   1  -4 -14   34.16   15.22
   1  -4 -14   69.98   32.52
   1  -4 -13  467.20   68.90
   1  -4 -13  623.35   97.45
   1  -4 -12  -16.23   14.40
   1  -4 -12  -26.13   15.66
   1  -4 -11  313.10   63.03
   1  -4 -10   29.23   20.90
   1  -4  -9   58.94   25.93
   1  -4  -8   17.11   19.10
   1  -4  -7   -4.41   12.74
   1  -4  -6   20.74   14.45
   1  -4  -5  722.22   74.00
   1  -4  -4  435.03   52.65
   1  -4  -3   54.56   18.24
   1  -4  -2  684.49   60.31
   1  -4  -1  632.21   56.91
   1  -4   0  496.49   46.18
   1  -4   1   37.46   14.31
   1  -4   2  146.54   27.24
   1  -4   3   19.98   11.03
   1  -4   4  856.53   69.28
   1  -4   5  125.29   18.97
   1  -4   5  126.17   25.77
   1  -4   6   21.90   10.67
   1  -4   6   28.12    8.48
   1  -4   7  652.54   35.01
   1  -4   7  718.10   66.00
   1  -4   8   48.91   19.39
   1  -4   8   37.89    6.45
   1  -4   9  154.89   33.78
   1  -4  10    9.77   13.07
   1  -4  11  127.73   35.33
  -1   4 -12  385.90   64.00
   1  -4  12  254.48   50.23
   1  -4  13   43.21   20.53
   1  -4  14  478.85   73.99
   1  -4  15   61.91   26.10
   1  -4  16   -3.96   14.38
   1  -4  17    6.61    8.78
   1  -4  18   -7.48   12.96
   1  -4  19  -16.46   16.00
  -1   4 -19  -21.42   24.31
   1  -4  20   36.37   17.02
  -1   4 -20   30.84   20.76
   1  -4  21   31.40   24.29
  -1   4 -21    8.69   10.99
  -1   4 -22    0.82   16.80
   1  -3 -21  -68.25   42.34
   1  -3 -20   47.89   32.83
   1  -3 -19   17.27   22.54
   1  -3 -18   82.38   44.44
   1  -3 -17  -10.56   25.45
   1  -3 -17  -33.93   19.04
   1  -3 -16    7.75   15.50
   1  -3 -16   19.63   14.46
   1  -3 -15   -2.47   10.77
   1  -3 -15  -31.74   17.25
   1  -3 -14   44.38   25.04
   1  -3 -14   25.33    9.57
   1  -3 -13  186.93   55.24
   1  -3 -13  161.82   37.37
   1  -3 -12   51.19   25.39
   1  -3 -12   19.52   10.51
   1  -3 -11  393.11   74.29
   1  -3 -11  291.69   48.83
   1  -3 -11  387.53   62.04
   1  -3 -10  -20.80   15.61
   1  -3 -10    0.04    1.86
   1  -3  -9  104.73   32.01
   1  -3  -8   38.51   20.33
   1  -3  -7  158.27   35.96
   1  -3  -6    4.11   10.93
   1  -3  -5  123.22   30.12
   1  -3  -4   76.79   21.14
   1  -3  -3  128.68   25.54
   1  -3  -2  271.11   32.94
   1  -3  -1 2001.25   87.70
   1  -3   0 2412.06   92.98
  -1   3   0 1851.38   84.08
   1  -3   1  542.72   42.57
  -1   3  -1  358.54   35.50
   1  -3   2   20.65    7.06
   1  -3   2   23.00    9.54
  -1   3  -3 4218.88  130.16
   1  -3   3 3895.92  127.34
   1  -3   4  628.66   38.16
   1  -3   4  715.73   56.71
   1  -3   5  116.57   14.02
   1  -3   5  104.41   21.49
  -1   3  -5  123.16   24.50
   1  -3   6   45.71   15.13
   1  -3   6   40.72    6.82
  -1   3  -6   32.95   13.08
   1  -3   7   -5.14    5.43
   1  -3   8  114.71   26.67
   1  -3   9  321.48   47.30
   1  -3  10  121.14   32.48
   1  -3  11  316.55   51.23
  -1   3 -12   28.67   13.57
   1  -3  12   27.39   15.74
  -1   3 -13   59.77   24.00
   1  -3  13   55.75   22.56
   1  -3  14  600.57   79.60
   1  -3  15   55.98   25.42
   1  -3  16   23.36   17.54
   1  -3  17   -3.39    7.17
  -1   3 -17  -20.28   20.83
   1  -3  18   13.62    5.25
  -1   3 -18   47.53   39.66
   1  -3  19   23.27   18.83
  -1   3 -19    6.38   22.93
  -1   3 -20    9.36   13.02
  -1   3 -21   -1.37    5.70
  -1   3 -22  -40.42   36.14
   1  -2 -22   53.84   44.13
   1  -2 -21    0.66   23.32
   1  -2 -20  -59.18   38.30
   1  -2 -19   -5.13   17.93
   1  -2 -18   10.82   21.11
   1  -2 -17  -34.24   17.51
   1  -2 -17    2.85   16.60
   1  -2 -16   32.26   17.34
   1  -2 -16   37.01   21.89
   1  -2 -15    9.06   11.36
   1  -2 -15  -32.99   24.38
   1  -2 -14   30.45   15.98
   1  -2 -14   10.58    8.95
   1  -2 -13   86.34   24.72
   1  -2 -13   92.34   39.95
   1  -2 -12  112.24   29.02
   1  -2 -12  151.82   38.98
   1  -2 -12  155.85   47.66
   1  -2 -11  159.24   46.06
   1  -2 -11  146.81   31.18
   1  -2 -10  119.57   27.41
   1  -2 -10   87.13   36.61
   1  -2  -9  421.35   67.18
   1  -2  -9  348.86   46.98
   1  -2  -8   95.22   23.43
   1  -2  -8  141.03   35.32
   1  -2  -7  246.06   46.28
   1  -2  -7  196.93   33.49
   1  -2  -6   90.23   21.44
   1  -2  -6  109.87   27.15
   1  -2  -5   36.70   13.35
   1  -2  -5   66.90   20.78
   1  -2  -4    9.36    8.58
   1  -2  -4    9.65    7.41
   1  -2  -3   51.41   16.52
   1  -2  -3   49.51   16.34
  -1   2   2  885.50   57.73
   1  -2  -2  981.90   57.19
  -1   2   1  495.72   38.19
   1  -2  -1  576.60   38.60
   1  -2   0  147.48   19.61
  -1   2   0  152.86   19.34
  -1   2   0  166.73   20.82
  -1   2  -1  236.00   24.77
  -1   2  -1  340.39   28.01
   1  -2   1  325.69   28.56
   1  -2   1  245.91   24.20
  -1   2  -2 1815.48   73.23
   1  -2   2 1836.19   71.83
  -1   2  -3 3145.81  102.83
   1  -2   3 3210.12   99.55
   1  -2   3 3092.66   74.05
  -1   2  -3 3218.24   72.62
   1  -2   4 1699.69   77.11
  -1   2  -4 1729.34   79.24
   1  -2   4 1596.75   47.45
  -1   2  -4 1591.48   47.57
   1  -2   5  712.90   54.11
  -1   2  -5  606.68   50.28
   1  -2   5  647.08   27.94
  -1   2  -5  660.24   28.26
  -1   2  -6   42.28   15.10
   1  -2   6   42.67   13.17
  -1   2  -6   33.50    5.90
   1  -2   7  158.25   29.86
   1  -2   8    9.70    6.00
   1  -2   9  218.90   37.91
   1  -2  10  347.09   50.26
  -1   2 -11  140.88   35.52
   1  -2  11  117.55   30.81
  -1   2 -12   -3.34    9.32
   1  -2  12   13.72   12.60
  -1   2 -13   80.71   30.94
   1  -2  13   58.76   22.21
   1  -2  14  205.08   46.41
   1  -2  15  170.26   43.31
  -1   2 -15  117.75   46.69
   1  -2  16   45.69   24.43
  -1   2 -16   70.46   42.80
   1  -2  17   21.69   20.10
  -1   2 -17   27.81   34.12
  -1   2 -18  -12.89   23.75
  -1   2 -19   24.07   16.42
  -1   2 -20   30.18   25.57
  -1   2 -21  -43.04   35.87
  -1   2 -22  -86.58   52.30
   1  -1 -22   -0.14   12.07
   1  -1 -21    9.22    4.69
   1  -1 -20   23.85   24.56
   1  -1 -19  -39.73   30.84
   1  -1 -18  140.66   56.36
   1  -1 -17    6.69    9.64
   1  -1 -17    0.55    3.77
   1  -1 -16   32.95   23.36
   1  -1 -16   25.04   11.45
   1  -1 -15    4.62    7.73
   1  -1 -15   -9.92   10.63
   1  -1 -14    0.17   17.00
   1  -1 -14    2.18    1.97
   1  -1 -13   15.61   12.87
   1  -1 -13   21.87   12.93
   1  -1 -12    5.96   11.59
   1  -1 -12    4.17    5.53
   1  -1 -11   93.52   35.76
   1  -1 -11   73.19   21.73
   1  -1 -10  161.12   48.08
   1  -1 -10  204.01   32.06
   1  -1  -9 1073.98  109.43
   1  -1  -9  987.18   68.71
   1  -1  -8  120.77   35.64
   1  -1  -8   69.91   17.66
   1  -1  -7   46.99   20.07
   1  -1  -7   26.42   10.63
  -1   1   6  459.00   61.14
   1  -1  -6  551.39   61.25
   1  -1  -6  489.65   43.55
  -1   1   5   25.17   14.86
   1  -1  -5   29.04   14.20
   1  -1  -5   14.64    7.41
   1  -1  -4 1088.90   59.77
  -1   1   4 1151.52   60.64
   1  -1  -4 1157.89   73.86
  -1   1   4 1091.23   76.32
   1  -1  -3 1721.25   72.68
  -1   1   3 1850.80   71.97
  -1   1   3 1577.32   82.10
   1  -1  -3 1648.18   78.50
  -1   1   2  119.11   17.93
   1  -1  -2  140.82   18.51
  -1   1   2  103.02   18.20
   1  -1   2 1955.09   62.08
  -1   1  -2 1867.75   62.36
   1  -1   2 1882.58   55.77
   1  -1   3   39.66    9.14
  -1   1  -3   39.99    9.90
  -1   1  -3   50.90    8.33
   1  -1   3   28.68    6.24
  -1   1  -4  789.53   49.96
   1  -1   4  783.17   49.29
  -1   1  -4  799.34   34.96
   1  -1   5   25.07    8.61
  -1   1  -5   22.56    9.50
  -1   1  -5   27.81    6.07
  -1   1  -6  152.26   16.17
  -1   1  -6  161.92   27.72
   1  -1   6  157.24   26.26
  -1   1  -7  793.40   38.17
   1  -1   7  867.66   66.21
  -1   1  -7  816.12   67.47
  -1   1  -8  139.87   16.63
  -1   1  -8  174.46   34.31
   1  -1   8  163.30   31.11
  -1   1  -9  141.83   17.54
  -1   1  -9  199.45   38.89
   1  -1   9  174.29   33.33
   1  -1  10    8.09    3.44
  -1   1 -10   20.30    6.12
  -1   1 -11   15.43   13.22
   1  -1  11   21.26   11.27
  -1   1 -11   24.91    8.40
   1  -1  12   16.84   13.18
  -1   1 -12    6.68    4.89
  -1   1 -12    4.87    6.57
  -1   1 -12   31.29   22.71
   1  -1  13    9.36    9.02
  -1   1 -13   15.84    6.90
  -1   1 -13   17.98    6.29
  -1   1 -13   22.30   17.33
  -1   1 -13   -3.00   11.81
  -1   1 -14   89.00   14.74
  -1   1 -14   87.09   14.00
  -1   1 -14  122.54   47.54
   1  -1  14  113.98   36.00
  -1   1 -15  190.12   65.07
  -1   1 -15  218.36   22.20
  -1   1 -15  190.44   21.32
  -1   1 -16  157.92   54.67
  -1   1 -16  102.96   13.91
  -1   1 -16  125.82   15.24
  -1   1 -17   76.67   40.38
  -1   1 -18   -4.33   10.95
  -1   1 -19    1.97   18.86
  -1   1 -20    2.66   23.08
  -1   1 -21   25.26   29.86
  -1   1 -22  -59.91   43.30
   1   0 -22  -12.60   19.40
   1   0 -21  -58.62   40.21
   1   0 -20   18.15   16.66
   1   0 -19   -7.66   23.19
   1   0 -18  124.76   60.57
   1   0 -17   -1.06   11.61
   1   0 -17   -4.75   11.00
   1   0 -16   72.21   34.84
   1   0 -16   57.95   18.31
   1   0 -15    5.53   21.12
   1   0 -15   30.46   13.28
   1   0 -14   -8.28   21.94
   1   0 -14   11.00    7.94
   1   0 -13  115.51   37.11
   1   0 -13   80.81   20.15
   1   0 -13   77.72   34.05
   1   0 -12   -4.89    7.41
   1   0 -12   12.62   19.05
   1   0 -11  195.84   50.26
   1   0 -11  207.75   29.90
   1   0 -10  420.67   68.01
   1   0 -10  363.83   38.35
   1   0  -9  331.45   58.46
   1   0  -9  285.36   33.48
   1   0  -8  159.99   40.59
   1   0  -8  172.75   24.95
   1   0  -7   46.66   12.34
   1   0  -7   46.21   20.72
   1   0  -7   32.11   13.51
   1   0  -6   31.98    9.56
  -1   0   6   27.88    9.02
   1   0  -6   15.80   12.57
   1   0  -6   33.83   11.62
   1   0  -5   42.25   10.81
   1   0  -5   34.70   11.24
  -1   0   5   47.40   11.44
   1   0  -5   30.01   13.58
   1   0  -4 1390.21   64.28
   1   0  -4 1376.73   79.17
   1   0  -4 1303.95   56.88
  -1   0   4 1400.83   57.41
   1   0  -3  559.45   34.70
   1   0  -3  546.99   42.06
  -1   0   3  594.78   35.71
   1   0  -3  523.71   33.73
  -1   0  -2  421.58   29.33
   1   0   2  355.03   24.32
  -1   0  -2  389.25   26.43
  -1   0  -3   21.70    6.49
   1   0   3   19.70    6.44
  -1   0  -3   19.78    6.98
   1   0   4  300.51   30.19
  -1   0  -4  317.89   32.66
  -1   0  -5  257.68   33.03
   1   0   5  268.67   32.07
  -1   0  -6  501.72   50.10
   1   0   6  550.19   49.33
   1   0   7  162.69   28.78
  -1   0  -7  199.04   34.78
  -1   0  -7  165.71   41.80
  -1   0  -8   31.87   16.32
   1   0   8   28.85   14.04
  -1   0  -8   18.99   18.91
  -1   0  -9  650.76   70.94
   1   0   9  645.21   66.44
  -1   0  -9  676.83   88.08
  -1   0 -10  160.46   37.07
  -1   0 -10   88.89   39.91
   1   0  10  141.10   32.75
  -1   0 -11   17.19   10.25
  -1   0 -11   -4.23    6.80
  -1   0 -12   18.05   18.68
  -1   0 -12   35.75   18.92
  -1   0 -13    7.34   11.13
  -1   0 -14   -4.31   22.53
  -1   0 -15  392.82   90.08
  -1   0 -15  263.89   34.55
  -1   0 -16   11.78    4.79
  -1   0 -16   18.50    9.97
  -1   0 -17   22.78    9.18
  -1   0 -17   27.74   25.33
  -1   0 -18  -10.74   28.25
  -1   0 -19    5.47   11.39
  -1   0 -20    9.09   27.55
  -1   0 -21    0.87   16.06
   1   1 -23   17.56   28.17
   1   1 -22  -10.04   27.56
   1   1 -21    5.34   11.31
   1   1 -20   -7.25   14.68
   1   1 -19   45.79   39.56
   1   1 -18   43.37   24.54
   1   1 -17  -16.16   23.47
   1   1 -17   10.65    7.55
   1   1 -16  193.48   61.57
   1   1 -16  152.37   26.14
   1   1 -15   -1.20   14.09
   1   1 -15   15.39   11.18
   1   1 -14  -18.82   18.11
   1   1 -14   -1.44    5.89
   1   1 -13  175.86   25.66
   1   1 -13  217.63   48.73
   1   1 -13  209.34   58.89
   1   1 -12   17.15    7.72
  -1  -1  12    1.79   12.67
   1   1 -11    2.79    2.13
   1   1 -11   -3.20    6.46
  -1  -1  11   -1.31    5.46
   1   1 -10  178.64   23.86
   1   1 -10  228.93   52.04
  -1  -1  10  200.41   39.40
   1   1  -9  128.27   19.69
  -1  -1   9  167.02   33.01
  -1  -1   8 1231.61   57.99
   1   1  -8 1193.62   58.29
  -1  -1   8 1358.37   87.56
   1   1  -7   51.98   17.48
  -1  -1   7   22.96   13.52
  -1  -1   7   43.91   11.04
   1   1  -7   37.67    9.89
  -1  -1   6   -1.06    1.99
  -1  -1   6    1.52    5.01
   1   1  -6    0.36    1.17
   1   1  -6   -0.24    2.06
  -1  -1   5  476.16   39.65
   1   1  -5  476.16   41.38
   1   1  -5  466.33   33.48
  -1  -1   5  471.09   32.49
   1   1  -4  402.77   32.93
  -1  -1   4  336.56   29.26
  -1  -1   4  355.96   27.25
   1   1  -4  348.25   27.86
  -1  -1   3  961.87   44.05
   1   1  -3  960.04   44.13
  -1  -1   3 1096.81   49.47
   1   1  -3 1033.50   49.01
  -1  -1   2    0.05    2.01
   1   1  -2    1.64    1.98
  -1  -1   2   -1.72    2.77
   1   1  -2   -0.38    2.95
  -1  -1   0  965.24   49.60
   1   1   1   17.81    6.54
  -1  -1  -1   12.42    4.42
   1   1   2    1.50    2.77
  -1  -1  -2   -1.05    2.08
  -1  -1  -2    1.07    0.88
   1   1   3  455.15   45.38
  -1  -1  -3  506.81   47.07
  -1  -1  -3  486.60   36.78
  -1  -1  -4   37.39   14.27
  -1  -1  -4   41.79   12.02
  -1  -1  -5  606.90   66.82
  -1  -1  -5  530.66   47.97
  -1  -1  -6  238.90   43.36
  -1  -1  -6  213.23   33.91
  -1  -1  -7   72.45   24.78
  -1  -1  -7   95.49   23.50
  -1  -1  -8  -18.82   12.40
  -1  -1  -8    7.68    4.41
  -1  -1  -9  706.59   94.36
  -1  -1  -9  687.51   73.43
  -1  -1 -10   80.16   32.49
  -1  -1 -10   57.74   22.65
  -1  -1 -11  172.81   50.22
  -1  -1 -11  179.52   43.60
  -1  -1 -12   63.56   27.87
  -1  -1 -12   52.16   29.86
  -1  -1 -13   -2.34   12.39
  -1  -1 -14   22.97   35.01
  -1  -1 -15  136.45   55.05
  -1  -1 -16   47.61   31.33
  -1  -1 -17   14.53   27.22
  -1  -1 -18  -23.20   34.55
  -1  -1 -19  -17.17   23.21
  -1  -1 -20  -33.02   29.85
  -1  -1 -21    6.22   21.12
   1   2 -23  -12.01   24.81
   1   2 -22  -32.45   31.62
   1   2 -21   -3.01   21.25
   1   2 -20  -18.29    8.32
   1   2 -19   34.23   31.13
   1   2 -18   51.36   43.88
   1   2 -18    5.54    4.31
   1   2 -17    7.25   21.90
   1   2 -17    1.95    2.89
   1   2 -16   87.57   41.21
   1   2 -16   77.78   16.57
  -1  -2  16  122.15   37.02
   1   2 -15   -1.13   17.89
  -1  -2  15   32.68   20.35
   1   2 -15   20.79    8.20
   1   2 -14  231.24   27.68
  -1  -2  14  211.85   46.24
   1   2 -14  246.80   66.73
  -1  -2  13  104.18   32.09
   1   2 -13   74.92   27.81
   1   2 -13   90.42   17.57
   1   2 -12   21.85    9.08
  -1  -2  12   18.88   13.93
   1   2 -11   86.99   16.09
  -1  -2  11   93.45   26.51
  -1  -2  10   17.70    6.51
   1   2 -10   17.71    8.44
  -1  -2  10   23.86   13.55
  -1  -2   9   92.82   15.27
   1   2  -9   77.53   15.21
  -1  -2   8  773.31   65.34
  -1  -2   8  694.53   41.58
   1   2  -7    0.05    6.35
  -1  -2   7    1.65   13.13
   1   2  -7    1.67    2.67
  -1  -2   7   -1.75    1.64
   1   2  -6  215.59   30.04
  -1  -2   6  203.17   29.53
   1   2  -6  187.17   22.43
  -1  -2   6  217.57   22.79
  -1  -2   5   35.12   11.20
   1   2  -5   20.57    8.53
   1   2  -5   29.35    8.67
  -1  -2   5   32.79    9.13
  -1  -2   4 1192.74   57.48
   1   2  -4 1118.68   56.57
  -1  -2   4 1151.32   56.81
  -1  -2   3 2047.64   73.78
   1   2  -3 1947.05   68.57
  -1  -2   3 1895.52   64.49
   1   2  -2    6.06    4.27
  -1  -2   2    4.16    1.60
  -1  -2   1  196.24   17.70
   1   2  -1  183.71   18.04
   1   2   0 3065.80   78.42
  -1  -2   0 3169.08   78.49
  -1  -2  -1   67.06   12.28
   1   2   1   64.82   13.00
  -1  -2  -2  867.44   54.52
   1   2   2  910.52   58.73
   1   2   3   14.35   11.49
  -1  -2  -3   15.16    8.20
  -1  -2  -4   61.06   16.97
   1   2   4   39.92   17.62
  -1  -2  -5  288.49   36.93
  -1  -2  -5  347.87   47.90
   1   2   5  310.51   48.52
  -1  -2  -6  204.11   32.97
  -1  -2  -6  239.77   43.42
   1   2   6  218.96   46.10
  -1  -2  -7    4.29   11.47
  -1  -2  -7    4.60    6.78
  -1  -2  -8  106.43   33.70
  -1  -2  -8  115.08   29.19
  -1  -2  -9  314.08   49.31
  -1  -2  -9  395.53   67.01
  -1  -2 -10  117.58   39.51
  -1  -2 -10   88.67   27.35
  -1  -2 -11  337.99   57.08
  -1  -2 -11  406.06   76.61
  -1  -2 -12   77.92   36.07
  -1  -2 -12   58.34   25.10
  -1  -2 -13  116.49   50.92
  -1  -2 -14    5.37   19.51
  -1  -2 -15  175.31   58.76
  -1  -2 -16    3.99    6.57
  -1  -2 -17   28.40   33.09
  -1  -2 -18   13.93   13.39
  -1  -2 -19   28.85   23.14
  -1  -2 -20  -36.11   30.88
   1   3 -23   -3.48   29.51
   1   3 -22    8.00   18.71
   1   3 -21    1.93   34.23
   1   3 -20  -12.60   19.00
   1   3 -19   14.42   26.41
  -1  -3  18   23.36   19.17
   1   3 -18   20.02   32.62
  -1  -3  17   12.14    3.50
   1   3 -17   76.45   47.59
  -1  -3  16  125.23   42.09
  -1  -3  15   35.11   18.50
  -1  -3  14   82.64   30.44
   1   3 -13   57.13   25.93
  -1  -3  13   26.03   13.67
   1   3 -12   56.00   28.18
  -1  -3  12   89.37   14.95
  -1  -3  12  108.63   34.13
  -1  -3  11    8.06   13.70
  -1  -3  11    9.64    6.69
  -1  -3  10    2.16    2.55
  -1  -3  10    7.93   12.17
  -1  -3   9   29.95    8.68
  -1  -3   9   37.78   20.93
  -1  -3   8  335.05   44.82
   1   3  -8  349.97   45.58
  -1  -3   8  350.29   30.60
  -1  -3   7   11.37    6.39
   1   3  -7    0.89    4.46
  -1  -3   7    1.92    2.41
  -1  -3   6  247.33   27.51
   1   3  -6  240.60   34.51
  -1  -3   6  228.09   32.65
  -1  -3   5   37.60   12.47
  -1  -3   5   40.85   12.14
   1   3  -5   35.33   11.09
   1   3  -4  578.58   44.80
  -1  -3   4  525.72   42.04
   1   3  -3 4998.03  121.89
  -1  -3   3 5060.60  124.32
   1   3  -2  208.97   24.85
  -1  -3   2  210.17   25.15
  -1  -3   1   19.97   10.23
   1   3  -1   16.24    8.92
   1   3   0  382.24   34.29
  -1  -3   0  395.88   34.67
   1   3   1    8.53    6.87
  -1  -3  -1   10.87    6.49
   1   3   2 1818.32   91.75
  -1  -3  -2 1897.39   87.83
   1   3   3   72.50   20.21
  -1  -3  -3   66.94   18.62
   1   3   4  530.72   60.93
  -1  -3  -4  563.15   57.74
   1   3   5  482.81   72.65
  -1  -3  -5   38.56   26.08
   1   3   6  106.66   34.83
  -1  -3  -6  146.20   35.18
   1   3   7  358.30   65.03
  -1  -3  -7  539.50   72.23
  -1  -3  -7  396.47   52.41
  -1  -3  -8   22.77   12.22
  -1  -3  -8   46.75   17.53
  -1  -3  -9    5.41    7.87
  -1  -3  -9  -21.92   15.72
  -1  -3 -10  566.83   84.77
  -1  -3 -10  405.89   58.99
  -1  -3 -11  108.77   32.17
  -1  -3 -11  187.68   50.37
  -1  -3 -12  179.89   53.40
  -1  -3 -13   37.47   22.17
  -1  -3 -14   -7.43   19.78
  -1  -3 -15    5.85   22.00
  -1  -3 -16   75.80   42.55
  -1  -3 -17   -0.98   18.56
  -1  -3 -18   28.12   19.76
  -1  -3 -19    2.34   15.43
  -1  -3 -20   31.52   34.11
   1   4 -23   24.97   24.75
   1   4 -22  -67.72   46.96
   1   4 -21    5.80   17.31
  -1  -4  21    2.98   12.76
   1   4 -20  -23.06   39.94
  -1  -4  20   -6.09    9.57
   1   4 -19   11.09   10.68
  -1  -4  19    1.14    5.47
  -1  -4  18  -16.55   17.08
  -1  -4  17   20.86   18.31
  -1  -4  16  -18.72   21.94
  -1  -4  15   36.41   21.65
  -1  -4  14  128.93   34.33
   1   4 -13   62.93   23.94
  -1  -4  13   77.06   26.75
  -1  -4  13   52.80   11.00
   1   4 -12   72.45   25.56
  -1  -4  12   91.95   15.74
   1   4 -11   19.63   12.96
  -1  -4  11   20.29   11.26
  -1  -4  11    7.86    3.86
  -1  -4  10   34.53    9.47
  -1  -4  10   35.68   17.07
  -1  -4   9  199.39   25.06
  -1  -4   9  168.84   32.79
  -1  -4   8  535.33   42.31
   1   4  -8  570.34   60.02
  -1  -4   8  554.73   58.12
   1   4  -7   -0.25    3.17
  -1  -4   7    7.15    5.04
  -1  -4   7    2.94    2.69
  -1  -4   6 1251.67   69.35
   1   4  -6 1396.76   84.65
  -1  -4   6 1424.16   83.65
  -1  -4   5   87.90   20.06
   1   4  -5   77.08   17.76
   1   4  -4  217.14   31.23
  -1  -4   4  202.66   29.82
   1   4  -3  424.21   38.65
  -1  -4   3  443.64   43.57
  -1  -4   2   -0.16    5.32
   1   4  -2    8.01    5.35
  -1  -4   1  361.16   37.97
   1   4  -1  322.05   35.08
   1   4   0  294.32   35.34
  -1  -4   0  330.45   36.50
   1   4   1  619.72   54.19
  -1  -4  -1  621.89   52.35
  -1  -4  -2  689.77   58.82
   1   4   2  662.30   60.91
   1   4   3  235.86   38.70
  -1  -4  -3  263.72   39.01
  -1  -4  -4  183.82   34.67
   1   4   4  100.48   30.18
   1   4   5  653.19   84.29
  -1  -4  -5  408.93   63.23
   1   4   6   -1.70    4.63
  -1  -4  -6   44.07   19.72
  -1  -4  -7  241.95   50.17
  -1  -4  -8   31.95   18.52
   1   4   8   15.05   12.35
  -1  -4  -9   33.10   20.14
  -1  -4  -9   31.38   15.93
   1   4   9   53.06   27.53
  -1  -4 -10  120.49   39.28
  -1  -4 -10   98.01   29.28
   1   4  10  109.74   40.64
  -1  -4 -11  106.24   36.89
  -1  -4 -12  255.06   60.12
  -1  -4 -13   18.45   10.17
  -1  -4 -14  -38.83   26.05
  -1  -4 -15   44.85   28.66
  -1  -4 -16  -12.50   16.14
  -1  -4 -17    1.29   10.53
  -1  -4 -18    9.31   14.21
  -1  -4 -19   17.95   27.39
   1   5 -23    9.82    9.61
  -1  -5  22   13.09    7.91
   1   5 -22  -39.59   36.56
  -1  -5  21   29.10   23.90
   1   5 -21   31.93   36.49
  -1  -5  20   31.65   24.43
  -1  -5  19   19.13   13.63
  -1  -5  18    2.27    4.02
  -1  -5  17    7.64    6.65
  -1  -5  16  154.06   42.20
  -1  -5  15   90.84   31.85
  -1  -5  14    8.95   13.09
  -1  -5  14   11.20    5.94
   1   5 -13  101.81   33.00
  -1  -5  13  101.99   16.22
  -1  -5  13  107.37   32.92
   1   5 -12   32.98   17.89
  -1  -5  12   33.91    9.39
  -1  -5  12   38.53   16.90
   1   5 -11   46.45   20.18
  -1  -5  11   26.51   15.19
  -1  -5  11   23.78    7.51
  -1  -5  10   20.10   15.40
  -1  -5  10   26.12    9.74
  -1  -5   9   20.49    9.03
  -1  -5   9   37.66   16.92
  -1  -5   8 1371.32   95.49
   1   5  -8 1354.01   97.47
  -1  -5   8 1427.16   76.89
  -1  -5   7   59.78   21.45
   1   5  -7   90.07   24.88
  -1  -5   6  120.67   27.81
   1   5  -6   92.93   23.42
  -1  -5   5  164.85   28.30
   1   5  -5  144.67   26.92
  -1  -5   4   -0.03    7.74
   1   5  -4    3.52    4.16
   1   5  -3  164.48   28.09
  -1  -5   3  199.52   31.94
   1   5  -2  120.53   23.94
  -1  -5   2  122.58   23.55
   1   5  -1  177.96   29.69
  -1  -5   1  180.04   30.92
  -1  -5   0   47.17   15.67
   1   5   0   51.90   15.87
  -1  -5  -1 1456.70   88.96
   1   5   1 1496.98   94.18
  -1  -5  -2  175.85   30.64
   1   5   2  151.68   31.18
  -1  -5  -3   40.08   14.56
   1   5   3   55.51   21.67
  -1  -5  -4  253.66   42.18
   1   5   4  213.43   43.98
  -1  -5  -5   49.83   20.03
  -1  -5  -6   -2.86    8.42
   1   5   7   46.40   23.29
  -1  -5  -7   46.08   21.84
   1   5   8   22.56   14.27
  -1  -5  -8    1.26    8.82
   1   5   9   12.34   10.53
  -1  -5  -9   29.68   23.38
  -1  -5 -10  132.11   40.31
  -1  -5 -11   27.21   20.42
  -1  -5 -12  164.84   50.81
  -1  -5 -13   -0.57    6.19
  -1  -5 -14   28.59   23.85
  -1  -5 -15   63.90   33.14
  -1  -5 -16    2.13    4.71
  -1  -5 -17   24.82   12.43
  -1  -5 -18  -34.22   28.23
  -1  -5 -19    1.35    5.12
   1   6 -23   11.69   30.10
  -1  -6  23   16.09   16.48
  -1  -6  22   -8.40   14.69
  -1  -6  21   39.81   26.23
  -1  -6  20  -50.43   27.95
  -1  -6  19   62.50   30.44
  -1  -6  18    4.66    6.76
  -1  -6  17   55.90   29.76
  -1  -6  16    4.10   13.10
  -1  -6  15   19.68    6.43
  -1  -6  15   25.44   14.29
  -1  -6  14  -14.17    6.21
  -1  -6  14    5.06   12.63
  -1  -6  13   45.25   21.87
  -1  -6  13   40.54   11.06
   1   6 -12   -2.94   12.92
  -1  -6  12    7.00    5.25
  -1  -6  12   -2.83    5.88
   1   6 -11   97.97   28.70
  -1  -6  11   46.32   19.45
  -1  -6  11  101.71   20.70
  -1  -6  10  -13.27   10.45
  -1  -6  10   14.71    9.30
   1   6 -10   18.06   14.04
  -1  -6   9  218.59   32.39
  -1  -6   9  264.68   46.21
  -1  -6   8  680.88   70.81
   1   6  -7  392.82   52.59
  -1  -6   7  452.37   56.99
   1   6  -6   61.49   20.90
  -1  -6   6  113.76   31.58
   1   6  -5   22.14   10.75
  -1  -6   5    6.78    6.96
   1   6  -4   36.56   14.10
  -1  -6   4   36.32   16.06
  -1  -6   3  271.33   39.61
   1   6  -3  230.02   36.48
   1   6  -2    8.08    8.89
  -1  -6   2    2.28    7.15
  -1  -6   1   16.04    9.78
   1   6  -1   37.81   15.74
  -1  -6   0    4.85    7.06
   1   6   0   -1.16    4.37
  -1  -6  -1   49.43   17.73
   1   6   1   43.13   17.84
  -1  -6  -2   -0.03    5.41
   1   6   2   17.14   13.62
  -1  -6  -3  351.76   51.40
  -1  -6  -4    3.44    2.40
  -1  -6  -5  162.58   36.94
  -1  -6  -6   92.05   30.00
   1   6   6  104.69   37.41
  -1  -6  -7  138.02   38.63
   1   6   7   93.26   35.45
   1   6   8   11.43    9.38
  -1  -6  -8   -5.99   21.06
  -1  -6  -9    2.51    4.17
  -1  -6 -10   14.98   14.55
  -1  -6 -11  -10.75   10.47
  -1  -6 -12    2.07    8.79
  -1  -6 -13   -2.31   10.36
  -1  -6 -14   64.54   35.12
  -1  -6 -15  -17.37   27.91
  -1  -6 -16   31.75   25.41
  -1  -6 -17   62.75   36.98
  -1  -6 -18  -19.86   21.59
  -1  -7  23  -30.92   24.36
  -1  -7  22   -4.57   13.48
  -1  -7  21   36.70   27.01
  -1  -7  20   56.83   26.06
  -1  -7  19  -25.82   19.92
  -1  -7  18   34.95   26.42
  -1  -7  17   -0.20   11.49
  -1  -7  16   -0.97   10.21
  -1  -7  16    0.81    2.10
  -1  -7  15    0.24   12.76
  -1  -7  15   -2.43    3.87
  -1  -7  14   17.79   13.67
  -1  -7  14   30.62   11.17
  -1  -7  13   12.20    9.52
  -1  -7  13   34.84   13.25
  -1  -7  12  -13.55   17.48
   1   7 -12    7.90    8.73
  -1  -7  12   -4.85    5.66
  -1  -7  11  126.62   36.17
  -1  -7  11  132.43   26.05
   1   7 -11  149.16   39.11
  -1  -7  10    7.18    8.20
  -1  -7  10    1.42    2.17
   1   7 -10   10.08    9.33
   1   7  -9   10.45   10.85
  -1  -7   9   -6.94   11.98
  -1  -7   8  591.02   72.78
  -1  -7   7   46.92   19.93
  -1  -7   6  166.25   35.55
  -1  -7   5   15.63    9.11
  -1  -7   4    3.30    9.34
   1   7  -3  153.75   32.68
  -1  -7   3  239.81   40.00
   1   7  -2  104.69   27.62
  -1  -7   2  123.30   27.32
  -1  -7   1   21.66   10.18
   1   7  -1    7.41    5.50
  -1  -7   0   14.48   11.91
  -1  -7  -1   10.16    8.19
  -1  -7  -2   77.47   24.39
  -1  -7  -3   89.51   26.30
  -1  -7  -4   -1.28   14.17
   1   7   4   15.28   15.34
  -1  -7  -5  182.26   40.69
   1   7   5  237.83   55.40
  -1  -7  -6   37.17   16.78
   1   7   6   58.44   29.07
  -1  -7  -7  104.78   32.55
   1   7   7   82.62   36.52
  -1  -7  -8   20.02   10.66
  -1  -7  -9   17.74   11.45
  -1  -7 -10   24.50   20.01
  -1  -7 -11   38.13   14.83
  -1  -7 -12   43.40   22.72
  -1  -7 -13  -39.45   25.99
  -1  -7 -14   60.04   34.10
  -1  -7 -15  -25.71   22.32
  -1  -7 -16  -16.23   18.55
  -1  -7 -17   -2.41    9.53
  -1  -8  22   -0.83   12.72
  -1  -8  21    7.86   11.75
  -1  -8  20   54.78   28.78
  -1  -8  19  -18.35   19.85
  -1  -8  18   58.35   28.16
  -1  -8  17   -5.08    3.44
  -1  -8  17   13.20   23.17
  -1  -8  16    0.72    1.77
  -1  -8  16   10.35   19.01
  -1  -8  15   35.74   12.17
  -1  -8  15   36.22   24.90
  -1  -8  14    7.50    5.99
  -1  -8  14   14.51   13.15
  -1  -8  13   28.35   13.50
  -1  -8  13   31.21   20.14
  -1  -8  12   32.50   15.08
  -1  -8  12   12.42   13.93
   1   8 -11   51.77   23.92
  -1  -8  11   55.35   19.82
  -1  -8  11   46.39   22.60
   1   8 -10    5.41   11.48
  -1  -8  10   11.18    5.17
   1   8  -9   10.18   11.28
  -1  -8   9   -4.95   18.37
  -1  -8   8  104.09   30.66
   1   8  -8   87.34   26.67
  -1  -8   7   18.43   11.80
   1   8  -7   15.15   10.92
   1   8  -6  286.89   51.22
  -1  -8   6  254.90   46.48
  -1  -8   5   52.00   21.40
   1   8  -5   36.49   16.53
  -1  -8   4   86.90   29.96
  -1  -8   3   68.51   21.39
  -1  -8   2    7.35    4.78
  -1  -8   1   92.19   28.30
  -1  -8   0    0.71    6.17
   1   8   0    4.36    8.06
  -1  -8  -1   10.29    7.34
   1   8   1    4.81    6.32
  -1  -8  -2   47.44   24.68
   1   8   2   16.07   11.09
  -1  -8  -3    7.11   10.64
   1   8   3   11.77   11.88
  -1  -8  -4   12.34    8.50
   1   8   4    6.83    5.85
  -1  -8  -5  137.74   38.87
   1   8   5  119.59   39.38
  -1  -8  -6   -6.66   12.96
  -1  -8  -7  143.57   41.45
  -1  -8  -8   20.30   23.69
  -1  -8  -9   30.77   18.59
  -1  -8 -10   -9.70   17.07
  -1  -8 -11    2.67   10.09
  -1  -8 -12    6.85   10.34
  -1  -8 -13   -0.43   16.50
  -1  -8 -14  -38.44   26.73
  -1  -8 -15   11.74   11.71
  -1  -8 -16    3.57    3.53
  -1  -9  22    0.10   13.95
  -1  -9  21   20.73   20.00
  -1  -9  20   -4.19   13.27
  -1  -9  19  -12.93   15.04
  -1  -9  18   40.15   21.72
  -1  -9  17   -0.94    1.99
  -1  -9  17   -0.30   13.73
  -1  -9  16   61.01   33.61
  -1  -9  16    9.88    6.63
  -1  -9  15   34.51   20.44
  -1  -9  15   50.41   17.46
  -1  -9  14   12.04   15.12
  -1  -9  14    3.82    5.85
  -1  -9  13  114.54   26.68
  -1  -9  13  144.92   43.91
  -1  -9  12   65.48   22.28
  -1  -9  12   85.15   29.70
  -1  -9  11   -6.59   18.83
  -1  -9  10    4.10   12.09
   1   9 -10   12.65   11.41
   1   9  -9   26.49   16.14
  -1  -9   9   30.09   16.13
   1   9  -8   62.67   24.18
   1   9  -8   46.42   21.72
  -1  -9   8   57.55   24.48
  -1  -9   7    3.47    9.32
   1   9  -7   28.90   18.43
  -1  -9   6   66.17   26.46
   1   9  -6   36.34   23.13
  -1  -9   5   28.47   18.03
   1   9  -5   29.15   15.89
   1   9  -4   19.16   10.21
  -1  -9   4   34.98   17.87
   1   9  -3   12.45    9.26
  -1  -9   3    6.04   10.74
  -1  -9   2  351.42   54.06
   1   9  -2  346.30   57.73
  -1  -9   1    0.83    3.46
  -1  -9   1    7.83    9.47
   1   9  -1    5.23    7.00
   1   9   0   17.84   14.31
  -1  -9   0    7.33   11.74
   1   9   1   -7.04    9.24
  -1  -9  -1  -11.58   16.42
   1   9   2    8.27   10.34
  -1  -9  -2   22.76   17.42
  -1  -9  -3   -5.59   13.59
   1   9   3   26.44   16.11
  -1  -9  -4   23.19   16.70
  -1  -9  -5    9.82    2.50
  -1  -9  -6  -10.92   17.39
  -1  -9  -7   56.62   27.80
  -1  -9  -8   11.08   19.88
  -1  -9  -9   40.12   25.44
  -1  -9 -10   32.31   19.95
  -1  -9 -11   -0.96   14.05
  -1  -9 -12   42.73   25.67
  -1  -9 -13   -6.71   14.04
  -1  -9 -14  -21.33   20.44
  -1  -9 -15  -11.78   22.97
  -1 -10  21   -3.93    9.66
  -1 -10  20   10.08    5.63
  -1 -10  19  -16.44   13.36
  -1 -10  18  -15.98   17.74
  -1 -10  17   12.38    8.04
  -1 -10  17   -9.01    6.18
  -1 -10  16   24.57   13.45
  -1 -10  16   12.09   16.88
  -1 -10  15   15.76    9.40
  -1 -10  15   38.57   24.81
  -1 -10  14    2.04    9.83
  -1 -10  14    5.37    7.11
  -1 -10  13   32.31   21.82
  -1 -10  13   30.54   17.04
  -1 -10  12   60.70   26.14
  -1 -10  12   52.87   22.84
  -1 -10  11   30.79   21.79
  -1 -10  10    2.39    7.13
  -1 -10   9   11.72    9.94
  -1 -10   8   36.60   20.50
  -1 -10   7   32.92   20.94
  -1 -10   6   23.09   13.93
   1  10  -6   66.50   26.36
  -1 -10   5   52.19   24.35
   1  10  -5   29.52   17.10
   1  10  -4   79.11   26.95
  -1 -10   4   91.41   31.45
   1  10  -3  247.34   52.00
  -1 -10   3  234.23   46.87
   1  10  -2   47.82   22.97
  -1 -10   2   57.17   24.64
   1  10  -1   21.88   14.27
  -1 -10   1   15.07   12.37
  -1 -10   1    0.53    4.83
   1  10   0   16.75   11.04
  -1 -10   0   19.47   16.36
  -1 -10  -1   25.40   18.61
  -1 -10  -2    4.46    4.39
  -1 -10  -3   15.94   12.99
  -1 -10  -4   -1.62    9.32
  -1 -10  -5   -4.48    6.59
  -1 -10  -6   14.98   13.48
  -1 -10  -7   49.67   26.20
  -1 -10  -8  -13.69   18.96
  -1 -10  -9   29.92   20.57
  -1 -10 -10   19.01   21.63
  -1 -10 -11  -18.94   17.79
  -1 -10 -12   21.20   21.69
  -1 -10 -13   -4.32   16.82
  -1 -11  21   -1.82   11.63
  -1 -11  20    0.19   12.54
  -1 -11  19   -6.96   17.37
  -1 -11  18   54.24   33.56
  -1 -11  17   -0.67    4.54
  -1 -11  16   16.07   11.72
  -1 -11  16   38.39   28.60
  -1 -11  15    0.61    5.89
  -1 -11  15   -5.98   10.43
  -1 -11  14   -4.51    6.59
  -1 -11  14    0.17    4.59
  -1 -11  13   42.33   26.29
  -1 -11  13   38.70   19.89
  -1 -11  12  -16.78   24.47
  -1 -11  11  -10.50   11.16
  -1 -11  10    4.14   12.23
  -1 -11   9  -11.97   22.61
  -1 -11   8   21.34   17.76
  -1 -11   7   16.59    4.58
  -1 -11   6   79.88   35.51
  -1 -11   5  234.38   52.37
  -1 -11   4  128.88   39.14
  -1 -11   3   -3.38   12.42
  -1 -11   2   29.63   19.29
  -1 -11   1   -9.31   13.25
  -1 -11   0   21.12   13.20
  -1 -11  -1   19.62   13.31
  -1 -11  -2   34.57   20.97
  -1 -11  -3   24.00   19.64
  -1 -11  -4   -5.26    5.83
  -1 -11  -5   46.42   24.60
  -1 -11  -6  -22.90   14.80
  -1 -11  -7   52.86   31.11
  -1 -11  -8  -10.45   14.68
  -1 -11  -9   24.92   21.33
  -1 -11 -10   -2.74   16.45
  -1 -11 -11    1.74   14.97
  -1 -11 -12   38.62   29.70
  -1 -12  20   56.14   37.42
  -1 -12  19  -21.47   20.62
  -1 -12  18   29.98   25.58
  -1 -12  17  -37.81   25.97
  -1 -12  16  -17.63   23.89
  -1 -12  16    5.43    6.09
  -1 -12  15    1.14   10.17
  -1 -12  15    0.74    1.80
  -1 -12  14   41.67   22.65
  -1 -12  14   20.32   13.69
  -1 -12  13    3.27   16.07
  -1 -12  12   -5.69   17.66
  -1 -12  11   -1.38   14.50
  -1 -12  10    5.76    7.13
  -1 -12   9   35.02   19.81
  -1 -12   8  -13.75   16.88
  -1 -12   7    3.28    9.28
  -1 -12   6  -19.94   15.65
  -1 -12   5   15.95   13.37
  -1 -12   4   -5.26    9.04
  -1 -12   3   18.32   14.49
  -1 -12   2   25.81   19.36
  -1 -12   1   27.68   22.10
  -1 -12   0   27.94   16.84
  -1 -12   0   57.29   24.57
  -1 -12  -1   13.48   17.84
  -1 -12  -2   25.12   13.85
  -1 -12  -3   46.28   27.65
  -1 -12  -4    2.15    7.25
  -1 -12  -5   18.01   13.95
  -1 -12  -6  -49.67   27.11
  -1 -12  -7  -11.41   13.40
  -1 -12  -8  -33.72   23.31
  -1 -12  -9  -15.86   16.54
  -1 -12 -10   -4.54   14.82
  -1 -13  18   31.60   21.98
  -1 -13  17  -29.26   23.53
  -1 -13  16   -2.69   22.47
  -1 -13  16  -20.12   14.26
  -1 -13  15   -0.26   10.92
  -1 -13  15   12.29   13.78
  -1 -13  14   16.13   13.83
  -1 -13  14   -7.81    9.22
  -1 -13  13   13.16   16.12
  -1 -13  12   46.15   27.43
  -1 -13  11   -6.42   18.13
  -1 -13  10   32.66   24.18
  -1 -13   9   29.94   22.02
  -1 -13   8   10.51   18.94
  -1 -13   7   36.34   23.74
  -1 -13   6   12.10   17.94
  -1 -13   5   21.24   22.69
  -1 -13   4    2.19    3.44
  -1 -13   3   17.31   15.47
  -1 -13   2    7.35    8.50
  -1 -13   1    0.13    7.95
  -1 -13   0    5.34    9.95
  -1 -13  -1    2.54   12.92
  -1 -13  -1  -13.19   19.46
  -1 -13  -2    1.91    4.47
  -1 -13  -3   13.59   10.35
  -1 -13  -4   -6.88   11.30
  -1 -13  -5  -20.84   10.58
  -1 -13  -6    3.66    6.56
  -1 -13  -7    1.24   11.95
  -1 -13  -8   -5.78   10.31
  -1 -14  17  -29.68   24.28
  -1 -14  16   20.90   23.11
  -1 -14  15    1.47   22.74
  -1 -14  15    3.79    5.97
  -1 -14  14  -22.78   20.32
  -1 -14  14  -13.78   12.73
  -1 -14  13   15.46   19.89
  -1 -14  12   -8.59    4.59
  -1 -14  11   -5.60    8.83
  -1 -14  10   45.87   30.89
  -1 -14   9   13.43   14.61
  -1 -14   8    1.43   12.37
  -1 -14   7   40.13   22.68
  -1 -14   6    0.93   16.12
  -1 -14   5   -6.98   17.49
  -1 -14   4   -0.22    5.64
  -1 -14   3   36.22   23.33
  -1 -14   2    1.00    7.86
  -1 -14   1   15.05   15.38
  -1 -14   0   -3.28    7.25
  -1 -14  -1   18.66   18.43
  -1 -14  -2    6.43   13.24
  -1 -14  -2   20.50   20.25
  -1 -14  -3    7.31   20.37
  -1 -14  -4    6.38   17.25
  -1 -14  -5   22.97   25.91
  -1 -14  -6  -10.49   12.50
  -1 -15  15    6.47   18.72
  -1 -15  14   27.34   27.86
  -1 -15  14    5.14   14.62
  -1 -15  13    7.29    4.25
  -1 -15  12   41.25   26.45
  -1 -15  11  -14.99   16.57
  -1 -15  10  -34.37   24.77
  -1 -15   9  -23.15   24.12
  -1 -15   8   29.68   22.32
  -1 -15   7  -13.34   16.02
  -1 -15   6    1.50    6.35
  -1 -15   5   17.12   19.41
  -1 -15   4    5.88   10.21
  -1 -15   3   11.14    9.97
  -1 -15   2   18.94    6.02
  -1 -15   1   16.02   19.67
  -1 -15   0    5.18   14.98
  -1 -15  -1   27.08   22.89
  -1 -15  -2   -6.78   10.41
  -1 -15  -3    6.38   10.19
  -1 -15  -3   -8.59   12.48
  -1 -16  12  -10.80   14.67
  -1 -16  11   -7.70   12.42
  -1 -16  10    2.75   15.78
  -1 -16   9   17.06   18.06
  -1 -16   8   11.38   13.04
  -1 -16   7  -31.45   23.85
  -1 -16   6  -40.38   27.04
  -1 -16   5  -17.97   17.98
  -1 -16   4    0.09    5.52
  -1 -16   3  -18.71   18.01
  -1 -16   2  -57.70   31.01
  -1 -16   1  -20.60   18.57
   2 -17   3   -4.33   10.94
   2 -17   4   20.90   18.48
   2 -17   5  -19.48   22.59
   2 -17   6   16.42   17.78
   2 -17   7    3.80   19.85
   2 -16  -3   53.40   39.96
   2 -16  -3   12.89   15.50
   2 -16  -2    4.51    5.36
   2 -16  -1    1.98   19.79
   2 -16   0    6.29   10.73
   2 -16   1  -26.56   22.01
   2 -16   2   -4.44   13.25
   2 -16   3    2.28   14.92
   2 -16   4   18.86   18.98
   2 -16   5   -5.60   13.72
   2 -16   6  -10.89   14.84
   2 -16   7   19.46   19.27
   2 -16   8  -24.52   22.03
   2 -16   9    8.95   12.61
   2 -16  10  -17.92   18.69
   2 -16  11  -70.82   38.30
   2 -16  12  -41.94   29.54
   2 -15  -6    6.11   16.50
   2 -15  -5  -30.91   24.44
   2 -15  -4   27.74   26.75
   2 -15  -3   17.10   19.10
   2 -15  -2   -4.37    8.28
   2 -15  -2   -2.65    7.58
   2 -15  -1    1.89   14.40
   2 -15   0  -16.03   18.54
   2 -15   1   -5.53    9.25
   2 -15   2   53.95   32.20
   2 -15   3    7.56   15.91
   2 -15   4  -14.53   13.04
   2 -15   5   -9.37   16.36
   2 -15   6    9.98   12.31
   2 -15   7   -8.70   16.06
   2 -15   8   -5.49    5.40
   2 -15   9   -4.35   14.82
   2 -15  10    3.15   20.89
   2 -15  11   33.95   23.26
   2 -15  12   12.94    6.75
   2 -15  13   34.04   22.60
   2 -15  14   -4.74    8.16
   2 -15  15  -50.13   32.39
   2 -14  -8  -24.13   21.57
   2 -14  -7   17.79   23.96
   2 -14  -6   55.53   36.05
   2 -14  -5   15.18   25.49
   2 -14  -4  -34.68   24.56
   2 -14  -3    5.16   10.16
   2 -14  -2   -6.34   12.03
   2 -14  -1   -8.54   13.32
   2 -14  -1   -0.33    6.85
   2 -14   0  -38.11   23.95
   2 -14   1   44.25   26.79
   2 -14   2   19.37   20.10
   2 -14   3    3.46    7.31
   2 -14   4  -12.32   14.10
   2 -14   5  -17.00   23.07
   2 -14   6    0.25   12.94
   2 -14   7   14.98   16.25
   2 -14   8   31.43   19.83
   2 -14   9    6.61   12.28
   2 -14  10  -20.85   17.15
   2 -14  11   -4.47   12.12
   2 -14  12   -3.54   10.31
   2 -14  13   51.30   34.16
   2 -14  14  -12.98    9.50
   2 -14  15  -23.63   25.89
   2 -14  16    6.92   13.60
   2 -13 -10   23.14   18.58
   2 -13  -9  -43.15   28.27
   2 -13  -8  -20.34   19.15
   2 -13  -7   16.91   14.54
   2 -13  -6   -7.85   11.19
   2 -13  -5   45.99   29.42
   2 -13  -4  -18.82   25.49
   2 -13  -3   -0.15    8.36
   2 -13  -2  -19.66   17.39
   2 -13  -1   42.83   27.80
   2 -13   0  -10.40   15.11
   2 -13   1   52.06   28.40
   2 -13   2   29.84   17.53
   2 -13   3    1.12    4.69
   2 -13   4   14.48    9.76
   2 -13   5  -32.23   21.90
   2 -13   6   15.79   15.37
   2 -13   7    3.98    6.46
   2 -13   8    1.25    5.19
   2 -13   9  -11.40   17.00
   2 -13  10   12.74   17.64
   2 -13  11   27.39   23.09
   2 -13  12   24.94   20.15
   2 -13  13   35.24   25.07
   2 -13  14    3.04   11.01
   2 -13  15   31.91   21.36
   2 -13  16   55.62   36.65
   2 -13  17   15.47   21.18
   2 -13  18  -11.16   15.12
   2 -12 -12    2.47   15.20
   2 -12 -11   71.26   37.83
   2 -12 -10  -13.97   21.24
   2 -12  -9   -9.11   18.42
   2 -12  -8   17.36   12.26
   2 -12  -7   19.64   19.53
   2 -12  -6   10.87   16.86
   2 -12  -5   -1.92   11.04
   2 -12  -4   11.91    6.21
   2 -12  -3   20.08   13.54
   2 -12  -2   -5.66   12.46
   2 -12  -1   -0.54    6.13
   2 -12   0   35.50   22.78
   2 -12   0   30.90   16.62
   2 -12   1   40.89   21.11
   2 -12   2   -5.65    8.80
   2 -12   3   10.93   14.22
   2 -12   4   25.64   19.17
   2 -12   5  -32.40   20.96
   2 -12   6   16.85    7.86
   2 -12   7   -3.52    5.04
   2 -12   8   13.17   11.16
   2 -12   8   45.26   22.53
   2 -12   9  -12.52   11.51
   2 -12   9   22.65   18.11
   2 -12  10  -17.17   13.13
   2 -12  10    6.07    9.09
   2 -12  11    1.81    6.00
   2 -12  11   12.16   18.09
   2 -12  12   26.56   14.23
   2 -12  12   31.72   24.66
   2 -12  13   13.08   11.10
   2 -12  14   10.58   15.31
   2 -12  15   -2.66    8.16
   2 -12  16  -10.34   14.53
   2 -12  17   20.86   23.63
   2 -12  18  -12.15   27.74
   2 -12  19   29.62   25.39
   2 -11 -14  -41.97   29.41
   2 -11 -13  -17.75   18.71
   2 -11 -12   -1.30    7.89
   2 -11 -11   43.79   28.78
   2 -11 -10   24.03   18.32
   2 -11  -9    1.93    9.42
   2 -11  -8   28.10   22.19
   2 -11  -7   35.53   27.65
   2 -11  -6   35.69   22.81
   2 -11  -5    8.12    5.47
   2 -11  -4   -5.67    8.60
   2 -11  -3   43.94   23.99
   2 -11  -2    5.82   17.18
   2 -11  -1   27.98   18.84
   2 -11   0   23.07   17.39
   2 -11   1  100.38   32.72
   2 -11   2  -15.15   13.27
   2 -11   3   44.03   20.08
   2 -11   4  -14.85   13.95
   2 -11   5   50.95   24.65
   2 -11   6   28.05   19.69
   2 -11   7   36.32   20.78
   2 -11   8   70.69   28.66
   2 -11   8   24.18   14.07
   2 -11   9  -52.40   26.81
   2 -11   9    8.11   10.52
   2 -11  10    5.21    7.89
   2 -11  10  -16.30   12.08
   2 -11  11   -1.64    5.75
   2 -11  12   46.30   28.35
   2 -11  13    6.37    6.50
   2 -11  13   -0.76   12.84
   2 -11  14   28.45   19.45
   2 -11  15   19.79   14.62
   2 -11  16    1.69    7.23
   2 -11  17   13.59   13.04
   2 -11  18  -14.73    6.94
   2 -11  19    3.23   11.95
   2 -10 -15  -14.18   23.96
   2 -10 -14  -22.59   21.28
   2 -10 -13   -2.81   11.80
   2 -10 -12   19.56    8.79
   2 -10 -11    5.02   13.78
   2 -10 -10  -15.82   18.85
   2 -10  -9   18.66   12.76
   2 -10  -8   69.85   30.78
   2 -10  -7   27.76   24.50
   2 -10  -6  159.15   43.88
   2 -10  -5  110.77   36.09
   2 -10  -4    6.82   20.14
   2 -10  -3   70.71   31.23
   2 -10  -2  -13.27   19.09
   2 -10  -1    0.22    5.90
   2 -10   0   -8.86    6.61
   2 -10   1   15.55    4.11
   2 -10   2   32.19   17.48
   2 -10   3   25.37   16.42
   2 -10   4   49.36   26.09
   2 -10   5   27.59   17.67
   2 -10   6   11.87   12.23
   2 -10   7   44.11   18.91
   2 -10   7   37.09   14.20
   2 -10   8  132.16   39.86
   2 -10   9   16.35   19.13
   2 -10  10   51.22   26.53
   2 -10  11   -2.13    3.95
   2 -10  11  -17.27   15.37
   2 -10  12   12.94    9.20
   2 -10  12    9.30   14.32
   2 -10  13   27.64   11.52
   2 -10  13   22.63   15.42
   2 -10  14   15.77    7.23
   2 -10  14   45.32   26.27
   2 -10  15    6.09    3.79
   2 -10  16  -40.97   25.69
   2 -10  17  -12.50   19.03
   2 -10  18  -23.40   21.28
   2 -10  19   -7.67   14.67
   2 -10  20    5.09   12.40
   2  -9 -16   16.57   19.83
   2  -9 -15    4.30   17.91
   2  -9 -14    7.26   12.21
   2  -9 -13   22.26   16.30
   2  -9 -12   -2.77   14.89
   2  -9 -11  -14.98   20.33
   2  -9 -10   -9.27   15.37
   2  -9  -9   18.79   16.31
   2  -9  -8   -1.71   13.02
   2  -9  -7   29.34   21.06
   2  -9  -6   17.46   18.88
   2  -9  -5   12.38   10.87
   2  -9  -4  132.55   39.76
   2  -9  -3   35.26   17.77
   2  -9  -2   11.09   13.68
  -2   9   2   45.16   25.78
   2  -9  -1   61.91   24.11
  -2   9   1   51.35   22.74
   2  -9   0   -4.02    6.71
  -2   9   0    4.29    6.49
   2  -9   1   19.80   15.37
  -2   9  -1   -8.84   14.50
   2  -9   1    9.01   11.65
   2  -9   2  118.18   33.68
  -2   9  -2  132.53   39.45
   2  -9   3   12.28   11.94
  -2   9  -3   -8.13   14.87
   2  -9   4   -3.00    9.56
  -2   9  -4   16.40   14.83
  -2   9  -5   34.85   21.75
   2  -9   5   10.07   12.40
  -2   9  -6   15.47   11.39
   2  -9   6    4.64   12.08
  -2   9  -7   31.90   18.36
   2  -9   7   65.94   31.70
   2  -9   8  -19.57   12.32
   2  -9   8  162.53   45.08
   2  -9   9   28.80   14.78
   2  -9   9   10.09   13.87
   2  -9  10   11.97   15.12
   2  -9  10   10.58    7.87
   2  -9  11   63.84   29.74
   2  -9  11   22.28   12.20
   2  -9  12   10.22    8.84
   2  -9  12   12.34   12.70
   2  -9  13    0.55    6.10
   2  -9  13   15.98   16.54
   2  -9  14   40.03    8.98
   2  -9  14   35.31   24.68
   2  -9  15   25.00   18.89
   2  -9  16   89.99   39.50
   2  -9  17   -5.66   19.38
   2  -9  18   11.95   13.46
   2  -9  19    6.17    9.42
   2  -9  20    0.37   14.92
   2  -9  21   41.46   30.31
   2  -8 -17    7.04   14.35
   2  -8 -16   37.87   34.10
   2  -8 -15   56.21   31.66
   2  -8 -14   13.16   13.67
   2  -8 -13   14.76   18.89
   2  -8 -12   21.49    9.19
   2  -8 -11   39.04   22.27
   2  -8 -10   -2.74    8.36
   2  -8  -9    7.33   11.76
   2  -8  -8   13.99   20.68
   2  -8  -7   -7.11   15.15
   2  -8  -6   40.36   16.00
  -2   8   5    1.91    5.20
   2  -8  -5   13.78   18.05
  -2   8   4  328.48   67.99
   2  -8  -4  264.73   50.62
   2  -8  -3    2.86    6.64
   2  -8  -2   79.68   26.43
   2  -8  -1   24.57   17.87
   2  -8   0   47.45   17.61
   2  -8   1   34.11   17.38
   2  -8   1   40.79   18.22
   2  -8   2   57.19   20.72
   2  -8   3   84.86   28.20
   2  -8   4    1.59    8.37
   2  -8   5   12.35   12.08
   2  -8   6    9.13   11.12
   2  -8   6   24.51   16.60
  -2   8  -6   16.64   15.61
   2  -8   7   65.52   22.26
  -2   8  -7  121.71   33.86
   2  -8   7   84.17   31.30
   2  -8   8   27.68   14.69
  -2   8  -8   66.67   26.42
   2  -8   8   29.69   13.44
   2  -8   9  149.19   38.85
   2  -8   9  183.93   33.15
   2  -8  10  102.88   34.05
   2  -8  10   84.72   21.97
   2  -8  11  140.77   24.26
   2  -8  11  172.59   43.86
   2  -8  12  199.36   25.34
   2  -8  12  214.88   51.87
   2  -8  13   23.81    6.90
   2  -8  13   79.89   32.28
   2  -8  14   81.80   34.30
   2  -8  15  -13.47   10.96
   2  -8  16    5.20    8.16
   2  -8  17    1.94    7.61
   2  -8  18    9.31    8.80
   2  -8  19    5.95    7.30
   2  -8  20   30.90   26.07
   2  -8  21   16.68   10.21
   2  -7 -18   -6.16   22.98
   2  -7 -17  -26.96   21.46
   2  -7 -16    3.80    8.24
   2  -7 -15    4.49   14.65
   2  -7 -14    0.52   17.23
   2  -7 -13  199.29   56.16
   2  -7 -12   40.59   19.64
   2  -7 -11   61.62   29.44
   2  -7 -10  130.42   39.29
   2  -7  -9   11.61   12.20
   2  -7  -8    3.87   12.77
   2  -7  -8  -14.65   13.03
   2  -7  -7  -10.87   13.72
  -2   7   7  -23.09   19.40
   2  -7  -6  192.43   44.28
  -2   7   6  204.33   55.11
   2  -7  -5  102.74   29.43
   2  -7  -4   34.94   17.92
   2  -7  -3    8.65    4.60
   2  -7  -2   60.38   23.75
   2  -7  -1   10.87   11.30
   2  -7   0  167.12   34.91
   2  -7   1  439.06   56.98
   2  -7   1  513.58   63.11
   2  -7   2   11.55    9.48
   2  -7   3  767.06   77.55
   2  -7   3  650.84   71.68
   2  -7   4   31.75   14.08
   2  -7   4   19.47   13.92
   2  -7   5    0.59    8.92
   2  -7   5   -0.54    9.44
   2  -7   6   -5.08    8.43
   2  -7   6    3.48    7.27
   2  -7   7   18.51    8.63
   2  -7   7    8.61    7.79
   2  -7   8   92.92   23.84
   2  -7   8   77.93   26.35
  -2   7  -8   68.93   27.86
   2  -7   9  216.01   32.22
   2  -7   9  205.97   45.45
  -2   7  -9  164.68   39.11
  -2   7 -10   71.57   30.36
   2  -7  10  134.93   37.27
   2  -7  10   85.17   18.46
   2  -7  11   53.73   23.23
   2  -7  11   67.98   13.91
   2  -7  12   31.31    7.84
   2  -7  12   36.84   21.70
   2  -7  13   23.56   19.53
   2  -7  14   58.94   28.69
   2  -7  15   28.38   23.69
   2  -7  16   31.47   17.80
   2  -7  17   -9.12   17.41
   2  -7  18   20.83   20.72
   2  -7  19   52.09   33.38
   2  -7  20  -37.32   25.30
   2  -7  21  -46.65   28.92
   2  -6 -19  -45.13   40.59
   2  -6 -18   46.67   35.04
   2  -6 -17  -44.16   30.03
   2  -6 -16   17.68   18.37
   2  -6 -15   48.48   27.92
   2  -6 -14    6.59    4.29
   2  -6 -13   51.56   30.74
   2  -6 -12  -15.38   14.31
   2  -6 -11   47.89   25.61
   2  -6 -10   12.95   11.84
   2  -6 -10    8.17   10.87
   2  -6  -9  126.05   38.03
   2  -6  -9  181.15   45.21
   2  -6  -8   14.61   13.84
  -2   6   8   10.90   19.77
   2  -6  -8  -12.70   12.12
   2  -6  -7   49.24   26.73
   2  -6  -7   65.14   25.06
   2  -6  -6    4.71    4.46
   2  -6  -6   11.36    8.51
   2  -6  -5    3.72    2.87
   2  -6  -4   16.53    9.90
   2  -6  -3   15.59   14.10
   2  -6  -2  280.37   44.32
   2  -6  -1   27.59   12.97
   2  -6   0   73.89   22.33
   2  -6   1  117.63   30.30
   2  -6   1  119.38   27.75
   2  -6   1  143.50   31.45
   2  -6   2  841.24   79.23
   2  -6   2  974.12   78.46
   2  -6   3  432.55   55.12
   2  -6   3  358.07   52.28
  -2   6  -4   -1.65    4.47
   2  -6   4   -0.65    7.50
   2  -6   4   -1.09    5.15
   2  -6   5    4.51    8.16
   2  -6   5    3.58    2.72
   2  -6   6   31.34   12.76
   2  -6   6   24.20   11.13
   2  -6   7   60.30   16.59
   2  -6   7   88.24   26.92
  -2   6  -8    3.83    7.09
   2  -6   8   -1.39    2.49
   2  -6   8    3.95    2.33
   2  -6   9  585.73   45.29
  -2   6  -9  646.88   80.09
   2  -6   9  679.32   76.79
  -2   6 -10   -7.24   14.06
   2  -6  10   -2.48    4.39
   2  -6  10  -18.30   13.05
  -2   6 -11  418.84   68.23
   2  -6  11  310.18   24.77
   2  -6  11  384.98   61.68
   2  -6  12   71.10   28.74
   2  -6  13    7.05    5.11
   2  -6  14   25.17   18.25
   2  -6  15    4.07   11.64
   2  -6  16   28.52   20.13
   2  -6  17   -0.35    4.80
   2  -6  18  -32.39   21.95
   2  -6  19    5.64   17.38
   2  -6  20    1.74   14.21
   2  -6  21  -15.33   16.49
   2  -5 -20   13.48   17.77
   2  -5 -19   -4.86   13.29
   2  -5 -18   31.85   25.90
   2  -5 -17   18.11   24.19
   2  -5 -16   74.03   39.77
   2  -5 -15   -6.27   16.09
   2  -5 -14  -12.91   24.71
   2  -5 -13    4.73    7.92
   2  -5 -13    8.89   14.83
   2  -5 -12    9.96   13.30
   2  -5 -12  -42.41   24.41
   2  -5 -11   58.90   22.85
   2  -5 -11   94.55   36.99
   2  -5 -10   14.50    9.75
   2  -5 -10   25.11   17.56
   2  -5  -9  478.37   73.81
  -2   5   9  465.76   90.50
   2  -5  -9  407.78   62.04
   2  -5  -8   13.84   11.32
   2  -5  -8   15.90   15.24
   2  -5  -7   65.29   30.16
   2  -5  -7   -4.85   14.02
   2  -5  -6   88.46   28.98
   2  -5  -6  115.85   32.28
   2  -5  -5   97.68   29.51
   2  -5  -4   47.60   16.97
   2  -5  -3  109.69   26.47
   2  -5  -2  333.05   45.13
   2  -5  -1   93.33   23.39
  -2   5   1   61.78   19.94
  -2   5   0  232.05   38.63
   2  -5   0  259.75   39.50
  -2   5  -1    5.72   11.14
   2  -5   1    6.94   12.37
   2  -5   1   13.65   11.76
   2  -5   2 1359.93   93.90
   2  -5   2 1385.76   87.69
  -2   5  -3  266.20   42.35
   2  -5   3  249.57   40.84
   2  -5   3  281.66   41.54
   2  -5   4  588.63   62.63
  -2   5  -4  545.44   60.28
   2  -5   4  565.32   56.65
   2  -5   5   52.13   17.09
  -2   5  -5   47.41   18.32
   2  -5   5   48.38   19.23
  -2   5  -6  237.92   41.28
   2  -5   6  218.64   30.79
   2  -5   6  175.34   35.34
   2  -5   7  146.79   33.21
   2  -5   7  119.87   21.40
   2  -5   8  160.86   33.98
   2  -5   8  161.23   22.45
  -2   5  -8  184.32   38.78
   2  -5   9  112.33   30.33
   2  -5   9  112.76   17.52
  -2   5  -9   97.86   29.87
   2  -5  10   -0.34    3.98
   2  -5  10    6.48    3.92
  -2   5 -10   -7.31   13.06
  -2   5 -11  332.76   58.85
   2  -5  11  323.95   55.67
   2  -5  12   -3.79   15.15
   2  -5  13    4.72    8.05
   2  -5  14   50.91   23.82
   2  -5  15   -1.81    3.27
   2  -5  16   36.22   24.20
   2  -5  17   17.81   12.04
   2  -5  18   26.48   10.84
   2  -5  19   14.20   13.63
   2  -5  20   -5.28   11.96
   2  -5  21  -28.45   22.30
  -2   5 -21   44.79   50.07
   2  -4 -21    3.41   13.92
   2  -4 -20    8.81   10.03
   2  -4 -19    6.70   15.96
   2  -4 -18    6.48   14.63
   2  -4 -17    4.12   10.45
   2  -4 -16   15.87   12.56
   2  -4 -16   -7.50   11.35
   2  -4 -15    3.83    6.23
   2  -4 -15   10.74   14.66
   2  -4 -14  -26.53   17.46
   2  -4 -14    7.74   10.19
   2  -4 -13   36.94   19.74
   2  -4 -13   56.35   40.56
   2  -4 -12   68.90   27.14
   2  -4 -12  117.72   40.71
   2  -4 -11   89.90   29.86
   2  -4 -11  121.90   41.67
   2  -4 -10   30.10   16.05
  -2   4  10   36.84   17.10
   2  -4 -10   42.50   22.45
   2  -4  -9  221.57   47.35
   2  -4  -9  290.86   56.27
   2  -4  -8   59.95   21.10
   2  -4  -8   49.55   22.53
   2  -4  -7  215.14   43.67
   2  -4  -7  353.27   60.96
   2  -4  -6  275.37   48.27
   2  -4  -6  184.95   55.54
   2  -4  -5  375.08   51.84
  -2   4   4 1164.04   99.23
   2  -4  -4 1277.72   90.13
   2  -4  -3   73.59   20.02
  -2   4   3  130.27   31.58
  -2   4   2   20.64   12.49
   2  -4  -2   26.19   12.64
   2  -4  -1   48.40   17.03
   2  -4  -1   47.88   15.42
  -2   4   1   45.75   15.83
  -2   4   0  158.50   28.86
   2  -4   0  133.37   24.37
   2  -4   0  144.95   29.03
   2  -4   1   12.02    3.65
   2  -4   1   16.33    9.50
   2  -4   2  407.52   44.07
  -2   4  -2  344.82   43.80
   2  -4   2  391.57   46.47
   2  -4   3   20.70    9.95
  -2   4  -3   15.29    9.39
   2  -4   3   11.16    6.32
   2  -4   4  859.70   61.04
  -2   4  -4  728.66   53.49
   2  -4   4  935.00   70.58
  -2   4  -4  761.46   64.99
   2  -4   5   92.26   18.28
  -2   4  -5   62.85   14.04
  -2   4  -5   78.05   20.79
   2  -4   5   79.21   21.40
   2  -4   6  156.79   29.98
  -2   4  -6  176.23   33.74
   2  -4   6  151.74   22.52
  -2   4  -7   26.74   12.78
   2  -4   7   18.01   10.70
   2  -4   7   22.21    8.11
   2  -4   8  105.47   16.95
   2  -4   8  111.85   28.22
  -2   4  -8  145.95   33.85
   2  -4   9   95.61   15.48
  -2   4  -9  116.66   31.70
   2  -4   9  144.53   33.49
  -2   4 -10   69.13   30.72
   2  -4  10    3.46    9.70
  -2   4 -11  379.81   62.76
   2  -4  11  346.15   56.01
   2  -4  12    6.33    9.83
  -2   4 -12   -5.51    2.17
   2  -4  13   12.02    8.47
   2  -4  14   32.79   18.06
   2  -4  15   13.58    8.45
   2  -4  16   23.09   16.09
   2  -4  17    9.78    5.68
   2  -4  18   69.25   32.65
  -2   4 -19  -35.66   31.29
   2  -4  19    0.15    7.44
  -2   4 -20   -8.61   21.55
   2  -4  20    7.26    9.97
  -2   4 -21   -3.24   12.99
   2  -4  21   11.46   13.15
   2  -3 -21   20.52   17.83
   2  -3 -20   18.88   21.81
   2  -3 -19   26.49   25.21
   2  -3 -18   17.08   22.60
   2  -3 -17   17.56   13.03
   2  -3 -17   56.11   25.37
   2  -3 -16   63.09   34.19
   2  -3 -16   14.99   13.04
   2  -3 -15   -6.70    9.62
   2  -3 -15    0.17   10.34
   2  -3 -14  -28.96   17.17
   2  -3 -14   -1.86    5.55
   2  -3 -13   18.84   11.80
   2  -3 -13   11.84   18.61
   2  -3 -12   48.18   20.62
   2  -3 -12   27.79   15.83
   2  -3 -11   70.54   31.20
   2  -3 -11   40.21   17.65
  -2   3  11   42.19   25.42
   2  -3 -11   41.98   17.87
   2  -3 -10  111.94   36.52
   2  -3 -10   86.66   27.02
   2  -3  -9  114.91   33.40
   2  -3  -9   74.84   26.26
   2  -3  -8  207.35   39.41
   2  -3  -8  251.89   47.69
   2  -3  -7  113.72   31.71
   2  -3  -7  127.16   30.94
   2  -3  -6   12.14   12.78
  -2   3   6    6.01   10.37
   2  -3  -6   25.80   16.25
   2  -3  -5  274.14   43.88
   2  -3  -5  312.04   44.19
  -2   3   5  305.58   51.82
   2  -3  -4  354.54   48.85
  -2   3   4  346.94   49.94
   2  -3  -4  375.37   45.65
   2  -3  -3   29.42   12.36
  -2   3   3   39.24   16.02
  -2   3   3   68.97   20.84
   2  -3  -2  412.58   40.21
  -2   3   2  420.73   45.93
  -2   3   2  327.25   40.86
  -2   3   1  399.71   43.02
   2  -3  -1  372.21   37.17
  -2   3   1  398.54   44.18
  -2   3   0   16.79   10.60
   2  -3   0    6.46    6.79
  -2   3   0   20.36    8.56
   2  -3   0   18.20    9.26
   2  -3   1   12.63    6.28
   2  -3   1   22.61    8.20
  -2   3  -1   15.49    6.29
  -2   3  -1   24.77   10.05
   2  -3   2   29.19   11.24
  -2   3  -2   25.27   10.35
  -2   3  -2   24.77   11.13
   2  -3   2   31.14   10.89
   2  -3   3   42.23   13.12
  -2   3  -3   25.66    9.92
   2  -3   3   28.88    9.83
  -2   3  -3   27.04    8.25
   2  -3   4 1832.58   92.15
  -2   3  -4 1628.14   90.15
   2  -3   4 1549.40   72.47
  -2   3  -4 1545.53   73.09
   2  -3   5  268.11   36.59
  -2   3  -5  242.58   35.96
   2  -3   5  242.99   28.02
  -2   3  -5  234.29   27.35
   2  -3   6 1149.83   78.32
  -2   3  -6 1028.64   78.30
   2  -3   6 1004.69   54.09
  -2   3  -6  978.38   53.57
   2  -3   7   87.83   22.67
  -2   3  -7   44.77   17.16
  -2   3  -7   68.38   14.02
   2  -3   7   58.86   13.43
   2  -3   8    5.56    5.44
  -2   3  -8   21.51    7.66
  -2   3  -8   10.45    5.24
   2  -3   8   10.24    5.18
  -2   3  -9   21.87    9.63
   2  -3   9   42.64   18.03
  -2   3  -9   24.88    7.64
  -2   3 -10    6.58    4.52
   2  -3  10   -0.86   11.11
  -2   3 -10   -0.49    3.84
  -2   3 -11  289.48   54.87
   2  -3  11  223.18   44.42
  -2   3 -11  251.23   19.53
  -2   3 -12  -11.85   14.57
   2  -3  12    5.17    5.68
   2  -3  13    0.78    3.12
   2  -3  14   -1.32    6.98
   2  -3  15   53.45   24.08
   2  -3  16   -9.55   18.18
   2  -3  17  114.82   39.05
  -2   3 -17   71.82   45.07
   2  -3  18   48.44   24.86
  -2   3 -18   52.59   36.36
   2  -3  19    9.58    5.58
  -2   3 -19   13.12   19.30
  -2   3 -20    9.83   19.55
  -2   3 -21   10.20   19.35
   2  -2 -22  -30.93   26.49
   2  -2 -21   -8.75   11.16
   2  -2 -20   28.34   29.46
   2  -2 -19  -15.25   23.35
   2  -2 -18   -2.09    5.24
   2  -2 -17    2.60    5.37
   2  -2 -17   -9.02   19.81
   2  -2 -16   48.53   23.17
   2  -2 -16   97.36   41.85
   2  -2 -15    3.57    9.71
   2  -2 -15   14.40   19.78
   2  -2 -14  105.51   29.73
   2  -2 -14  106.73   42.87
   2  -2 -13   38.32   18.85
   2  -2 -13   53.48   30.48
   2  -2 -12   16.85    8.45
   2  -2 -12   60.46   26.27
   2  -2 -12   39.92   21.83
   2  -2 -11   -8.50    8.14
   2  -2 -11   -8.52   18.82
   2  -2 -11    1.23    5.02
   2  -2 -10   10.44    6.76
   2  -2 -10   -3.63    5.37
  -2   2  10   15.76   16.26
   2  -2  -9  131.65   35.14
   2  -2  -9  122.98   29.72
   2  -2  -8  861.32   75.51
   2  -2  -8  880.37   88.26
   2  -2  -7  567.19   60.56
   2  -2  -7  652.02   72.20
  -2   2   7  616.21   78.75
   2  -2  -6   59.33   20.84
  -2   2   6   45.52   18.18
   2  -2  -6   54.54   18.94
  -2   2   6   39.80   20.31
  -2   2   5   81.84   24.24
   2  -2  -5   76.75   19.60
   2  -2  -5   77.58   23.04
  -2   2   5   85.46   22.11
  -2   2   4 1079.67   80.38
   2  -2  -4 1069.65   71.39
  -2   2   4  974.34   66.80
   2  -2  -4  975.97   73.21
   2  -2  -3  196.39   31.14
  -2   2   3  177.21   33.41
  -2   2   3  218.76   39.30
  -2   2   2 9821.69  197.86
   2  -2  -2 9826.08  177.19
  -2   2   2 9999.00  206.31
   2  -2  -1 1134.38   54.77
  -2   2   1 1198.88   61.93
  -2   2   1  999.59   63.53
   2  -2   0  116.43   21.74
  -2   2   0  119.36   18.29
   2  -2   0  123.08   17.35
  -2   2   0   98.90   19.20
  -2   2  -1  302.74   33.16
   2  -2   1  241.82   29.61
   2  -2   1  308.72   29.45
  -2   2  -1  294.02   29.70
   2  -2   2    5.55    2.46
  -2   2  -2   15.14    7.84
   2  -2   2   10.36    6.20
  -2   2  -2   16.89    8.32
   2  -2   3   88.44   16.80
  -2   2  -3   70.11   15.89
  -2   2  -3   77.75   15.72
   2  -2   3   74.77   15.98
   2  -2   4 1210.18   67.96
  -2   2  -4 1159.13   70.13
  -2   2  -4 1076.01   58.89
   2  -2   4 1103.69   59.84
   2  -2   5   46.44   12.09
  -2   2  -5   43.91   10.07
   2  -2   5   65.79   16.69
  -2   2  -5   47.62   14.71
   2  -2   6 2714.93  117.59
  -2   2  -6 2677.79  121.61
  -2   2  -6 2371.69   84.58
   2  -2   6 2513.39   86.06
  -2   2  -7  161.94   32.59
   2  -2   7  169.84   31.16
  -2   2  -7  151.39   21.04
   2  -2   8   67.75   20.81
  -2   2  -8   81.84   24.02
  -2   2  -8   52.02   11.85
  -2   2  -9  106.65   28.55
   2  -2   9   94.54   25.96
  -2   2  -9   84.73   15.72
  -2   2 -10   -1.08   11.25
   2  -2  10   -6.34    5.30
  -2   2 -10    1.30    2.84
   2  -2  11  420.99   60.06
  -2   2 -11  429.74   64.08
  -2   2 -11  440.41   33.73
   2  -2  12    5.03    7.05
  -2   2 -12    5.13    2.56
  -2   2 -12   -5.16    7.03
  -2   2 -13  182.78   19.45
   2  -2  13  171.67   40.13
  -2   2 -14   62.01   30.53
  -2   2 -14   72.45   10.72
   2  -2  14   68.92   25.87
   2  -2  15    1.82   11.46
  -2   2 -15   24.86   24.12
   2  -2  16   20.39   19.74
  -2   2 -16    2.57   13.23
   2  -2  17   41.16   25.34
  -2   2 -17   19.47   17.74
  -2   2 -18   -6.73    6.81
  -2   2 -19   47.37   37.34
  -2   2 -20   10.00   29.35
  -2   2 -21   79.84   51.90
   2  -1 -22    0.14   18.40
   2  -1 -21   50.27   35.65
   2  -1 -20    9.37   20.70
   2  -1 -19   16.94   13.78
   2  -1 -18   68.34   41.62
   2  -1 -17   44.65   18.04
   2  -1 -17   95.80   44.99
   2  -1 -16   90.51   28.59
   2  -1 -16  101.75   48.59
   2  -1 -15   13.47    9.20
   2  -1 -15    3.76   11.20
   2  -1 -14  107.40   29.97
   2  -1 -14  102.46   42.24
   2  -1 -13   -2.52    3.59
   2  -1 -13   -2.76   16.98
   2  -1 -12   20.09   10.52
   2  -1 -12    1.32   16.59
   2  -1 -12   19.92   12.69
   2  -1 -11  338.57   55.22
   2  -1 -11  327.94   64.90
   2  -1 -11  368.45   49.68
   2  -1 -10    0.54    3.11
   2  -1 -10    5.10    1.67
   2  -1  -9  435.96   51.73
   2  -1  -9  916.59   96.77
   2  -1  -8   66.94   26.48
   2  -1  -8   43.80   19.39
   2  -1  -8   42.04   14.52
  -2   1   8   28.27   11.32
   2  -1  -7   18.21   11.75
   2  -1  -7    5.52    1.87
   2  -1  -7   20.85   14.36
  -2   1   7    0.18   11.32
   2  -1  -6   35.29   14.48
   2  -1  -6   39.84   15.00
  -2   1   6   44.68   19.85
  -2   1   6   28.03   12.06
   2  -1  -5  212.09   31.89
  -2   1   5  234.88   31.58
   2  -1  -5  212.23   32.59
  -2   1   5  217.47   37.67
   2  -1  -4  448.52   47.81
  -2   1   4  459.97   51.16
  -2   1   4  427.40   49.59
   2  -1  -4  458.52   45.88
   2  -1  -3 6260.84  164.09
  -2   1   3 6198.48  156.68
  -2   1   3 5951.64  159.04
   2  -1  -3 6052.01  140.81
  -2   1   2  316.82   37.06
  -2   1   2  336.73   31.63
   2  -1  -2  343.65   28.78
  -2   1   1  633.20   50.45
   2  -1  -1  584.26   32.32
  -2   1   0  108.67   19.88
   2  -1   0   64.14   16.38
   2  -1   0   95.59   13.27
  -2   1   0  125.17   15.94
   2  -1   1   16.16    4.69
  -2   1  -1   24.64    6.64
  -2   1  -1   12.27    4.75
   2  -1   1   13.80    6.23
  -2   1  -2    5.65    5.64
   2  -1   2    2.15    3.64
  -2   1  -2    9.97    6.44
   2  -1   2    9.13    6.30
   2  -1   3   32.82    8.80
  -2   1  -3   34.34   10.30
   2  -1   3   19.31    7.40
  -2   1  -3   19.85    7.45
   2  -1   4   60.82   14.65
  -2   1  -4   57.91   15.43
  -2   1  -4   51.61   13.25
   2  -1   4   64.49   14.94
  -2   1  -5  243.85   29.98
  -2   1  -5  236.60   32.87
   2  -1   5  237.52   32.12
  -2   1  -6  277.84   32.24
   2  -1   6  321.95   38.95
  -2   1  -6  281.45   37.87
  -2   1  -7   -0.23    3.87
   2  -1   7   -3.15    5.78
  -2   1  -7    3.00    3.47
  -2   1  -8   97.97   26.01
  -2   1  -8  113.55   20.69
   2  -1   8  157.10   33.34
  -2   1  -9   89.40   26.05
   2  -1   9   90.93   25.37
  -2   1  -9   65.41   15.40
   2  -1  10   15.42   14.68
  -2   1 -10    7.88    6.27
  -2   1 -11  285.41   66.92
   2  -1  11  382.23   59.00
  -2   1 -11  449.13   65.96
  -2   1 -11  431.23   42.36
  -2   1 -12   25.82   18.99
  -2   1 -12   -2.35   14.43
   2  -1  12    2.10    2.94
  -2   1 -12   10.55    6.93
   2  -1  13  141.17   36.50
  -2   1 -13  153.52   25.18
  -2   1 -13  168.25   50.42
  -2   1 -14   17.81    7.97
   2  -1  14    2.26    3.16
  -2   1 -15   -7.54    8.90
  -2   1 -15  -19.24   29.70
  -2   1 -16    7.62    3.76
  -2   1 -16    9.41   17.72
  -2   1 -17   12.97    7.52
  -2   1 -18   -8.17   19.04
  -2   1 -19   48.65   37.46
  -2   1 -20   11.76   24.89
  -2   1 -21   63.73   44.38
   2   0 -23   41.98   38.11
   2   0 -22   32.58   30.95
   2   0 -21  -11.89   25.22
   2   0 -20   25.13   25.77
   2   0 -19    3.36    6.81
   2   0 -18   17.75   14.59
   2   0 -18    0.43   15.12
   2   0 -17   18.50    9.37
   2   0 -17   25.01   19.51
   2   0 -16   28.43   14.01
   2   0 -16   66.86   36.06
   2   0 -15   -1.51    6.24
   2   0 -15    5.25   13.13
   2   0 -14   85.97   23.90
   2   0 -14  125.64   44.33
   2   0 -13   12.26   10.32
   2   0 -13   -6.00    3.69
   2   0 -13   13.56   15.10
   2   0 -12  220.54   36.16
   2   0 -12  290.78   61.93
   2   0 -12  278.36   52.53
   2   0 -11   32.48   14.67
   2   0 -11   68.57   30.25
   2   0 -11   42.98   22.83
   2   0 -10  283.43   39.10
  -2   0  10  341.85   43.32
   2   0  -9  243.51   36.04
   2   0  -9  180.33   38.05
   2   0  -8  331.80   40.25
  -2   0   8  371.30   41.91
   2   0  -8  363.47   47.11
   2   0  -8  340.01   53.26
   2   0  -7  110.01   22.45
  -2   0   7  114.65   23.56
   2   0  -7  106.52   23.66
   2   0  -7   82.85   26.43
   2   0  -6  242.88   32.80
  -2   0   6  290.08   34.96
   2   0  -6  285.52   35.13
   2   0  -6  270.25   41.42
   2   0  -5  215.05   31.10
  -2   0   5  275.78   35.59
   2   0  -5  217.52   28.58
   2   0  -5  235.16   37.10
   2   0  -4  675.00   53.21
  -2   0   4  754.61   54.10
   2   0  -4  762.56   46.73
   2   0  -4  748.98   54.73
   2   0  -3  122.63   21.02
   2   0  -3  161.09   28.21
  -2   0   3  156.54   27.69
  -2   0   2   73.86   17.46
  -2   0   2   52.18    9.86
   2   0  -2   68.83   10.10
  -2   0   1   67.40   16.26
  -2   0   0  571.15   46.78
   2   0   0  570.09   45.86
   2   0   1   10.41    3.73
  -2   0  -1    7.17    3.05
   2   0   1   15.66    8.62
  -2   0  -1   10.81    6.41
  -2   0  -2    3.94    4.76
   2   0   2    0.50    0.81
   2   0   2    4.49    6.12
  -2   0  -2   -0.74    1.85
  -2   0  -3    3.64    4.95
   2   0   3    9.50    4.61
   2   0   3    4.32    3.83
  -2   0  -3    3.95    3.21
  -2   0  -4   14.66    7.46
   2   0   4   25.98    9.88
  -2   0  -4   19.21   10.41
  -2   0  -5   30.68   10.52
  -2   0  -5   29.21    9.71
   2   0   5   27.26    9.67
  -2   0  -6 1349.49   76.70
  -2   0  -6 1181.79  104.12
  -2   0  -6 1313.12   82.85
   2   0   6 1379.30   79.81
  -2   0  -7  166.91   27.71
  -2   0  -7  230.26   37.95
   2   0   7  215.40   34.78
  -2   0  -7  193.93   42.80
  -2   0  -8  186.62   30.61
  -2   0  -8  181.13   36.44
   2   0   9   68.22   21.84
  -2   0  -9  117.06   38.26
  -2   0  -9   93.94   21.22
  -2   0  -9  134.15   33.71
  -2   0 -10  179.80   34.50
  -2   0 -10  246.12   65.16
  -2   0 -10  189.07   46.01
  -2   0 -11  346.23   42.66
  -2   0 -11  370.00   61.12
  -2   0 -11  300.35   66.94
  -2   0 -12  186.05   44.46
  -2   0 -12  142.04   49.45
  -2   0 -12  142.89   27.46
  -2   0 -13  229.30   67.37
  -2   0 -13  350.14   44.28
  -2   0 -14   31.37   29.75
  -2   0 -14   25.23   10.72
  -2   0 -15   -8.94   28.31
  -2   0 -15   21.96   10.28
  -2   0 -16   13.78   21.20
  -2   0 -16   -6.57   11.07
  -2   0 -17   25.99   17.39
  -2   0 -18   38.05   26.64
  -2   0 -19   38.71   39.86
  -2   0 -20    5.70   23.69
   2   1 -23   13.56   36.54
   2   1 -22  -38.61   33.55
   2   1 -21   24.19   22.65
   2   1 -20   28.67   32.36
   2   1 -19   51.74   30.38
   2   1 -18    2.97   12.44
   2   1 -18   -0.07    4.91
   2   1 -17  -12.55   19.84
   2   1 -17    5.11    1.88
   2   1 -16   27.80   23.33
   2   1 -16   34.33   15.52
   2   1 -15   49.42   26.91
   2   1 -15   45.75   16.40
   2   1 -14   86.48   39.59
   2   1 -14   48.84   15.50
   2   1 -13   72.16   21.38
   2   1 -13   89.76   30.57
   2   1 -13   56.09   28.89
   2   1 -12  436.20   50.17
  -2  -1  12  476.85   48.91
   2   1 -12  448.45   78.50
   2   1 -12  484.74   69.02
   2   1 -11   65.76   29.66
  -2  -1  11   29.44   14.02
   2   1 -11   19.88   20.22
   2   1 -11   22.76   11.17
   2   1 -10   23.95   10.62
   2   1 -10   24.32   12.01
   2   1  -9  348.05   42.31
  -2  -1   9  327.06   39.53
   2   1  -9  301.79   54.71
   2   1  -9  379.64   51.07
  -2  -1   8  371.43   40.49
   2   1  -8  331.50   40.23
   2   1  -8  363.84   45.97
  -2  -1   8  353.09   44.18
   2   1  -8  328.69   53.92
  -2  -1   7   91.33   19.77
  -2  -1   7   95.14   21.60
   2   1  -7   86.12   22.22
   2   1  -7   80.51   19.65
   2   1  -7   84.72   25.69
   2   1  -6   63.79   16.44
  -2  -1   6   49.69   15.07
   2   1  -6   65.03   17.22
  -2  -1   6   63.16   16.51
   2   1  -5  447.49   38.67
  -2  -1   5  381.37   35.09
  -2  -1   5  417.49   40.41
   2   1  -5  399.84   41.83
  -2  -1   4   23.47    9.17
   2   1  -4   30.67    9.98
   2   1  -4   33.85   13.73
  -2  -1   4   41.41   16.65
   2   1  -3    9.65    4.59
   2   1  -3   -0.70    3.38
  -2  -1   3    6.16    4.85
  -2  -1   2  530.95   47.71
  -2  -1   1 1914.45   89.55
  -2  -1   0  114.24   24.34
  -2  -1  -1  722.83   30.30
  -2  -1  -1  753.31   35.23
  -2  -1  -1  802.35   58.57
  -2  -1  -2   56.83   11.12
  -2  -1  -2   57.67   13.63
  -2  -1  -2   82.72   19.48
  -2  -1  -3   -6.62    5.98
  -2  -1  -3    3.67    5.91
  -2  -1  -3    0.46    5.65
  -2  -1  -4   -3.18    1.46
  -2  -1  -4   -2.42    3.93
  -2  -1  -4    1.80    3.06
  -2  -1  -5   64.02   22.08
  -2  -1  -5   66.47   18.37
  -2  -1  -5   55.81   14.87
  -2  -1  -6  983.29   71.68
  -2  -1  -6  933.38   71.31
  -2  -1  -6 1105.63   94.39
  -2  -1  -7   40.21   20.72
  -2  -1  -7   49.33   17.00
  -2  -1  -7   42.47   14.79
  -2  -1  -8  319.18   49.94
  -2  -1  -8  410.61   68.58
  -2  -1  -9   24.03   14.65
  -2  -1  -9   49.95   27.91
  -2  -1 -10   70.35   35.99
  -2  -1 -10    6.69    9.95
  -2  -1 -11   17.08    9.51
  -2  -1 -11   15.27    6.09
  -2  -1 -12  220.59   49.95
  -2  -1 -12  230.31   39.54
  -2  -1 -12  230.16   64.03
  -2  -1 -13  200.76   35.86
  -2  -1 -13  157.77   50.87
  -2  -1 -14    0.13    9.19
  -2  -1 -14    9.52   14.74
  -2  -1 -15   59.53   20.56
  -2  -1 -15   32.08   29.00
  -2  -1 -16    5.21    2.97
  -2  -1 -16  -30.60   25.73
  -2  -1 -17   33.37   23.82
  -2  -1 -18    6.43   14.83
  -2  -1 -19   97.91   54.97
  -2  -1 -20   22.42   31.09
   2   2 -23   -4.56   10.42
   2   2 -22  -26.09   27.86
   2   2 -21   51.73   39.31
   2   2 -20   -3.10   26.95
   2   2 -19   51.00   36.99
   2   2 -18  -41.83   30.76
   2   2 -18    3.21    3.52
   2   2 -17   13.38    8.31
   2   2 -17  -15.47   24.89
   2   2 -16    1.42    6.61
   2   2 -16    8.74   12.92
   2   2 -15   -2.40    7.55
   2   2 -15   20.73   21.84
  -2  -2  14    2.23    6.92
   2   2 -14    0.24    7.00
   2   2 -14    2.63   16.06
  -2  -2  13   50.16   16.75
  -2  -2  13   44.51   19.37
   2   2 -13   53.25   17.10
   2   2 -13   95.92   39.53
   2   2 -13   48.58   19.70
   2   2 -12   56.65   16.17
  -2  -2  12   76.87   26.41
  -2  -2  12   80.08   19.42
   2   2 -12  120.44   33.93
   2   2 -11   18.18   11.11
  -2  -2  11   25.63   13.47
  -2  -2  11   20.29    9.52
  -2  -2  10   82.51   25.62
  -2  -2  10   87.15   20.23
   2   2 -10   81.19   19.68
  -2  -2   9  138.00   29.68
   2   2  -9  188.40   35.58
   2   2  -9  176.11   29.57
  -2  -2   9  164.08   27.55
   2   2  -8  714.87   63.59
  -2  -2   8  762.23   64.41
   2   2  -8  651.88   55.82
  -2  -2   8  685.46   54.24
   2   2  -7  227.27   32.97
  -2  -2   7  233.62   34.48
  -2  -2   7  233.49   31.49
   2   2  -7  201.04   31.24
   2   2  -6  303.41   34.34
  -2  -2   6  307.23   34.07
  -2  -2   6  351.38   38.88
   2   2  -6  306.87   36.98
  -2  -2   5   11.73    7.32
   2   2  -5    1.56    5.28
   2   2  -5    6.72    4.78
  -2  -2   5   -3.50    6.24
   2   2  -4    0.11    1.42
   2   2  -4    1.02    2.17
  -2  -2   4    0.19    3.53
  -2  -2   3  548.58   49.84
   2   2  -3  486.82   46.82
  -2  -2   3  454.78   28.53
   2   2  -3  507.87   30.59
   2   2  -2  217.13   16.01
  -2  -2   2  181.24   14.74
  -2  -2   2  238.48   35.48
   2   2  -1  790.18   32.64
  -2  -2   1  748.02   63.19
   2   2   0   58.02   10.61
  -2  -2   0   48.19    9.35
  -2  -2   0   44.23   13.62
  -2  -2  -1 1466.07   58.28
   2   2   1 1412.30   64.08
  -2  -2  -1 1543.39   87.47
   2   2   2   -0.68    1.77
  -2  -2  -2    4.66    4.14
  -2  -2  -2    0.27    2.12
   2   2   3   99.52   23.26
  -2  -2  -3  108.11   22.24
  -2  -2  -3  112.94   19.12
  -2  -2  -4   30.81   10.67
  -2  -2  -4    6.59    5.52
  -2  -2  -5   18.80   11.21
  -2  -2  -5    4.98    2.85
  -2  -2  -6  587.27   68.57
  -2  -2  -6  557.75   55.76
  -2  -2  -7    8.40    4.75
  -2  -2  -7   -4.69   13.23
  -2  -2  -8  112.97   28.93
  -2  -2  -8  112.21   35.14
  -2  -2  -9   -8.51   10.18
  -2  -2  -9   13.74   17.06
  -2  -2 -10   -0.73    8.00
  -2  -2 -10   16.69   12.61
  -2  -2 -11   26.97   18.67
  -2  -2 -11   10.45   16.42
  -2  -2 -12  447.27   82.11
  -2  -2 -13   36.08   25.49
  -2  -2 -14    8.44   25.25
  -2  -2 -15   47.78   31.32
  -2  -2 -15   84.54   26.08
  -2  -2 -16   -7.88   15.43
  -2  -2 -16   -5.63   15.63
  -2  -2 -17   27.89   19.97
  -2  -2 -18  -20.61   22.34
  -2  -2 -19   17.71   21.50
  -2  -2 -20  -39.30   32.31
   2   3 -23   -2.26   15.23
   2   3 -22   36.42   29.64
   2   3 -21   19.53   21.20
   2   3 -20   13.13   26.62
   2   3 -19   37.14   36.81
   2   3 -18   14.91   22.82
   2   3 -17    3.83    9.91
   2   3 -17   19.39   22.20
  -2  -3  17   12.00    2.69
   2   3 -16   12.95    9.45
   2   3 -16   18.51   25.71
  -2  -3  16   24.89   17.84
  -2  -3  15   -0.19    5.35
  -2  -3  15  -16.36   13.18
   2   3 -15  -12.14    8.91
  -2  -3  14   15.72    9.63
  -2  -3  14    6.37    9.32
   2   3 -14   12.98    3.49
  -2  -3  13   36.60   12.57
   2   3 -13   41.24   21.23
   2   3 -13   48.79   16.24
  -2  -3  13   53.57   20.56
  -2  -3  12   14.49    7.17
   2   3 -12    6.32    5.22
  -2  -3  12   20.09   10.70
  -2  -3  11   40.49   12.64
   2   3 -11   45.21   16.33
  -2  -3  11   58.98   18.82
  -2  -3  10   92.12   21.10
   2   3 -10   81.45   20.96
  -2  -3  10   91.71   25.16
   2   3  -9   -7.48    9.35
  -2  -3   9    5.48   10.37
   2   3  -9   13.59    9.82
  -2  -3   9   -2.99    5.91
  -2  -3   8  413.72   44.10
   2   3  -8  328.16   40.81
  -2  -3   8  381.71   45.76
   2   3  -8  379.08   45.54
  -2  -3   7  102.31   22.25
   2   3  -7   85.41   20.37
   2   3  -7   80.65   21.38
  -2  -3   7  134.62   25.36
   2   3  -6  864.70   59.82
  -2  -3   6  914.54   61.24
  -2  -3   6  970.88   68.98
   2   3  -5   74.19   17.50
  -2  -3   5   76.82   21.28
  -2  -3   5   58.24   14.78
  -2  -3   4    7.93    3.60
  -2  -3   4    3.58    4.28
  -2  -3   3   33.37   17.95
   2   3  -3   38.85   10.04
  -2  -3   3   33.82    9.70
   2   3  -2   30.43    8.51
  -2  -3   2   33.62    8.63
  -2  -3   2   17.07   11.10
  -2  -3   1   27.79    7.84
  -2  -3   1   12.81    8.02
   2   3  -1   25.52    8.29
  -2  -3   0   18.77    7.49
   2   3   0    5.83    3.49
   2   3   1  231.94   29.99
  -2  -3  -1  238.61   27.43
  -2  -3  -2   16.66    7.61
   2   3   2   31.75   11.46
  -2  -3  -3 1231.41   76.29
   2   3   3 1103.31   83.13
   2   3   4   42.86   19.36
  -2  -3  -4   48.70   18.58
  -2  -3  -5  309.17   45.14
   2   3   5  256.45   48.14
  -2  -3  -5  216.53   33.02
  -2  -3  -6  824.23   81.35
   2   3   6  726.34   83.56
  -2  -3  -6  618.86   58.97
  -2  -3  -7   14.35    7.17
  -2  -3  -7  -19.21   19.09
  -2  -3  -8  366.36   60.16
  -2  -3  -8  288.50   46.31
  -2  -3  -9    9.33   11.02
  -2  -3  -9   -2.31    6.47
  -2  -3 -10    1.80    6.20
  -2  -3 -10   26.07   15.04
  -2  -3 -11  138.46   42.94
  -2  -3 -11  175.88   41.92
  -2  -3 -12   35.09   23.90
  -2  -3 -13  -10.34   20.61
  -2  -3 -14   44.67   24.56
  -2  -3 -15   59.29   33.21
  -2  -3 -16  -26.08   23.20
  -2  -3 -17    6.99   23.02
  -2  -3 -18   -2.90    4.60
  -2  -3 -19   12.08   24.08
   2   4 -23  -62.57   45.96
   2   4 -22   42.07   32.69
   2   4 -21   -6.25   16.54
   2   4 -20   18.85   32.09
   2   4 -19  112.35   59.08
  -2  -4  19  126.99   42.61
   2   4 -18   -5.79   12.84
  -2  -4  18   -0.92   16.73
  -2  -4  17   40.22   23.36
  -2  -4  16  -10.97   19.82
  -2  -4  16    8.42    7.64
  -2  -4  15    2.23    2.33
  -2  -4  15    6.57    5.59
  -2  -4  14    9.38   11.80
  -2  -4  14    6.11    5.61
   2   4 -13   37.34   19.88
  -2  -4  13    8.10    3.63
  -2  -4  13   26.50   17.65
   2   4 -12   32.42   18.11
  -2  -4  12   19.94    9.10
  -2  -4  12   49.09   21.73
   2   4 -11   91.47   27.29
  -2  -4  11   85.80   19.75
  -2  -4  11   82.79   24.00
  -2  -4  10   -4.25    5.01
  -2  -4  10    4.25    7.60
  -2  -4   9    2.35    5.37
   2   4  -9   -2.91    6.54
  -2  -4   9   -6.19    7.15
  -2  -4   8  428.15   47.81
   2   4  -8  404.82   48.92
  -2  -4   8  406.44   47.52
   2   4  -7   32.69   13.59
  -2  -4   7   23.32    9.14
  -2  -4   7   22.37    9.87
  -2  -4   6  444.42   44.80
   2   4  -6  452.14   46.04
  -2  -4   6  525.89   53.86
  -2  -4   5   -2.59    1.78
  -2  -4   5   -3.82    6.42
   2   4  -5    1.68    4.55
   2   4  -4  294.77   31.91
  -2  -4   4  284.80   31.69
  -2  -4   4  261.19   41.57
  -2  -4   3   30.22   10.55
   2   4  -3   28.80    9.83
  -2  -4   3   12.62    6.47
   2   4  -2   88.44   16.73
  -2  -4   2   97.85   17.37
  -2  -4   1    6.15    3.23
   2   4  -1   11.52    5.69
   2   4   0   76.73   17.23
  -2  -4   0   80.25   16.63
   2   4   1 1422.42   82.81
  -2  -4  -1 1471.17   78.78
   2   4   2  248.38   37.37
  -2  -4  -2  222.76   32.30
   2   4   3  568.72   63.32
  -2  -4  -3  576.61   55.57
  -2  -4  -4   21.77   12.04
   2   4   4   42.67   19.63
  -2  -4  -5   68.44   23.30
   2   4   5   48.92   20.38
  -2  -4  -6   99.59   24.66
   2   4   6   71.19   29.06
  -2  -4  -7  257.67   48.76
  -2  -4  -7  161.74   33.20
  -2  -4  -8  352.07   59.20
   2   4   8  292.12   63.46
  -2  -4  -8  310.22   48.07
  -2  -4  -9  101.39   33.69
  -2  -4  -9   91.07   25.12
  -2  -4 -10  168.95   45.22
  -2  -4 -10  157.72   37.33
  -2  -4 -11   32.32   17.71
  -2  -4 -12   39.15   24.20
  -2  -4 -13    0.08   17.73
  -2  -4 -14    4.03   14.26
  -2  -4 -15   14.44   16.09
  -2  -4 -16   77.38   43.28
  -2  -4 -17  -56.47   34.90
  -2  -4 -18   15.13   17.59
   2   5 -23  -31.38   33.36
   2   5 -22   18.28    9.92
   2   5 -21  -24.17   32.23
  -2  -5  21   10.37   18.01
   2   5 -20  -54.26   39.36
  -2  -5  20  -38.05   24.05
  -2  -5  19   22.56   17.02
  -2  -5  18   54.71   28.21
  -2  -5  17   36.12   25.32
  -2  -5  17   30.68   12.01
  -2  -5  16   18.31   15.83
  -2  -5  16    3.58    4.37
  -2  -5  15   12.21    7.28
  -2  -5  15    5.19    9.49
  -2  -5  14    1.89    3.51
  -2  -5  14    5.62   13.00
  -2  -5  13    9.06    5.34
   2   5 -13   25.77   16.17
  -2  -5  13   32.43   18.36
  -2  -5  12   40.24   16.45
   2   5 -12   47.98   21.64
  -2  -5  12   27.46   12.16
  -2  -5  11   91.74   24.84
   2   5 -11  105.38   29.85
  -2  -5  11   83.65   21.00
  -2  -5  10   -0.22    5.28
  -2  -5  10   19.80    9.14
  -2  -5   9   47.79   17.26
  -2  -5   9   64.82   19.41
   2   5  -8    9.69    8.45
  -2  -5   8   -0.38    6.53
  -2  -5   8   -7.46   10.09
  -2  -5   7  198.96   32.88
  -2  -5   7  214.97   38.87
   2   5  -7  226.32   37.09
  -2  -5   6  985.17   72.89
  -2  -5   6  896.36   73.83
   2   5  -6 1004.63   73.17
  -2  -5   5   32.79   15.97
  -2  -5   5   37.36   19.19
   2   5  -5   35.09   13.43
   2   5  -4  534.83   51.16
  -2  -5   4  539.13   50.06
  -2  -5   3   84.07   19.68
   2   5  -3   89.13   20.27
  -2  -5   2   25.83   13.25
   2   5  -2   11.17    6.75
   2   5  -1  196.04   30.27
  -2  -5   1  230.34   34.09
  -2  -5   1  170.95   26.21
   2   5   0   92.10   21.93
  -2  -5   0   89.64   21.25
   2   5   1  104.43   24.74
  -2  -5  -1  102.96   22.38
   2   5   2   42.28   17.49
  -2  -5  -2   29.66   12.72
  -2  -5  -3   65.99   22.27
   2   5   3   57.95   23.03
  -2  -5  -4   83.27   25.09
   2   5   4   80.71   25.62
  -2  -5  -5   29.72   16.54
  -2  -5  -6   25.73   17.59
  -2  -5  -7  288.21   51.84
   2   5   7  281.93   61.90
  -2  -5  -8   36.82   18.72
  -2  -5  -8   18.24   13.09
   2   5   8   43.35   24.68
  -2  -5  -9   -1.44   10.63
  -2  -5  -9   39.83   19.41
   2   5   9   19.40   23.57
  -2  -5 -10   88.58   33.34
  -2  -5 -11    1.10    8.20
  -2  -5 -12  107.84   38.75
  -2  -5 -13   -3.66    4.53
  -2  -5 -14   14.84   18.55
  -2  -5 -15  -24.64   21.69
  -2  -5 -16    5.97   11.36
  -2  -5 -17  -58.34   35.51
  -2  -6  23    2.25    3.17
   2   6 -23    5.00   11.74
  -2  -6  22    6.47   17.24
   2   6 -22  -16.35   34.81
  -2  -6  21    7.26   11.89
  -2  -6  20  -12.92   17.83
  -2  -6  19   -6.48   10.72
  -2  -6  18    6.81    8.39
  -2  -6  18    8.01    7.33
  -2  -6  17   -1.75   11.81
  -2  -6  17   16.68    9.69
  -2  -6  16    7.65    7.87
  -2  -6  16   15.80    7.74
  -2  -6  15   -3.93   16.22
  -2  -6  15    4.29    4.72
  -2  -6  14   26.84   18.90
  -2  -6  14    3.73    3.93
  -2  -6  13   58.51   22.67
  -2  -6  13   28.56   13.19
   2   6 -13   36.40   19.95
   2   6 -12    2.61    3.88
  -2  -6  12   15.25    7.40
  -2  -6  12   21.19   14.73
   2   6 -11  131.11   34.54
  -2  -6  11  119.00   27.06
  -2  -6  11   92.23   29.22
   2   6 -10   -0.54    6.55
  -2  -6  10    6.39    6.50
  -2  -6  10   -3.41    6.26
  -2  -6   9   -0.60    7.37
  -2  -6   9   16.53   10.80
  -2  -6   8   19.48   14.08
  -2  -6   8   33.50   16.44
   2   6  -8   10.59    8.58
  -2  -6   7   27.10   18.53
  -2  -6   7   25.05   13.57
   2   6  -7   46.36   19.49
  -2  -6   6  617.26   61.62
  -2  -6   6  617.70   65.14
   2   6  -6  559.39   56.42
  -2  -6   5   27.54   24.41
   2   6  -5    3.75    9.04
   2   6  -4  748.87   66.01
  -2  -6   4  802.42   68.83
   2   6  -3   56.41   16.71
  -2  -6   3   28.70   13.03
   2   6  -2   43.39   15.25
  -2  -6   2   38.69   12.65
  -2  -6   1    7.03    5.59
  -2  -6   1    4.22    7.52
   2   6  -1   13.58    6.44
  -2  -6   0   16.32   10.66
   2   6   0   25.80   11.62
   2   6   1  153.31   31.75
  -2  -6  -1  171.48   32.16
   2   6   2   96.58   27.13
  -2  -6  -2  101.05   25.90
   2   6   3   60.78   24.59
  -2  -6  -3   72.59   22.75
  -2  -6  -4   91.37   28.84
  -2  -6  -5    0.25    7.31
   2   6   6   29.48   19.31
  -2  -6  -6   23.54   17.56
  -2  -6  -7  154.35   37.93
   2   6   7  153.28   46.46
  -2  -6  -8   99.74   30.67
   2   6   8   96.26   41.85
  -2  -6  -9  155.43   44.66
  -2  -6 -10  105.57   35.96
  -2  -6 -11    1.32    5.12
  -2  -6 -12   63.30   34.32
  -2  -6 -13  -22.47   14.55
  -2  -6 -14    3.60   13.68
  -2  -6 -15   15.74   18.08
  -2  -6 -16   21.68   19.39
  -2  -6 -17  -11.84   16.14
  -2  -7  23   -0.75    5.88
   2   7 -23   10.11   24.69
  -2  -7  22   17.70   16.24
  -2  -7  21   11.80   17.42
  -2  -7  20  -35.20   23.42
  -2  -7  19    1.17   13.80
  -2  -7  18   36.69   19.24
  -2  -7  18   22.44   10.26
  -2  -7  17    9.99   14.26
  -2  -7  17    7.13    6.38
  -2  -7  16   -4.08   10.74
  -2  -7  16    3.72    2.94
  -2  -7  15   18.34   17.90
  -2  -7  15    8.88    7.19
  -2  -7  14    3.93    2.72
  -2  -7  14   -0.66    5.58
  -2  -7  13  -17.25   13.38
  -2  -7  13    8.56    8.37
  -2  -7  12   -5.09    7.90
   2   7 -12    5.64    7.51
  -2  -7  12   10.80    8.41
  -2  -7  11  110.23   31.12
   2   7 -11  103.09   31.45
  -2  -7  11  100.69   26.58
  -2  -7  10    4.75   10.68
  -2  -7  10   -4.24    4.58
   2   7 -10   -5.56   13.40
  -2  -7   9   72.20   25.10
  -2  -7   9   58.15   21.18
  -2  -7   8   52.92   19.94
  -2  -7   8   25.72   12.73
  -2  -7   7   28.97   17.04
  -2  -7   6  130.94   30.00
   2   7  -5    0.97    7.35
  -2  -7   5   81.03   28.75
   2   7  -4  462.29   55.80
  -2  -7   4  515.23   58.44
   2   7  -3   24.55   12.53
  -2  -7   3   34.20   18.21
  -2  -7   2  202.06   35.22
   2   7  -2  215.75   38.81
  -2  -7   1   12.80    8.96
  -2  -7   1   27.43   12.80
   2   7  -1   33.32   16.51
  -2  -7   0   -4.38    7.77
   2   7   0   -6.46    7.01
  -2  -7  -1  121.14   29.31
  -2  -7  -2  -12.86   11.85
  -2  -7  -3  137.71   34.12
   2   7   4   10.90   12.37
  -2  -7  -4   23.84   17.17
   2   7   5   11.70   16.25
  -2  -7  -5   -8.01    8.63
   2   7   6   78.73   36.06
  -2  -7  -6   63.33   26.33
   2   7   7  158.89   52.98
  -2  -7  -7  112.92   36.64
  -2  -7  -8  -12.98   13.74
  -2  -7  -9   54.72   26.81
  -2  -7 -10   22.19   19.08
  -2  -7 -11   -1.29    2.59
  -2  -7 -12   31.40   23.11
  -2  -7 -13    3.07   18.25
  -2  -7 -14   11.18   18.41
  -2  -7 -15   -7.73   15.63
  -2  -7 -16   15.68   23.33
  -2  -8  22  -21.93   21.89
  -2  -8  21  -25.40   20.80
  -2  -8  20   -4.89   15.62
  -2  -8  19  -22.66   23.15
  -2  -8  18   12.37    6.83
  -2  -8  18   20.98   16.85
  -2  -8  17   -6.98    7.15
  -2  -8  17   -9.58   17.04
  -2  -8  16   10.92    6.33
  -2  -8  16   46.70   27.31
  -2  -8  15   12.84   11.75
  -2  -8  15    5.82    7.95
  -2  -8  14   -1.72    4.63
  -2  -8  14   -2.20    9.93
  -2  -8  13   -3.26    6.21
  -2  -8  13   -7.71    9.94
   2   8 -12   18.38   16.43
  -2  -8  12    6.79   14.82
  -2  -8  12   -1.82    6.91
   2   8 -11  320.74   58.20
  -2  -8  11  337.52   52.41
  -2  -8  11  345.77   57.24
  -2  -8  10   34.74   20.36
  -2  -8  10   14.51   12.66
   2   8 -10   15.52    6.88
  -2  -8   9  109.50   31.95
  -2  -8   9   56.80   22.78
   2   8  -9  102.34   29.85
   2   8  -8   41.93   19.05
  -2  -8   8   59.77   20.38
  -2  -8   7   12.74   12.67
   2   8  -7    0.13   12.61
  -2  -8   6   90.01   26.80
  -2  -8   5  104.01   31.30
  -2  -8   4  192.58   39.02
  -2  -8   3   41.26   19.51
  -2  -8   2  189.54   37.44
  -2  -8   1   28.36   13.66
  -2  -8   0   -2.31    4.28
  -2  -8  -1  -13.45   10.62
   2   8   1    3.95    5.26
  -2  -8  -2   17.89   15.34
   2   8   2   19.93   13.33
  -2  -8  -3   92.31   29.43
   2   8   3  140.73   40.08
  -2  -8  -4   20.65   12.35
   2   8   4    6.87    7.37
  -2  -8  -5   -4.01   13.60
   2   8   5   -0.29    6.46
  -2  -8  -6   41.11   22.61
  -2  -8  -7   11.06   10.85
  -2  -8  -8   15.31   12.43
  -2  -8  -9   37.16   20.32
  -2  -8 -10  -13.27   10.20
  -2  -8 -11   39.19   27.24
  -2  -8 -12    6.50   11.62
  -2  -8 -13   22.03   24.80
  -2  -8 -14   34.88   28.09
  -2  -8 -15  -44.27   29.38
  -2  -9  22  -66.15   35.08
  -2  -9  21    9.79   12.98
  -2  -9  20   26.09   21.82
  -2  -9  19    0.24   13.07
  -2  -9  18   21.12   19.23
  -2  -9  18   19.78   10.06
  -2  -9  17   16.13   16.41
  -2  -9  17  -11.77    8.55
  -2  -9  16    6.56   12.43
  -2  -9  16   -6.54    7.57
  -2  -9  15  -21.81   13.04
  -2  -9  15   -9.30    9.04
  -2  -9  14   -9.03    7.50
  -2  -9  14  -15.04   13.87
  -2  -9  13    9.29    9.61
  -2  -9  13  -10.20   11.02
  -2  -9  12   43.93   21.81
  -2  -9  12   45.44   20.20
  -2  -9  11  224.17   48.18
  -2  -9  11  201.85   43.17
  -2  -9  10   -3.78   11.97
   2   9 -10   10.84    9.40
  -2  -9  10  -17.90   12.51
   2   9  -9   54.28   19.75
  -2  -9   9  107.41   31.98
   2   9  -8  -14.70   16.68
  -2  -9   8   -9.34   13.65
   2   9  -7   28.78   17.28
  -2  -9   7   52.54   19.96
   2   9  -6   -3.85    7.48
  -2  -9   6   -4.06   14.82
   2   9  -5   10.43    5.18
  -2  -9   5   23.60   15.94
   2   9  -4   78.71   26.12
  -2  -9   4   73.83   25.33
  -2  -9   3   22.05   11.44
   2   9  -3   27.52   16.64
  -2  -9   2    4.91    7.12
   2   9  -2    1.14    5.34
  -2  -9   1   18.31   11.93
   2   9  -1   10.69   10.11
  -2  -9   0   16.03   17.29
   2   9   0   37.33   20.76
  -2  -9  -1   -1.31    8.42
   2   9   1    4.65    7.50
  -2  -9  -2   42.98   21.88
   2   9   2   54.41   26.56
  -2  -9  -3   89.27   29.65
   2   9   3  107.33   38.08
  -2  -9  -4   58.82   23.38
  -2  -9  -5   17.91   12.93
  -2  -9  -6    4.48    7.49
  -2  -9  -7   21.64   14.08
  -2  -9  -8   -9.28   12.83
  -2  -9  -9  -19.98   16.60
  -2  -9 -10    3.56    9.99
  -2  -9 -11   -6.52   10.40
  -2  -9 -12    6.81   11.41
  -2  -9 -13   73.70   33.97
  -2 -10  21   13.24   15.46
  -2 -10  20   44.02   27.94
  -2 -10  19   13.23   16.14
  -2 -10  18   20.87   16.35
  -2 -10  17  -15.21   14.67
  -2 -10  17   -8.99    8.42
  -2 -10  16   30.12   17.13
  -2 -10  16   49.35   29.02
  -2 -10  15   12.52    9.32
  -2 -10  15    0.62    8.42
  -2 -10  14   14.14   12.97
  -2 -10  14    3.06    3.24
  -2 -10  13   21.39   13.68
  -2 -10  13    8.70    3.80
  -2 -10  12   -2.97    5.27
  -2 -10  12   -0.30    7.94
  -2 -10  11   73.68   26.64
  -2 -10  11   81.36   31.52
  -2 -10  10    5.72    3.89
  -2 -10  10    7.62   14.94
  -2 -10   9   84.57   32.89
  -2 -10   8   -7.05    9.43
  -2 -10   7   14.91   11.18
   2  10  -7   10.69    5.56
  -2 -10   6    6.39    9.09
   2  10  -6   15.24   13.43
  -2 -10   5  -24.70   19.12
   2  10  -5   -4.28   10.03
  -2 -10   4   62.24   25.03
   2  10  -4   52.89   23.84
   2  10  -3   -0.38   10.11
  -2 -10   3   20.49   14.10
   2  10  -2    2.28    7.39
  -2 -10   2   -6.08   12.38
   2  10  -1    3.74    7.87
  -2 -10   1   13.97    9.52
  -2 -10   0  -11.73   11.07
   2  10   0    6.26    3.90
  -2 -10  -1   24.11   20.09
  -2 -10  -2    5.95   13.14
  -2 -10  -3   -0.16    5.34
  -2 -10  -4   29.88   15.41
  -2 -10  -5    9.15   13.13
  -2 -10  -6   11.39   16.29
  -2 -10  -7   44.52   24.67
  -2 -10  -8    9.55   17.01
  -2 -10  -9    2.51    3.17
  -2 -10 -10   20.97   17.80
  -2 -10 -11   -1.45    5.71
  -2 -10 -12  -20.78   18.95
  -2 -11  20  -30.51   23.92
  -2 -11  19  -12.68   15.17
  -2 -11  18    3.49    7.83
  -2 -11  17   -1.93    8.76
  -2 -11  17  -12.12   14.19
  -2 -11  16   77.29   28.22
  -2 -11  16   60.48   32.98
  -2 -11  15    3.78    8.10
  -2 -11  15  -10.27   17.40
  -2 -11  14   45.59   30.62
  -2 -11  14  -24.67   15.90
  -2 -11  13   28.73   22.96
  -2 -11  13  -13.89   12.06
  -2 -11  12    2.25   11.19
  -2 -11  12   -9.01    9.74
  -2 -11  11   13.69   19.42
  -2 -11  11   16.39   16.29
  -2 -11  10  -15.23   20.50
  -2 -11   9   78.14   29.77
  -2 -11   8   16.97   11.89
  -2 -11   7   17.87   17.31
  -2 -11   6   22.46   15.54
  -2 -11   5  -16.39   16.76
  -2 -11   4    2.97   11.77
  -2 -11   3   10.15    8.86
  -2 -11   2   44.29   20.05
  -2 -11   1   25.70   12.88
  -2 -11   0    5.88   12.03
  -2 -11   0    8.24    8.95
  -2 -11  -1    8.73   16.58
  -2 -11  -2    8.33    7.02
  -2 -11  -3    5.94    8.83
  -2 -11  -4   15.48   19.03
  -2 -11  -5    5.85   12.04
  -2 -11  -6   41.95   25.63
  -2 -11  -7  -13.76   14.02
  -2 -11  -8   20.95   18.34
  -2 -11  -9    7.73   13.33
  -2 -11 -10   13.45   19.42
  -2 -12  19    0.37    5.66
  -2 -12  18  -11.06   14.37
  -2 -12  17   30.61   25.24
  -2 -12  16   42.72   27.58
  -2 -12  16   59.04   26.62
  -2 -12  15   -2.78    9.97
  -2 -12  15   15.20   13.42
  -2 -12  14   29.15   24.85
  -2 -12  14   -3.71   11.33
  -2 -12  13   14.87   15.29
  -2 -12  13   -0.34    8.10
  -2 -12  12    2.86   10.87
  -2 -12  12  -10.40   10.32
  -2 -12  11    3.63    5.66
  -2 -12  11   -6.42   10.84
  -2 -12  10   -4.64    9.49
  -2 -12   9   20.46   14.40
  -2 -12   8   -9.97   15.52
  -2 -12   7   -0.37    7.03
  -2 -12   6    5.92    9.75
  -2 -12   5    1.22    8.20
  -2 -12   4    3.75   18.37
  -2 -12   3    7.75    7.28
  -2 -12   2   33.69   19.32
  -2 -12   1  -28.82   17.96
  -2 -12   0    4.31    4.86
  -2 -12  -1   -9.81   17.64
  -2 -12  -1  -10.02    3.73
  -2 -12  -2   -2.99    6.69
  -2 -12  -3  -12.78   13.20
  -2 -12  -4   10.28   12.52
  -2 -12  -5  -25.75   18.97
  -2 -12  -6   27.28   20.83
  -2 -12  -7  -14.31   14.75
  -2 -12  -8  -13.17   14.42
  -2 -12  -9   42.18   26.85
  -2 -13  18  -16.26   17.62
  -2 -13  17   -6.02   10.66
  -2 -13  16    0.68    6.67
  -2 -13  16   17.63   14.94
  -2 -13  15   13.10   15.67
  -2 -13  15  -20.34   18.45
  -2 -13  14   -0.06    4.01
  -2 -13  14   -0.47   11.04
  -2 -13  13   -9.48   10.85
  -2 -13  13  -66.07   31.84
  -2 -13  12   -8.43   14.53
  -2 -13  12   -4.29    4.96
  -2 -13  11    5.42    5.37
  -2 -13  10    2.49    5.84
  -2 -13   9  -13.69   15.68
  -2 -13   8    3.00   13.34
  -2 -13   7   27.45   18.20
  -2 -13   6    7.97    8.25
  -2 -13   5    0.46   11.22
  -2 -13   4   13.57   14.88
  -2 -13   3    1.47    5.93
  -2 -13   2   13.82   14.53
  -2 -13   1    1.23    7.42
  -2 -13   0    6.81    9.54
  -2 -13  -1    7.59    7.26
  -2 -13  -2   -8.14   11.02
  -2 -13  -3  -15.84   15.22
  -2 -13  -4   10.04   12.59
  -2 -13  -5   19.97   16.12
  -2 -13  -6    0.39   10.01
  -2 -13  -7  -33.28   23.05
  -2 -14  16  -29.16   23.00
  -2 -14  15   26.77   19.76
  -2 -14  15    2.35   10.96
  -2 -14  14   -0.99   10.33
  -2 -14  14  -27.41   21.60
  -2 -14  13  -18.37   14.72
  -2 -14  13    5.01   12.79
  -2 -14  12   -4.18    7.67
  -2 -14  12   17.30   16.86
  -2 -14  11    0.16   10.24
  -2 -14  10   -2.45    9.37
  -2 -14   9   -2.59    8.93
  -2 -14   8   -5.69    6.08
  -2 -14   7    4.96    8.82
  -2 -14   6   15.52   13.76
  -2 -14   5   15.55   18.10
  -2 -14   4   -7.47   13.44
  -2 -14   3   43.59   25.79
  -2 -14   2   -4.93    9.70
  -2 -14   1    6.16    5.97
  -2 -14   0    8.39   10.08
  -2 -14  -1   32.97   22.92
  -2 -14  -2  -20.87   16.74
  -2 -14  -3   -1.42    3.04
  -2 -14  -3   11.17   13.82
  -2 -14  -4  -28.03   21.25
  -2 -15  14   19.84   19.31
  -2 -15  14  -22.31   20.16
  -2 -15  13    2.89   10.41
  -2 -15  13   42.54   27.01
  -2 -15  12   -3.86    7.48
  -2 -15  12  -12.29    9.39
  -2 -15  11    1.77    5.95
  -2 -15  10    0.90   12.06
  -2 -15   9  -35.52   24.12
  -2 -15   8  -26.08   20.59
  -2 -15   7  -14.32   15.19
  -2 -15   6    0.08   10.48
  -2 -15   5   23.58   25.41
  -2 -15   4    5.32   14.68
  -2 -15   3    1.88    7.17
  -2 -15   2  -14.83   14.87
  -2 -15   1  -10.46   12.46
  -2 -15   0   23.08   22.14
  -2 -15  -1   -0.36    5.40
  -2 -16   8   21.72   24.98
  -2 -16   7  -39.96   25.86
  -2 -16   6    4.65   11.94
  -2 -16   5    7.84    8.69
   3 -16  -2   12.01   15.96
   3 -16  -1   30.51   26.46
   3 -16   0   -4.93    9.72
   3 -16   1  -32.20   24.29
   3 -16   2  -21.31   27.21
   3 -16   3  -14.96    6.74
   3 -16   4   26.33   20.52
   3 -16   5    0.57   13.71
   3 -16   6   16.78   15.11
   3 -16   7  -15.07   17.36
   3 -16   8   10.23   18.85
   3 -16   9  -68.32   36.87
   3 -16  10   23.67   24.62
   3 -16  11   28.14   24.96
   3 -15  -6   31.92   24.77
   3 -15  -5   11.39   23.89
   3 -15  -4  -37.02   26.49
   3 -15  -3   20.44   16.35
   3 -15  -2  -47.17   28.13
   3 -15  -2   -3.49   17.13
   3 -15  -1   13.81    9.92
   3 -15   0   21.13   21.05
   3 -15   1   14.58   18.27
   3 -15   2    0.25   18.69
   3 -15   3   45.00   26.57
   3 -15   4   15.19   20.66
   3 -15   5   16.52   15.38
   3 -15   6   11.75   11.33
   3 -15   7    4.38   14.96
   3 -15   8  -11.46   24.73
   3 -15   9  -22.32   19.21
   3 -15  10  -12.41   12.81
   3 -15  11    1.73    4.18
   3 -15  12   15.16   20.10
   3 -15  13  -16.73   18.00
   3 -14  -8   -3.63   10.37
   3 -14  -7  -24.30   33.32
   3 -14  -6   -9.58   15.15
   3 -14  -5    2.94    7.76
   3 -14  -4    4.86    7.97
   3 -14  -3  -31.49   23.18
   3 -14  -2    9.39    6.14
   3 -14  -1   14.47   20.48
   3 -14   0   85.63   36.53
   3 -14   1   26.87   19.96
   3 -14   2  -14.27   12.99
   3 -14   3   -1.32    2.78
   3 -14   4  -23.35   16.74
   3 -14   5  -16.33   20.07
   3 -14   6   12.49   14.73
   3 -14   7  -21.34   19.19
   3 -14   8   21.49   21.37
   3 -14   9  -42.09   26.95
   3 -14  10   -4.73   10.86
   3 -14  11   13.94   13.24
   3 -14  12    2.56    7.80
   3 -14  13  -39.28   27.25
   3 -14  14    7.58   10.39
   3 -14  15    1.86   14.43
   3 -13 -10  -15.67   12.97
   3 -13  -9   -3.70   13.02
   3 -13  -8   13.29   19.78
   3 -13  -7  -16.39   24.85
   3 -13  -6    1.24    2.96
   3 -13  -5    8.32    7.26
   3 -13  -4   14.17   17.34
   3 -13  -3    8.38   14.80
   3 -13  -2   28.96   18.33
   3 -13  -1   19.49   17.16
   3 -13  -1   14.35   16.04
   3 -13   0  -28.02   26.69
   3 -13   1    0.35   11.57
   3 -13   2    9.70   14.62
   3 -13   3   15.67   15.02
   3 -13   4  -10.96   16.93
   3 -13   5   16.20   16.94
   3 -13   6    2.59    8.54
   3 -13   7   -2.57   14.82
   3 -13   8   10.09    7.71
   3 -13   9   -7.23   11.04
   3 -13  10   22.67   22.39
   3 -13  11  -12.47   17.31
   3 -13  12   -0.51    9.50
   3 -13  13   11.82   17.62
   3 -13  14   11.66    6.29
   3 -13  15  -16.65   22.35
   3 -13  16   38.25   29.59
   3 -12 -12  -15.50   17.52
   3 -12 -11   -9.89   18.57
   3 -12 -10   11.24   14.74
   3 -12  -9  -24.85   20.76
   3 -12  -8   13.37   20.24
   3 -12  -7   14.79   15.02
   3 -12  -6   33.01   26.45
   3 -12  -5   10.58    9.77
   3 -12  -4   -4.35   20.17
   3 -12  -3    5.17    6.11
   3 -12  -2  187.83   51.64
   3 -12  -1   57.09   28.72
   3 -12   0   12.68   15.79
   3 -12   1    8.79    8.18
   3 -12   2    1.98   12.01
   3 -12   3    7.40   13.81
   3 -12   4    9.01   17.20
   3 -12   5   69.36   32.73
   3 -12   6  -10.01   21.57
   3 -12   7    3.80   18.39
   3 -12   8   49.94   27.08
   3 -12   9   18.82   14.03
   3 -12   9    0.06    8.10
   3 -12  10   62.38   31.79
   3 -12  10   26.20   16.93
   3 -12  11   21.33   18.53
   3 -12  11   37.77   19.71
   3 -12  12    2.98    3.86
   3 -12  13    6.56   14.16
   3 -12  14    3.02   11.90
   3 -12  15   -1.64   12.37
   3 -12  16    3.77   10.84
   3 -12  17   34.66   26.33
   3 -12  18   26.83   22.45
   3 -11 -14   35.41   33.99
   3 -11 -13    4.33    3.20
   3 -11 -12   18.88   20.58
   3 -11 -11    8.84   18.03
   3 -11 -10  -12.14   13.92
   3 -11  -9    2.01    6.62
   3 -11  -8    4.23    7.78
   3 -11  -7    7.69    7.44
   3 -11  -6   34.26   24.89
   3 -11  -5    0.88   11.64
   3 -11  -4    3.64    7.85
   3 -11  -3    0.97   10.44
   3 -11  -2   48.20   24.50
   3 -11  -1   28.51   22.78
   3 -11   0   -4.41    6.71
   3 -11   0  -29.17   18.25
   3 -11   1   44.05   22.93
   3 -11   2    9.16   10.71
   3 -11   3   28.62   15.12
   3 -11   4   14.76   15.50
   3 -11   5   41.26   23.27
   3 -11   6   -3.47    7.76
   3 -11   6    6.32   10.44
   3 -11   7  -12.84    5.80
   3 -11   7  -17.59   14.42
   3 -11   8   29.73   23.82
   3 -11   8   16.53   13.77
   3 -11   9   17.50   11.93
   3 -11   9   17.29   10.60
   3 -11  10   19.75    9.62
   3 -11  10   32.41   17.04
   3 -11  11   -3.04   12.09
   3 -11  11    0.63    6.00
   3 -11  12    0.75    6.40
   3 -11  13  -11.27   15.86
   3 -11  14   -9.67    7.76
   3 -11  15   13.66   16.90
   3 -11  16  -37.57   25.34
   3 -11  17   -3.88    7.19
   3 -11  18   -1.42   11.08
   3 -10 -15   15.04   19.86
   3 -10 -14   -8.32   12.94
   3 -10 -13    8.70   11.55
   3 -10 -12   16.20   10.30
   3 -10 -11   14.95   16.79
   3 -10 -10   -9.28    4.58
   3 -10  -9   17.71   15.56
   3 -10  -8   -2.62    5.75
   3 -10  -7   -6.54   11.79
   3 -10  -6   14.12   11.32
   3 -10  -5   15.14   16.46
   3 -10  -4   -4.50    7.50
   3 -10  -3    7.25   10.35
   3 -10  -2  151.22   41.84
   3 -10  -1   -1.38    3.26
   3 -10   0   -0.93   11.85
   3 -10   1   47.94   19.98
   3 -10   2   12.35   11.70
   3 -10   3   81.23   29.05
   3 -10   3   83.33   31.74
   3 -10   4    1.95    8.28
   3 -10   4   -6.84    9.01
   3 -10   5   -1.37    8.43
   3 -10   5   14.08   16.80
   3 -10   6   30.04   21.96
   3 -10   6   35.72   20.63
   3 -10   7    4.18   11.92
   3 -10   7   -1.48    6.85
   3 -10   8    1.85    5.09
   3 -10   8  -12.75   11.50
   3 -10   9   11.71   13.44
   3 -10   9    9.07    7.12
   3 -10  10   28.81   21.29
   3 -10  11    3.12   10.45
   3 -10  12   35.17   21.76
   3 -10  12    6.90    6.63
   3 -10  13   -6.56    7.10
   3 -10  13    0.60    4.26
   3 -10  14   11.18   17.78
   3 -10  15   -0.77    5.86
   3 -10  16   28.40   21.55
   3 -10  17   13.79   13.46
   3 -10  18   25.54   23.01
   3 -10  19    2.28   10.62
   3  -9 -16  -12.49   16.25
   3  -9 -15  -25.97   22.59
   3  -9 -14   10.46   22.17
   3  -9 -13   53.04   30.60
   3  -9 -12   24.33   24.43
   3  -9 -11   91.27   37.50
   3  -9 -10   -2.72    5.96
   3  -9  -9   12.01   11.00
   3  -9  -8   -6.26   15.74
   3  -9  -7    5.52   10.95
   3  -9  -6    8.79    9.05
   3  -9  -5   37.31   22.24
   3  -9  -4   14.58   10.31
   3  -9  -3    9.57   12.15
   3  -9  -2  125.64   35.85
   3  -9  -1   16.86   13.25
   3  -9  -1    4.05    4.02
   3  -9   0   47.55   18.62
  -3   9   0   69.44   27.18
   3  -9   0   64.44   29.05
   3  -9   1    9.12    4.76
   3  -9   1   36.66   20.92
   3  -9   2   37.98   18.55
  -3   9  -2   59.25   27.99
   3  -9   2   38.04   19.02
   3  -9   3  -19.99   14.91
   3  -9   3   16.88   11.72
  -3   9  -3   -0.91    9.15
  -3   9  -4   13.85   11.38
   3  -9   4   14.62    8.99
   3  -9   4   30.68   20.32
  -3   9  -5  330.02   63.79
   3  -9   5  277.52   56.75
   3  -9   5  362.72   62.83
   3  -9   6  -10.97   10.73
   3  -9   6    9.63   10.54
   3  -9   7    7.96   10.94
   3  -9   8   15.06   14.37
   3  -9   9    9.73   13.67
   3  -9  10   39.08   22.33
   3  -9  10   29.35   16.17
   3  -9  11    4.55    4.53
   3  -9  11    1.83    2.19
   3  -9  12  140.05   42.42
   3  -9  12  118.26   24.75
   3  -9  13   97.56   19.99
   3  -9  13  113.26   36.65
   3  -9  14   -0.35   10.94
   3  -9  15   13.38    9.64
   3  -9  16   41.34   27.13
   3  -9  17    1.49    6.22
   3  -9  18   50.01   30.11
   3  -9  19   -2.74   14.49
   3  -9  20    6.24    8.46
   3  -8 -17   48.78   33.70
   3  -8 -16  -10.82   14.64
   3  -8 -15   -4.55    8.56
   3  -8 -14   -1.58   11.75
   3  -8 -13   -7.72   17.90
   3  -8 -12   11.27   16.13
   3  -8 -11   47.69   27.61
   3  -8 -10    5.19    6.60
   3  -8  -9   73.40   28.45
   3  -8  -8   20.48   14.01
   3  -8  -7   22.41   14.17
   3  -8  -6  140.79   40.01
   3  -8  -5    4.77    7.64
  -3   8   4    6.63   11.64
   3  -8  -4    5.95   14.72
  -3   8   3    0.14   11.13
   3  -8  -3    2.87   13.33
   3  -8  -3   31.09   15.96
  -3   8   2   58.85   27.40
   3  -8  -2   48.73   23.62
   3  -8  -2   52.78   21.34
  -3   8   1   84.59   31.54
   3  -8  -1   54.86   25.69
   3  -8  -1   52.82   21.99
   3  -8   0   96.81   31.40
  -3   8   0  163.40   43.83
   3  -8   0  117.76   32.25
   3  -8   1   12.30   10.32
  -3   8  -1   -0.39    3.85
   3  -8   1    2.38    2.28
   3  -8   2   -1.31    4.49
  -3   8  -2  -11.29   17.59
   3  -8   2    6.68    7.40
   3  -8   3  252.00   47.64
   3  -8   3  196.67   45.01
  -3   8  -3  225.96   49.29
  -3   8  -4   38.29   22.78
   3  -8   4   33.13   16.30
  -3   8  -5  259.72   54.51
   3  -8   5  188.07   45.26
   3  -8   6   17.68   14.92
  -3   8  -6    0.82    6.06
   3  -8   7   20.68   11.61
  -3   8  -7   50.71   24.25
  -3   8  -7   18.40   15.04
   3  -8   8   59.88   25.63
   3  -8   8   39.35   17.95
   3  -8   9   17.77    8.39
   3  -8   9    7.89    6.58
   3  -8  10   86.40   22.34
   3  -8  10  113.83   37.29
   3  -8  11  140.93   39.46
   3  -8  11   97.36   22.25
   3  -8  12   40.23   21.85
   3  -8  12   43.75   14.32
   3  -8  13   50.69   26.90
   3  -8  13   56.27   13.72
   3  -8  14    0.81    8.53
   3  -8  15   20.14   13.53
   3  -8  16   -9.26   15.28
   3  -8  17   32.08   20.52
   3  -8  18   41.45   26.08
   3  -8  19   -4.35   15.29
   3  -8  20   38.18   26.54
   3  -7 -18    6.51   14.71
   3  -7 -17  -29.04   24.28
   3  -7 -16   12.22   16.31
   3  -7 -15   -3.04    7.70
   3  -7 -14   -3.09   21.36
   3  -7 -13   23.12   19.45
   3  -7 -12   11.34    8.89
   3  -7 -11   22.15   15.87
   3  -7 -10    5.27   15.42
   3  -7  -9  139.22   41.41
   3  -7  -8   -4.32    7.69
   3  -7  -7  301.71   56.98
  -3   7   6   51.86   32.48
   3  -7  -6   84.92   31.38
   3  -7  -6   74.77   28.64
  -3   7   5   -7.06   20.65
   3  -7  -5  100.27   35.57
   3  -7  -5   57.76   31.94
   3  -7  -4   10.27   10.88
  -3   7   4   43.00   21.18
   3  -7  -3   62.20   23.57
  -3   7   3  122.90   42.00
   3  -7  -2    3.31    8.20
  -3   7   2  -47.73   23.08
   3  -7  -1    1.92    3.64
  -3   7   1  -12.02   18.41
   3  -7   0    0.90    2.08
  -3   7   0    8.97   11.52
   3  -7   0   -0.67    3.47
   3  -7   1   17.15   12.01
  -3   7  -1   13.23   14.68
   3  -7   2  495.82   62.91
  -3   7  -2  365.76   59.79
   3  -7   3   -0.66   12.25
  -3   7  -3   -4.99   10.77
   3  -7   4  306.53   50.59
  -3   7  -4  340.67   57.26
  -3   7  -5  260.19   51.93
   3  -7   5  217.54   45.34
  -3   7  -6  108.55   33.24
   3  -7   6  115.15   30.04
   3  -7   6  115.13   30.67
  -3   7  -7   65.08   23.60
   3  -7   7   87.08   25.81
   3  -7   7   93.99   27.26
  -3   7  -8   -1.40   10.03
   3  -7   8    8.60    6.47
   3  -7   8   10.04   10.32
   3  -7   9   37.64   19.96
  -3   7  -9   50.45   24.51
   3  -7   9   25.53   11.44
   3  -7  10    6.93    5.76
   3  -7  10   23.20   14.50
   3  -7  11   -3.17    4.43
   3  -7  11   24.12   18.73
   3  -7  12    4.62    5.44
   3  -7  12    1.42    3.04
   3  -7  13   52.08   24.90
   3  -7  14   -4.25   15.31
   3  -7  15   38.42   22.79
   3  -7  16    5.22   10.20
   3  -7  17  -17.66   18.05
   3  -7  18   92.44   37.56
   3  -7  19  -14.29   15.59
   3  -7  20   36.31   26.01
   3  -6 -19  -17.76   19.89
   3  -6 -18   58.16   35.23
   3  -6 -17    6.06   12.17
   3  -6 -16   36.38   21.19
   3  -6 -15    2.58    6.63
   3  -6 -14  -18.53   20.48
   3  -6 -13   27.07   23.31
   3  -6 -12   -5.48    5.67
   3  -6 -11   64.66   31.25
   3  -6 -10   10.01    7.57
   3  -6  -9   28.80   19.17
   3  -6  -9   27.10   17.16
  -3   6   8   96.22   40.42
   3  -6  -8   91.18   30.60
   3  -6  -8   94.74   32.54
   3  -6  -7  344.95   58.65
  -3   6   7  350.12   75.34
   3  -6  -7  349.47   63.30
   3  -6  -6  -14.82   15.38
  -3   6   6   -1.38   12.51
   3  -6  -6  -21.26   15.85
  -3   6   5   -6.58    8.17
   3  -6  -5   11.53   12.52
   3  -6  -4   37.10   17.38
  -3   6   4   13.86   13.00
   3  -6  -3   30.73   16.11
  -3   6   3   64.70   25.38
  -3   6   2  266.37   50.66
   3  -6  -2  229.12   39.53
   3  -6  -1  188.62   35.23
  -3   6   1  178.26   39.98
  -3   6   0  497.78   65.04
   3  -6   0  411.76   53.90
   3  -6   1    7.01    5.92
  -3   6  -1    1.65    7.51
   3  -6   2   77.91   23.55
  -3   6  -2   86.04   28.08
   3  -6   3    5.11    8.39
  -3   6  -3   22.70   12.77
   3  -6   3   15.57   12.79
   3  -6   4   51.35   19.59
   3  -6   4   27.93   13.91
  -3   6  -4   23.79   11.60
   3  -6   5  125.67   29.55
  -3   6  -5  111.76   30.08
   3  -6   5  100.96   27.95
   3  -6   6  188.19   34.51
   3  -6   6  189.37   38.35
  -3   6  -6  185.33   39.45
   3  -6   7    7.63    7.61
   3  -6   7   14.58   10.34
  -3   6  -7   -7.84   14.27
   3  -6   8   69.48   23.89
   3  -6   8   66.68   19.86
  -3   6  -8   56.22   22.20
  -3   6  -9   32.78   17.89
   3  -6   9   51.45   16.25
   3  -6   9   20.14   13.72
  -3   6 -10   46.32   21.76
   3  -6  10   74.46   25.97
   3  -6  10   65.97   16.76
   3  -6  11   26.70   14.94
   3  -6  11   33.14   11.34
   3  -6  12   31.94   19.45
   3  -6  13   77.91   28.95
   3  -6  14   20.49   18.71
   3  -6  15   29.74   21.42
   3  -6  16   -9.09   13.27
   3  -6  17   32.18   21.43
   3  -6  18   91.33   37.63
   3  -6  19   -1.69    4.72
   3  -6  20   45.37   26.41
   3  -5 -20   36.56   26.62
   3  -5 -19   -0.44   16.72
   3  -5 -18  -20.84   20.74
   3  -5 -17   -6.52    9.26
   3  -5 -16  121.45   47.36
   3  -5 -15   -5.10   12.17
   3  -5 -14   42.84   26.49
   3  -5 -13   66.01   31.73
   3  -5 -12    6.95    7.11
   3  -5 -11   40.66   24.27
   3  -5 -11    7.93   11.53
   3  -5 -10  -13.13   11.81
   3  -5 -10   -2.02    4.14
   3  -5  -9   -7.12    8.94
  -3   5   9  -13.07   10.89
   3  -5  -9   10.82   16.17
   3  -5  -8  106.68   32.12
  -3   5   8   69.81   32.85
   3  -5  -8  132.69   38.88
   3  -5  -7  129.79   35.60
  -3   5   7  150.89   45.82
   3  -5  -7  129.91   40.13
   3  -5  -6   10.34    8.32
  -3   5   6   17.89   17.52
   3  -5  -5   77.02   25.00
  -3   5   5   63.60   26.15
   3  -5  -4   70.45   21.88
  -3   5   4   54.17   24.16
  -3   5   3  161.46   39.31
   3  -5  -3  110.74   27.96
   3  -5  -2  173.59   32.40
  -3   5   2  192.69   39.68
   3  -5  -1   67.82   19.65
  -3   5   1  117.27   29.14
   3  -5   0  162.54   37.65
   3  -5   0  130.39   27.22
  -3   5   0  162.09   32.42
   3  -5   1   33.00   18.76
  -3   5  -1   19.50   11.64
  -3   5  -1   15.38    5.01
   3  -5   1   27.71   13.92
   3  -5   2   36.66   16.58
   3  -5   2   50.13   16.75
  -3   5  -2   51.03   19.23
  -3   5  -2   43.40   17.00
   3  -5   3   17.40    8.78
  -3   5  -3   18.98   11.00
   3  -5   3   31.73   15.90
  -3   5  -3   17.44    9.89
   3  -5   4   47.40   18.40
  -3   5  -4   17.40    9.61
   3  -5   4   23.96   11.07
  -3   5  -4   28.90   13.53
   3  -5   5   70.20   20.57
   3  -5   5   47.59   16.22
  -3   5  -5   56.81   21.30
  -3   5  -5   40.14   14.61
   3  -5   6  199.57   37.15
  -3   5  -6  214.41   41.58
   3  -5   6  220.79   34.27
  -3   5  -6  156.81   27.58
  -3   5  -7   20.51   14.43
   3  -5   7   -0.33    2.96
   3  -5   7   -2.73    9.83
  -3   5  -7   -4.50    7.87
  -3   5  -8  232.33   46.08
   3  -5   8  211.74   31.57
  -3   5  -8  155.41   26.23
   3  -5   8  243.63   44.31
  -3   5  -9  251.98   50.15
   3  -5   9  196.41   28.98
   3  -5   9  244.88   45.63
   3  -5  10    1.79    2.55
  -3   5 -10   11.22    9.77
   3  -5  10   15.84    8.22
  -3   5 -11   49.24   23.95
   3  -5  11   53.95   23.05
   3  -5  12   79.47   28.53
   3  -5  13   67.28   26.58
   3  -5  14   -1.78    4.39
   3  -5  15   19.50    6.11
   3  -5  16   -9.88   17.87
   3  -5  17    3.42    6.37
   3  -5  18    6.15    9.17
   3  -5  19    3.86   11.44
  -3   5 -20   90.79   51.99
   3  -5  20   33.90   25.83
   3  -4 -21  -65.04   39.70
   3  -4 -20  -16.75   19.63
   3  -4 -19   -2.89    8.29
   3  -4 -18  -15.67   19.46
   3  -4 -17   16.25   20.09
   3  -4 -16   60.74   32.11
   3  -4 -15  -10.61   14.64
   3  -4 -14   72.85   32.39
   3  -4 -13   18.03   15.43
   3  -4 -13    6.67    8.11
   3  -4 -12    7.11    6.11
   3  -4 -12   19.09   16.53
   3  -4 -11   52.13   24.21
   3  -4 -11   54.06   29.05
   3  -4 -10    1.03   10.74
   3  -4 -10   -1.60    9.17
  -3   4  10   -7.97   15.91
   3  -4  -9   10.42    8.98
   3  -4  -9   16.71   11.56
  -3   4   9   19.74   18.63
  -3   4   8    3.08    6.31
   3  -4  -8  -11.52   12.07
   3  -4  -8   11.50    7.61
  -3   4   7   27.28   16.51
   3  -4  -7   10.55   11.20
   3  -4  -7   32.87   17.78
   3  -4  -6  290.75   50.68
  -3   4   6  277.49   56.38
   3  -4  -5   19.23    9.83
  -3   4   5   35.01   15.99
  -3   4   4   53.16   22.08
   3  -4  -4   39.10   14.67
  -3   4   4   46.83   16.95
  -3   4   3  238.12   42.79
   3  -4  -3  198.56   32.98
  -3   4   3  163.14   32.56
  -3   4   2  450.55   55.70
   3  -4  -2  390.89   44.46
  -3   4   2  367.62   49.42
  -3   4   1   29.89   10.94
   3  -4  -1   55.68   16.97
  -3   4   0 1000.25   77.04
   3  -4   0 1052.64   71.35
  -3   4   0  811.84   72.70
   3  -4   0 1125.80   92.68
   3  -4   1  169.35   35.98
   3  -4   1  187.34   30.13
  -3   4  -1  151.06   29.47
  -3   4  -1  230.37   35.46
   3  -4   2  170.71   34.17
  -3   4  -2  169.10   31.33
   3  -4   2  138.94   26.67
  -3   4  -2  129.28   27.16
   3  -4   3   10.93    8.94
  -3   4  -3    6.84    6.42
   3  -4   3   -2.18    5.10
  -3   4  -3   12.87    9.04
  -3   4  -4   13.44   10.36
   3  -4   4    2.76    4.36
   3  -4   4    9.95    7.12
  -3   4  -4   11.22   11.64
   3  -4   5   12.56    7.83
  -3   4  -5    0.86    2.92
   3  -4   5    3.20    5.58
  -3   4  -5    2.62    7.61
   3  -4   6  245.05   39.80
  -3   4  -6  255.72   44.37
   3  -4   6  247.02   35.58
  -3   4  -6  224.46   33.57
   3  -4   7   16.92    7.73
  -3   4  -7   27.97   10.97
   3  -4   7   35.52   15.02
  -3   4  -7   43.93   19.98
  -3   4  -8  466.67   62.93
   3  -4   8  488.67   58.66
   3  -4   8  369.64   41.59
  -3   4  -8  415.68   43.47
  -3   4  -9   16.52    8.96
   3  -4   9   16.35    8.74
   3  -4   9   29.15   18.12
  -3   4  -9   30.97   15.29
  -3   4 -10    0.75    3.39
  -3   4 -10   -1.28    8.95
   3  -4  10    2.53    6.18
   3  -4  11  214.41   45.39
  -3   4 -11  180.34   43.22
  -3   4 -11  152.12   23.56
   3  -4  12    4.83   10.87
  -3   4 -12   -1.58    4.25
   3  -4  13  166.05   41.97
   3  -4  14   -1.92    6.67
   3  -4  15   35.02   17.77
   3  -4  16  -12.56   14.29
   3  -4  17   16.99   13.67
  -3   4 -18  -98.11   50.18
   3  -4  18   -5.13   10.05
  -3   4 -19  -44.54   38.11
   3  -4  19   -3.54   13.05
  -3   4 -20   46.21   42.81
   3  -4  20   30.20   21.85
   3  -3 -21  -37.81   30.14
   3  -3 -20    2.37   16.02
   3  -3 -19   19.75   19.08
   3  -3 -18  -13.58   15.77
   3  -3 -17   10.82    9.37
   3  -3 -16    1.81   15.37
   3  -3 -16  -22.72   17.00
   3  -3 -15   15.46   20.90
   3  -3 -15   16.88   13.56
   3  -3 -14   41.09   24.98
   3  -3 -14   18.93   15.42
   3  -3 -13    3.56   12.64
   3  -3 -13   12.84    8.62
   3  -3 -12  180.58   48.28
   3  -3 -12  162.41   41.79
   3  -3 -11  143.19   39.11
   3  -3 -11  117.20   37.37
   3  -3 -11   93.78   31.13
  -3   3  11   66.94   40.18
   3  -3 -10   20.94   13.20
   3  -3 -10    4.91    7.56
  -3   3  10   -1.97   10.43
   3  -3  -9   72.16   29.13
   3  -3  -9   85.33   32.05
  -3   3   9   25.25   15.90
   3  -3  -8    2.99    8.18
  -3   3   8   -6.09   12.70
   3  -3  -8   -1.69    4.13
   3  -3  -7  171.28   37.16
  -3   3   7  182.98   52.91
  -3   3   7  212.05   40.00
   3  -3  -7  115.04   30.03
   3  -3  -6    2.32    6.29
  -3   3   6    0.40   16.31
  -3   3   6   27.99   14.55
  -3   3   5  818.64   76.80
  -3   3   5  956.11   90.11
   3  -3  -5  972.28   77.01
   3  -3  -4   82.19   19.52
  -3   3   4   68.67   19.72
  -3   3   4   80.72   21.11
   3  -3  -3    1.85    3.55
  -3   3   3    4.68    3.79
  -3   3   3    8.84    7.32
   3  -3  -2   39.42   14.21
  -3   3   2   22.20   12.44
  -3   3   2   38.11   14.91
  -3   3   1  260.69   35.94
   3  -3  -1  222.45   28.91
  -3   3   1  208.80   37.00
   3  -3   0  174.81   34.59
  -3   3   0  187.54   29.35
   3  -3   0  150.71   23.92
  -3   3   0  122.76   29.26
  -3   3  -1   33.68   10.06
  -3   3  -1   15.74   10.46
   3  -3   1   29.21   12.60
   3  -3   1   29.80   10.47
  -3   3  -2  289.19   35.93
   3  -3   2  311.96   36.87
   3  -3   2  303.85   41.53
  -3   3  -2  264.73   38.18
  -3   3  -3  304.51   38.67
   3  -3   3  298.75   37.00
   3  -3   3  273.82   38.62
  -3   3  -3  263.23   36.61
   3  -3   4  113.45   22.92
  -3   3  -4   69.11   16.60
  -3   3  -4  109.17   24.13
   3  -3   4   86.75   21.40
  -3   3  -5   86.28   23.06
  -3   3  -5   79.47   18.54
   3  -3   5   91.76   21.72
   3  -3   5   92.24   22.31
  -3   3  -6  439.06   54.45
   3  -3   6  423.31   48.89
   3  -3   6  356.58   40.92
  -3   3  -6  400.41   44.66
  -3   3  -7  166.03   34.87
   3  -3   7  142.57   25.40
  -3   3  -7  140.30   25.99
   3  -3   7  152.60   30.27
  -3   3  -8   93.62   26.52
   3  -3   8  110.48   28.57
  -3   3  -8  113.07   22.95
   3  -3   8  100.09   21.61
  -3   3  -9    8.41    8.11
  -3   3  -9   -0.22    8.16
   3  -3   9    1.62    7.60
  -3   3 -10   65.53   16.57
  -3   3 -10   87.07   27.69
   3  -3  10   88.39   26.97
  -3   3 -11  125.52   23.21
   3  -3  11  155.97   36.69
  -3   3 -11  191.20   45.23
   3  -3  12    2.97   15.86
  -3   3 -12    1.60    6.16
   3  -3  13  343.81   58.98
  -3   3 -13  286.11   31.59
   3  -3  14   37.24   19.22
  -3   3 -14   29.96    8.46
   3  -3  15   61.11   27.15
  -3   3 -15   52.00    9.73
   3  -3  16   24.23   19.41
  -3   3 -16  -20.51   22.11
   3  -3  17   12.05   12.77
  -3   3 -17  -11.29   24.51
   3  -3  18   -5.03   13.90
  -3   3 -18    3.87    5.08
  -3   3 -19   33.29   34.60
  -3   3 -20  -85.76   49.56
   3  -2 -22    4.09   15.02
   3  -2 -21   37.29   34.16
   3  -2 -20  -13.12   17.56
   3  -2 -19   25.55   28.92
   3  -2 -18    0.10    4.75
   3  -2 -17  -14.28   22.52
   3  -2 -17    4.63    7.51
   3  -2 -16   -3.85    3.77
   3  -2 -16   -9.55   10.36
   3  -2 -15   -2.14    6.48
   3  -2 -15   -3.06    9.19
   3  -2 -14   18.22   28.89
   3  -2 -14  -14.00   12.09
   3  -2 -13   18.01   12.44
   3  -2 -13   16.94   16.32
   3  -2 -12  452.61   74.53
   3  -2 -12  388.85   63.78
   3  -2 -12  383.97   61.39
   3  -2 -11    9.29   14.79
   3  -2 -11   13.75   13.28
   3  -2 -11   21.83   17.92
   3  -2 -10   77.31   25.67
   3  -2 -10   67.40   23.20
   3  -2 -10   66.75   24.67
  -3   2  10   74.58   31.51
   3  -2  -9   88.18   27.73
  -3   2   9   74.09   24.83
  -3   2   9   76.74   34.05
   3  -2  -9  110.25   31.54
   3  -2  -8   -5.34    7.98
  -3   2   8   -0.33    4.01
  -3   2   8  -32.80   19.51
   3  -2  -8  -10.44   14.01
   3  -2  -7  146.26   33.94
  -3   2   7  119.61   28.03
  -3   2   7  139.91   37.56
   3  -2  -7  129.60   32.16
   3  -2  -6  126.36   29.60
  -3   2   6  172.01   38.90
  -3   2   6  128.13   28.73
   3  -2  -6  161.50   31.74
  -3   2   5  588.02   63.10
   3  -2  -5  610.26   57.74
  -3   2   5  562.86   65.61
  -3   2   4   57.41   19.20
   3  -2  -4   48.75   15.00
  -3   2   4   45.74   17.14
  -3   2   3   39.80   15.58
  -3   2   3   51.39   16.13
   3  -2  -3   38.05   11.91
   3  -2  -2    3.06    1.07
  -3   2   2    6.11    7.12
  -3   2   1  340.31   35.42
   3  -2  -1  388.93   32.50
  -3   2   1  315.32   43.93
   3  -2   0    9.53    4.68
   3  -2   0   15.08   11.51
  -3   2   0    6.42    7.45
  -3   2   0   23.10    8.47
   3  -2   1  364.87   45.71
  -3   2  -1  317.47   41.17
  -3   2  -1  380.89   35.24
   3  -2   1  335.91   32.72
   3  -2   2   53.53   13.10
  -3   2  -2   30.96   12.84
  -3   2  -2   50.09   12.95
   3  -2   2   47.72   15.02
  -3   2  -3 1034.35   66.00
   3  -2   3 1107.78   64.91
   3  -2   3 1123.15   76.31
  -3   2  -3  985.14   71.05
  -3   2  -4  535.93   50.86
   3  -2   4  580.39   49.41
   3  -2   4  540.79   52.49
  -3   2  -4  566.90   53.31
  -3   2  -5   17.12    9.74
  -3   2  -5   23.54   10.85
   3  -2   5   29.39   12.23
   3  -2   5   22.38   11.39
  -3   2  -6   71.07   19.02
  -3   2  -6   91.79   23.21
   3  -2   6   78.56   19.61
   3  -2   6   91.41   22.70
  -3   2  -7    3.39    4.81
  -3   2  -7    0.63    7.43
   3  -2   7    4.71    3.55
   3  -2   7    5.62    7.44
   3  -2   8   90.20   23.90
  -3   2  -8   66.93   17.45
  -3   2  -8   74.68   23.76
   3  -2   9    0.28    6.55
  -3   2  -9   -3.91    5.35
  -3   2 -10   78.52   26.81
   3  -2  10   45.00   19.50
  -3   2 -10   51.82   17.60
  -3   2 -11   79.88   29.69
   3  -2  11   95.01   28.80
  -3   2 -11   67.34   18.49
  -3   2 -12   39.17   25.49
  -3   2 -12   55.77   17.64
   3  -2  12   31.95   22.68
  -3   2 -13  173.80   28.67
   3  -2  13  119.63   35.06
  -3   2 -14   45.58   14.11
   3  -2  14   40.47   22.07
  -3   2 -14   29.51   25.19
  -3   2 -15   59.47   14.69
   3  -2  15   55.11   23.84
  -3   2 -15  110.54   51.05
   3  -2  16    4.00    7.86
  -3   2 -16    6.34    8.71
  -3   2 -17  -13.60   18.13
  -3   2 -18  -65.02   40.87
  -3   2 -19  -20.84   23.95
  -3   2 -20    3.84    8.62
   3  -1 -22   26.32   30.19
   3  -1 -21  -10.60   17.56
   3  -1 -20   23.63   31.38
   3  -1 -19   47.45   29.91
   3  -1 -18   -5.09   11.02
   3  -1 -18   36.73   22.80
   3  -1 -17  -15.72   19.61
   3  -1 -17   -2.82    7.48
   3  -1 -16  -16.68    8.52
   3  -1 -16   -9.14    9.53
   3  -1 -15  -16.83   30.07
   3  -1 -15   25.27   15.28
   3  -1 -14  -12.40   20.07
   3  -1 -14   28.98   15.12
   3  -1 -13   61.26   29.28
   3  -1 -13   46.66   18.42
   3  -1 -12   73.74   30.86
   3  -1 -12  101.80   32.03
   3  -1 -12   85.34   26.91
   3  -1 -11   23.60   15.35
  -3   1  11   14.96    9.40
   3  -1 -11   27.57   16.95
   3  -1 -11   21.85   12.70
   3  -1 -10  354.52   59.63
   3  -1 -10  333.94   51.78
  -3   1  10  305.14   46.93
  -3   1   9    5.27    8.04
   3  -1  -9   -1.71    4.45
   3  -1  -9    7.75    8.01
   3  -1  -8  204.14   37.57
  -3   1   8  209.49   35.79
   3  -1  -8  241.95   43.71
   3  -1  -8  229.47   39.45
   3  -1  -7  784.88   75.42
  -3   1   7  832.88   73.07
   3  -1  -7  872.12   78.31
  -3   1   7  819.38   87.75
   3  -1  -7  863.97   71.69
   3  -1  -6  185.41   35.69
  -3   1   6  140.49   28.72
  -3   1   6  163.29   34.41
   3  -1  -6  178.77   31.96
   3  -1  -5  213.74   33.06
  -3   1   5  179.03   36.20
  -3   1   5  225.92   37.24
  -3   1   4   44.24   17.36
   3  -1  -4   45.07   13.37
  -3   1   4   51.02   17.99
  -3   1   3   -0.08    5.31
   3  -1  -3    1.67    1.57
  -3   1   3  -10.67    9.60
  -3   1   2  125.82   19.37
   3  -1  -2  128.53   16.46
  -3   1   2  118.47   26.52
  -3   1   1   12.38    8.09
  -3   1   1   26.39    7.40
   3  -1   0   40.71   16.27
  -3   1   0   39.73    9.59
  -3   1   0   67.16   21.11
   3  -1   0   47.08    9.15
   3  -1   1  806.52   42.87
  -3   1  -1  874.24   44.03
   3  -1   1  871.55   70.17
  -3   1  -1  844.46   67.32
  -3   1  -2   40.21   15.96
  -3   1  -2   34.89   10.55
   3  -1   2   38.36   14.91
   3  -1   2   38.23   11.06
   3  -1   3 1113.15   59.56
  -3   1  -3 1186.13   65.63
  -3   1  -3 1218.76   82.85
   3  -1   3 1112.64   75.95
   3  -1   4  214.79   33.52
  -3   1  -4  259.29   38.03
   3  -1   4  229.22   29.73
  -3   1  -4  242.79   32.11
  -3   1  -5   89.64   20.49
   3  -1   5   88.09   19.35
   3  -1   5   98.07   21.68
  -3   1  -5   79.16   22.06
  -3   1  -6  141.80   27.21
   3  -1   6  165.63   28.62
  -3   1  -6  151.53   29.84
   3  -1   7   61.09   18.36
  -3   1  -7   58.55   17.72
  -3   1  -7   42.11   13.78
   3  -1   8  246.36   39.70
  -3   1  -8  243.79   42.31
  -3   1  -8  189.15   33.34
  -3   1  -9    0.65    3.23
  -3   1  -9   16.13   11.78
   3  -1   9    4.67    5.71
  -3   1 -10   72.47   21.38
  -3   1 -10   67.71   36.29
  -3   1 -10  104.64   32.02
   3  -1  10   72.65   24.75
  -3   1 -11    2.33    7.49
  -3   1 -11   -3.88   10.88
  -3   1 -11    4.61    8.16
   3  -1  11   13.06   12.97
  -3   1 -12    4.03    7.84
  -3   1 -12   13.50    6.42
   3  -1  12   17.08   11.83
  -3   1 -13   43.43   26.90
   3  -1  13   57.65   25.51
  -3   1 -13   56.95   19.63
  -3   1 -14   14.51    9.61
  -3   1 -14   30.59   15.26
  -3   1 -15   25.00   24.94
  -3   1 -15   71.60   20.46
  -3   1 -16   31.07   29.65
  -3   1 -17   40.75   32.88
  -3   1 -18    8.09   24.56
  -3   1 -19   20.42   23.66
  -3   1 -20   66.89   44.57
   3   0 -22  -37.80   34.50
   3   0 -21   32.00   29.60
   3   0 -20   16.11   22.55
   3   0 -19    6.14    9.01
   3   0 -18   35.06   20.77
   3   0 -18  -21.80   18.69
   3   0 -17   21.34   19.64
   3   0 -17    8.96   14.00
   3   0 -16    5.95    3.62
   3   0 -16   17.58   21.90
   3   0 -15    1.26    8.99
   3   0 -15    3.91   12.06
   3   0 -14   -0.35    5.50
   3   0 -14    9.41   12.09
   3   0 -13   -2.03    6.67
   3   0 -13    9.79   14.25
  -3   0  13  -11.49    8.96
   3   0 -13    6.50    9.95
   3   0 -12   63.25   22.38
   3   0 -12   35.78   17.39
  -3   0  12   63.83   21.58
   3   0 -12   79.02   28.60
   3   0 -11   93.69   27.20
   3   0 -11  135.13   40.18
  -3   0  11  100.98   26.62
   3   0 -11  133.30   34.50
   3   0 -10  508.67   75.13
   3   0 -10  413.76   56.32
  -3   0  10  418.60   53.12
   3   0  -9    6.47    5.03
   3   0  -9   18.97   13.48
  -3   0   9    6.26    6.14
   3   0  -9    3.55    7.33
   3   0  -8  540.47   61.55
  -3   0   8  502.78   54.91
   3   0  -8  537.33   66.32
   3   0  -8  609.74   60.84
   3   0  -7  141.12   32.64
   3   0  -7  137.76   32.59
   3   0  -7   87.00   22.34
  -3   0   7  173.48   33.56
  -3   0   6  131.91   28.63
   3   0  -6  164.29   26.94
   3   0  -6  153.56   30.76
   3   0  -6  123.59   29.71
   3   0  -5  372.69   49.10
  -3   0   5  361.92   45.43
   3   0  -5  366.77   41.25
   3   0  -5  363.89   35.71
   3   0  -4   78.36   15.79
   3   0  -4   61.34   13.07
  -3   0   4   81.61   20.87
  -3   0   3  338.95   44.87
   3   0  -3  308.25   26.10
  -3   0   2   52.57   16.97
   3   0  -2   57.83    7.57
  -3   0   1  134.41   28.78
   3   0  -1  144.61   12.38
  -3   0   0    5.69    7.38
   3   0   0    0.66    0.72
  -3   0  -1  190.49   34.32
   3   0   1  170.69   31.62
  -3   0  -1  152.19   16.40
   3   0   1  145.80   14.90
  -3   0  -2    7.49    0.95
  -3   0  -2    6.88   10.13
   3   0   2   11.41    7.40
   3   0   2    8.68    2.13
   3   0   3 1360.28   86.98
  -3   0  -3 1415.92   93.03
   3   0   3 1239.15   58.05
  -3   0  -3 1254.64   61.43
  -3   0  -4  184.63   32.98
  -3   0  -4  175.24   26.02
   3   0   4  193.93   25.73
  -3   0  -4  180.55   33.10
  -3   0  -5   57.30   20.50
   3   0   5   44.26   12.54
  -3   0  -5   48.32   15.19
  -3   0  -5   42.70   12.25
  -3   0  -6  622.23   74.65
  -3   0  -6  638.01   58.21
   3   0   6  670.79   57.19
  -3   0  -6  736.52   68.50
  -3   0  -7   -0.38   11.19
   3   0   7   -1.60    6.44
  -3   0  -7   -6.69    8.77
  -3   0  -7   -0.34    4.17
  -3   0  -8  402.62   68.25
  -3   0  -8  455.27   58.17
   3   0   8  414.58   54.12
  -3   0  -8  449.46   55.54
  -3   0  -9  -13.32   15.59
  -3   0  -9    5.61    6.87
  -3   0  -9   -3.42    8.37
  -3   0 -10   15.60   14.96
  -3   0 -10  -17.72   12.69
  -3   0 -10   13.07    8.37
  -3   0 -11   24.88   25.22
  -3   0 -11    0.20   10.30
  -3   0 -11   11.76   11.24
  -3   0 -12  -14.71   18.62
  -3   0 -12   -3.73   11.84
  -3   0 -12   -2.32   10.38
  -3   0 -13   20.80   11.37
  -3   0 -13  -11.63   14.55
  -3   0 -14   34.83   15.02
  -3   0 -14   18.90   11.21
  -3   0 -15   92.43   25.90
  -3   0 -15   55.67   31.38
  -3   0 -16   28.99   22.47
  -3   0 -17  -25.69   35.19
  -3   0 -18   24.77   17.21
  -3   0 -19  -65.43   41.50
   3   1 -23   10.81   17.12
   3   1 -22   -1.23   16.98
   3   1 -21    0.64   14.38
   3   1 -20   -0.84    6.39
   3   1 -19    4.70    3.38
   3   1 -18   -2.40   12.18
   3   1 -18  -10.61    3.51
   3   1 -17   76.91   25.97
   3   1 -17   86.03   42.49
   3   1 -16   11.24   24.55
   3   1 -16   -7.44   12.12
   3   1 -15   -4.02   15.37
   3   1 -15   16.78   11.39
   3   1 -14    8.22   24.42
   3   1 -14    9.51    6.99
  -3  -1  14   -7.07    9.74
   3   1 -13  -12.01    9.49
   3   1 -13    7.61    6.81
   3   1 -13  -14.62   12.37
  -3  -1  13    5.00    3.53
   3   1 -12   43.54   24.81
   3   1 -12   48.80   19.19
   3   1 -12   44.47   17.43
  -3  -1  12   27.47   13.25
  -3  -1  11   98.54   25.22
   3   1 -11  113.93   41.58
   3   1 -11   97.42   27.20
   3   1 -10  340.92   59.74
   3   1 -10  305.32   46.81
  -3  -1  10  291.47   43.40
  -3  -1   9   27.39   11.50
   3   1  -9    2.27    9.16
   3   1  -9   26.60   12.58
   3   1  -9   28.73   12.29
  -3  -1   8   73.11   24.01
   3   1  -8   78.51   26.03
   3   1  -8   64.87   19.35
   3   1  -8   87.62   25.48
  -3  -1   7   -1.56    5.53
   3   1  -7   -5.68    8.26
   3   1  -7    2.12    3.11
  -3  -1   6   17.17   10.57
   3   1  -6   16.63   10.21
   3   1  -6   15.89    5.85
   3   1  -6   26.24   11.34
   3   1  -5  426.24   43.06
   3   1  -5  409.18   50.16
  -3  -1   5  479.12   53.25
   3   1  -5  443.41   37.43
   3   1  -4   52.69   11.35
  -3  -1   4   60.79   18.55
   3   1  -4   57.56   10.82
   3   1  -3   12.27    6.91
   3   1  -3    1.95    0.92
  -3  -1   2  254.68   41.10
  -3  -1   1  211.62   36.50
  -3  -1   0  158.79   31.23
  -3  -1  -1   72.51    9.39
  -3  -1  -1   74.46    9.34
  -3  -1  -1   74.07   23.26
   3   1   1   62.93   19.58
  -3  -1  -2    7.64    6.48
  -3  -1  -2    3.66    3.63
  -3  -1  -2   -1.66    4.64
  -3  -1  -3  829.02   59.04
  -3  -1  -3  818.80   48.08
  -3  -1  -3  915.62   79.92
  -3  -1  -4  -17.77   10.92
  -3  -1  -4   -5.76    4.24
  -3  -1  -4   -4.55    5.28
  -3  -1  -5  237.44   41.66
  -3  -1  -5  244.29   33.59
  -3  -1  -5  225.76   39.80
  -3  -1  -6  448.36   59.81
  -3  -1  -6  493.56   59.62
  -3  -1  -6  456.52   50.45
  -3  -1  -7   10.38    2.84
  -3  -1  -7   35.52   20.40
  -3  -1  -7   20.68   12.10
  -3  -1  -8  497.17   75.94
  -3  -1  -8  442.81   57.63
  -3  -1  -8  493.10   60.81
  -3  -1  -9   26.21   15.12
  -3  -1  -9    8.61    6.09
  -3  -1  -9   25.83   14.12
  -3  -1 -10  116.66   32.16
  -3  -1 -10   71.69   31.47
  -3  -1 -10  115.12   30.38
  -3  -1 -11   14.49   11.82
  -3  -1 -11   23.76   15.61
  -3  -1 -12    4.07   10.72
  -3  -1 -12  -10.46   14.43
  -3  -1 -13    7.84    6.15
  -3  -1 -13   12.46    8.80
  -3  -1 -14    7.52    5.76
  -3  -1 -14  -22.95   26.00
  -3  -1 -15   34.66   17.06
  -3  -1 -15  -12.03   22.05
  -3  -1 -16   40.42   31.07
  -3  -1 -17  -66.85   38.88
  -3  -1 -18   24.89   27.39
  -3  -1 -19    8.09   12.63
   3   2 -23  -27.42   28.82
   3   2 -22  -14.49   25.96
   3   2 -21   -4.90    7.36
   3   2 -20   18.12   30.57
   3   2 -19   -7.44   15.70
   3   2 -18   13.26   12.31
   3   2 -18   29.13   20.43
   3   2 -17   24.13   11.40
   3   2 -17   33.92   29.61
   3   2 -16  -15.75   14.10
  -3  -2  16    2.96    2.77
   3   2 -16  -11.27   18.29
   3   2 -15   32.72   17.91
  -3  -2  15   38.36   14.80
   3   2 -15   78.73   34.64
   3   2 -14   15.01   10.39
   3   2 -14    4.63    5.75
  -3  -2  14    0.44    4.91
   3   2 -14  -13.04   21.32
   3   2 -13   -3.15   10.13
   3   2 -13    2.88   14.99
   3   2 -13  -11.98   13.21
  -3  -2  13   -1.20    2.35
  -3  -2  12   69.40   21.12
   3   2 -12   64.61   28.29
   3   2 -12  111.33   31.90
   3   2 -12   86.34   24.55
   3   2 -11  -11.40    9.05
  -3  -2  11   18.06   12.59
   3   2 -11    4.55   16.46
   3   2 -10  160.11   42.03
   3   2 -10  198.53   37.50
  -3  -2  10  189.96   33.69
   3   2  -9   37.87   15.52
  -3  -2   9   58.79   17.75
  -3  -2   9   77.26   21.60
   3   2  -9   47.99   16.88
   3   2  -9   47.65   20.91
   3   2  -8  215.78   33.79
  -3  -2   8  183.37   31.61
  -3  -2   8  248.67   38.71
   3   2  -8  204.12   37.26
   3   2  -7   38.67   17.16
  -3  -2   7   48.90   15.94
  -3  -2   7   56.68   15.40
   3   2  -7   51.92   14.84
   3   2  -6  185.14   25.50
  -3  -2   6  174.86   25.34
   3   2  -6  162.01   31.95
  -3  -2   6  220.59   38.10
  -3  -2   5  149.89   32.63
   3   2  -5  136.81   31.05
   3   2  -5  121.56   18.66
  -3  -2   5  107.17   17.16
  -3  -2   4  225.09   39.26
  -3  -2   4  199.38   21.05
   3   2  -4  231.15   21.95
  -3  -2   3  137.73   28.98
   3   2  -3  128.37   12.47
  -3  -2   2   17.76   20.37
  -3  -2   1  310.92   46.06
  -3  -2   0   83.59   23.53
  -3  -2  -1   74.76   11.44
  -3  -2  -1   73.47   10.28
  -3  -2  -2    3.91    1.10
  -3  -2  -2   10.38    8.98
  -3  -2  -2   10.51    5.71
  -3  -2  -3  654.45   69.88
  -3  -2  -3  625.15   45.36
  -3  -2  -3  599.59   49.12
  -3  -2  -4   80.88   20.16
  -3  -2  -4  105.12   27.13
  -3  -2  -4  109.29   21.53
  -3  -2  -5  210.14   40.31
  -3  -2  -5  190.39   31.12
  -3  -2  -5  193.88   34.87
  -3  -2  -6   43.14   15.38
  -3  -2  -6   37.52   18.73
  -3  -2  -6   39.74   16.64
  -3  -2  -7  188.88   35.68
  -3  -2  -7  211.14   42.25
  -3  -2  -7  168.74   37.45
  -3  -2  -8   92.08   28.99
  -3  -2  -8  144.11   32.93
  -3  -2  -8  156.61   35.83
  -3  -2  -9   88.93   30.82
  -3  -2  -9   33.23   11.82
  -3  -2  -9   93.38   28.75
  -3  -2 -10  132.27   40.64
  -3  -2 -10  140.82   36.13
  -3  -2 -10  169.01   38.80
  -3  -2 -11    7.64    9.76
  -3  -2 -11   33.31   18.79
  -3  -2 -11   33.89   16.10
  -3  -2 -12   18.06   12.71
  -3  -2 -12    7.18   12.03
  -3  -2 -13    6.78    2.08
  -3  -2 -13   21.70   18.66
  -3  -2 -14    4.64    7.91
  -3  -2 -14  -16.03   24.75
  -3  -2 -15   34.09   18.47
  -3  -2 -15   27.14   23.50
  -3  -2 -16   29.16   16.23
  -3  -2 -16   24.40   14.90
  -3  -2 -17   11.85   20.48
  -3  -2 -18   63.75   33.40
   3   3 -23  -16.84   23.27
   3   3 -22  -65.53   43.65
   3   3 -21  -36.60   36.56
   3   3 -20  -19.42   25.59
   3   3 -19    2.26    7.78
   3   3 -18   17.68   13.01
   3   3 -18    2.44   12.53
   3   3 -17   78.80   26.31
   3   3 -17   65.99   38.58
  -3  -3  17   56.78   21.40
   3   3 -16   66.04   24.25
   3   3 -16   89.15   42.70
  -3  -3  16   47.07   17.85
   3   3 -15   88.01   37.13
  -3  -3  15   87.40   30.83
  -3  -3  15  100.29   25.81
   3   3 -15   78.63   28.18
   3   3 -14    8.28   10.90
  -3  -3  14    2.43    3.42
  -3  -3  14  -13.89   13.06
   3   3 -14   -1.28    5.82
   3   3 -14    8.31   13.66
   3   3 -13   52.77   20.48
   3   3 -13   50.65   18.18
  -3  -3  13   43.36   20.91
  -3  -3  13   26.26   12.78
   3   3 -12  145.16   35.73
  -3  -3  12  118.83   31.16
  -3  -3  12  142.76   30.01
   3   3 -12  130.18   31.28
  -3  -3  11    4.25    6.47
   3   3 -11    6.47    6.06
  -3  -3  11   10.57    5.21
   3   3 -10  209.70   39.29
  -3  -3  10  229.05   37.76
  -3  -3  10  211.75   38.77
   3   3  -9   85.00   24.91
   3   3  -9  121.20   26.94
  -3  -3   9  124.07   28.52
  -3  -3   9  109.68   25.20
  -3  -3   8    8.95    8.71
   3   3  -8   10.63   12.26
   3   3  -8    9.31    7.75
  -3  -3   8   11.06    8.53
  -3  -3   7    7.38   11.60
  -3  -3   7   19.23   11.32
   3   3  -7   23.56   14.00
   3   3  -7   19.11   10.74
  -3  -3   6    3.15    5.43
   3   3  -6    0.39    4.34
  -3  -3   6   -3.37    5.77
   3   3  -6   -0.78    4.38
  -3  -3   5    9.53   13.31
  -3  -3   5    3.14    3.96
   3   3  -5   -2.90    8.12
   3   3  -5   14.12    9.72
   3   3  -4  507.60   34.46
  -3  -3   4  417.54   32.39
  -3  -3   4  450.13   55.97
  -3  -3   3    4.21    4.23
   3   3  -3   -0.26    1.66
  -3  -3   3   11.25   14.65
   3   3  -2  296.72   23.46
  -3  -3   2  275.36   18.35
   3   3  -1  436.02   30.59
  -3  -3   1  406.40   54.87
  -3  -3   1  371.83   21.59
   3   3   0   48.10   11.47
  -3  -3   0   23.64   15.25
  -3  -3   0   44.53   10.27
   3   3   1   15.43    7.50
  -3  -3  -1   17.70    6.88
  -3  -3  -2    1.79    2.00
   3   3   2   -4.20    6.70
  -3  -3  -2   17.03    9.27
  -3  -3  -2   16.55   10.63
  -3  -3  -3  335.45   34.69
  -3  -3  -3  324.64   37.75
   3   3   3  295.82   42.76
  -3  -3  -3  362.27   53.09
  -3  -3  -4   81.36   21.18
  -3  -3  -4   94.30   26.78
  -3  -3  -4   80.23   18.61
  -3  -3  -5  113.99   31.69
  -3  -3  -5   82.69   21.27
  -3  -3  -5  104.84   27.04
  -3  -3  -6    8.59   10.78
  -3  -3  -6   19.47   10.63
  -3  -3  -6   24.04   14.48
  -3  -3  -7   78.24   27.21
  -3  -3  -7  100.20   26.63
  -3  -3  -7  102.69   29.30
  -3  -3  -8   47.84   20.75
  -3  -3  -8   61.82   23.02
  -3  -3  -8   25.34   14.43
  -3  -3  -9   76.09   28.26
  -3  -3  -9   80.00   26.72
  -3  -3  -9   74.62   30.00
  -3  -3 -10  119.55   34.22
  -3  -3 -10  113.84   33.01
  -3  -3 -10  135.91   44.46
  -3  -3 -11    0.94    4.44
  -3  -3 -11   32.76   21.28
  -3  -3 -11   -4.43   18.25
  -3  -3 -12   43.85   30.83
  -3  -3 -12   -9.43   13.07
  -3  -3 -13   -7.46   21.73
  -3  -3 -13    0.78    7.13
  -3  -3 -14   13.13   20.12
  -3  -3 -14   16.71   13.77
  -3  -3 -15   35.20   30.38
  -3  -3 -15  -12.33   14.07
  -3  -3 -16  -21.51   20.92
  -3  -3 -16   26.14   17.98
  -3  -3 -17   22.29   21.64
  -3  -3 -18   35.70   38.42
   3   4 -23   28.09   41.14
   3   4 -22   15.95    9.91
   3   4 -21   10.86   17.51
   3   4 -20    8.25   25.78
   3   4 -19   33.60   35.54
  -3  -4  18   16.12   10.94
  -3  -4  18   39.11   19.66
   3   4 -18   11.94   11.61
  -3  -4  17   -4.72    6.54
   3   4 -17  -10.48   14.79
  -3  -4  16   72.28   27.27
  -3  -4  16   53.94   19.02
  -3  -4  15   53.71   19.88
  -3  -4  15   69.51   24.74
  -3  -4  14   10.25    9.39
  -3  -4  14   10.37    5.57
   3   4 -14    6.97    4.00
   3   4 -13   36.04   18.81
  -3  -4  13   31.80   17.76
  -3  -4  13   51.98   18.07
   3   4 -13   55.63   23.95
   3   4 -12   -2.30    6.84
  -3  -4  12    1.06    6.58
  -3  -4  12    4.26    2.96
  -3  -4  11   37.19   18.36
  -3  -4  11   63.68   21.19
  -3  -4  10   12.45   10.64
  -3  -4  10   14.81   12.69
  -3  -4   9    5.10    3.67
  -3  -4   9    3.63    3.05
   3   4  -9    9.20    7.90
  -3  -4   8   76.57   18.74
   3   4  -8   79.96   20.54
  -3  -4   8   59.08   21.43
   3   4  -7  121.67   24.75
  -3  -4   7  121.68   24.28
  -3  -4   7  117.47   30.90
  -3  -4   6  289.52   46.29
  -3  -4   6  214.48   29.14
   3   4  -6  256.09   33.31
  -3  -4   5   58.34   13.81
   3   4  -5   67.40   15.16
  -3  -4   5   67.70   27.98
   3   4  -4  198.15   26.13
  -3  -4   4  158.55   21.74
  -3  -4   4  168.43   37.92
   3   4  -3   12.39    4.92
  -3  -4   3   39.91   12.76
   3   4  -2  462.56   37.27
  -3  -4   2  439.46   62.12
  -3  -4   2  452.89   32.85
   3   4  -1   32.09   10.11
  -3  -4   1   27.05    6.91
  -3  -4   1   41.53   18.92
  -3  -4   0    8.85    3.68
  -3  -4   0    6.37    9.85
   3   4   0    7.51    4.27
  -3  -4  -1  168.98   36.87
   3   4   1  125.12   24.53
  -3  -4  -1  136.30   23.05
  -3  -4  -2    1.67    3.53
  -3  -4  -2   26.71   15.64
   3   4   2   13.33   10.17
  -3  -4  -3  314.26   40.62
   3   4   3  293.80   45.93
  -3  -4  -4    0.14    1.23
   3   4   4    2.68    7.44
  -3  -4  -4   -0.92    5.16
  -3  -4  -5  116.10   25.29
   3   4   5   90.28   31.20
  -3  -4  -5  123.48   28.43
  -3  -4  -6   13.77    6.55
  -3  -4  -6   17.87    9.31
  -3  -4  -7  -19.95   13.22
  -3  -4  -7    5.09    3.98
  -3  -4  -8    6.30   11.47
  -3  -4  -8   -5.06   10.44
  -3  -4  -9  111.02   36.12
  -3  -4  -9   91.67   28.07
  -3  -4 -10   65.64   29.85
  -3  -4 -10   17.40    9.80
  -3  -4 -11   26.72   24.37
  -3  -4 -12   31.52   18.62
  -3  -4 -12   26.65   15.81
  -3  -4 -13   37.19   23.02
  -3  -4 -13   48.36   29.80
  -3  -4 -14    6.14   13.66
  -3  -4 -14   33.44   21.82
  -3  -4 -15   31.15   20.26
  -3  -4 -15   43.16   29.57
  -3  -4 -16   27.11   25.94
  -3  -4 -17   36.25   29.96
   3   5 -23   39.25   33.64
   3   5 -22   -6.59    9.73
   3   5 -21   -2.85   29.22
  -3  -5  20   27.12   19.21
   3   5 -20   43.82   34.99
   3   5 -19  -13.08    5.35
  -3  -5  19   12.27    8.83
  -3  -5  18   11.23   12.43
  -3  -5  18   25.30   13.11
  -3  -5  17   15.32   15.38
  -3  -5  17   -1.48    1.97
  -3  -5  16   11.05   11.05
  -3  -5  16   -1.30    4.58
  -3  -5  15   21.15   16.08
  -3  -5  15   30.37   13.49
  -3  -5  14   51.46   24.44
  -3  -5  14   67.32   21.29
   3   5 -14   47.62   22.85
  -3  -5  13   32.94   16.47
  -3  -5  13   27.05   14.29
   3   5 -13   41.22   19.43
  -3  -5  12   -3.95    8.80
   3   5 -12  -10.24    9.62
  -3  -5  12    2.32    4.31
  -3  -5  11   -4.93    8.57
  -3  -5  11   -4.69    8.64
  -3  -5  10  268.58   42.64
  -3  -5  10  321.55   48.94
  -3  -5   9   26.39   14.44
   3   5  -9   52.30   18.56
  -3  -5   9   59.85   19.30
   3   5  -8  115.25   25.90
  -3  -5   8  121.09   25.62
  -3  -5   8  138.48   32.68
   3   5  -7   76.67   20.17
  -3  -5   7   57.29   16.51
  -3  -5   7   49.19   22.26
   3   5  -6   -1.50    6.48
  -3  -5   6   -2.25    6.39
  -3  -5   6    8.03    8.58
  -3  -5   5   11.70    7.99
   3   5  -5    7.58    3.52
   3   5  -4  124.11   22.51
  -3  -5   4  156.47   23.99
  -3  -5   4   90.02   32.47
  -3  -5   3   88.16   27.81
   3   5  -3   74.35   17.13
  -3  -5   3   71.98   15.90
   3   5  -2   47.13   13.99
  -3  -5   2   63.12   23.41
  -3  -5   2   53.09   13.88
  -3  -5   1   16.11    8.17
  -3  -5   1   26.76   15.43
   3   5  -1   26.27   10.31
   3   5   0  134.19   26.65
  -3  -5   0  132.14   25.04
  -3  -5   0  124.39   34.07
  -3  -5  -1   -2.85    6.48
   3   5   1   -6.19    7.57
  -3  -5  -2   18.18   10.20
   3   5   2    4.87    2.92
   3   5   3  429.49   60.23
  -3  -5  -3  434.17   51.59
  -3  -5  -4   45.96   17.90
   3   5   4   43.57   19.10
  -3  -5  -5   41.04   18.68
  -3  -5  -5   47.38   15.88
  -3  -5  -6    5.79    8.07
  -3  -5  -6    3.61    2.75
  -3  -5  -7   20.52   14.78
   3   5   7   -5.51   12.81
  -3  -5  -7   17.95   13.36
  -3  -5  -8   21.19   16.84
  -3  -5  -8   20.45   13.03
  -3  -5  -9    4.78   16.63
  -3  -5  -9   13.04   10.75
  -3  -5 -10   43.39   20.80
  -3  -5 -11   98.82   35.93
  -3  -5 -12   13.66   12.51
  -3  -5 -13   34.49   24.30
  -3  -5 -14   20.75   10.71
  -3  -5 -14   40.33   22.01
  -3  -5 -15    3.76    6.04
  -3  -5 -15   26.88   18.91
  -3  -5 -16   78.53   42.91
   3   6 -23  -32.90   34.54
   3   6 -22    4.76   26.70
  -3  -6  22   46.75   29.11
   3   6 -21  -35.47   28.61
  -3  -6  21    8.33   18.50
  -3  -6  20   -1.50    9.59
  -3  -6  19  -24.12   18.42
  -3  -6  19   -4.94    7.23
  -3  -6  18   37.19   18.92
  -3  -6  18  -15.23    9.89
  -3  -6  17    6.59    5.59
  -3  -6  17   13.54   13.36
  -3  -6  16    9.37    8.53
  -3  -6  16    9.47   14.75
  -3  -6  15   -0.42    6.46
  -3  -6  15    1.16    6.38
  -3  -6  14   43.56   18.12
  -3  -6  14   35.46   18.34
  -3  -6  13    7.64    9.10
  -3  -6  13   14.15   10.58
   3   6 -13   -1.93    2.99
  -3  -6  12    6.89    7.13
  -3  -6  12    3.27    6.15
   3   6 -12    6.35    7.66
  -3  -6  11   23.93   11.79
   3   6 -11   23.18   13.83
  -3  -6  11   21.95   14.49
  -3  -6  10   -0.83   10.26
  -3  -6  10    2.28    5.66
  -3  -6   9  107.42   30.67
  -3  -6   9  102.49   26.56
   3   6  -8  113.58   28.47
  -3  -6   8  113.15   32.72
  -3  -6   8   81.00   21.72
  -3  -6   7  105.27   23.51
   3   6  -7  113.33   25.14
  -3  -6   7   73.62   29.84
  -3  -6   6   49.35   16.25
   3   6  -6   52.01   16.71
   3   6  -6   65.93   20.21
  -3  -6   6   57.95   25.23
  -3  -6   5   10.10   11.51
   3   6  -5    9.40    7.95
  -3  -6   5   -6.64   10.13
  -3  -6   4   21.63   18.01
   3   6  -4   10.59    6.43
  -3  -6   4   24.01   11.30
  -3  -6   3   43.74   22.04
   3   6  -3   24.22   11.07
  -3  -6   3   35.57   14.21
   3   6  -2   18.00   10.72
  -3  -6   2   20.29   17.75
  -3  -6   2   26.86   11.02
  -3  -6   1   35.00   12.93
   3   6  -1   54.38   18.17
  -3  -6   0   58.54   17.65
   3   6   0   40.97   15.64
  -3  -6  -1   13.66    9.03
   3   6   1    7.58    6.17
  -3  -6  -2   75.04   22.29
   3   6   2   92.69   25.41
   3   6   3  237.61   48.01
  -3  -6  -3  229.93   39.87
  -3  -6  -4   82.22   26.89
  -3  -6  -5  168.61   37.02
  -3  -6  -6    0.17   11.20
   3   6   6  -28.22   19.56
  -3  -6  -6  -34.45   15.11
  -3  -6  -7   -9.85    8.63
   3   6   7   -7.56   10.77
  -3  -6  -7    4.84    4.85
  -3  -6  -8    2.90    4.88
   3   6   8   19.67   19.01
  -3  -6  -9   25.84   21.45
  -3  -6 -10  -24.59   17.48
  -3  -6 -11   89.34   36.37
  -3  -6 -12  -20.77   17.49
  -3  -6 -13   39.65   21.94
  -3  -6 -14  -18.60   17.89
  -3  -6 -15    0.73   18.04
  -3  -6 -15   43.35   25.02
   3   7 -22   30.75   31.08
  -3  -7  22   18.13   16.14
  -3  -7  21  -36.84   24.45
  -3  -7  20    0.53    8.08
  -3  -7  19    4.91    5.58
  -3  -7  19   10.70    9.25
  -3  -7  18    5.28    7.51
  -3  -7  18   -8.91    5.71
  -3  -7  17   13.27   11.46
  -3  -7  17   -2.37    4.40
  -3  -7  16    4.90    2.26
  -3  -7  16   19.45   15.99
  -3  -7  15   10.53    7.55
  -3  -7  15   -8.18   15.00
  -3  -7  14   26.76   14.79
  -3  -7  14   -2.75   12.03
  -3  -7  13   10.14   11.32
   3   7 -13   -1.27    3.95
  -3  -7  13   11.22   16.96
  -3  -7  12   19.39   10.48
   3   7 -12   45.31   23.56
  -3  -7  12   47.94   19.76
  -3  -7  11   22.89    5.51
   3   7 -11   36.62   17.69
  -3  -7  11   58.15   22.31
  -3  -7  10   -1.93    4.41
   3   7 -10   -3.32   14.09
  -3  -7  10    2.08    9.09
  -3  -7   9   61.30   26.53
  -3  -7   9   50.71   19.03
  -3  -7   8    3.73    7.43
  -3  -7   8   -3.79   12.13
   3   7  -7  146.88   30.61
  -3  -7   7  139.60   29.32
  -3  -7   7   94.82   35.27
  -3  -7   6   71.08   24.86
  -3  -7   6   59.59   23.46
   3   7  -6   -4.71    5.68
  -3  -7   5   -6.28   10.89
  -3  -7   5   14.45   19.17
   3   7  -5    4.06    5.76
  -3  -7   4  102.45   24.63
   3   7  -4  100.90   25.04
  -3  -7   4   70.67   31.98
  -3  -7   3   27.66   11.18
   3   7  -3   45.58   17.04
  -3  -7   2   17.85    9.51
   3   7  -2   29.67   14.80
  -3  -7   1    7.39    6.80
   3   7  -1   37.44   17.46
  -3  -7   0   50.01   18.90
   3   7   0   50.48   20.61
   3   7   1    8.39    8.50
  -3  -7  -1    5.38    5.24
  -3  -7  -2   35.46   18.09
  -3  -7  -3   -0.11    8.07
   3   7   4  132.76   40.00
  -3  -7  -4  147.88   34.48
   3   7   5  112.88   38.52
  -3  -7  -5  124.83   32.70
  -3  -7  -6   10.68   10.58
   3   7   6    8.14   13.67
  -3  -7  -7   -1.15    5.65
  -3  -7  -7   -1.67    6.25
  -3  -7  -8    2.40    6.26
  -3  -7  -9   53.69   24.87
  -3  -7 -10   -0.32   17.20
  -3  -7 -11   15.73   13.23
  -3  -7 -12  -12.81   22.85
  -3  -7 -13    1.76   14.79
  -3  -7 -14   43.60   31.48
  -3  -8  22   -5.86   10.34
  -3  -8  21  -25.27   20.43
  -3  -8  20   -1.93   15.36
  -3  -8  19   -6.35    9.52
  -3  -8  18    2.54    7.05
  -3  -8  18    5.39    5.80
  -3  -8  17   -2.22   12.15
  -3  -8  17   -5.14    6.48
  -3  -8  16    8.77    5.56
  -3  -8  16   -0.59    5.38
  -3  -8  15    6.04   13.18
  -3  -8  15    9.47   12.03
  -3  -8  14    3.42    8.57
  -3  -8  14    2.04    6.00
  -3  -8  13   -0.48    5.47
  -3  -8  13    5.56    7.53
   3   8 -12   44.68   23.15
  -3  -8  12   46.53   21.38
  -3  -8  12   15.45    8.62
   3   8 -11   -9.50   10.40
  -3  -8  11    8.27   12.53
  -3  -8  11    1.25    7.01
   3   8 -10   -3.96    8.88
  -3  -8  10   16.35   12.73
  -3  -8  10   25.34   16.37
   3   8  -9   49.03   20.05
  -3  -8   9   31.73   15.87
  -3  -8   9   41.31   20.63
  -3  -8   8    5.21    5.13
   3   8  -8   -0.84    6.68
  -3  -8   8   -1.40    4.06
  -3  -8   7  144.39   33.37
  -3  -8   7  116.78   39.48
  -3  -8   6   57.58   25.87
  -3  -8   6   17.47   11.57
  -3  -8   5  185.98   43.60
  -3  -8   5  139.00   29.94
  -3  -8   4    4.35    9.69
  -3  -8   3    1.31    2.82
  -3  -8   2   31.39   11.32
  -3  -8   1    9.97    6.96
  -3  -8   0    4.67    9.67
  -3  -8   0  -10.64    9.45
  -3  -8  -1   34.56   15.51
  -3  -8  -2  -14.88   11.02
   3   8   2   -8.14    9.53
  -3  -8  -3   12.39    7.60
   3   8   3   32.56   21.22
  -3  -8  -4   87.25   29.86
   3   8   4   65.91   30.74
  -3  -8  -5   72.12   27.93
   3   8   5   68.29   28.80
  -3  -8  -6    9.11   10.39
  -3  -8  -7   36.14   24.20
  -3  -8  -8    4.87    8.43
  -3  -8  -9   17.70   18.84
  -3  -8 -10   31.37   22.28
  -3  -8 -11  -23.95   18.61
  -3  -8 -12   43.48   31.24
  -3  -8 -13   18.81   21.68
  -3  -9  21   12.26   17.37
  -3  -9  20  -30.21   22.02
  -3  -9  19   16.76   17.64
  -3  -9  18    6.16    7.22
  -3  -9  18   -4.17   11.16
  -3  -9  17    8.04    8.54
  -3  -9  17   -0.96   11.22
  -3  -9  16   -7.97   10.50
  -3  -9  16    1.31    4.76
  -3  -9  15    5.88    5.34
  -3  -9  15   20.19   18.87
  -3  -9  14   35.59   18.94
  -3  -9  14   50.68   23.40
  -3  -9  13   -1.25   12.97
  -3  -9  13   -6.56   11.26
  -3  -9  12    2.40    5.78
  -3  -9  12   31.82   17.78
   3   9 -11    5.39    9.37
  -3  -9  11   13.08   15.12
  -3  -9  11  -10.51   13.90
  -3  -9  10   10.01   10.80
   3   9 -10  -14.65   11.76
  -3  -9  10   17.04   12.74
  -3  -9   9   10.55    6.22
  -3  -9   9   33.07   15.46
   3   9  -9   40.52   20.96
  -3  -9   8   -2.36    4.87
  -3  -9   8    3.74    5.63
   3   9  -8    8.24    8.34
  -3  -9   7  188.35   39.47
  -3  -9   7  228.09   49.75
   3   9  -7  110.13   31.99
  -3  -9   6  199.28   40.72
  -3  -9   6  158.01   40.88
   3   9  -6  132.25   35.07
   3   9  -5    0.98    5.75
  -3  -9   5   -3.74    6.65
  -3  -9   4   24.75   12.24
   3   9  -4   26.13   16.05
  -3  -9   3   30.65   15.81
   3   9  -3   33.09   18.25
   3   9  -2   83.63   28.08
  -3  -9   2   63.23   22.18
   3   9  -1    8.57    5.74
  -3  -9   1   12.14   12.04
   3   9   0   26.81   16.36
  -3  -9   0   12.03    9.54
  -3  -9  -1   20.83   16.38
   3   9   1   29.76   19.12
  -3  -9  -2   21.60   17.40
   3   9   2   14.71   13.67
  -3  -9  -3   14.05   12.59
   3   9   3    5.17    8.52
  -3  -9  -4   77.99   27.36
   3   9   4  128.09   46.00
  -3  -9  -5   19.30   12.96
  -3  -9  -6   61.06   27.31
  -3  -9  -7   26.02   16.95
  -3  -9  -8    4.74    9.18
  -3  -9  -9  -41.62   23.16
  -3  -9 -10    3.03    6.87
  -3  -9 -11    6.35   16.42
  -3  -9 -12   15.82   12.48
  -3 -10  20    8.15   15.03
  -3 -10  19    6.30   11.65
  -3 -10  18    9.83    7.60
  -3 -10  18  -41.46   25.11
  -3 -10  17   27.66   23.67
  -3 -10  17   -0.10    5.69
  -3 -10  16   12.12    2.86
  -3 -10  16    1.80    7.89
  -3 -10  15   13.96   13.44
  -3 -10  15  -24.57   21.04
  -3 -10  14   32.35   19.96
  -3 -10  14   21.22   18.11
  -3 -10  13   17.99   18.05
  -3 -10  13   -1.16    8.40
  -3 -10  12   13.11   13.45
  -3 -10  12   28.85   18.51
  -3 -10  11   -2.29   10.02
  -3 -10  11    0.56    6.52
  -3 -10  10    6.21    9.98
  -3 -10  10    4.43    6.38
  -3 -10   9   -4.20    4.67
  -3 -10   9   -0.72    9.25
   3  10  -8    4.76    8.56
  -3 -10   8   24.24   22.36
  -3 -10   8   33.97   19.21
   3  10  -7   -2.84    7.48
  -3 -10   7   -2.29    9.03
  -3 -10   7  -10.41   11.53
  -3 -10   6   13.57    7.47
   3  10  -6   -8.15   12.28
  -3 -10   5   41.68   19.96
   3  10  -5   65.14   25.94
   3  10  -4   51.31   24.07
  -3 -10   4   49.16   22.70
   3  10  -3   50.21   23.79
  -3 -10   3   43.95   19.48
  -3 -10   2   23.85   15.44
   3  10  -2   30.32   19.06
  -3 -10   1    5.75    4.46
   3  10  -1   14.60   12.52
  -3 -10   0   27.62   15.39
   3  10   0   31.75   20.96
  -3 -10  -1  -11.48   15.18
   3  10   1  -25.34   18.47
  -3 -10  -2  -11.49    9.80
  -3 -10  -3   10.68   10.33
  -3 -10  -4    0.80    4.78
  -3 -10  -5   -4.36    7.32
  -3 -10  -6   24.88   22.03
  -3 -10  -7  -31.51   19.70
  -3 -10  -8    4.38    8.12
  -3 -10  -9    1.73    3.51
  -3 -10 -10    9.92   17.44
  -3 -11  19   18.68   22.92
  -3 -11  18    0.48    8.31
  -3 -11  17   23.55   17.27
  -3 -11  17  -34.76   23.09
  -3 -11  16   12.91   22.75
  -3 -11  16    3.22    8.62
  -3 -11  15    6.46    6.40
  -3 -11  15    8.15   11.18
  -3 -11  14    4.95    4.55
  -3 -11  14    8.79   11.85
  -3 -11  13    2.96    6.17
  -3 -11  13   -9.70   15.66
  -3 -11  12   39.50   22.81
  -3 -11  12   25.59   13.33
  -3 -11  11   14.27   13.41
  -3 -11  11   -3.85    7.12
  -3 -11  10    0.78    5.47
  -3 -11  10   14.24   16.59
  -3 -11   9    1.91   11.82
  -3 -11   9   -4.29   14.20
  -3 -11   8   16.07    6.52
  -3 -11   8   17.00   17.63
  -3 -11   7   32.33   17.42
  -3 -11   6    5.06   10.65
  -3 -11   5   19.43   13.67
  -3 -11   4   -1.49    3.12
  -3 -11   3   22.55   13.19
  -3 -11   2   -1.71    3.38
  -3 -11   1   33.57   20.29
  -3 -11   0    8.76    9.75
  -3 -11  -1   33.47   20.73
  -3 -11  -1   -2.00    6.81
  -3 -11  -2    2.77   12.29
  -3 -11  -3    1.85    5.47
  -3 -11  -4   12.57   14.35
  -3 -11  -5    6.70   12.47
  -3 -11  -6  -13.85   13.37
  -3 -11  -7   -0.53    9.03
  -3 -11  -8  -22.44   17.72
  -3 -11  -9    2.63   12.22
  -3 -12  18  -21.42   19.13
  -3 -12  17    3.21    5.27
  -3 -12  17   10.37   12.95
  -3 -12  16    5.81   16.80
  -3 -12  16  -11.98   12.58
  -3 -12  15   -5.68    9.39
  -3 -12  15    1.72    5.64
  -3 -12  14  -18.75   16.23
  -3 -12  14   36.88   20.77
  -3 -12  13    8.49    9.87
  -3 -12  13  -23.61   19.49
  -3 -12  12   16.64   15.82
  -3 -12  12   13.03   13.53
  -3 -12  11  -32.15   19.91
  -3 -12  11   16.46   18.63
  -3 -12  10   16.21   17.24
  -3 -12  10    1.41   13.34
  -3 -12   9   -9.71   17.04
  -3 -12   9   13.36   16.73
  -3 -12   8   17.41   18.49
  -3 -12   8    6.05   12.29
  -3 -12   7   51.72   22.23
  -3 -12   6   19.58   13.81
  -3 -12   5    9.10   12.09
  -3 -12   4  -13.01   16.29
  -3 -12   3    1.67    4.63
  -3 -12   2   -8.12   15.75
  -3 -12   1    8.47    5.51
  -3 -12   0   10.55    9.39
  -3 -12  -1    5.22    5.92
  -3 -12  -2  -39.18   22.10
  -3 -12  -2  -20.64   14.70
  -3 -12  -3   19.97   18.56
  -3 -12  -4    3.43    9.12
  -3 -12  -5    8.15    5.18
  -3 -12  -6   18.55   18.61
  -3 -12  -7  -20.45   17.08
  -3 -13  17    1.35   11.61
  -3 -13  16  -16.05   16.15
  -3 -13  16  -12.91   13.63
  -3 -13  15   20.97   21.14
  -3 -13  15   -7.27   10.41
  -3 -13  14    8.54   11.44
  -3 -13  14  -18.17   16.08
  -3 -13  13   18.49   14.36
  -3 -13  13    7.01    9.77
  -3 -13  12   28.88   20.68
  -3 -13  12   -5.68   16.99
  -3 -13  11  -29.70   19.92
  -3 -13  11   28.45   21.26
  -3 -13  10   38.51   24.01
  -3 -13  10   17.59   11.80
  -3 -13   9  -12.66   13.25
  -3 -13   9   12.76   10.10
  -3 -13   8    1.92    9.48
  -3 -13   7    9.06   14.49
  -3 -13   6   -9.36   10.98
  -3 -13   5  -11.31   20.25
  -3 -13   4   12.01   10.37
  -3 -13   3    0.94    2.85
  -3 -13   2    3.79   11.38
  -3 -13   1   27.35   16.55
  -3 -13   0  -12.44    8.76
  -3 -13  -1  -15.40   16.02
  -3 -13  -2    0.34   11.13
  -3 -13  -3   -7.12   18.79
  -3 -13  -3  -12.93   12.30
  -3 -13  -4    2.53    7.26
  -3 -14  14  -43.21   25.86
  -3 -14  14   30.81   25.08
  -3 -14  13   14.57   12.01
  -3 -14  13   -5.23   15.65
  -3 -14  12   19.22    4.88
  -3 -14  12    6.33    4.52
  -3 -14  11   -2.36   10.16
  -3 -14  11  -15.34   15.03
  -3 -14  10   -2.26   12.90
  -3 -14  10  -24.38   18.83
  -3 -14   9    6.45   12.86
  -3 -14   9   20.51   19.03
  -3 -14   8    2.01   12.56
  -3 -14   7  -24.99   18.35
  -3 -14   6  -14.75   13.99
  -3 -14   5  -13.10   12.86
  -3 -14   4   25.90   17.92
  -3 -14   3   16.87   14.00
  -3 -14   2   26.48   22.55
  -3 -14   1   -6.26   15.04
  -3 -14   0   15.23   10.82
  -3 -14  -1   -2.72    6.10
  -3 -15  10    0.45    9.90
  -3 -15  10    0.23   10.11
  -3 -15   9  -11.04   13.17
  -3 -15   9   21.65   18.56
  -3 -15   8  -35.49   22.62
  -3 -15   7   16.88   15.31
  -3 -15   6  -31.37   21.01
  -3 -15   5   33.56   23.81
  -3 -15   4   10.81   15.36
  -3 -15   3  -26.45   19.14
   4 -16  -1    1.49   14.18
   4 -16   0  -12.91   18.00
   4 -16   1   41.78   30.54
   4 -16   2    4.47    3.49
   4 -16   3   -5.62   16.89
   4 -16   4    7.85   13.07
   4 -16   5  -16.55   23.51
   4 -16   6    4.41   19.64
   4 -16   7   52.98   34.15
   4 -16   8   -4.63   19.46
   4 -15  -5   -6.87   15.98
   4 -15  -4  -11.12   14.82
   4 -15  -3   24.78   22.99
   4 -15  -3    4.03   15.22
   4 -15  -2    6.00   11.76
   4 -15  -1    5.80    7.37
   4 -15   0    3.24   10.98
   4 -15   1   12.47   12.26
   4 -15   2   24.00   25.19
   4 -15   3  -16.76   21.49
   4 -15   4   -4.33    7.69
   4 -15   5   18.76   18.23
   4 -15   6   26.37   23.75
   4 -15   7   21.15   21.83
   4 -15   8   18.75   16.39
   4 -15   9   -0.19   12.04
   4 -15  10    8.28   19.51
   4 -15  11  -84.21   39.99
   4 -14  -8    4.33    6.17
   4 -14  -7    6.30    9.41
   4 -14  -6    0.46    5.15
   4 -14  -5   -7.40   13.55
   4 -14  -4   13.77    4.05
   4 -14  -3   18.84   19.47
   4 -14  -2   14.96   18.91
   4 -14  -2   -3.37   11.68
   4 -14  -1   -6.09   13.42
   4 -14   0   12.54   15.06
   4 -14   1   20.16   22.94
   4 -14   2    5.03   15.39
   4 -14   3   -3.80    8.39
   4 -14   4  -21.79   18.88
   4 -14   5    2.72    6.33
   4 -14   6   15.75   14.23
   4 -14   7   23.05   18.81
   4 -14   8  -18.34   18.15
   4 -14   9   32.14   20.10
   4 -14  10   12.42   19.99
   4 -14  11   32.03   25.93
   4 -14  12    1.84   10.90
   4 -14  13   12.76   19.61
   4 -13 -10   -3.73    5.21
   4 -13  -9   -3.88   16.72
   4 -13  -8    5.95    6.22
   4 -13  -7   -7.10   11.20
   4 -13  -6   -9.01   14.93
   4 -13  -5   -3.20   12.10
   4 -13  -4   23.40   18.52
   4 -13  -3    4.45    9.13
   4 -13  -2    0.85    6.36
   4 -13  -1   30.80   21.05
   4 -13   0   29.16   23.68
   4 -13   1   32.85   20.64
   4 -13   2    8.64   10.75
   4 -13   3   19.30   15.30
   4 -13   4   -8.37   17.18
   4 -13   5   19.27   18.94
   4 -13   6   -9.04   10.89
   4 -13   7   -1.09    9.17
   4 -13   8   -2.52   16.89
   4 -13   9   16.60   10.13
   4 -13  10   19.74   17.71
   4 -13  11  -33.72   23.77
   4 -13  12   -2.09   17.38
   4 -13  13   -0.88    6.57
   4 -13  14    9.09   19.49
   4 -13  15  -22.91   17.20
   4 -12 -12  -25.55   22.42
   4 -12 -11    5.34    8.50
   4 -12 -10  -31.56   23.84
   4 -12  -9   -8.15   11.94
   4 -12  -8    4.45    4.42
   4 -12  -7   -0.79    9.65
   4 -12  -6    5.64    9.38
   4 -12  -5  -14.71   14.95
   4 -12  -4   10.16   12.56
   4 -12  -3   -8.75   16.81
   4 -12  -2   -2.80   10.10
   4 -12  -1   -4.97   14.94
   4 -12   0   46.90   27.32
   4 -12   1   14.05   15.77
   4 -12   2   18.72   16.30
   4 -12   3    7.16    8.09
   4 -12   4   -7.94   14.53
   4 -12   5   60.45   29.75
   4 -12   6   -1.80   16.24
   4 -12   7   22.58   20.56
   4 -12   8    1.90    8.78
   4 -12   9   -6.30   11.44
   4 -12  10   10.44   13.66
   4 -12  11   -1.97   17.55
   4 -12  12    3.08    5.09
   4 -12  13    9.32    4.29
   4 -12  14   18.81   20.53
   4 -12  15  -12.00   16.19
   4 -12  16   -8.66   12.88
   4 -11 -13    5.61    9.93
   4 -11 -12  -13.56   16.00
   4 -11 -11   27.85   21.37
   4 -11 -10  -10.32   10.19
   4 -11  -9    1.12   17.82
   4 -11  -8   24.88   20.52
   4 -11  -7   15.90   14.90
   4 -11  -6    8.24   13.02
   4 -11  -5    8.63   12.43
   4 -11  -4   -1.46    4.54
   4 -11  -3   14.11    8.88
   4 -11  -2  -15.75   16.78
   4 -11  -1   20.85   16.98
   4 -11  -1    0.37    5.63
   4 -11   0  -15.66   13.67
   4 -11   1   -4.31   14.01
   4 -11   2   21.33   18.54
   4 -11   3    6.05    9.38
   4 -11   4   -0.13    6.35
   4 -11   5   17.35   18.91
   4 -11   6    2.82    8.75
   4 -11   7  -15.72   18.43
   4 -11   8  -10.34   17.19
   4 -11   8  -36.37   21.47
   4 -11   9   -4.08    9.67
   4 -11   9   -5.82    8.32
   4 -11  10   18.70   18.46
   4 -11  10   16.98    9.72
   4 -11  11   -7.54   17.01
   4 -11  11  -28.74   16.33
   4 -11  12    1.06   10.43
   4 -11  13   32.91   24.16
   4 -11  14   33.14   22.24
   4 -11  15   11.39   14.04
   4 -11  16   22.00   19.84
   4 -11  17  -56.51   32.17
   4 -10 -15   28.24   24.57
   4 -10 -14   14.47    9.71
   4 -10 -13  -25.68   24.87
   4 -10 -12   -1.28   11.65
   4 -10 -11   -1.38   18.33
   4 -10 -10   29.61   20.30
   4 -10  -9   35.40   21.19
   4 -10  -8    4.56   11.76
   4 -10  -7   14.08   14.55
   4 -10  -6   23.43   12.33
   4 -10  -5   18.46   16.22
   4 -10  -4   21.10   14.40
   4 -10  -3    0.94    8.66
   4 -10  -2   -3.87    9.77
   4 -10  -1    3.65    8.91
   4 -10   0   -7.14    6.38
   4 -10   1   -1.81    7.89
   4 -10   2   44.61   24.40
   4 -10   3    1.82    6.45
   4 -10   4  163.57   44.83
   4 -10   5   79.27   32.51
   4 -10   5   67.78   27.51
   4 -10   6    6.87    9.98
   4 -10   6    9.57   14.28
   4 -10   7   43.91   23.57
   4 -10   7   63.20   27.53
   4 -10   8   -2.59   10.11
   4 -10   8   18.29   17.81
   4 -10   9    9.97    9.43
   4 -10   9    2.86   11.67
   4 -10  10    0.73    5.12
   4 -10  10   30.36   16.95
   4 -10  11  -12.67   16.93
   4 -10  11  -20.77   12.95
   4 -10  12   47.59   29.07
   4 -10  13   86.03   34.09
   4 -10  14    2.20    8.01
   4 -10  15    8.93   13.21
   4 -10  16   -0.75   11.29
   4 -10  17  -26.39   21.64
   4 -10  18   -8.62   15.54
   4  -9 -16   23.81   20.78
   4  -9 -15   45.31   29.37
   4  -9 -14  -47.42   29.38
   4  -9 -13   16.95   16.29
   4  -9 -12   -7.28   12.27
   4  -9 -11    4.28    8.60
   4  -9 -10   34.77   22.73
   4  -9  -9   32.40   22.91
   4  -9  -8   50.80   24.63
   4  -9  -7   66.82   28.48
   4  -9  -6    1.18    4.49
   4  -9  -5   46.62   21.01
   4  -9  -4  -21.79   18.78
   4  -9  -3    5.94   12.35
   4  -9  -2   26.59   28.69
   4  -9  -1   11.43   13.66
   4  -9   0   15.65   12.89
   4  -9   1   23.94   15.27
   4  -9   2  114.59   39.63
   4  -9   2  122.23   35.97
   4  -9   3  -35.57   21.99
   4  -9   3    1.45    6.28
   4  -9   4   23.80   16.27
   4  -9   4    1.77    8.33
   4  -9   5   -2.98    9.18
   4  -9   5   -6.61    8.16
   4  -9   6   22.18   15.56
   4  -9   6   46.18   23.98
   4  -9   7   84.48   30.07
   4  -9   7   91.22   32.92
   4  -9   8   14.27   10.45
   4  -9   8   -9.50   13.82
   4  -9   9   57.97   21.97
   4  -9   9   62.96   27.57
   4  -9  10    9.98   12.32
   4  -9  11    9.94   13.50
   4  -9  12    3.17    1.19
   4  -9  12   16.16   14.02
   4  -9  13   38.88   22.68
   4  -9  14    3.34   11.17
   4  -9  15    4.21   15.89
   4  -9  16    2.75    8.85
   4  -9  17    0.85    9.33
   4  -9  18    2.23    6.94
   4  -8 -17   -1.43   17.80
   4  -8 -16   31.93   27.52
   4  -8 -15   -7.04   21.78
   4  -8 -14   -1.21    9.76
   4  -8 -13   35.82   23.33
   4  -8 -12    2.77   10.04
   4  -8 -11   28.27   25.56
   4  -8 -10    9.83    9.60
   4  -8  -9    5.18    7.55
   4  -8  -8  -12.52   14.30
   4  -8  -7   -6.82    9.38
   4  -8  -6   -3.25    3.16
   4  -8  -5   68.70   26.13
   4  -8  -4   14.82   12.40
  -4   8   3   49.30   25.55
   4  -8  -3   55.79   24.28
  -4   8   2  122.36   43.81
   4  -8  -2   43.28   19.14
  -4   8   1   -2.29    6.33
   4  -8  -1    9.94   11.55
  -4   8   0   83.16   28.34
   4  -8   0  102.22   29.54
   4  -8   0  106.82   38.87
  -4   8  -1   22.70   11.38
   4  -8   1   25.76   19.10
   4  -8   1   21.98   16.10
   4  -8   2   84.34   30.31
   4  -8   2   68.38   24.27
  -4   8  -2   58.63   24.12
   4  -8   3  -12.37   17.11
  -4   8  -3   15.61   17.30
   4  -8   3   13.98   12.49
  -4   8  -4   44.66   20.29
   4  -8   4   52.67   23.79
   4  -8   4   47.76   21.34
  -4   8  -5   20.12   13.53
   4  -8   5    4.25    9.48
   4  -8   5   -0.34    9.56
  -4   8  -6   74.36   29.46
   4  -8   6   54.40   20.28
   4  -8   6   79.94   27.78
  -4   8  -7  103.66   34.50
   4  -8   7  126.41   36.97
   4  -8   7   87.45   29.05
   4  -8   8   85.15   27.86
   4  -8   9   55.14   21.24
   4  -8  10   -3.14    6.85
   4  -8  11    2.19   12.63
   4  -8  11   -0.83    2.32
   4  -8  12    4.16    7.74
   4  -8  12    2.00    3.09
   4  -8  13   51.02   28.91
   4  -8  14   24.21   19.58
   4  -8  15   43.91   24.96
   4  -8  16  -33.72   22.93
   4  -8  17   25.36   16.79
   4  -8  18   11.80   11.46
   4  -7 -18  -53.07   33.09
   4  -7 -17   15.36    9.15
   4  -7 -16   33.43   24.17
   4  -7 -15    7.19   13.89
   4  -7 -14   16.19   19.66
   4  -7 -13   41.86   22.34
   4  -7 -12    9.60   11.13
   4  -7 -11   80.68   37.66
   4  -7 -10   64.11   29.67
   4  -7  -9   -1.56   10.37
   4  -7  -8    5.98    3.64
   4  -7  -7   -1.50    8.22
  -4   7   6   17.87   16.64
   4  -7  -6   11.32    8.05
  -4   7   5  114.08   43.03
   4  -7  -5   90.75   30.93
  -4   7   4   -4.41    8.21
   4  -7  -4    3.51    6.09
   4  -7  -3   44.84   16.68
  -4   7   3   66.35   29.04
   4  -7  -3   51.44   25.62
   4  -7  -2   67.73   23.79
   4  -7  -2   84.38   34.86
  -4   7   2   91.95   31.90
   4  -7  -1  187.88   47.84
  -4   7   1  254.08   54.19
   4  -7  -1  163.66   36.53
   4  -7   0  309.88   62.62
  -4   7   0  297.58   56.79
   4  -7   0  234.39   43.69
  -4   7  -1    4.35    7.17
   4  -7   1   10.13    8.26
   4  -7   1   18.68   14.17
  -4   7  -2  196.64   44.82
   4  -7   2  164.47   35.69
   4  -7   2  174.41   44.34
   4  -7   3    3.55    8.23
   4  -7   3    5.51    4.40
  -4   7  -3   -1.84    7.14
   4  -7   4   17.15   14.82
   4  -7   4   17.46   11.15
  -4   7  -4   41.08   20.33
   4  -7   5   -5.07    9.42
  -4   7  -5    9.23   12.59
   4  -7   5    4.21    9.57
  -4   7  -6   44.53   20.82
   4  -7   6   42.42   19.16
   4  -7   7   -4.47    8.59
  -4   7  -7   14.23   15.04
  -4   7  -8   47.18   21.75
   4  -7   8   68.57   25.57
   4  -7   9   59.38   24.87
   4  -7  10   26.16   17.69
   4  -7  10  -11.69    8.61
   4  -7  11    2.34    6.58
   4  -7  11   -1.65    3.18
   4  -7  12   -4.56   13.97
   4  -7  12    6.38    5.23
   4  -7  13   40.33   22.70
   4  -7  13   22.32   10.05
   4  -7  14   11.40   15.47
   4  -7  15   87.65   36.46
   4  -7  16   20.69   16.05
   4  -7  17  -11.88   12.36
   4  -7  18   22.50   19.98
   4  -7  19    0.77    5.39
   4  -6 -19   30.03   26.47
   4  -6 -18    2.90    8.97
   4  -6 -17    4.72   10.91
   4  -6 -16   -7.18   14.76
   4  -6 -15    0.50    9.31
   4  -6 -14   48.56   31.20
   4  -6 -13   14.78   13.56
   4  -6 -12   -0.34   10.89
   4  -6 -11    4.81    8.12
   4  -6 -10  115.75   36.27
   4  -6  -9   55.93   25.20
  -4   6   8   -7.31   26.52
   4  -6  -8  -10.02   14.18
  -4   6   7   -9.90   20.27
   4  -6  -7   17.98    9.36
   4  -6  -6    4.63   15.29
  -4   6   6    5.97   14.75
  -4   6   5   27.17   19.57
   4  -6  -5   -0.74    3.39
   4  -6  -5  -12.93   19.15
   4  -6  -4   11.42    8.09
  -4   6   4   25.90   17.70
   4  -6  -3   88.82   26.89
  -4   6   3   98.53   32.00
   4  -6  -2   14.07   13.40
   4  -6  -2    0.54    7.46
  -4   6   2   -8.17   12.26
   4  -6  -1  125.04   28.35
  -4   6   1  165.59   39.82
   4  -6  -1  148.96   42.29
  -4   6   0   89.04   29.51
  -4   6   0   71.68   30.33
   4  -6   0   70.40   26.54
   4  -6   0   80.27   23.69
   4  -6   1   39.77   17.79
  -4   6  -1   39.51   17.77
  -4   6  -1   35.56   14.45
   4  -6   1   56.75   19.55
  -4   6  -2  373.20   56.80
   4  -6   2  332.32   48.66
   4  -6   2  368.49   61.78
  -4   6  -2  308.17   48.90
  -4   6  -3   -8.66    9.12
   4  -6   3   -0.67    5.62
  -4   6  -3   -7.61   13.24
  -4   6  -4   24.57   12.19
   4  -6   4   25.57   13.25
  -4   6  -4   31.51   14.85
  -4   6  -5   -7.66    8.59
   4  -6   5   13.49   13.01
  -4   6  -5    3.81   10.42
   4  -6   6    9.83    9.34
  -4   6  -6   -3.21    8.30
  -4   6  -6  -11.78   10.51
  -4   6  -7   -3.79    7.34
  -4   6  -7   22.88   15.41
   4  -6   7   12.42    8.16
  -4   6  -8   26.57   14.24
  -4   6  -8   45.96   23.40
   4  -6   8   24.69   12.70
  -4   6  -9   -4.55    5.40
   4  -6   9   12.54   10.94
   4  -6   9  -11.24    8.45
  -4   6  -9   -1.30   15.84
   4  -6  10   43.46   20.49
   4  -6  10   24.86   12.26
   4  -6  11    2.45    7.12
   4  -6  11   -0.57    1.48
   4  -6  12   -3.92    9.86
   4  -6  12    3.37    3.23
   4  -6  13   38.23   23.43
   4  -6  14  -22.78   17.20
   4  -6  15   70.92   30.63
   4  -6  16  -16.00   17.26
   4  -6  17   15.49   16.16
   4  -6  18    3.39   11.78
   4  -6  19   17.15   14.94
   4  -5 -20    0.11    5.58
   4  -5 -19    4.08    9.92
   4  -5 -18   -6.29   16.60
   4  -5 -17   10.48    6.85
   4  -5 -16    8.81   12.06
   4  -5 -15   37.09   22.34
   4  -5 -14   16.45   12.36
   4  -5 -13   25.01   23.06
   4  -5 -12   61.50   27.60
   4  -5 -11    1.21    8.83
   4  -5 -10  236.12   52.04
   4  -5  -9   40.92   21.02
  -4   5   9   68.95   38.20
   4  -5  -8   15.76   14.72
  -4   5   8    0.95    6.58
   4  -5  -8   23.16   13.59
   4  -5  -7   35.32   21.03
  -4   5   7   56.35   31.37
   4  -5  -7   57.17   31.91
   4  -5  -6    5.76    2.82
   4  -5  -6  -16.33   17.07
  -4   5   6   -6.34   17.06
  -4   5   5   10.63    9.84
   4  -5  -5    8.37    9.59
  -4   5   5   24.33   16.59
  -4   5   4   35.33   20.42
   4  -5  -4   26.76   13.12
  -4   5   4   34.87   18.11
   4  -5  -3   24.00   13.41
  -4   5   3   29.90   21.28
  -4   5   3   16.25   10.85
   4  -5  -2   -7.01    9.42
  -4   5   2  -17.11   14.94
  -4   5   2   10.93    7.92
   4  -5  -1   91.97   24.51
   4  -5  -1  133.44   36.44
  -4   5   1   89.62   29.36
  -4   5   1  134.71   32.34
  -4   5   0    4.11    3.77
  -4   5   0    5.42    1.94
   4  -5   0    6.75    8.17
   4  -5   1  159.96   30.96
  -4   5  -1  127.23   28.92
  -4   5  -1  190.28   37.31
   4  -5   2  464.12   54.55
  -4   5  -2  460.82   58.50
  -4   5  -2  309.59   46.87
  -4   5  -3   -0.92    6.10
  -4   5  -3   13.98    8.80
   4  -5   3   -6.85    9.57
  -4   5  -4  240.38   41.19
  -4   5  -4  269.22   45.09
   4  -5   4  285.66   43.81
  -4   5  -5    8.47    8.72
  -4   5  -5   17.12   14.30
   4  -5   5   19.20   12.07
  -4   5  -6   25.87   14.65
   4  -5   6   16.53   11.00
  -4   5  -6   32.32   17.26
   4  -5   7   -0.75    2.28
  -4   5  -7   20.38   12.33
   4  -5   7   33.62   17.49
  -4   5  -7   35.06   17.90
   4  -5   8   42.77   16.66
  -4   5  -8   87.52   29.46
  -4   5  -8   37.69   17.96
   4  -5   8   40.94   18.02
  -4   5  -9   -7.99    7.85
   4  -5   9    4.35    2.06
  -4   5  -9    0.71    2.54
   4  -5   9   12.83   10.93
  -4   5 -10   15.27    8.47
  -4   5 -10   25.11   15.60
   4  -5  10    9.58    7.03
   4  -5  10   47.61   22.45
  -4   5 -11    8.91    9.18
   4  -5  11  -13.49    8.56
   4  -5  11   14.22   14.26
  -4   5 -12   -6.03    6.10
   4  -5  12   -1.15    6.10
  -4   5 -13   -4.31    6.19
   4  -5  13   12.26    8.86
   4  -5  14   38.64   20.13
   4  -5  15  149.66   43.63
   4  -5  16   -5.46    8.96
   4  -5  17   88.33   35.39
   4  -5  18  -13.92   11.35
  -4   5 -19   20.45   17.54
   4  -5  19    6.98    6.35
   4  -4 -20   -7.32   12.90
   4  -4 -19   40.64   29.71
   4  -4 -18    1.35   16.00
   4  -4 -17   11.64   14.52
   4  -4 -16    5.23   10.57
   4  -4 -15    6.36   13.21
   4  -4 -14   -7.04   19.77
   4  -4 -13   -7.47   19.17
   4  -4 -12   -8.12   11.20
   4  -4 -11    2.79   11.62
  -4   4  10  288.87   71.07
   4  -4 -10  306.14   57.97
   4  -4 -10  320.48   64.59
   4  -4  -9   57.98   26.72
   4  -4  -9   26.82   18.29
  -4   4   9   49.19   24.06
   4  -4  -8   51.50   22.58
  -4   4   8   22.34   13.24
   4  -4  -8   53.38   24.86
  -4   4   8   25.41   22.70
   4  -4  -7   20.88   14.08
  -4   4   7   27.80   17.12
   4  -4  -7   32.97   21.94
  -4   4   7   35.74   21.68
  -4   4   6   17.51   10.43
   4  -4  -6    4.54    7.66
  -4   4   6   -3.02   13.52
  -4   4   5   12.68    9.64
  -4   4   5    7.79    8.83
   4  -4  -5   17.62   10.15
   4  -4  -4  118.61   25.80
  -4   4   4   95.12   25.86
  -4   4   4   98.91   29.04
  -4   4   3  180.22   39.01
  -4   4   3  230.60   42.48
   4  -4  -3  189.12   31.92
  -4   4   2   34.38   11.04
   4  -4  -2   43.04   14.64
  -4   4   2   55.13   19.33
  -4   4   1   83.03   23.98
   4  -4  -1   99.53   21.88
  -4   4   1  103.95   27.91
   4  -4   0   24.61   10.55
  -4   4   0    8.35    7.89
  -4   4   0   21.87   11.53
   4  -4   1  288.69   38.61
  -4   4  -1  269.99   44.16
  -4   4  -1  287.26   41.70
   4  -4   2  469.02   51.44
  -4   4  -2  480.30   60.67
  -4   4  -2  451.49   52.40
  -4   4  -3  215.31   38.85
   4  -4   3  223.70   35.63
  -4   4  -3  225.78   39.42
   4  -4   4  250.50   38.61
  -4   4  -4  242.24   40.11
  -4   4  -4  210.62   37.85
   4  -4   5   -1.43    3.22
  -4   4  -5   14.95   10.78
   4  -4   5   30.19   14.01
  -4   4  -5   26.90   11.47
   4  -4   6    8.96   12.27
  -4   4  -6    8.64    4.39
   4  -4   6   36.44   15.70
  -4   4  -6   50.87   20.05
   4  -4   7    2.30    4.44
  -4   4  -7  -10.94   12.69
  -4   4  -7    6.16   10.66
   4  -4   7   -1.77    5.25
   4  -4   8    9.80    2.68
  -4   4  -8   31.20   13.84
   4  -4   8   19.99   11.05
   4  -4   9   29.34   15.63
  -4   4  -9   10.26    7.58
  -4   4  -9   33.41   18.12
   4  -4   9   16.61    8.73
  -4   4 -10   53.49   21.82
   4  -4  10   89.51   28.25
  -4   4 -10   76.92   23.35
   4  -4  11   -1.32   13.34
  -4   4 -11   -7.77    5.74
   4  -4  12   17.35   14.18
  -4   4 -12   11.06    8.81
   4  -4  13   -4.07   10.59
  -4   4 -13    1.51    2.04
   4  -4  14  107.34   35.43
  -4   4 -14   88.92   21.61
   4  -4  15  153.85   43.26
   4  -4  16  -10.68    9.31
  -4   4 -17  -10.21    6.36
   4  -4  17   95.82   37.15
  -4   4 -18  -20.57   23.19
   4  -4  18    1.92    9.97
  -4   4 -19  -30.33   28.83
   4  -4  19   16.60   17.16
   4  -3 -21   17.59   23.60
   4  -3 -20   15.30    6.19
   4  -3 -19   26.92   25.45
   4  -3 -18   -7.48   23.59
   4  -3 -17   26.62   20.10
   4  -3 -16  -14.19   23.53
   4  -3 -15   20.46   15.81
   4  -3 -14   13.18   14.28
   4  -3 -13   11.92   16.50
   4  -3 -12  -17.24   16.10
   4  -3 -12  -51.94   25.32
   4  -3 -11    1.68    8.32
   4  -3 -11   -7.08   16.72
  -4   3  11    3.13   10.31
   4  -3 -11   -2.08    3.81
   4  -3 -10  187.70   46.07
   4  -3 -10  210.34   46.85
  -4   3  10  159.56   53.86
  -4   3  10  160.40   39.10
   4  -3  -9  -13.10    8.20
  -4   3   9    1.04    4.11
   4  -3  -8  159.87   42.50
   4  -3  -8  159.85   37.07
  -4   3   8  154.75   45.71
  -4   3   8  121.79   33.29
   4  -3  -7  169.32   42.45
   4  -3  -7  168.62   35.47
  -4   3   7  159.91   36.05
  -4   3   7  200.16   48.39
   4  -3  -6   14.34    9.21
  -4   3   6   17.40   14.92
  -4   3   6  -12.56   16.12
  -4   3   5  732.74   76.77
  -4   3   5  867.10   87.38
   4  -3  -5  819.69   69.60
  -4   3   4  610.26   68.92
  -4   3   4  688.56   73.36
   4  -3  -4  672.48   57.45
   4  -3  -3    9.52    8.25
  -4   3   3    5.46   12.04
  -4   3   3    8.91    9.28
   4  -3  -2   -3.78    5.42
  -4   3   2   -0.08    4.81
  -4   3   2   -3.53    8.21
   4  -3  -1    1.93    4.07
  -4   3   1   -8.85    8.77
  -4   3   1   -4.35   11.19
  -4   3   0   12.92   10.39
   4  -3   0   25.72    9.51
  -4   3   0   46.31   14.47
  -4   3  -1  107.05   28.66
  -4   3  -1  136.47   24.98
   4  -3   1  142.94   25.75
  -4   3  -2   58.40   17.56
  -4   3  -2   92.56   32.20
   4  -3   2   56.80   18.03
  -4   3  -3  578.56   66.45
  -4   3  -3  535.68   53.81
   4  -3   3  618.32   55.61
  -4   3  -4   -0.41   10.52
   4  -3   4    0.46    4.92
  -4   3  -4   -3.53    7.20
   4  -3   5   -7.47    7.14
  -4   3  -5   62.42   20.00
  -4   3  -5   56.42   20.02
   4  -3   5   41.73   15.43
  -4   3  -6  126.13   30.10
   4  -3   6   99.63   25.19
  -4   3  -6   80.30   23.45
   4  -3   6   35.33   15.78
   4  -3   7   15.43   10.58
   4  -3   7   31.65   15.69
  -4   3  -7   18.58   13.44
  -4   3  -7   22.88   13.18
   4  -3   8   34.65   15.22
  -4   3  -8   57.99   21.15
   4  -3   8   39.04   14.99
  -4   3  -8   37.38   15.86
   4  -3   9   62.84   19.82
  -4   3  -9   57.38   24.38
  -4   3  -9   42.64   16.29
   4  -3  10  116.78   31.89
  -4   3 -10   77.29   27.66
  -4   3 -10   93.66   25.19
   4  -3  11   -2.66    2.97
  -4   3 -11  -17.41   11.63
   4  -3  12   69.26   27.22
  -4   3 -12   49.03   18.70
   4  -3  13    4.35    5.73
  -4   3 -13    3.63    1.61
   4  -3  14   20.48   15.41
  -4   3 -14    2.81    4.24
   4  -3  15   62.50   27.98
  -4   3 -15   66.98   30.49
   4  -3  16   -9.86   14.24
  -4   3 -16    2.76   18.54
   4  -3  17   99.48   39.65
  -4   3 -17   87.13   47.89
  -4   3 -18   28.62   38.04
  -4   3 -19   60.65   47.50
   4  -2 -21  -15.71   24.67
   4  -2 -20   41.40   35.23
   4  -2 -19  -30.56   34.46
   4  -2 -18   56.13   37.89
   4  -2 -17    1.05   14.02
   4  -2 -16   32.43   27.22
   4  -2 -15    8.97   10.27
   4  -2 -14   41.52   22.47
   4  -2 -14   78.26   32.60
   4  -2 -13    1.31    6.61
   4  -2 -13   -5.58    9.35
   4  -2 -12   13.02   13.80
   4  -2 -12    5.00    5.86
  -4   2  12    9.73   14.02
   4  -2 -12    8.57    5.45
   4  -2 -11    6.50    7.95
   4  -2 -11   -3.52    7.10
  -4   2  11    4.43    4.75
   4  -2 -11    2.95    6.66
   4  -2 -10   96.59   30.80
  -4   2  10   91.18   30.00
   4  -2 -10  129.18   35.82
   4  -2 -10  128.95   35.26
   4  -2  -9   -2.10    8.26
   4  -2  -9    2.80    3.44
  -4   2   9    8.24   12.57
  -4   2   9   -5.72   11.24
   4  -2  -8  222.64   47.00
  -4   2   8  283.80   47.50
   4  -2  -8  272.44   44.95
  -4   2   8  237.46   53.87
   4  -2  -7   26.56   17.38
  -4   2   7   18.62   15.88
   4  -2  -7   14.39   10.01
  -4   2   7   27.12   17.50
   4  -2  -6  677.51   63.13
  -4   2   6  658.06   75.87
  -4   2   6  550.67   65.55
  -4   2   5  139.46   35.15
   4  -2  -5  143.68   27.31
  -4   2   5  131.67   33.62
  -4   2   4  143.14   31.11
  -4   2   4  213.00   42.06
   4  -2  -4  219.83   31.43
  -4   2   3   37.82   14.25
  -4   2   3   48.89   15.05
   4  -2  -3   48.11   12.65
  -4   2   2    6.82    4.24
  -4   2   2    5.37    1.37
   4  -2  -2    9.77    4.75
  -4   2   1   37.20   12.00
  -4   2   1   38.07   17.99
   4  -2  -1   29.39    9.18
   4  -2   0    2.86    0.90
  -4   2   0    0.21    4.05
  -4   2   0   -0.73    1.48
  -4   2  -1   23.88   16.61
   4  -2   1   27.16   10.49
  -4   2  -1    9.90    5.21
  -4   2  -2   49.01   17.14
  -4   2  -2   81.66   18.06
   4  -2   2   59.06   14.45
  -4   2  -3    4.31    4.81
  -4   2  -3    6.10    5.13
   4  -2   3    9.78    7.15
  -4   2  -4  122.05   28.28
  -4   2  -4  151.72   27.90
   4  -2   4  153.95   26.05
  -4   2  -5  262.18   39.52
   4  -2   5  256.60   35.92
  -4   2  -5  242.32   41.32
   4  -2   6   50.48   17.38
  -4   2  -6   55.67   19.81
  -4   2  -6   37.33   17.17
   4  -2   6   -5.40    5.97
   4  -2   7   41.44   16.61
  -4   2  -7   24.98   12.94
  -4   2  -7   35.17   14.76
   4  -2   7   -3.97    5.13
  -4   2  -8   27.45   14.99
   4  -2   8   30.08   14.09
  -4   2  -8   13.75   10.94
  -4   2  -9    8.39    6.92
  -4   2  -9    2.35    2.62
   4  -2   9   -1.15    9.90
   4  -2  10  231.67   43.64
  -4   2 -10  229.12   46.47
  -4   2 -10  200.78   37.54
  -4   2 -11   -8.05   17.26
   4  -2  11   -2.83    4.61
  -4   2 -11   -6.68    9.17
   4  -2  12   35.35   17.66
  -4   2 -12   29.18   11.22
  -4   2 -12   21.02   12.44
   4  -2  13    4.01    9.43
  -4   2 -13    5.73    7.30
  -4   2 -13   -5.60    9.48
   4  -2  14   -5.46    8.52
  -4   2 -14   -7.15   26.55
  -4   2 -14    4.99    7.53
  -4   2 -15   24.10   19.92
   4  -2  15   17.63   16.57
  -4   2 -16    6.77   16.71
  -4   2 -17   71.21   37.76
  -4   2 -18  -45.76   34.05
  -4   2 -19  -30.97   28.80
   4  -1 -22    2.20   13.05
   4  -1 -21    7.48   15.67
   4  -1 -20   11.46   19.33
   4  -1 -19    4.03   14.33
   4  -1 -18   38.15   27.62
   4  -1 -17   31.57   20.25
   4  -1 -16   -0.41    5.70
   4  -1 -16   29.39   16.60
   4  -1 -15  106.50   38.08
   4  -1 -15  121.68   35.52
   4  -1 -14   34.17   21.79
   4  -1 -14   68.22   27.29
  -4   1  14   32.26   15.63
   4  -1 -13   27.21   20.25
   4  -1 -13   18.19   17.24
  -4   1  13    7.50    4.14
   4  -1 -12    8.56    9.59
   4  -1 -12    0.86    3.17
  -4   1  12   -9.46    8.20
   4  -1 -12  -11.31   10.91
   4  -1 -11   16.95   13.52
   4  -1 -11   -4.18   11.23
   4  -1 -11   31.90   18.82
  -4   1  11   14.63   14.34
   4  -1 -10  136.36   38.24
  -4   1  10  149.40   35.08
   4  -1 -10  139.74   36.79
   4  -1  -9   18.92   13.63
  -4   1   9   52.08   19.50
   4  -1  -9   31.85   14.20
   4  -1  -8   95.36   28.06
  -4   1   8   79.32   26.20
   4  -1  -8  128.32   35.91
   4  -1  -8   72.72   22.70
  -4   1   7  227.54   41.80
   4  -1  -7  193.19   41.30
   4  -1  -7  174.50   32.15
   4  -1  -7  183.98   34.34
  -4   1   6    1.12    4.63
   4  -1  -6   22.95   14.69
  -4   1   5   19.04   13.15
   4  -1  -5    7.78    5.56
  -4   1   4   47.67   21.77
  -4   1   4   57.30   16.35
   4  -1  -4   63.27   14.23
   4  -1  -3  361.31   29.37
  -4   1   3  336.67   38.13
  -4   1   3  351.10   50.91
  -4   1   2   12.39    6.08
  -4   1   2   23.14   13.70
  -4   1   1   37.13    9.27
  -4   1   1   47.79   19.59
   4  -1   0    3.57    4.26
  -4   1   0   11.74    6.85
  -4   1   0    0.31    7.63
   4  -1   1   52.05   11.40
  -4   1  -1   29.17   16.17
  -4   1  -1   52.40   10.85
  -4   1  -2   -1.24    7.36
   4  -1   2   -0.97    4.20
  -4   1  -3  380.60   38.22
   4  -1   3  388.95   36.28
  -4   1  -3  401.55   54.99
   4  -1   4   48.37   14.43
  -4   1  -4   33.61   12.46
  -4   1  -4   51.95   18.36
  -4   1  -5  326.43   41.26
   4  -1   5  362.51   41.05
  -4   1  -5  365.16   54.58
   4  -1   6    0.66    3.94
  -4   1  -6    1.71    3.52
  -4   1  -6   -2.74    8.30
   4  -1   7   69.47   19.78
  -4   1  -7   75.14   26.16
  -4   1  -7   77.59   23.97
  -4   1  -8    7.98    8.30
   4  -1   8   25.11   13.46
  -4   1  -8   16.12   10.86
  -4   1  -8   14.15   10.88
  -4   1  -9   69.19   23.66
   4  -1   9   72.76   23.21
  -4   1  -9   30.28   17.88
  -4   1  -9   76.54   26.18
  -4   1 -10  434.01   59.73
  -4   1 -10  360.10   58.78
   4  -1  10  413.79   57.68
  -4   1 -10  371.13   72.79
  -4   1 -11   -6.28   12.00
  -4   1 -11   14.33    9.91
   4  -1  11   10.86   12.24
  -4   1 -11   -6.46   14.91
  -4   1 -12   32.40   28.68
  -4   1 -12   75.67   26.52
  -4   1 -13   46.19   31.19
  -4   1 -13    4.34    3.72
  -4   1 -14  -17.29   18.49
  -4   1 -14    8.43    7.08
  -4   1 -15   38.02   32.87
  -4   1 -16   13.20   15.30
  -4   1 -17   85.75   47.29
  -4   1 -18    3.24   13.50
   4   0 -22  -34.57   29.44
   4   0 -21    3.75   13.08
   4   0 -20   -6.54   12.40
   4   0 -19  -18.90   19.77
   4   0 -18   -5.55    5.56
   4   0 -17   34.63   27.43
   4   0 -17   13.03   15.36
   4   0 -16   12.24    5.63
   4   0 -16   62.48   26.17
   4   0 -15  143.48   48.74
   4   0 -15  108.34   36.05
  -4   0  15  116.93   32.90
   4   0 -14    3.22    8.73
   4   0 -14   15.83   10.16
  -4   0  14   16.34   11.56
   4   0 -13   12.01   11.94
   4   0 -13   20.69   18.92
   4   0 -13    6.92    7.14
  -4   0  13   21.04   12.05
   4   0 -12   -2.09   12.18
   4   0 -12   22.66   15.96
   4   0 -12   30.65   16.75
  -4   0  12    9.87    6.45
   4   0 -11   14.82    8.39
   4   0 -11    0.86    3.33
  -4   0  11    2.85    6.73
   4   0 -10   36.65   18.74
   4   0 -10   80.10   27.55
  -4   0  10   65.34   23.61
   4   0  -9    2.93    9.58
  -4   0   9   16.56    5.95
   4   0  -9    2.10    5.10
   4   0  -8  129.82   35.50
  -4   0   8   97.35   28.51
   4   0  -8   96.16   23.06
   4   0  -8  136.68   32.17
   4   0  -7    1.33    5.88
   4   0  -7    6.90    5.15
   4   0  -7   -0.65    7.52
  -4   0   7   -3.87    2.50
   4   0  -6    6.79    6.57
   4   0  -6    3.72    5.63
  -4   0   6    3.96    6.28
   4   0  -5   22.64    8.61
  -4   0   5   -1.45    5.52
   4   0  -5   27.74    9.34
   4   0  -4  227.73   24.25
  -4   0   4  240.83   40.69
   4   0  -4  237.36   24.35
  -4   0   3   57.53   26.54
   4   0  -3   40.25    9.28
   4   0  -3   37.67    8.08
   4   0  -2  252.04   18.34
  -4   0   2  296.10   47.54
  -4   0   1  251.42   46.18
  -4   0   0  129.16   33.07
   4   0   1  107.74   12.06
  -4   0  -1  121.35   31.85
   4   0   2   68.55   11.70
  -4   0  -2   54.75   10.63
  -4   0  -2   75.93   27.10
  -4   0  -2   51.85   10.99
  -4   0  -3  152.19   36.54
  -4   0  -3  108.61   21.24
  -4   0  -3  135.77   21.13
   4   0   3  137.74   20.03
  -4   0  -4   24.64    8.08
   4   0   4   28.77    9.66
  -4   0  -4   48.58   20.46
  -4   0  -4   37.72   15.48
  -4   0  -5  240.11   41.67
  -4   0  -5  265.85   47.31
   4   0   5  254.65   32.92
  -4   0  -5  220.57   32.41
  -4   0  -6    3.02    1.75
   4   0   6   -4.59    5.33
  -4   0  -7  151.39   38.95
  -4   0  -7  163.45   32.82
  -4   0  -7  202.81   42.26
  -4   0  -8    6.56    7.38
  -4   0  -8    1.19    2.83
  -4   0  -8    1.18   10.90
  -4   0  -9   47.40   21.27
  -4   0  -9   31.04   16.80
  -4   0  -9   58.77   21.76
  -4   0 -10  368.95   58.75
  -4   0 -10  296.41   62.55
  -4   0 -10  326.01   55.13
  -4   0 -11    8.08   11.99
  -4   0 -11   26.78   16.80
  -4   0 -11    0.74   12.18
  -4   0 -12   17.74   14.13
  -4   0 -12  100.17   29.77
  -4   0 -13   -3.94    3.68
  -4   0 -13    6.21    9.11
  -4   0 -14   -3.69    8.26
  -4   0 -14   10.67   13.70
  -4   0 -15  -20.55   20.62
  -4   0 -16   -2.06   14.71
  -4   0 -17    5.76   11.74
  -4   0 -18  -98.61   48.70
   4   1 -22   -8.96   19.54
   4   1 -21  -18.44   24.68
   4   1 -20   -7.36    3.87
   4   1 -19    7.40   13.82
   4   1 -18    1.68    4.95
   4   1 -17  -15.82   22.99
  -4  -1  17   -1.82    2.95
   4   1 -16    8.95   16.96
   4   1 -16   -5.96   10.98
  -4  -1  16   20.92   15.72
   4   1 -15   67.02   32.60
   4   1 -15   54.66   22.59
  -4  -1  15   60.20   21.50
   4   1 -14  -10.43   18.53
  -4  -1  14   25.60   16.19
   4   1 -14    2.72    5.61
   4   1 -13  164.04   47.10
   4   1 -13  116.82   34.59
  -4  -1  13   79.76   27.46
   4   1 -13  105.22   33.23
   4   1 -12   -9.17   15.48
   4   1 -12   -9.21   11.76
  -4  -1  12   -0.89    7.51
   4   1 -12    5.69    8.15
   4   1 -11  -11.79   10.59
   4   1 -11    6.71    9.08
  -4  -1  11   18.07   12.68
   4   1 -10  105.87   31.83
   4   1 -10  127.75   36.05
  -4  -1  10   95.59   26.83
   4   1  -9    1.81    7.01
   4   1  -9   10.92    6.06
  -4  -1   9    3.65    3.50
   4   1  -8  280.34   39.51
   4   1  -8  253.31   43.48
   4   1  -8  295.00   50.81
  -4  -1   8  247.80   44.41
   4   1  -7   -1.94    5.94
   4   1  -7   -3.06    4.57
  -4  -1   7   -5.42   10.77
   4   1  -6    2.45    2.29
  -4  -1   6    1.08    3.70
   4   1  -6    0.66    3.39
   4   1  -6   -2.83    2.41
  -4  -1   5   -5.07   11.47
   4   1  -5    1.41    2.06
   4   1  -5    3.30    1.55
  -4  -1   4   68.51   24.72
   4   1  -4   87.21   12.51
   4   1  -4   88.09   13.21
  -4  -1   3   -7.11    6.97
  -4  -1   2  150.56   36.95
  -4  -1   1   86.27   38.77
  -4  -1   0  362.79   57.62
  -4  -1  -1  235.73   44.87
  -4  -1  -2    6.01    6.23
  -4  -1  -2    4.58    2.63
  -4  -1  -2    4.60    2.91
  -4  -1  -3   93.93   17.90
  -4  -1  -3  128.07   33.45
  -4  -1  -3  110.62   17.46
  -4  -1  -4   67.98   15.47
  -4  -1  -4   68.67   18.77
  -4  -1  -4   83.13   26.14
  -4  -1  -5  255.80   39.77
  -4  -1  -5  251.39   47.81
  -4  -1  -5  273.96   35.67
  -4  -1  -6    8.52    6.52
  -4  -1  -6   18.94   10.69
  -4  -1  -6   -1.88    5.64
  -4  -1  -7  285.56   49.54
  -4  -1  -7  223.01   45.39
  -4  -1  -7  222.62   37.59
  -4  -1  -8   16.66   13.70
  -4  -1  -8    1.77    7.52
  -4  -1  -8   -1.72    8.60
  -4  -1  -9   80.31   26.56
  -4  -1  -9  116.72   36.94
  -4  -1  -9   71.83   23.65
  -4  -1 -10    6.07    7.19
  -4  -1 -10   17.94   12.09
  -4  -1 -10  -13.97   11.46
  -4  -1 -11   -1.02    3.83
  -4  -1 -11   -2.75   16.98
  -4  -1 -11   17.09   10.33
  -4  -1 -12   57.53   24.25
  -4  -1 -12   78.41   34.88
  -4  -1 -13   -8.05   10.63
  -4  -1 -13  -40.42   26.04
  -4  -1 -14   46.20   20.79
  -4  -1 -14    6.20    7.63
  -4  -1 -15    4.18    6.77
  -4  -1 -15    6.73   15.58
  -4  -1 -16    9.84    9.71
  -4  -1 -17  -64.15   37.39
   4   2 -22   35.23   32.19
   4   2 -21  -43.29   33.02
   4   2 -20   30.92   30.42
   4   2 -19   -2.39   18.28
  -4  -2  18    0.53    7.87
   4   2 -18   -3.73    9.67
   4   2 -17    8.58   20.41
  -4  -2  17    2.32    4.39
   4   2 -16    7.90    3.60
   4   2 -16   24.00   17.60
  -4  -2  16    8.83    9.47
   4   2 -15   30.61   21.91
   4   2 -15   24.86   13.60
  -4  -2  15   22.72   12.73
   4   2 -14    1.70    3.11
  -4  -2  14   -0.53    7.20
   4   2 -14    3.03    8.45
   4   2 -14    2.74    1.50
  -4  -2  13   53.83   18.05
   4   2 -13   68.94   26.13
   4   2 -13   60.90   29.84
   4   2 -13   40.87   20.68
  -4  -2  12   41.52   17.32
   4   2 -12   44.45   20.07
   4   2 -12   27.09   13.68
   4   2 -12   44.64   23.14
  -4  -2  11   31.18   16.80
   4   2 -11   13.69    9.79
   4   2 -11   25.27   12.99
  -4  -2  10  113.88   30.01
   4   2 -10  108.54   32.69
   4   2 -10  117.89   32.94
  -4  -2   9   94.54   26.98
   4   2  -9   91.80   28.85
   4   2  -9  103.06   23.47
   4   2  -9  118.18   32.21
   4   2  -8  247.64   46.25
  -4  -2   8  207.72   41.29
   4   2  -8  277.18   45.97
   4   2  -8  216.28   32.94
   4   2  -7   -7.43   13.62
  -4  -2   7   -1.34   12.00
   4   2  -7    1.93    3.24
   4   2  -7    9.39    7.79
   4   2  -6  -12.93   10.49
  -4  -2   6    9.98    8.05
   4   2  -6   -3.18    6.05
   4   2  -6   13.30    7.90
   4   2  -5    6.17    2.82
  -4  -2   5   -3.25    8.89
   4   2  -5    5.85    5.48
  -4  -2   4   18.01   19.67
   4   2  -4    5.89    2.84
   4   2  -4   10.77    5.01
  -4  -2   3  309.82   56.66
  -4  -2   2  295.20   51.62
  -4  -2   1  481.54   67.55
  -4  -2   0 1009.30   94.12
  -4  -2  -1   42.08   17.87
  -4  -2  -2   27.20    6.71
  -4  -2  -2   41.40    9.79
  -4  -2  -3  119.23   18.23
  -4  -2  -3  130.70   34.27
  -4  -2  -3  120.74   19.79
  -4  -2  -4    1.07    1.60
  -4  -2  -4    4.24    6.09
  -4  -2  -4   -1.47    8.23
  -4  -2  -5  425.18   45.02
  -4  -2  -5  487.93   52.21
  -4  -2  -5  474.05   68.44
  -4  -2  -6   41.86   16.16
  -4  -2  -6   38.53   16.70
  -4  -2  -6   39.27   19.41
  -4  -2  -7  283.53   54.59
  -4  -2  -7  223.12   39.04
  -4  -2  -7  228.69   42.48
  -4  -2  -8  268.19   45.21
  -4  -2  -8  256.92   52.17
  -4  -2  -8  245.48   48.03
  -4  -2  -9   64.92   25.48
  -4  -2  -9   37.16   16.49
  -4  -2  -9   42.13   16.78
  -4  -2 -10   -0.06    6.35
  -4  -2 -10   -6.37   13.10
  -4  -2 -10   -0.10    3.17
  -4  -2 -11   14.98    9.96
  -4  -2 -11   23.24   15.67
  -4  -2 -11  -14.21   12.32
  -4  -2 -12   39.22   22.69
  -4  -2 -12   38.73   20.09
  -4  -2 -13   10.79   11.74
  -4  -2 -13  -21.01   21.78
  -4  -2 -14    4.45   11.95
  -4  -2 -14   66.03   26.13
  -4  -2 -15   -0.74   24.39
  -4  -2 -15  -33.02   19.60
  -4  -2 -16   -2.08    4.37
  -4  -2 -17   10.02   14.63
   4   3 -22    4.98    9.35
   4   3 -21   14.46    7.98
   4   3 -20   21.70   34.12
   4   3 -19  -55.83   35.37
  -4  -3  19   -8.93    7.19
   4   3 -18   -3.33   11.20
  -4  -3  18    2.52    2.62
   4   3 -17    3.08   11.87
  -4  -3  17    0.04    3.42
   4   3 -16   13.97    8.08
  -4  -3  16   16.61   13.32
   4   3 -15   10.69   12.87
   4   3 -15    2.85    5.50
  -4  -3  15    9.70    9.02
  -4  -3  14   13.93    8.76
   4   3 -14   52.11   21.95
   4   3 -14   38.43   20.09
   4   3 -14    9.38   10.49
  -4  -3  13  143.96   35.11
   4   3 -13  120.77   35.44
   4   3 -13  158.24   38.70
   4   3 -13  135.47   42.29
  -4  -3  12   24.52   14.65
   4   3 -12   -0.38    8.48
   4   3 -12   14.32   10.09
   4   3 -12   30.32   19.79
  -4  -3  11    8.63    5.75
   4   3 -11    4.40    2.35
  -4  -3  10   11.75    9.46
   4   3 -10    4.74   11.11
   4   3 -10   -6.33    6.42
   4   3 -10    0.68    7.87
  -4  -3   9   96.53   28.22
   4   3  -9  100.67   23.77
   4   3  -9   74.98   27.68
   4   3  -9   54.55   22.89
   4   3  -8  204.70   32.18
   4   3  -8  230.27   48.09
  -4  -3   8  278.86   49.39
   4   3  -7   21.22    9.46
   4   3  -7    7.26    9.23
  -4  -3   7   35.11   17.00
   4   3  -6   38.21   10.64
   4   3  -6   35.68   16.29
  -4  -3   6   42.11   19.64
   4   3  -5   -4.18    3.32
   4   3  -5   10.61   10.18
  -4  -3   5   -5.13   11.12
  -4  -3   4   11.44   11.74
   4   3  -4    4.81    3.23
  -4  -3   3   84.33   41.32
  -4  -3   2  435.08   63.96
  -4  -3   1  237.15   60.40
  -4  -3   0  517.34   71.42
  -4  -3  -1   -0.30    1.97
  -4  -3  -1   -2.22    2.82
  -4  -3  -1   -6.99   10.65
  -4  -3  -2  128.54   19.38
  -4  -3  -2  132.45   17.52
  -4  -3  -2  123.26   34.47
  -4  -3  -3   60.25   14.68
  -4  -3  -3   63.50   14.48
  -4  -3  -3   47.83   21.92
  -4  -3  -4   20.09    9.28
  -4  -3  -4   29.52   15.56
  -4  -3  -4   15.83    6.64
  -4  -3  -5  408.06   48.44
  -4  -3  -5  367.06   43.69
  -4  -3  -5  410.12   67.41
  -4  -3  -6   -8.31   11.26
  -4  -3  -6    2.66    5.33
  -4  -3  -6   -1.07    8.48
  -4  -3  -7    6.99    8.42
  -4  -3  -7   16.76   13.69
  -4  -3  -7    6.00    3.97
  -4  -3  -8   65.15   23.32
  -4  -3  -8   65.14   25.35
  -4  -3  -8   78.90   27.98
  -4  -3  -9   -5.99    5.70
  -4  -3  -9   -5.54    3.44
  -4  -3 -10   -5.97    7.83
  -4  -3 -10   -1.49    8.90
  -4  -3 -10   -0.89    9.26
  -4  -3 -11   -3.43   12.80
  -4  -3 -11   22.03   11.80
  -4  -3 -12   -0.91    7.33
  -4  -3 -12   13.06   11.64
  -4  -3 -13   72.86   35.25
  -4  -3 -13   61.97   26.55
  -4  -3 -14    8.65    6.72
  -4  -3 -14    4.63   12.74
  -4  -3 -15  -23.28   20.54
  -4  -3 -15   19.93   15.95
  -4  -3 -16    9.44    6.08
   4   4 -22   35.19   35.47
   4   4 -21   -9.32   35.78
  -4  -4  20   19.90   14.31
   4   4 -20   60.72   43.91
  -4  -4  19    3.14    6.71
   4   4 -19   87.87   45.39
  -4  -4  18   40.67   17.67
   4   4 -18   15.91   12.82
   4   4 -17   13.65   12.16
   4   4 -17  -19.33   25.32
  -4  -4  17   -8.48    9.02
  -4  -4  16   -0.17    5.21
   4   4 -16    5.34    8.91
  -4  -4  15   22.17   15.50
   4   4 -15   11.59   12.28
   4   4 -15    4.11    3.92
   4   4 -14   12.21   16.37
   4   4 -14   -0.65    3.95
  -4  -4  14   10.31    7.11
  -4  -4  14   17.90   12.48
   4   4 -14   16.03   13.99
   4   4 -13   33.87   21.14
  -4  -4  13   63.24   20.87
  -4  -4  13   51.58   20.79
   4   4 -13   62.31   24.01
   4   4 -12    3.78    4.36
  -4  -4  12   10.43    9.38
  -4  -4  12    6.87    9.81
   4   4 -12   16.72   11.67
  -4  -4  11    5.97    4.38
  -4  -4  11    5.27    3.27
   4   4 -11    8.15   12.37
  -4  -4  10    5.60    4.64
   4   4 -10    1.54    8.24
   4   4 -10    4.03    4.94
  -4  -4  10   19.10   14.76
   4   4  -9   18.80   12.11
  -4  -4   9   16.93   16.26
  -4  -4   9   15.03    7.51
  -4  -4   8  195.14   43.11
  -4  -4   8  128.52   25.20
   4   4  -8  173.87   29.47
   4   4  -7  139.59   24.55
  -4  -4   7  104.62   30.20
  -4  -4   7  102.61   20.13
  -4  -4   6   35.87   10.10
   4   4  -6   66.62   15.23
  -4  -4   6   66.23   24.97
   4   4  -5  158.68   23.52
  -4  -4   5  173.46   21.35
  -4  -4   5  189.97   45.49
  -4  -4   4   59.17   10.42
   4   4  -4   60.43   12.68
  -4  -4   4   86.35   33.54
   4   4  -3   23.58    7.19
  -4  -4   3   26.40    5.63
  -4  -4   3   27.22   16.97
  -4  -4   2   34.44   23.03
   4   4  -2   14.38    6.22
  -4  -4   1   84.25   33.15
   4   4  -1   16.40    6.78
   4   4   0  106.51   19.69
  -4  -4   0   98.60   11.74
  -4  -4   0  120.45   35.17
  -4  -4   0  112.08   13.70
  -4  -4  -1    3.12    1.40
  -4  -4  -1    3.57    3.16
   4   4   1    1.75    4.71
  -4  -4  -1    0.10    9.93
  -4  -4  -2  141.32   20.68
  -4  -4  -2  185.31   44.20
  -4  -4  -2  152.25   24.24
  -4  -4  -3   76.23   28.75
  -4  -4  -3   42.73   12.50
  -4  -4  -3   34.07   12.50
  -4  -4  -4   -5.85   17.26
  -4  -4  -4   -2.99    5.12
  -4  -4  -4   -4.09    6.60
  -4  -4  -5   28.30   18.46
  -4  -4  -5   53.62   17.37
  -4  -4  -5   16.07   10.08
  -4  -4  -6   45.49   22.44
  -4  -4  -6   33.49   16.32
  -4  -4  -6   43.86   19.30
  -4  -4  -7  185.91   48.20
  -4  -4  -7  196.62   37.95
  -4  -4  -7  188.00   38.50
  -4  -4  -8   14.73   13.84
  -4  -4  -8   -0.72   10.69
  -4  -4  -8    0.81    9.88
  -4  -4  -9   30.07   18.98
  -4  -4  -9   39.98   20.12
  -4  -4  -9   24.87   13.67
  -4  -4 -10   -0.51   13.31
  -4  -4 -10  -14.32   12.12
  -4  -4 -10    2.20    9.06
  -4  -4 -11    7.12   11.19
  -4  -4 -11   23.81   18.80
  -4  -4 -12    2.20   17.12
  -4  -4 -12   -0.46   14.43
  -4  -4 -13   58.79   30.95
  -4  -4 -13   40.96   23.17
  -4  -4 -14   17.00   24.32
  -4  -4 -14   -2.72   12.39
  -4  -4 -15   11.15   13.93
   4   5 -22  -65.07   44.54
   4   5 -21    1.56   16.30
  -4  -5  20   -4.88    6.06
   4   5 -20    4.00   15.37
  -4  -5  19   14.15   10.95
   4   5 -19   54.45   36.55
  -4  -5  18   19.01   12.66
   4   5 -18   18.89   24.54
   4   5 -17   11.30   22.26
  -4  -5  17   -4.37    6.29
  -4  -5  17   14.67   15.55
  -4  -5  16   58.07   22.34
  -4  -5  16   31.18   18.11
  -4  -5  15   17.20   12.30
  -4  -5  15   -0.05   14.32
   4   5 -14  -13.86   12.08
  -4  -5  14    9.35    9.34
  -4  -5  14    0.56    5.16
   4   5 -13   87.46   28.47
  -4  -5  13   93.49   27.80
  -4  -5  13   72.43   25.51
   4   5 -12  -13.17   10.86
  -4  -5  12    1.37    4.18
  -4  -5  12   -3.96    9.41
  -4  -5  11    4.81    3.80
  -4  -5  11   -9.45    7.81
  -4  -5  10   -2.22    2.33
   4   5 -10   -3.32    4.83
  -4  -5  10    3.96   12.09
  -4  -5   9   14.79   10.11
   4   5  -9    7.59    4.50
  -4  -5   9   27.92   15.85
  -4  -5   8   -7.02    8.90
  -4  -5   8    1.28    4.80
   4   5  -8    1.22    4.46
   4   5  -7  227.54   32.24
  -4  -5   7  244.17   32.26
  -4  -5   7  238.49   48.70
   4   5  -6   31.77   12.91
  -4  -5   6   42.58   23.59
  -4  -5   6   18.06    8.25
   4   5  -5  116.93   21.62
  -4  -5   5  106.32   18.88
  -4  -5   5  155.05   39.24
  -4  -5   4   30.19    7.40
  -4  -5   4   35.06   18.15
   4   5  -4   45.74   13.42
  -4  -5   3    4.30    3.54
  -4  -5   3    3.63    6.27
   4   5  -3    9.16    6.96
   4   5  -2    0.58    6.16
  -4  -5   2   -1.68    6.72
  -4  -5   2    0.13    1.28
   4   5  -1   -0.62    3.36
  -4  -5   1    5.59    7.03
  -4  -5   1    7.54    3.48
  -4  -5   0  153.48   20.05
   4   5   0  196.16   31.81
  -4  -5   0  128.76   39.09
  -4  -5  -1   -1.33    4.47
  -4  -5  -1  -13.25   20.98
   4   5   1   -1.88    3.78
  -4  -5  -2   90.82   20.92
  -4  -5  -2   91.25   18.83
  -4  -5  -2   70.52   28.15
   4   5   2   87.31   25.28
  -4  -5  -3   -0.80    7.00
   4   5   3  -10.02    9.11
  -4  -5  -3    6.80    6.04
  -4  -5  -4   12.23    9.51
  -4  -5  -4    9.35    7.15
  -4  -5  -4   11.27    5.29
  -4  -5  -5   34.90   14.22
  -4  -5  -5  103.78   37.01
  -4  -5  -5   75.31   22.49
  -4  -5  -6   31.61   16.43
  -4  -5  -6   30.15   20.13
  -4  -5  -6   35.94   15.46
  -4  -5  -7  150.18   35.50
  -4  -5  -7  114.32   38.77
  -4  -5  -7  104.57   28.38
  -4  -5  -8   21.82   15.62
  -4  -5  -8   18.70   16.76
  -4  -5  -8   14.53   10.47
  -4  -5  -9   11.68   17.06
  -4  -5  -9    6.09   10.07
  -4  -5  -9  -21.31   14.26
  -4  -5 -10   -3.80   16.03
  -4  -5 -10  -20.30   15.18
  -4  -5 -11  -15.87   21.76
  -4  -5 -11    5.57   10.67
  -4  -5 -12   -3.82   18.15
  -4  -5 -12    1.96    3.04
  -4  -5 -13   56.77   28.13
  -4  -5 -13   46.38   31.29
  -4  -5 -14    1.68    5.70
  -4  -5 -14  -17.90   17.04
   4   6 -22  -31.25   31.88
   4   6 -21    5.29   29.56
   4   6 -20   -7.07   14.40
  -4  -6  19   -1.93    1.58
   4   6 -19   -2.24   30.97
  -4  -6  19    4.17    9.98
  -4  -6  18   14.60   11.31
  -4  -6  18   40.26   18.60
  -4  -6  17   -8.15   10.73
  -4  -6  17  -14.56   11.58
  -4  -6  16   17.49   18.90
  -4  -6  16   13.69   12.30
  -4  -6  15    9.74    4.09
  -4  -6  15   -9.02    9.28
   4   6 -14   10.28    8.20
  -4  -6  14   -4.31    9.42
  -4  -6  14    8.60    7.26
   4   6 -13   74.34   27.28
  -4  -6  13  110.22   30.22
  -4  -6  13  114.33   32.74
   4   6 -12   17.80   13.95
  -4  -6  12   12.67   13.74
  -4  -6  12    5.68    4.08
  -4  -6  11  -11.95   11.33
  -4  -6  11   17.30   14.54
  -4  -6  10    7.63   12.97
  -4  -6  10   -3.31    9.93
  -4  -6   9    0.26    9.50
   4   6  -9   12.95   11.40
  -4  -6   9   -5.42   11.68
  -4  -6   8   -3.91    5.33
  -4  -6   8   -5.34    6.26
   4   6  -8   -3.18    7.55
   4   6  -7  194.12   34.81
  -4  -6   7  159.92   27.83
  -4  -6   7  185.85   46.20
  -4  -6   6    7.03    7.57
  -4  -6   6    4.32   16.33
   4   6  -6    4.92    9.45
   4   6  -5  158.75   27.46
  -4  -6   5  149.28   42.49
  -4  -6   5   92.89   18.86
  -4  -6   4   44.73   24.04
  -4  -6   4   45.38   12.78
   4   6  -4   46.20   14.58
   4   6  -3   48.61   16.11
  -4  -6   3   56.95   30.74
  -4  -6   3   62.48   14.24
   4   6  -2   -1.76    6.62
  -4  -6   2    3.84    1.83
   4   6  -1   13.20    7.24
  -4  -6   1   19.05    9.36
  -4  -6   1   13.79   20.74
  -4  -6   0  222.39   29.24
  -4  -6   0  143.10   48.13
   4   6   0  224.40   38.10
   4   6   1    7.59    6.69
  -4  -6  -1   18.48   16.22
  -4  -6  -1    0.53    5.47
   4   6   2   57.34   22.12
  -4  -6  -2   46.79   22.78
  -4  -6  -2   30.85   14.79
  -4  -6  -3  -12.42   14.73
   4   6   3   -5.35   10.09
  -4  -6  -3   -1.44    8.03
  -4  -6  -3    2.87    7.98
  -4  -6  -4    1.97    8.41
   4   6   4    2.04    4.75
  -4  -6  -4   -1.71    1.84
  -4  -6  -4   -0.82    5.94
  -4  -6  -5   10.55   11.36
  -4  -6  -5   -6.79    7.84
  -4  -6  -6    0.14    7.09
  -4  -6  -6    3.97    7.48
  -4  -6  -6   -2.67   12.62
  -4  -6  -7   73.33   23.84
  -4  -6  -7   48.36   21.14
  -4  -6  -7   52.13   31.03
  -4  -6  -8   23.69   13.56
  -4  -6  -8   47.23   21.15
  -4  -6  -8    4.75   11.67
  -4  -6  -9   30.34   19.23
  -4  -6  -9   32.11   22.67
  -4  -6 -10  -39.19   21.28
  -4  -6 -10  -12.46   13.83
  -4  -6 -11    3.90   12.54
  -4  -6 -11   20.85   16.52
  -4  -6 -12    2.59    3.78
  -4  -6 -12    7.68   15.57
  -4  -6 -13    6.05    5.27
  -4  -6 -13   -1.99   13.40
   4   7 -21  -28.87   25.49
  -4  -7  21    5.67   13.32
  -4  -7  20   16.58   18.28
  -4  -7  19    0.57   11.71
  -4  -7  19  -19.56   18.67
  -4  -7  18   18.68   14.25
  -4  -7  18  -22.40   17.02
  -4  -7  17  -10.90   11.82
  -4  -7  17    3.35    6.70
  -4  -7  16   16.59   13.19
  -4  -7  16   14.52   11.72
  -4  -7  15   11.58    8.05
  -4  -7  15  -10.86   14.74
  -4  -7  14   40.59   22.89
  -4  -7  14    6.14    7.17
  -4  -7  13   97.42   31.44
  -4  -7  13   58.13   24.00
   4   7 -13   81.63   30.04
  -4  -7  12   37.54   19.76
  -4  -7  12   12.57    7.02
   4   7 -12   27.89   14.19
  -4  -7  11   -6.68    7.53
  -4  -7  11    8.12    9.06
   4   7 -11    6.92    8.71
  -4  -7  10   10.50   10.68
  -4  -7  10   16.21   14.67
  -4  -7   9   18.73   10.44
  -4  -7   9   17.15   11.46
  -4  -7   8   -1.06    4.09
  -4  -7   8   -5.29    6.38
   4   7  -7    8.03    7.36
  -4  -7   7   15.57    8.90
  -4  -7   7   19.68   10.87
   4   7  -6   -0.84    6.37
  -4  -7   6    0.15    5.02
   4   7  -5  223.95   37.53
  -4  -7   5  141.90   25.94
  -4  -7   5  231.43   51.23
   4   7  -4    8.95    6.49
  -4  -7   4   16.50   13.30
  -4  -7   4    3.35    3.14
   4   7  -3   27.69   13.05
  -4  -7   3   28.52   17.75
  -4  -7   3   12.55    8.62
   4   7  -2   23.13   12.26
  -4  -7   2    9.47    5.79
  -4  -7   2   -6.81    9.36
  -4  -7   1   16.25   18.08
   4   7  -1  -12.52    9.50
  -4  -7   1    2.74    1.59
  -4  -7   0   -0.48   14.48
  -4  -7   0   14.04   10.37
   4   7   0   16.17   10.97
  -4  -7  -1  -12.08   17.91
   4   7   1   -6.84    9.03
  -4  -7  -1   12.34   11.43
  -4  -7  -2  103.67   36.94
   4   7   2   -2.80    5.39
  -4  -7  -2   71.48   23.51
  -4  -7  -3   -3.28    7.56
  -4  -7  -3    4.10    6.88
  -4  -7  -4   -5.70    1.99
  -4  -7  -4  -14.48   14.69
  -4  -7  -4    8.86    6.83
  -4  -7  -5  -12.45   13.15
  -4  -7  -5   -1.46    7.18
   4   7   5   15.68   12.42
  -4  -7  -5   28.62   15.68
  -4  -7  -6   11.77   14.35
   4   7   6   17.70   21.32
  -4  -7  -6    4.72    6.88
  -4  -7  -6    3.23   12.22
  -4  -7  -7    1.15    4.70
  -4  -7  -7    5.65   12.58
  -4  -7  -7   -5.22    6.50
  -4  -7  -8   24.41   20.02
  -4  -7  -8   11.09   17.09
  -4  -7  -9   -1.51   12.73
  -4  -7  -9   20.75   15.88
  -4  -7 -10   15.47   12.60
  -4  -7 -10  -16.52   14.17
  -4  -7 -11   48.21   26.14
  -4  -7 -11   45.42   26.96
  -4  -7 -12  -40.68   25.53
  -4  -7 -12   19.68   19.25
  -4  -8  21    5.11   10.04
  -4  -8  20   21.66   22.60
  -4  -8  19   25.19   20.13
  -4  -8  19   16.64   12.08
  -4  -8  18  -15.26   14.26
  -4  -8  18   15.20   10.98
  -4  -8  17   12.80    8.05
  -4  -8  17  -11.08   13.61
  -4  -8  16    2.82    6.90
  -4  -8  16   17.89   12.12
  -4  -8  15   12.12   17.06
  -4  -8  15    3.08    6.29
  -4  -8  14  -21.86   16.27
  -4  -8  14   -7.80    7.90
   4   8 -13   -7.07    8.87
  -4  -8  13    0.83    8.99
  -4  -8  13   13.39   11.34
   4   8 -12   75.67   28.19
  -4  -8  12   52.19   21.53
  -4  -8  12   54.36   26.65
  -4  -8  11    0.99    9.47
  -4  -8  11   11.62   15.03
   4   8 -11    5.19    6.42
  -4  -8  10   34.12   17.07
  -4  -8  10   28.99   20.54
   4   8 -10   22.88   13.54
   4   8  -9   13.42   11.87
  -4  -8   9    9.29    9.12
  -4  -8   8   -3.88    8.39
  -4  -8   8    6.87    3.15
  -4  -8   7    1.82   10.46
  -4  -8   7   -0.87    4.52
  -4  -8   6   -6.06   14.43
  -4  -8   6   -6.04    9.24
  -4  -8   5   36.71   23.37
  -4  -8   5   17.30    6.05
   4   8  -4    5.04    5.55
  -4  -8   4   18.77   16.09
  -4  -8   4    2.15    7.43
   4   8  -3   16.50   11.08
  -4  -8   3   38.96   28.67
  -4  -8   3   50.97   18.05
   4   8  -2   -8.80    8.38
  -4  -8   2    4.95    9.08
  -4  -8   2    4.02    5.89
  -4  -8   1   31.31   19.26
  -4  -8   1   38.29   15.03
  -4  -8   0   -8.55   10.09
  -4  -8   0   23.72   12.62
  -4  -8  -1   17.36   10.11
  -4  -8  -1   11.72   10.56
  -4  -8  -1   13.91    9.34
  -4  -8  -2   34.57   19.85
  -4  -8  -2   31.66   16.78
  -4  -8  -3  -11.58   15.36
   4   8   3   -8.76   12.57
  -4  -8  -3    8.17    9.46
  -4  -8  -4  -22.19   17.78
  -4  -8  -4    9.35    9.21
   4   8   4   19.58   18.42
  -4  -8  -5    4.39    8.72
  -4  -8  -5   14.31   12.29
   4   8   5  -21.31   18.46
  -4  -8  -5  -29.31   14.24
  -4  -8  -6   10.81   10.82
  -4  -8  -6    5.11   14.60
  -4  -8  -7    9.22   15.68
  -4  -8  -7  -24.18   19.26
  -4  -8  -8   38.32   22.82
  -4  -8  -8   42.78   29.00
  -4  -8  -9   29.69   18.78
  -4  -8  -9  -25.29   20.19
  -4  -8 -10    5.04   10.90
  -4  -8 -10  -11.87   14.10
  -4  -8 -11    7.34    8.20
  -4  -8 -11   12.66   16.33
  -4  -9  20   -1.44   11.43
  -4  -9  19    2.44   11.33
  -4  -9  18  -15.11   12.61
  -4  -9  18  -14.44   14.07
  -4  -9  17  -14.94   13.20
  -4  -9  17  -11.02    4.74
  -4  -9  16  -10.55   10.16
  -4  -9  16  -14.31   17.40
  -4  -9  15   22.64   12.93
  -4  -9  15  -22.36   16.08
  -4  -9  14   -0.19    8.35
  -4  -9  14  -10.04   15.93
  -4  -9  13  -17.94   11.95
  -4  -9  13   14.38    9.10
  -4  -9  12   32.44   17.11
  -4  -9  12   42.86   24.37
  -4  -9  11    9.79    9.52
   4   9 -11   20.49   13.88
   4   9 -11   10.67   12.73
  -4  -9  11   -3.67    8.25
  -4  -9  10   31.87   18.59
   4   9 -10    8.06    8.05
  -4  -9  10   20.18   16.73
  -4  -9   9   -4.78   11.00
   4   9  -9   -2.04   11.70
  -4  -9   9  -11.36   10.06
   4   9  -8  -18.29   12.97
  -4  -9   8    1.80    6.99
  -4  -9   8   -3.93   10.60
   4   9  -7   14.44   14.70
  -4  -9   7    3.79    3.05
  -4  -9   7   -2.32    9.12
   4   9  -6    2.77    5.65
  -4  -9   6   -5.11    9.02
  -4  -9   6   16.45   15.79
  -4  -9   5   14.89   12.92
  -4  -9   5   15.69   15.98
  -4  -9   4   23.68   13.82
  -4  -9   4    3.20    4.43
  -4  -9   3   18.17    6.84
  -4  -9   3   59.54   28.80
  -4  -9   2  -13.54   12.28
  -4  -9   2   17.23   13.41
  -4  -9   1    9.83    8.25
  -4  -9   1   38.10   23.58
  -4  -9   0   -6.43    8.20
  -4  -9   0  -16.88   21.75
   4   9   0   -4.31    7.00
  -4  -9  -1   -0.50    2.66
   4   9   1   10.35   11.34
   4   9   2  100.49   38.71
  -4  -9  -2   70.48   25.00
   4   9   3  -60.63   30.46
  -4  -9  -3    8.77   11.58
  -4  -9  -4    6.41    6.13
  -4  -9  -5    4.79    4.87
  -4  -9  -6    4.02    8.71
  -4  -9  -7    3.15    7.28
  -4  -9  -8   10.38   14.21
  -4  -9  -9  -23.06   19.86
  -4  -9  -9   -0.79    3.64
  -4  -9 -10  -13.08   15.25
  -4  -9 -10  -23.75   17.55
  -4 -10  19   -3.25    7.35
  -4 -10  18   23.42   21.56
  -4 -10  18    9.16    8.49
  -4 -10  17   14.76   12.49
  -4 -10  17  -12.45   16.80
  -4 -10  16  -14.94   14.34
  -4 -10  16    3.88   12.76
  -4 -10  15    2.37   10.98
  -4 -10  15  -26.70   17.25
  -4 -10  14   -5.15    7.45
  -4 -10  14   22.39   20.51
  -4 -10  13  -15.62   14.67
  -4 -10  13  -10.86    9.84
  -4 -10  12   26.30   25.61
  -4 -10  12   53.26   24.60
  -4 -10  11   26.22   20.89
  -4 -10  11   -1.13    6.45
  -4 -10  10   18.59   17.52
  -4 -10  10   -1.15    7.13
  -4 -10   9    5.63    5.61
   4  10  -9   -8.00    9.37
  -4 -10   8    8.60    7.29
   4  10  -8   -1.85    4.46
  -4 -10   8   -8.28   11.18
  -4 -10   7   -0.55    3.62
   4  10  -7   -9.15    9.72
  -4 -10   7  -10.29   14.25
  -4 -10   6   17.89   12.50
  -4 -10   6  -24.19   17.88
   4  10  -6   -3.28    5.88
  -4 -10   5   16.24   11.25
  -4 -10   5   42.74   23.67
   4  10  -5   22.69   14.05
  -4 -10   4    6.80    9.06
  -4 -10   4    7.13   12.30
   4  10  -4    6.50    8.31
  -4 -10   3   40.87   20.81
  -4 -10   3   24.69   19.19
   4  10  -3   45.33   21.89
  -4 -10   2    7.91    7.20
   4  10  -2   -9.84   13.61
  -4 -10   2    5.01    7.48
  -4 -10   1    8.60    7.65
  -4 -10   1   20.95   15.05
   4  10  -1   43.82   23.13
  -4 -10   0    4.81    8.40
   4  10   0   -7.17    9.20
  -4 -10  -1   22.88   13.83
   4  10   1   29.98   19.46
  -4 -10  -2   44.82   23.01
  -4 -10  -2   26.19   13.12
  -4 -10  -3   26.95   15.66
  -4 -10  -4   30.40   18.72
  -4 -10  -5   -6.05    8.18
  -4 -10  -6    7.50    4.00
  -4 -10  -7    4.47   11.35
  -4 -10  -8  -28.02   18.44
  -4 -11  18  -13.42   13.49
  -4 -11  18  -19.22   16.87
  -4 -11  17   -8.59   11.24
  -4 -11  17    1.19    4.63
  -4 -11  16  -30.76   21.03
  -4 -11  16  -46.19   24.92
  -4 -11  15    6.00   10.62
  -4 -11  15    2.61    6.87
  -4 -11  14  -28.14   18.42
  -4 -11  14    1.15    6.94
  -4 -11  13  -14.65   18.80
  -4 -11  13  -13.92   18.28
  -4 -11  12    0.97    5.45
  -4 -11  12   -9.39   12.90
  -4 -11  11    2.12    7.17
  -4 -11  11   -1.70    5.51
  -4 -11  10   14.48   11.68
  -4 -11  10    6.10   13.39
  -4 -11   9    9.96   10.62
  -4 -11   9   -4.05    8.90
  -4 -11   8  -16.86   12.55
  -4 -11   8   -3.12   13.18
  -4 -11   7   -5.40    8.06
  -4 -11   7   50.31   27.34
  -4 -11   6   14.58   16.70
  -4 -11   6   24.65   12.89
  -4 -11   5   13.42   14.95
  -4 -11   5   13.17    9.11
  -4 -11   4    2.75    4.69
  -4 -11   4    0.50    4.75
  -4 -11   3  -11.76   20.36
  -4 -11   3   11.29    5.25
  -4 -11   2   -0.22    9.92
  -4 -11   2  -20.00   13.06
  -4 -11   1    0.93    4.80
  -4 -11   0   -3.56    8.86
  -4 -11  -1   13.87   12.06
  -4 -11  -2   -5.34    9.33
  -4 -11  -3   -3.25    9.14
  -4 -11  -4   11.64   11.14
  -4 -11  -5   20.31   17.74
  -4 -12  17   15.08   15.72
  -4 -12  17    2.88    6.82
  -4 -12  16    8.63   12.01
  -4 -12  16  -23.24   18.16
  -4 -12  15  -10.32   12.78
  -4 -12  15    1.87    5.45
  -4 -12  14   -4.93    9.02
  -4 -12  14  -18.12   15.26
  -4 -12  13   29.63   19.54
  -4 -12  13   -6.79   12.13
  -4 -12  12   -1.97   10.77
  -4 -12  12   34.96   22.01
  -4 -12  11  -22.74   18.47
  -4 -12  11   -4.73   14.91
  -4 -12  10   29.93   21.14
  -4 -12  10   27.75   16.44
  -4 -12   9    0.44    4.22
  -4 -12   9   -0.10    6.85
  -4 -12   8  -14.25   14.52
  -4 -12   8    0.10   10.32
  -4 -12   7    0.59    4.95
  -4 -12   7  -23.41   18.14
  -4 -12   6  -17.57   16.13
  -4 -12   6    2.00    4.98
  -4 -12   5  -34.04   22.43
  -4 -12   5  -15.48   13.83
  -4 -12   4   12.23   10.36
  -4 -12   4    6.35   12.15
  -4 -12   3   -2.05   10.74
  -4 -12   3   14.99   18.23
  -4 -12   2   11.98   16.66
  -4 -12   2   -2.82    5.67
  -4 -12   1    0.19    4.28
  -4 -13  14    2.36   12.50
  -4 -13  14   15.99   11.59
  -4 -13  13   10.03   13.80
  -4 -13  13    5.09   10.68
  -4 -13  12  -17.11   16.59
  -4 -13  12   19.33   15.64
  -4 -13  11   31.72   23.38
  -4 -13  11    5.19   14.58
  -4 -13  10    1.69    9.60
  -4 -13  10    8.68   12.83
  -4 -13   9  -13.61   11.27
  -4 -13   9   24.44   19.20
  -4 -13   8    5.41    4.36
  -4 -13   8   19.08   18.78
  -4 -13   7  -22.94   17.38
  -4 -13   7   16.48   17.56
  -4 -13   6  -13.30   19.79
  -4 -13   6    6.30   15.06
  -4 -13   5   10.34   12.32
  -4 -13   4   21.46   17.76
  -4 -13   3   16.76   19.72
  -4 -13   2   -0.41    8.45
  -4 -14  11    1.50   11.43
  -4 -14  10    0.16    2.62
  -4 -14   9   15.68   20.56
  -4 -14   8    1.39    5.12
  -4 -14   7    7.94   13.36
  -4 -14   6  -30.86   22.53
  -4 -14   5  -16.32   16.61
  -4 -14   4    4.88    8.99
  -4 -14   3    8.03   13.90
   5 -15  -3    1.86    5.28
   5 -15  -2   -7.40    9.88
   5 -15  -1  -13.75   14.22
   5 -15   0   22.49   19.60
   5 -15   1    2.10   11.97
   5 -15   2   -4.47    6.38
   5 -15   3   20.49   23.55
   5 -15   4   12.70   21.08
   5 -15   5   14.55   18.82
   5 -15   6    0.74    6.06
   5 -15   7   13.01   17.23
   5 -15   8  -10.95   14.39
   5 -14  -6   29.30   26.23
   5 -14  -5   22.40   20.06
   5 -14  -4   26.31   26.69
   5 -14  -3  -20.49   25.78
   5 -14  -2    9.29   15.65
   5 -14  -1  -16.63   20.26
   5 -14   0  -14.05   19.88
   5 -14   1   -3.22   15.47
   5 -14   2   27.65   22.12
   5 -14   3    2.56   13.32
   5 -14   4   -0.17    8.72
   5 -14   5   -0.17    8.96
   5 -14   6  -20.98   19.09
   5 -14   7    8.60   12.39
   5 -14   8  -15.55   15.20
   5 -14   9   -0.45    5.03
   5 -14  10   11.22   14.72
   5 -14  11   -3.72    8.76
   5 -13  -9  -34.11   25.01
   5 -13  -8   11.27   16.08
   5 -13  -7   21.96   13.74
   5 -13  -6   36.76   28.02
   5 -13  -5  -26.27   20.90
   5 -13  -4   22.83   21.04
   5 -13  -3   16.60   18.72
   5 -13  -2  -14.23   16.30
   5 -13  -1   13.24   16.48
   5 -13   0    2.35    6.08
   5 -13   1   -5.68    5.91
   5 -13   2   16.36   13.31
   5 -13   3   -2.88    9.17
   5 -13   4   -3.83    3.66
   5 -13   5    4.97   12.29
   5 -13   6    8.31   17.36
   5 -13   7   13.70   19.50
   5 -13   8   30.04   24.07
   5 -13   9   23.37   23.05
   5 -13  10   -2.89   11.81
   5 -13  11   25.84   19.12
   5 -13  12    8.31   14.80
   5 -13  13    1.95   16.43
   5 -12 -11   31.11   20.28
   5 -12 -10    8.74    6.70
   5 -12  -9   18.08   14.32
   5 -12  -8   -2.64    5.81
   5 -12  -7   26.91   16.82
   5 -12  -6   -2.89   13.36
   5 -12  -5   18.96   16.54
   5 -12  -4    3.99    7.64
   5 -12  -3   -7.16   20.26
   5 -12  -2   -0.27   14.77
   5 -12  -1    0.54    7.69
   5 -12   0   25.90   19.96
   5 -12   1    2.29   13.75
   5 -12   2    4.48   12.49
   5 -12   3   14.92   13.38
   5 -12   4    5.72   14.65
   5 -12   5  -17.60   20.13
   5 -12   6   -2.90    9.44
   5 -12   7    0.29   13.16
   5 -12   8  -11.17   13.18
   5 -12   9    3.70    4.40
   5 -12  10   -9.34   13.39
   5 -12  11    5.25    9.80
   5 -12  12   18.29   19.15
   5 -12  13   14.41   18.84
   5 -12  14  -17.18   17.39
   5 -11 -12   -4.38   16.45
   5 -11 -11   -6.11   12.53
   5 -11 -10  -15.37   22.75
   5 -11  -9    2.71   10.79
   5 -11  -8   -9.73   12.36
   5 -11  -7    5.36   11.06
   5 -11  -6   -2.63   12.07
   5 -11  -5   42.94   26.25
   5 -11  -4    2.55    9.65
   5 -11  -3   -0.20    7.71
   5 -11  -2    8.01   10.04
   5 -11  -2   31.88   19.77
   5 -11  -1   20.74   20.11
   5 -11   0   -9.96   12.52
   5 -11   1  -28.54   21.33
   5 -11   2   14.57    9.78
   5 -11   3   18.53   16.43
   5 -11   4    3.89    8.35
   5 -11   5   23.83   18.20
   5 -11   6    1.46   12.04
   5 -11   7   19.55   18.92
   5 -11   8   11.66   15.75
   5 -11   9    6.46    9.87
   5 -11  10   11.52   19.02
   5 -11  11   94.16   37.42
   5 -11  12   -5.74   15.97
   5 -11  13    2.85    8.13
   5 -11  14   22.60   17.24
   5 -11  15   -4.65   12.20
   5 -10 -14  -17.90   18.43
   5 -10 -13    1.69    8.42
   5 -10 -12    9.34   10.78
   5 -10 -11   -4.39    8.92
   5 -10 -10   -4.38   14.48
   5 -10  -9  -23.22   19.92
   5 -10  -8   -4.24    8.67
   5 -10  -7   15.85   14.64
   5 -10  -6   17.63   17.43
   5 -10  -5  -10.65   15.86
   5 -10  -4   -5.38   11.75
   5 -10  -3   22.71   15.54
   5 -10  -2   19.46   13.34
   5 -10  -1   -0.66    6.34
   5 -10   0   34.24   19.53
   5 -10   1   33.90   20.91
   5 -10   2   18.15   14.46
   5 -10   3    1.11    6.26
   5 -10   4   -3.22    8.61
   5 -10   5    3.05    5.36
   5 -10   6    5.02    8.31
   5 -10   7   17.46   11.63
   5 -10   8   -0.19   15.28
   5 -10   9   37.85   18.48
   5 -10   9   37.44   21.81
   5 -10  10  134.06   42.02
   5 -10  11   59.19   29.60
   5 -10  12   -4.68   16.12
   5 -10  13    9.01    9.20
   5 -10  14   -8.88   11.77
   5 -10  15  -10.38   13.35
   5 -10  16  -23.16   20.15
   5  -9 -15    9.29   11.38
   5  -9 -14  -14.86   16.45
   5  -9 -13    9.02   19.32
   5  -9 -12  -24.12   19.68
   5  -9 -11   21.04   16.65
   5  -9 -10    3.75    7.19
   5  -9  -9   12.49   12.99
   5  -9  -8    1.38    9.41
   5  -9  -7   45.65   24.76
   5  -9  -6   -6.15    8.79
   5  -9  -5   -2.70    5.86
   5  -9  -4   -6.14   14.89
   5  -9  -3   10.40   11.54
   5  -9  -2   -1.25   10.85
   5  -9  -1   13.16   11.85
   5  -9   0   50.22   23.14
   5  -9   1    9.45    7.99
   5  -9   2   20.26    5.38
   5  -9   3   16.20    9.67
   5  -9   4  108.09   35.21
   5  -9   5   -2.16    3.99
   5  -9   6   18.84   13.63
   5  -9   7   12.97   14.56
   5  -9   7   25.82   20.63
   5  -9   8   22.67   16.16
   5  -9   8   17.83   13.07
   5  -9   9   22.47   14.32
   5  -9   9   12.05   11.21
   5  -9  10   20.76   17.46
   5  -9  10   45.98   21.55
   5  -9  11   37.55   24.71
   5  -9  12   18.23   18.45
   5  -9  13   24.75   18.86
   5  -9  14  -21.64   19.12
   5  -9  15   22.36   20.42
   5  -9  16    0.50    4.23
   5  -8 -16   -9.01   22.47
   5  -8 -15   -0.54    5.65
   5  -8 -14   14.96    9.41
   5  -8 -13  -35.39   23.90
   5  -8 -12   34.28   23.29
   5  -8 -11   18.10   19.53
   5  -8 -10   32.18   19.58
   5  -8  -9    2.73    6.08
   5  -8  -8    1.75    8.26
   5  -8  -7    9.80    9.64
   5  -8  -6   17.06   15.41
   5  -8  -5    2.25   10.32
   5  -8  -4   -7.52   13.75
   5  -8  -3   28.32   17.32
  -5   8   2   19.06   17.92
   5  -8  -2   11.07   14.13
   5  -8  -1   35.82   17.26
  -5   8   1   34.87   23.12
   5  -8   0   -0.72   10.52
  -5   8   0   44.00   24.80
   5  -8   1   41.36   19.75
  -5   8  -1   37.16   20.98
  -5   8  -2   12.64   10.06
   5  -8   2   23.41   14.86
   5  -8   3   -9.61   12.93
  -5   8  -3    0.06    2.32
   5  -8   4  225.77   47.72
  -5   8  -4  263.31   55.29
   5  -8   5   -5.39    8.54
   5  -8   5    2.21    3.31
   5  -8   6   66.99   28.21
   5  -8   6   42.80   20.97
   5  -8   7   -1.38    6.63
   5  -8   7   -3.48    7.88
   5  -8   8   21.64   15.74
   5  -8   8   25.19   15.72
   5  -8   9  -12.68   11.05
   5  -8   9  -21.32   19.37
   5  -8  10    0.35    4.36
   5  -8  10   -6.74   13.74
   5  -8  11    2.58    7.30
   5  -8  11   41.15   22.35
   5  -8  12    6.18    9.05
   5  -8  13   24.13   20.13
   5  -8  14   24.39   22.55
   5  -8  15    8.33   14.91
   5  -8  16    4.54    5.04
   5  -8  17   28.37   23.08
   5  -7 -17   24.48   24.76
   5  -7 -16   22.55   20.40
   5  -7 -15  -35.72   24.73
   5  -7 -14    4.93    7.44
   5  -7 -13   23.12   21.64
   5  -7 -12   21.64   16.40
   5  -7 -11   13.09   14.77
   5  -7 -10   70.15   31.58
   5  -7  -9    7.83   14.42
   5  -7  -8   30.54   20.14
   5  -7  -7   18.86   17.74
   5  -7  -6   -2.70   12.69
   5  -7  -5   29.49   14.32
  -5   7   5   48.55   26.38
   5  -7  -4   -0.61    3.07
  -5   7   4   14.43    7.81
  -5   7   3   76.64   32.79
   5  -7  -3   20.29   14.14
  -5   7   2   22.71   16.88
   5  -7  -2   11.19   11.16
   5  -7  -1   39.01   19.38
  -5   7   1   17.35   14.54
   5  -7   0   25.00   13.76
  -5   7   0   32.25   18.18
  -5   7   0   11.78    5.53
   5  -7   1   27.82   16.48
  -5   7  -1   23.42    6.93
  -5   7  -1   33.39   20.04
  -5   7  -2   76.96   29.77
  -5   7  -2   40.54   19.51
   5  -7   2   35.61   17.71
   5  -7   2   56.26   22.31
  -5   7  -3   10.10   11.34
  -5   7  -3   -5.52    4.60
   5  -7   3   -0.73    5.53
   5  -7   3   -7.71    6.88
  -5   7  -4  143.90   38.02
  -5   7  -4   99.02   31.98
   5  -7   4  114.09   37.22
   5  -7   4  157.04   38.04
  -5   7  -5   29.95   17.22
   5  -7   5   54.67   23.34
  -5   7  -5   29.01   15.71
   5  -7   5   43.45   20.72
   5  -7   6   48.20   21.32
  -5   7  -6   56.94   22.45
  -5   7  -6   87.95   31.03
   5  -7   6   76.45   29.38
  -5   7  -7    8.21    8.51
  -5   7  -7   -3.31    4.08
   5  -7   7   -2.18    7.26
   5  -7   8    0.33    6.82
   5  -7   8  -11.92    4.89
  -5   7  -8    4.11   10.88
  -5   7  -8  -13.38    8.19
   5  -7   9   -5.35    8.41
   5  -7   9    6.07    7.05
   5  -7  10   26.59   18.54
   5  -7  10    6.54    8.07
   5  -7  11   10.73   11.70
   5  -7  12   39.70   21.52
   5  -7  13   56.56   27.88
   5  -7  14   16.96   15.76
   5  -7  15   -0.82   10.22
   5  -7  16  -10.59   11.27
   5  -7  17   24.72   22.16
   5  -6 -18  -13.40   16.25
   5  -6 -17  -10.64   14.19
   5  -6 -16   -0.09   17.62
   5  -6 -15    2.11    4.37
   5  -6 -14  -22.22   21.31
   5  -6 -13  -10.69   15.69
   5  -6 -12   12.84   12.41
   5  -6 -11   38.68   18.82
   5  -6 -10   15.76   11.51
   5  -6  -9    0.06    4.56
   5  -6  -8   82.59   29.86
   5  -6  -7   19.89   12.32
  -5   6   7    5.45   18.41
   5  -6  -6    9.50   10.19
  -5   6   6   42.48   21.88
   5  -6  -5   70.34   24.64
  -5   6   5   73.22   27.86
  -5   6   5  101.66   38.60
   5  -6  -4    4.10    3.69
  -5   6   4    9.79   10.79
  -5   6   4   28.72   18.56
  -5   6   3   18.88   14.41
   5  -6  -3    7.26    7.09
  -5   6   3   -2.24   14.21
   5  -6  -2    5.43    3.16
  -5   6   2   20.42   15.08
  -5   6   1  118.54   32.77
  -5   6   1  212.01   45.26
   5  -6  -1  145.88   32.09
   5  -6   0   -6.03    9.94
  -5   6   0  -16.66   10.39
   5  -6   0    5.35    4.40
   5  -6   1   26.52   19.07
   5  -6   1   23.70   13.72
  -5   6  -1   17.96   11.76
  -5   6  -1   10.99    8.12
   5  -6   2    3.78    3.59
   5  -6   2   13.82   11.43
  -5   6  -2   11.81   14.99
  -5   6  -2    3.26    6.30
   5  -6   3   24.07   16.72
  -5   6  -3    4.69    4.28
   5  -6   3   -0.91    8.02
  -5   6  -3    9.46    8.14
  -5   6  -4   88.13   28.55
  -5   6  -4   74.17   28.39
   5  -6   4  109.86   30.52
   5  -6   4  140.08   40.19
  -5   6  -5   77.84   27.97
  -5   6  -5  150.61   39.31
   5  -6   5  144.91   34.33
   5  -6   5  126.49   35.71
   5  -6   6  259.75   51.36
  -5   6  -6  140.07   33.72
   5  -6   6  231.26   44.56
  -5   6  -6  228.12   47.01
  -5   6  -7  -33.32   18.23
   5  -6   7   -3.67   10.04
  -5   6  -7    7.07    3.73
   5  -6   7  -18.15   14.13
  -5   6  -8    3.76    7.32
   5  -6   8    9.83    8.95
   5  -6   8    1.03    4.81
  -5   6  -9   22.29   15.11
   5  -6   9   31.54   16.89
   5  -6   9   11.08   12.74
   5  -6  10    5.62    6.62
   5  -6  10   -4.45    4.91
  -5   6 -10   -7.64   12.44
   5  -6  11   15.02   17.13
  -5   6 -11   10.29   12.47
   5  -6  12    4.34    8.37
  -5   6 -12   11.09    7.71
   5  -6  13   11.12    5.75
   5  -6  14   28.17   21.13
   5  -6  15  -10.44   18.73
   5  -6  16  -12.64   17.65
   5  -6  17   60.39   32.38
   5  -5 -19   18.79   16.36
   5  -5 -18   -5.97    5.22
   5  -5 -17   27.18   19.76
   5  -5 -16   -1.76   17.24
   5  -5 -15  -10.97   20.94
   5  -5 -14    3.97    9.68
   5  -5 -13   15.21   18.11
   5  -5 -12    2.04    8.79
   5  -5 -11    7.15   12.37
   5  -5 -10   -9.70   14.81
   5  -5  -9  -10.30   13.62
  -5   5   9    9.85   19.17
  -5   5   8   12.13    3.41
  -5   5   8   37.74   25.63
   5  -5  -8   25.97   16.67
  -5   5   7   -2.33    9.90
  -5   5   7   24.38   19.64
   5  -5  -7    9.98    8.30
  -5   5   6   82.33   30.32
  -5   5   6  120.72   37.31
   5  -5  -6   96.12   27.52
  -5   5   5   -2.54    3.62
   5  -5  -5    1.42    8.09
  -5   5   4   22.52   13.05
   5  -5  -4   43.48   19.29
  -5   5   4   53.24   25.39
  -5   5   3   91.64   31.10
   5  -5  -3  134.30   29.87
  -5   5   3  140.08   36.86
   5  -5  -3  205.12   52.36
   5  -5  -2   12.59   10.17
  -5   5   2   27.84   16.25
  -5   5   2   22.71   17.78
   5  -5  -2    9.07   11.97
   5  -5  -1  149.57   30.93
  -5   5   1  155.54   35.44
  -5   5   1  187.09   42.35
   5  -5  -1  166.49   44.70
   5  -5   0    2.62    5.40
   5  -5   0    1.66    5.95
  -5   5   0   18.06   15.51
  -5   5   0    8.86   12.43
   5  -5   1   57.17   25.61
  -5   5  -1   37.81   18.76
   5  -5   1   33.51   12.88
  -5   5  -1   64.97   22.75
  -5   5  -2    5.29    8.70
  -5   5  -2   -5.29    3.98
   5  -5   2    8.25   11.28
   5  -5   2   -2.79    8.61
  -5   5  -3    8.52   10.33
  -5   5  -3   30.46   16.27
   5  -5   3   -1.14   10.12
   5  -5   3   16.30   10.22
  -5   5  -4   51.38   22.99
  -5   5  -4   61.36   22.99
   5  -5   4   63.22   24.62
   5  -5   4   74.67   23.43
   5  -5   5  180.65   36.37
  -5   5  -5  131.24   34.35
  -5   5  -5  172.88   37.14
   5  -5   5  169.14   40.03
  -5   5  -6   48.43   20.72
   5  -5   6   39.68   19.99
  -5   5  -6   12.35    9.74
   5  -5   6   44.55   18.95
  -5   5  -7   14.93   11.03
   5  -5   7   12.24    8.34
  -5   5  -7   19.93   13.67
   5  -5   7   33.56   17.05
  -5   5  -8   17.83   12.79
   5  -5   8   13.35    9.53
   5  -5   8   21.35   11.81
  -5   5  -8   26.61   15.82
   5  -5   9    2.25    5.38
  -5   5  -9    2.58    8.25
   5  -5   9   -0.99    5.42
  -5   5  -9   -3.05   10.43
   5  -5  10   16.85   11.92
  -5   5 -10   34.63   17.45
   5  -5  10   26.24   15.01
  -5   5 -11   18.12   11.52
   5  -5  11   40.87   20.63
  -5   5 -12   17.10   13.71
   5  -5  12   12.22    9.09
  -5   5 -13   21.99   13.26
   5  -5  13   38.44   22.79
   5  -5  14   49.09   21.61
   5  -5  15   14.41   11.41
   5  -5  16    7.07    9.48
   5  -5  17   21.47   15.75
   5  -4 -19   16.49   18.32
   5  -4 -18   11.04   17.46
   5  -4 -17   12.64   13.94
   5  -4 -16    4.96   12.65
   5  -4 -15   -4.57   10.24
   5  -4 -14   27.99   17.55
   5  -4 -13    0.86    3.16
   5  -4 -12   14.66   12.66
   5  -4 -11   44.85   23.27
   5  -4 -10   45.45   18.19
  -5   4  10   16.60    8.87
  -5   4  10   33.06   19.55
   5  -4  -9  -14.31   15.06
  -5   4   9    4.25    6.54
  -5   4   9    0.71   10.68
   5  -4  -8   87.09   28.06
  -5   4   8   99.74   40.41
  -5   4   7   50.88   28.28
  -5   4   7   19.81   17.66
   5  -4  -7   29.63   15.16
  -5   4   6   87.55   29.29
  -5   4   6  110.45   37.17
   5  -4  -6   97.14   27.01
  -5   4   5   34.85   20.01
  -5   4   5   49.19   23.23
   5  -4  -5   27.73   14.46
  -5   4   4  133.24   34.29
  -5   4   4  101.25   29.98
   5  -4  -4  160.86   44.04
   5  -4  -4  123.55   26.91
   5  -4  -3  236.46   54.13
  -5   4   3  168.22   39.99
  -5   4   3  201.06   40.86
   5  -4  -3  186.34   32.47
  -5   4   2   20.98   20.53
   5  -4  -2   24.68   20.73
  -5   4   2   -2.67   11.12
  -5   4   1  375.37   50.34
   5  -4  -1  354.54   43.85
   5  -4  -1  477.25   74.73
  -5   4   1  365.23   58.49
   5  -4   0   19.21   19.03
   5  -4   0    0.05    2.37
  -5   4   0   21.42   11.17
  -5   4   0    4.43   10.70
   5  -4   1  113.38   24.93
   5  -4   1   98.44   31.96
  -5   4  -1  112.44   25.50
  -5   4  -1   89.56   28.78
   5  -4   2   -1.54   10.96
  -5   4  -2    8.56    9.57
  -5   4  -2   14.82   10.83
   5  -4   2    4.98    6.47
   5  -4   3   -2.30    3.06
   5  -4   3    2.60    2.67
  -5   4  -3   -9.80   12.20
  -5   4  -3   11.60   10.03
   5  -4   4    2.75    3.35
  -5   4  -4    0.10    3.56
  -5   4  -4  -13.84    9.92
   5  -4   4   -0.81    9.76
  -5   4  -5   73.21   25.76
  -5   4  -5  105.16   27.50
   5  -4   5  110.09   26.73
   5  -4   5  120.20   32.39
  -5   4  -6   42.19   19.37
   5  -4   6   82.24   24.46
  -5   4  -6   58.12   23.13
   5  -4   6   86.07   27.86
  -5   4  -7   44.51   19.32
   5  -4   7   64.71   20.99
  -5   4  -7   55.25   21.88
   5  -4   7   44.27   18.95
   5  -4   8   18.71   13.16
  -5   4  -8   27.16   14.56
  -5   4  -8   16.78    9.53
   5  -4   8   39.41   17.02
   5  -4   9  -10.85    9.35
  -5   4  -9   -0.91    5.43
   5  -4   9    5.22   10.04
  -5   4  -9    1.28    2.05
  -5   4 -10   28.86   15.95
  -5   4 -10   43.86   19.75
   5  -4  10   55.55   22.82
  -5   4 -11   16.78   14.85
   5  -4  11    2.90    7.12
   5  -4  12   68.57   27.71
  -5   4 -12   79.59   25.16
   5  -4  13    9.53   12.34
  -5   4 -13   10.30    9.65
   5  -4  14   -7.35   13.21
   5  -4  15    1.38   10.45
   5  -4  16   20.14   19.15
  -5   4 -16    8.50   12.36
   5  -4  17   36.53   22.78
  -5   4 -17   23.87   22.05
   5  -3 -20  -34.70   26.84
   5  -3 -19   -1.26    5.77
   5  -3 -18  -22.04   25.30
   5  -3 -17   -2.98    3.71
   5  -3 -16   -7.65   13.24
   5  -3 -15    5.63   10.60
   5  -3 -14   12.14   14.75
   5  -3 -13   65.80   27.39
   5  -3 -12   48.80   22.74
  -5   3  12   31.01   20.48
  -5   3  11   43.87   27.91
   5  -3 -11   31.60   18.84
   5  -3 -11   17.03   11.02
  -5   3  11   20.55   13.70
  -5   3  10   53.64   32.51
   5  -3 -10   75.39   26.01
  -5   3  10   56.50   26.20
   5  -3  -9    9.15    6.63
  -5   3   9   -2.71    8.29
  -5   3   8   51.35   20.50
   5  -3  -8   47.55   18.37
  -5   3   8   63.51   26.56
  -5   3   7  153.18   41.34
  -5   3   7   98.96   34.30
   5  -3  -7  124.53   29.82
   5  -3  -6  181.26   46.43
  -5   3   6  159.45   40.74
   5  -3  -6  171.22   32.32
  -5   3   6  180.62   43.42
  -5   3   5  -12.25   14.54
  -5   3   5   -6.39   10.68
   5  -3  -5    6.51   13.39
   5  -3  -5    8.85    6.56
  -5   3   4  162.91   39.82
   5  -3  -4  134.30   25.58
  -5   3   4  152.92   34.64
  -5   3   3   13.67   19.20
   5  -3  -3   -1.11   10.61
   5  -3  -3    8.97    9.51
  -5   3   3   21.26   12.26
   5  -3  -2   50.35   28.76
  -5   3   2   51.89   28.11
   5  -3  -2   39.99   15.44
  -5   3   2   28.47   10.26
   5  -3  -1  296.41   57.62
  -5   3   1  246.70   49.81
   5  -3  -1  291.07   36.00
  -5   3   1  266.28   37.28
   5  -3   0   39.94   22.83
  -5   3   0   35.47   12.96
   5  -3   0   45.50   14.47
   5  -3   1  299.85   55.18
  -5   3  -1  241.76   47.26
  -5   3  -1  268.58   35.08
   5  -3   1  320.36   40.85
   5  -3   2    9.62    5.00
  -5   3  -2   19.61   15.51
  -5   3  -2   14.69    8.56
   5  -3   2   -5.91   11.65
   5  -3   3   36.88   13.04
  -5   3  -3   53.65   22.83
  -5   3  -3   30.66   10.72
   5  -3   3   41.79   19.33
   5  -3   4   45.31   14.85
  -5   3  -4   26.36   10.90
  -5   3  -4   61.81   18.19
   5  -3   4   61.75   24.57
  -5   3  -5    8.53    9.52
   5  -3   5   -3.96    4.27
  -5   3  -5   -4.73    6.00
   5  -3   5   -1.38    8.06
  -5   3  -6   22.64   13.57
   5  -3   6   30.78   17.47
   5  -3   6    9.32    7.20
  -5   3  -6   29.03   15.60
  -5   3  -7   88.56   26.56
  -5   3  -7  121.86   33.42
   5  -3   7  118.23   27.68
   5  -3   7   77.73   25.15
  -5   3  -8   40.31   19.26
   5  -3   8   22.17   13.73
  -5   3  -8   -7.76   10.26
   5  -3   8   31.41   16.15
  -5   3  -9   29.88   16.95
  -5   3  -9   48.04   22.00
   5  -3   9   28.05   13.80
  -5   3 -10   20.82   13.71
  -5   3 -10   40.60   20.44
   5  -3  10   36.89   15.18
   5  -3  11   15.09    9.61
  -5   3 -11  -16.30   14.61
   5  -3  12   33.91   19.17
  -5   3 -12   19.10   16.66
  -5   3 -13  -15.75   12.38
  -5   3 -13    3.08   10.96
   5  -3  13   -4.73   15.98
  -5   3 -14    5.32   21.68
   5  -3  14   19.65   14.45
  -5   3 -15  -53.77   33.94
   5  -3  15   -3.01    6.14
  -5   3 -16    8.97   19.77
   5  -3  16  -10.62   18.43
  -5   3 -17   40.77   32.55
   5  -2 -20   -7.19    8.18
   5  -2 -19   14.42   18.21
   5  -2 -18   -2.87    8.09
   5  -2 -17  -15.01   17.03
   5  -2 -16    7.65    7.02
   5  -2 -15   20.05   19.09
  -5   2  14  -12.64   11.83
   5  -2 -14   10.07   12.91
  -5   2  13  123.68   35.56
   5  -2 -13  115.26   37.06
   5  -2 -12   -5.89    5.64
  -5   2  12   14.16   13.29
   5  -2 -12    3.22    9.80
  -5   2  11    5.54    2.68
   5  -2 -11   18.10   14.99
   5  -2 -11   13.39   13.63
  -5   2  10  133.80   36.77
   5  -2 -10  151.46   37.13
   5  -2 -10  141.58   37.23
  -5   2   9   10.13   12.53
   5  -2  -9   -0.58    4.86
  -5   2   8    0.94    8.79
  -5   2   8  -13.73   14.97
   5  -2  -8    5.06    4.68
   5  -2  -7   23.81   18.30
  -5   2   7    4.11    9.72
  -5   2   7    6.74   12.05
   5  -2  -7   18.77   11.08
   5  -2  -6  121.61   41.80
   5  -2  -6  119.96   25.46
  -5   2   6  114.37   31.86
  -5   2   6  134.66   37.42
  -5   2   5  211.19   45.41
   5  -2  -5  212.40   49.93
  -5   2   5  165.24   35.79
   5  -2  -5  222.12   31.70
   5  -2  -4   21.65    9.06
  -5   2   4   28.01   13.60
  -5   2   4   35.22   19.33
  -5   2   3   -5.05    9.40
   5  -2  -3    4.91    5.85
   5  -2  -2   24.54   10.95
  -5   2   2   14.10    7.05
   5  -2  -2   66.78   31.45
  -5   2   2   47.58   23.63
   5  -2  -1  137.39   36.53
  -5   2   1  139.10   38.01
   5  -2  -1  117.50   21.36
  -5   2   1   98.75   19.33
   5  -2   0   49.63   22.24
   5  -2   0   56.61   15.04
  -5   2   0   39.39   11.43
   5  -2   1  194.00   43.22
  -5   2  -1  259.88   29.35
   5  -2   1  288.36   32.67
  -5   2  -1  236.76   49.53
   5  -2   2    8.85    7.09
  -5   2  -2   -0.37   12.01
  -5   2  -2   -5.62    6.61
   5  -2   2  -17.51   12.88
   5  -2   3   -7.47    8.08
  -5   2  -3    4.80    6.35
  -5   2  -3   11.71   14.14
   5  -2   3    1.66    5.53
   5  -2   4  149.73   26.70
  -5   2  -4  112.26   23.97
   5  -2   4  157.96   38.08
  -5   2  -4  134.59   32.51
   5  -2   5   49.09   20.89
  -5   2  -5   43.80   16.26
   5  -2   5   64.26   18.12
  -5   2  -5   77.00   27.48
   5  -2   6   49.81   20.53
  -5   2  -6   25.27   11.21
   5  -2   6   30.38   13.19
  -5   2  -6    8.47   10.88
   5  -2   7   83.52   22.70
  -5   2  -7   56.22   20.02
  -5   2  -7   66.81   26.18
   5  -2   8    3.87    4.27
  -5   2  -8    7.94    6.97
  -5   2  -8   -1.94    7.63
   5  -2   9   48.39   19.23
  -5   2  -9   37.90   21.19
  -5   2  -9   32.29   18.33
  -5   2 -10  -16.49   14.80
   5  -2  10   20.54   14.29
  -5   2 -10    7.81   11.84
  -5   2 -10    1.80    3.59
  -5   2 -11   -8.65   13.93
   5  -2  11   25.90   15.84
  -5   2 -11   35.69   26.68
  -5   2 -11   27.65   16.76
  -5   2 -12   72.34   26.96
   5  -2  12   67.79   26.72
  -5   2 -12   70.96   27.77
  -5   2 -13   -1.20    9.89
  -5   2 -13   15.83   25.99
   5  -2  13   -9.25   11.27
  -5   2 -14   45.58   34.59
  -5   2 -15    7.08    9.56
  -5   2 -16   41.23   31.75
  -5   2 -17   11.25    5.01
   5  -1 -21   17.09   13.18
   5  -1 -20   -1.43    7.14
   5  -1 -19  -17.65   16.93
   5  -1 -18   30.66   26.93
   5  -1 -17   17.13   17.91
   5  -1 -16    2.39    9.59
  -5   1  16  -21.97   15.43
   5  -1 -15   10.53   15.91
  -5   1  15    6.61   11.87
   5  -1 -14    4.86    3.53
  -5   1  14    6.76   10.71
   5  -1 -13   96.63   33.68
  -5   1  13   61.16   28.24
   5  -1 -12   13.26    8.07
   5  -1 -12   15.17   10.49
  -5   1  12   13.42   14.28
   5  -1 -11   33.55   19.10
   5  -1 -11   38.52   20.14
  -5   1  11   31.26   15.86
  -5   1  10   -2.70   10.77
   5  -1 -10   -2.04    8.96
   5  -1  -9   29.21   15.90
  -5   1   9   32.22   18.32
   5  -1  -9   17.37   11.57
   5  -1  -8  137.48   29.34
  -5   1   8  135.95   38.13
   5  -1  -8  157.70   43.21
   5  -1  -8  136.20   29.73
   5  -1  -7    3.85    5.54
  -5   1   7   -5.87    7.75
   5  -1  -7   -2.09    2.97
   5  -1  -7    3.31    3.00
   5  -1  -6   63.17   16.95
  -5   1   6   91.28   31.20
   5  -1  -6  109.52   36.14
   5  -1  -6   71.33   19.33
  -5   1   5    0.29    8.95
   5  -1  -5  -13.29    8.44
   5  -1  -5    2.42    2.39
   5  -1  -4   40.35    9.97
  -5   1   4   45.87   16.58
  -5   1   3   10.33    7.10
  -5   1   3    6.97    8.74
   5  -1  -2   36.30   21.49
  -5   1   2   40.92   25.23
   5  -1  -2    5.93    3.18
  -5   1   2   11.14    5.83
  -5   1   1  113.66   33.72
   5  -1  -1   74.89   13.44
   5  -1  -1   87.35   31.74
  -5   1   1   58.11   10.60
   5  -1   0   87.33   28.75
   5  -1   0   84.28   13.13
  -5   1   0   73.16   10.21
   5  -1   1  326.81   28.04
   5  -1   1  332.44   56.27
  -5   1  -1  344.36   55.99
  -5   1  -1  287.82   21.89
  -5   1  -2   22.99    6.46
   5  -1   2   20.16    6.80
   5  -1   2   30.66   17.63
  -5   1  -2   39.58   18.91
   5  -1   3   24.06   14.31
   5  -1   3   43.51   12.02
  -5   1  -3   40.67   11.58
  -5   1  -3   49.46   23.68
   5  -1   4    8.22    8.19
  -5   1  -4   22.47   12.90
  -5   1  -4   17.50    7.64
   5  -1   4   26.11    9.30
   5  -1   5   63.34   23.55
  -5   1  -5   56.26   16.03
  -5   1  -5   64.73   24.61
  -5   1  -5   71.62   24.74
   5  -1   5   54.15   15.17
  -5   1  -6   47.99   22.28
   5  -1   6   52.50   16.36
  -5   1  -6   46.57   19.93
  -5   1  -6   61.99   20.28
  -5   1  -7   60.25   23.49
   5  -1   7   76.34   21.58
  -5   1  -7   52.36   21.94
  -5   1  -7  103.07   27.14
  -5   1  -8   20.07   14.50
   5  -1   8    8.13    3.11
  -5   1  -8   29.87   16.58
  -5   1  -8   13.25   13.31
  -5   1  -9   39.78   20.50
   5  -1   9   67.86   22.70
  -5   1  -9   11.07   10.56
  -5   1  -9   47.44   25.34
  -5   1 -10    4.00    7.42
  -5   1 -10    2.45    5.09
  -5   1 -11  113.10   34.81
  -5   1 -11  159.04   40.66
  -5   1 -11   91.98   38.48
  -5   1 -12  108.08   34.33
  -5   1 -12  124.69   47.22
  -5   1 -13   15.74   11.64
  -5   1 -13  -17.40   14.40
  -5   1 -14   48.10   34.65
  -5   1 -15  -40.62   28.74
  -5   1 -16  -36.01   27.90
   5   0 -21  -17.11   30.51
   5   0 -20  -16.37   22.92
   5   0 -19  -47.05   30.12
   5   0 -18    8.47   10.50
  -5   0  17   16.60   15.58
   5   0 -17   35.58   28.06
  -5   0  16    1.48    5.25
   5   0 -16   -4.17    7.33
  -5   0  15    0.85    7.76
   5   0 -15   -2.57   11.91
  -5   0  14   -9.69   12.12
   5   0 -14    2.21    4.24
   5   0 -13   67.30   27.53
  -5   0  13   66.40   26.24
   5   0 -13   55.43   27.81
   5   0 -12   10.91    7.28
  -5   0  12   42.26   22.04
   5   0 -12   52.25   25.41
   5   0 -11   28.66   17.73
  -5   0  11   17.59   11.40
   5   0 -11   30.11   16.61
  -5   0  10   55.56   22.74
   5   0 -10   49.68   21.89
   5   0  -9    0.93    3.15
  -5   0   9    3.42    6.78
   5   0  -9    3.53    4.54
   5   0  -8   54.38   18.69
   5   0  -8   16.61    5.41
  -5   0   8   41.17   19.47
   5   0  -8   53.31   17.71
   5   0  -7    3.04    8.02
   5   0  -7    7.99    7.36
   5   0  -7   -0.18    3.51
  -5   0   7    4.52    2.83
   5   0  -6  121.78   35.58
  -5   0   6  150.52   37.76
   5   0  -6  139.65   24.06
   5   0  -6  141.35   23.82
   5   0  -5   35.31   20.45
   5   0  -5   19.66    7.74
  -5   0   5   35.75   20.48
   5   0  -5   24.17    8.88
   5   0  -4   92.79   11.44
   5   0  -4   87.96   13.77
  -5   0   4   70.28   26.35
   5   0  -3    2.09    0.80
   5   0  -3   -3.27    2.65
  -5   0   2   20.13   15.28
   5   0  -2    1.75    6.27
  -5   0   1   62.13   27.43
   5   0  -1   33.65   18.68
  -5   0   0  112.81   35.46
   5   0   0   50.40   20.72
   5   0   1   85.72   30.39
  -5   0  -1  154.26   44.07
   5   0   2  184.24   41.64
  -5   0  -2  177.71   42.86
   5   0   3   25.48   15.14
  -5   0  -3   25.22    9.48
  -5   0  -3   41.27   18.66
  -5   0  -3   21.90    7.75
  -5   0  -4    3.79    5.88
  -5   0  -4   -8.84    9.08
  -5   0  -4   -6.61    7.96
  -5   0  -5   97.26   31.09
  -5   0  -5  107.87   25.44
  -5   0  -5   76.41   19.64
  -5   0  -6   12.45   11.78
  -5   0  -6    2.66    7.19
  -5   0  -6  -13.77    8.79
  -5   0  -7   77.14   26.22
  -5   0  -7   71.66   19.74
  -5   0  -7   92.90   32.89
  -5   0  -8   -3.70   15.68
  -5   0  -8    5.08    7.19
  -5   0  -8  -15.84   15.33
  -5   0  -9   58.82   25.30
  -5   0  -9   89.28   27.78
  -5   0  -9   99.13   34.48
  -5   0 -10   38.59   24.53
  -5   0 -10   36.77   22.24
  -5   0 -10   35.26   15.77
  -5   0 -11   36.68   21.88
  -5   0 -11   30.65   16.97
  -5   0 -11   -2.60   10.95
  -5   0 -12   26.50   21.10
  -5   0 -12   66.03   30.17
  -5   0 -13   -7.08   22.96
  -5   0 -13   11.32   10.27
  -5   0 -14   33.49   21.40
  -5   0 -15    3.35    5.86
  -5   0 -16   94.41   50.38
   5   1 -21   -0.23   12.92
   5   1 -20  -26.66   23.86
   5   1 -19   -9.83   14.18
  -5  -1  18   44.66   21.11
   5   1 -18   20.13   20.79
  -5  -1  17   56.65   25.05
   5   1 -17   47.45   29.25
  -5  -1  16   10.21    9.82
   5   1 -16   -3.76    8.55
  -5  -1  15    2.20    6.73
   5   1 -15    7.13    3.75
  -5  -1  14   -2.41    6.63
   5   1 -14   -6.39   18.69
  -5  -1  13    2.68    5.96
   5   1 -13    8.16    7.23
   5   1 -13    7.68    2.85
   5   1 -12   73.90   31.89
   5   1 -12   65.36   23.51
  -5  -1  12   34.95   19.30
   5   1 -11   51.60   21.95
  -5  -1  11   37.13   22.12
   5   1 -10   24.98   15.72
   5   1 -10   22.62   18.26
  -5  -1  10   18.82   15.54
   5   1  -9   28.17   16.93
   5   1  -9   26.92   12.72
   5   1  -9   34.06   14.35
  -5  -1   9   33.57   17.58
   5   1  -8   17.51   14.43
   5   1  -8   55.38   17.95
   5   1  -8   51.48   15.89
  -5  -1   8   50.83   23.12
   5   1  -7   49.33   22.53
  -5  -1   7   33.04   17.35
   5   1  -7   32.10   12.15
   5   1  -7   31.23   11.22
  -5  -1   6  132.37   35.57
   5   1  -6  156.83   21.98
   5   1  -6  171.94   43.82
   5   1  -6  158.10   23.17
  -5  -1   5   49.55   23.01
   5   1  -5   26.44    6.61
   5   1  -5   26.32    6.54
   5   1  -5   58.66   26.14
   5   1  -4  222.38   48.10
  -5  -1   4  228.57   47.57
  -5  -1   3   14.95   12.50
  -5  -1   2   21.99   14.83
   5   1  -2   -3.07    1.89
  -5  -1   1    3.09   12.14
   5   1  -1   -3.68   10.16
  -5  -1   0   20.11   16.97
   5   1   0   28.46   17.69
  -5  -1  -1   71.10   29.75
   5   1   1   38.93   18.65
  -5  -1  -2  173.11   42.83
  -5  -1  -3    1.97    3.30
  -5  -1  -3   -1.90    1.14
  -5  -1  -4   76.88   31.42
  -5  -1  -4   71.51   16.41
  -5  -1  -4   71.01   15.68
  -5  -1  -5  -15.42   19.39
  -5  -1  -5    6.39    4.94
  -5  -1  -5    2.90    6.89
  -5  -1  -6    9.08    7.12
  -5  -1  -6   -8.43   11.15
  -5  -1  -6   -2.38    4.98
  -5  -1  -7  120.59   37.56
  -5  -1  -7   98.52   27.15
  -5  -1  -7   96.71   24.95
  -5  -1  -8   -3.47    8.71
  -5  -1  -8  -10.32    9.73
  -5  -1  -9   96.17   33.25
  -5  -1  -9   38.47   16.66
  -5  -1  -9   66.18   23.78
  -5  -1 -10   22.43   14.13
  -5  -1 -10    9.12   13.91
  -5  -1 -10    3.22    3.50
  -5  -1 -11   -3.00   17.91
  -5  -1 -11   11.89    6.37
  -5  -1 -12   37.58   26.38
  -5  -1 -12  -10.59   10.88
  -5  -1 -13   20.72   20.44
  -5  -1 -13   -4.11    7.46
  -5  -1 -14   23.88   14.35
  -5  -1 -15    1.80   15.83
   5   2 -21  -14.73   18.65
   5   2 -20   -5.60   15.56
  -5  -2  20   15.62   10.91
   5   2 -19   20.37   21.88
  -5  -2  19    3.13    2.27
   5   2 -18   35.47   25.72
  -5  -2  18   34.22   20.26
   5   2 -17   12.12   13.16
  -5  -2  17    0.05    5.30
   5   2 -16   -2.02   13.79
  -5  -2  16   13.46   11.70
   5   2 -15   -3.21    9.08
  -5  -2  15    3.04    7.43
   5   2 -14   -8.36   18.99
  -5  -2  14   25.89   16.56
   5   2 -14   10.41   11.86
  -5  -2  13  119.15   35.90
   5   2 -13  104.26   33.35
   5   2 -12    9.43   10.59
  -5  -2  12   22.40   13.08
   5   2 -12   21.01   14.80
   5   2 -11   -9.62    9.57
  -5  -2  11  -11.53   14.92
   5   2 -10    2.27    4.73
  -5  -2  10   -6.31    9.09
   5   2 -10    7.33    6.28
  -5  -2   9   23.99   18.02
   5   2  -9   25.73   15.12
   5   2  -9   18.47   11.27
   5   2  -9   32.19   21.31
  -5  -2   8   10.38    8.24
   5   2  -8    8.23    6.55
   5   2  -8    4.00    2.05
   5   2  -8    1.21    4.21
  -5  -2   7   -0.20    7.75
   5   2  -7   12.90   15.19
   5   2  -7   16.93    7.25
   5   2  -7   16.30    7.42
   5   2  -6   91.41   30.47
  -5  -2   6  121.67   35.58
   5   2  -6  115.25   17.15
   5   2  -6  105.41   18.32
  -5  -2   5  128.72   38.30
   5   2  -5   98.53   32.61
  -5  -2   4  240.56   52.01
   5   2  -4  174.64   42.51
  -5  -2   3  167.06   40.81
   5   2  -3  137.23   38.19
  -5  -2   2   -2.15    7.94
   5   2  -2    1.82    7.06
  -5  -2   1    6.54    4.77
  -5  -2   0   28.00   19.10
  -5  -2  -1   66.33   31.02
  -5  -2  -2   55.16   25.30
  -5  -2  -3   33.56   18.61
  -5  -2  -3   29.26    7.90
  -5  -2  -3   18.78    5.81
  -5  -2  -4  122.57   38.17
  -5  -2  -4   90.56   17.58
  -5  -2  -4  105.20   18.37
  -5  -2  -5   24.54   21.84
  -5  -2  -5   -0.57    5.22
  -5  -2  -5    2.37    6.91
  -5  -2  -6   65.19   18.67
  -5  -2  -6   72.91   29.40
  -5  -2  -6   71.47   21.47
  -5  -2  -7  279.55   42.44
  -5  -2  -7  261.46   42.26
  -5  -2  -7  374.70   68.47
  -5  -2  -8   25.73   15.80
  -5  -2  -8   15.86    9.93
  -5  -2  -8   21.15   10.56
  -5  -2  -9   67.97   24.63
  -5  -2  -9   10.11    2.86
  -5  -2  -9   67.16   29.73
  -5  -2 -10  -21.63   14.85
  -5  -2 -10  -11.87   14.42
  -5  -2 -10    0.64   12.78
  -5  -2 -11   34.75   23.41
  -5  -2 -11   26.98   21.55
  -5  -2 -12   15.60   15.28
  -5  -2 -12    4.04   11.46
  -5  -2 -13   30.30   17.86
  -5  -2 -13   -8.35   15.24
  -5  -2 -14    3.95   18.74
   5   3 -21  -12.86   18.03
  -5  -3  20    0.92    9.45
   5   3 -20   16.45   22.17
  -5  -3  19   24.49   16.32
   5   3 -19  -56.82   34.57
  -5  -3  18   44.11   22.25
   5   3 -18    8.59    9.29
  -5  -3  17   -5.98   11.20
   5   3 -17   31.97   27.94
  -5  -3  16    3.95    7.81
   5   3 -16   62.13   34.95
   5   3 -15    3.80    9.20
  -5  -3  15   -2.15    6.72
   5   3 -14   10.04   11.24
  -5  -3  14    0.32    6.32
   5   3 -13   -5.57   11.86
  -5  -3  13   18.91   13.77
   5   3 -13    7.26   10.03
   5   3 -12  -11.35   14.79
  -5  -3  12    2.39    6.04
   5   3 -12   -4.12    8.56
   5   3 -11   54.61   25.16
  -5  -3  11   25.65   16.78
   5   3 -10   12.61    6.23
   5   3 -10    9.77    9.36
  -5  -3   9    0.73    8.35
   5   3  -9   19.66   10.63
   5   3  -9   10.59    9.32
  -5  -3   8    1.45    5.50
   5   3  -8    6.67    6.21
   5   3  -8   -0.69    6.65
   5   3  -7   19.13    8.63
   5   3  -7   10.62    5.85
  -5  -3   7   22.39   18.11
   5   3  -6   29.59    9.67
  -5  -3   6   19.36    8.51
   5   3  -6   31.94    7.44
  -5  -3   5  130.99   39.76
  -5  -3   4   32.68   25.45
  -5  -3   3  138.26   40.42
  -5  -3   2   81.15   33.30
  -5  -3   1   10.76    7.85
  -5  -3   0   31.61   21.77
  -5  -3  -1   81.17   31.79
  -5  -3  -2   87.68   33.57
  -5  -3  -3   25.90    7.56
  -5  -3  -3   37.14   10.31
  -5  -3  -3   35.62   19.11
  -5  -3  -4    4.18   11.43
  -5  -3  -4    7.87    2.71
  -5  -3  -4   19.28    9.11
  -5  -3  -5    7.01    7.61
  -5  -3  -5   16.58    9.02
  -5  -3  -6   47.42   24.27
  -5  -3  -6   24.59   12.90
  -5  -3  -6   16.21   11.26
  -5  -3  -7   81.81   33.76
  -5  -3  -7   77.42   23.84
  -5  -3  -7   79.80   22.68
  -5  -3  -8   -3.67    5.64
  -5  -3  -8    8.43    4.28
  -5  -3  -9  162.49   47.76
  -5  -3  -9  145.69   37.05
  -5  -3 -10  -37.59   23.25
  -5  -3 -10   -0.46    9.55
  -5  -3 -11   61.51   26.65
  -5  -3 -11   41.53   20.34
  -5  -3 -12   10.77    8.31
  -5  -3 -12   -5.55   23.04
  -5  -3 -13   -0.89    6.27
  -5  -3 -13  -54.42   27.54
   5   4 -21   26.79   26.01
  -5  -4  20  -14.25   11.71
   5   4 -20    7.55   19.72
  -5  -4  19   -4.38    6.88
   5   4 -19  -11.05   26.30
  -5  -4  18   10.40   10.83
   5   4 -18   11.56   13.16
   5   4 -17  -13.04   17.57
  -5  -4  17   25.99   16.19
   5   4 -16   45.17   27.45
  -5  -4  16   43.83   22.52
   5   4 -15   -0.08   19.25
  -5  -4  15   -3.33   12.48
   5   4 -14   21.13   19.57
  -5  -4  14    2.48   10.02
   5   4 -14  -28.90   17.24
  -5  -4  13   52.95   25.41
   5   4 -13   56.92   23.24
   5   4 -13   28.56   19.41
  -5  -4  12    5.16    5.02
   5   4 -12   20.45   14.57
  -5  -4  11    7.49    6.16
   5   4 -11   17.08   10.66
  -5  -4  10    9.01   11.84
   5   4 -10    1.18    4.78
   5   4 -10   20.77   16.01
   5   4  -9   18.39    9.64
   5   4  -9   20.33   13.69
  -5  -4   9   20.19   13.31
   5   4  -8    0.98    3.52
   5   4  -8    2.93    3.59
  -5  -4   8    2.10    5.75
   5   4  -7    3.58    8.02
  -5  -4   7   -6.65   11.13
   5   4  -7   10.56    6.91
   5   4  -6    0.96    3.05
   5   4  -6    3.44    2.81
  -5  -4   6    3.52    8.59
   5   4  -5   19.12    5.32
   5   4  -5   15.94    6.00
  -5  -4   5   27.55   19.95
  -5  -4   4    1.99   17.29
  -5  -4   3  222.01   50.32
  -5  -4   2   15.05   13.41
  -5  -4   1   15.47    9.95
  -5  -4   0   18.06   10.01
  -5  -4  -1    6.47   11.32
  -5  -4  -2   48.15    7.72
  -5  -4  -2   58.99   12.14
  -5  -4  -2   83.93   31.80
  -5  -4  -3    6.74    6.94
  -5  -4  -3    1.58    2.96
  -5  -4  -4   48.65   16.01
  -5  -4  -4   45.17   12.00
  -5  -4  -4   26.11   15.34
  -5  -4  -5   -2.35    9.58
  -5  -4  -5   -2.83    5.72
  -5  -4  -5    9.53   13.59
  -5  -4  -6   -5.37   10.73
  -5  -4  -6  -21.64   11.15
  -5  -4  -6    4.91    9.63
  -5  -4  -7   49.05   17.70
  -5  -4  -7   59.68   20.36
  -5  -4  -7   55.32   27.39
  -5  -4  -8   19.42    7.86
  -5  -4  -8   17.93   12.75
  -5  -4  -9   44.95   19.98
  -5  -4  -9   63.07   30.33
  -5  -4 -10   26.02   15.40
  -5  -4 -10   45.03   27.36
  -5  -4 -11   62.18   24.70
  -5  -4 -11   54.97   30.12
  -5  -4 -12  -38.00   21.65
  -5  -4 -12   18.86   16.22
  -5  -4 -13  -28.07   20.73
   5   5 -21  -19.13   22.66
  -5  -5  20    7.61    7.75
   5   5 -20   46.66   33.60
  -5  -5  19    0.42    2.01
   5   5 -19   -0.35   23.79
   5   5 -18   25.62   25.07
  -5  -5  18   -1.83    4.84
   5   5 -17  -18.71   29.06
  -5  -5  17  -11.51   11.37
   5   5 -16   25.51   21.28
  -5  -5  16   36.58   23.61
   5   5 -15   36.30   26.79
  -5  -5  15    3.19    4.57
  -5  -5  14   17.96   11.32
   5   5 -14    8.20   19.31
   5   5 -14    4.09    8.57
  -5  -5  13   21.50   20.31
   5   5 -13   26.30   18.22
   5   5 -13   24.36   13.18
   5   5 -12    2.25    7.38
  -5  -5  12   45.51   24.64
  -5  -5  11   47.44   24.99
   5   5 -10   17.10   11.27
  -5  -5  10   10.86    9.31
  -5  -5  10    9.52    7.71
  -5  -5   9    7.88    8.75
   5   5  -9   22.38   10.93
  -5  -5   9   -5.29   19.96
  -5  -5   8    2.56    3.68
  -5  -5   8   -7.55    4.89
   5   5  -8   12.62    7.85
   5   5  -7    1.70    6.48
  -5  -5   7    7.12   11.01
   5   5  -6   -0.03    1.21
  -5  -5   6   -4.08    6.74
  -5  -5   5    9.46    7.51
   5   5  -5    7.20    5.27
  -5  -5   4   21.76   20.61
   5   5  -4    5.11    4.36
  -5  -5   3  145.67   42.50
   5   5  -3   88.81   13.09
  -5  -5   2  -10.71   11.90
  -5  -5   1  157.06   46.55
  -5  -5   0   28.54   21.86
  -5  -5  -1   -0.37    0.70
  -5  -5  -1  -13.74   13.70
  -5  -5  -2  240.29   56.32
  -5  -5  -2  207.38   20.83
  -5  -5  -2  229.25   23.22
  -5  -5  -2  222.10   28.36
  -5  -5  -3   59.59   14.40
  -5  -5  -3   48.18   23.11
  -5  -5  -3   47.87   14.71
  -5  -5  -4   10.68    5.11
  -5  -5  -4   12.59    6.15
  -5  -5  -4   25.28   12.83
  -5  -5  -5   11.25    7.32
  -5  -5  -5   -0.78    5.72
  -5  -5  -5    4.10    8.03
  -5  -5  -6    9.73   14.54
  -5  -5  -6    0.88    2.36
  -5  -5  -7   10.87   13.41
  -5  -5  -7    8.43   10.50
  -5  -5  -8   37.42   24.95
  -5  -5  -8   26.42   16.86
  -5  -5  -9   27.10   18.66
  -5  -5  -9   -6.59    7.76
  -5  -5 -10    0.73    3.89
  -5  -5 -10   17.65    8.90
  -5  -5 -11   42.45   25.44
  -5  -5 -12    4.75   11.21
   5   6 -21  -25.26   26.88
  -5  -6  20   12.10   11.32
   5   6 -20   -6.74   26.73
   5   6 -19  -19.89   22.24
  -5  -6  19  -10.09   10.63
   5   6 -18  -42.56   31.27
  -5  -6  18    3.11    6.20
   5   6 -17    0.21   16.23
  -5  -6  17    8.86    4.80
   5   6 -16   17.83   16.59
  -5  -6  16   49.41   25.27
  -5  -6  15   14.72   13.94
  -5  -6  15    4.75   11.18
   5   6 -14    0.70    2.86
  -5  -6  14    7.47    4.73
   5   6 -13   -0.30    2.05
  -5  -6  13    3.88    5.93
  -5  -6  13   -3.39    6.81
   5   6 -12   10.28    9.52
  -5  -6  12   42.48   24.44
  -5  -6  12   14.42   10.70
  -5  -6  11   -7.02   17.03
  -5  -6  11    9.40    8.05
  -5  -6  10    7.48    9.17
   5   6 -10    2.93    6.31
  -5  -6  10   -0.76    1.44
  -5  -6   9   11.13   12.59
   5   6  -9   18.82    9.41
  -5  -6   9   -2.73    5.33
   5   6  -8    4.95    4.61
  -5  -6   8   12.49    7.73
   5   6  -7   38.04   13.72
  -5  -6   7   22.63    6.49
   5   6  -6    2.49    1.58
  -5  -6   6    5.64    1.75
  -5  -6   6    5.43    9.09
   5   6  -5    6.82    2.58
  -5  -6   5   20.10    7.31
  -5  -6   5    4.12    9.98
   5   6  -4   10.31    5.99
  -5  -6   4   -1.68   10.67
  -5  -6   4    1.43    1.83
   5   6  -3   72.42   16.59
  -5  -6   3   52.89   25.02
   5   6  -2    7.52    6.81
  -5  -6   2   11.33   17.16
   5   6  -1  125.73   24.12
  -5  -6   1  146.82   43.87
  -5  -6   0    2.52    0.68
  -5  -6   0   -0.98    1.49
   5   6   0   -3.01    7.46
  -5  -6  -1    7.77    3.84
  -5  -6  -1    9.01    3.83
  -5  -6  -1   -0.83    8.21
  -5  -6  -2  109.63   19.85
  -5  -6  -2   90.57   35.31
  -5  -6  -2   97.69   17.07
  -5  -6  -3    9.38    4.55
  -5  -6  -3    7.66   10.34
  -5  -6  -4   14.37    9.64
  -5  -6  -4   14.10   17.04
  -5  -6  -5   -5.09    9.89
  -5  -6  -5   18.55   17.11
  -5  -6  -6   -4.09    9.60
  -5  -6  -6   17.14   22.10
  -5  -6  -7   10.89    4.07
  -5  -6  -7   15.16   20.26
  -5  -6  -8   40.34   26.17
  -5  -6  -8   -2.32   12.94
  -5  -6  -9   -4.41    8.92
  -5  -6 -10   24.45   11.01
  -5  -6 -11   44.75   28.46
   5   7 -20  -14.59   20.64
   5   7 -19  -33.43   29.74
  -5  -7  19    0.64    5.61
   5   7 -18   -1.10   15.40
  -5  -7  18   26.83   19.51
  -5  -7  18   -1.83   10.47
  -5  -7  17   -6.04    8.77
  -5  -7  17  -43.05   22.45
  -5  -7  16   51.28   24.40
  -5  -7  16   26.86   17.26
  -5  -7  15    6.18   10.15
  -5  -7  15    2.23    5.82
   5   7 -14    4.04    2.08
  -5  -7  14    1.36    3.02
  -5  -7  13   -6.59    8.45
   5   7 -13   10.10   10.07
   5   7 -12   -9.73    9.31
  -5  -7  12   25.09   23.32
  -5  -7  12    1.77   10.15
  -5  -7  11    5.11   10.57
  -5  -7  11    3.86    4.91
   5   7 -10  -18.82   11.23
  -5  -7  10    1.23    3.98
  -5  -7   9   10.79   10.31
  -5  -7   9    2.88    8.08
  -5  -7   8  109.72   22.54
  -5  -7   8  153.51   45.22
   5   7  -8  104.44   26.10
  -5  -7   7    8.00   10.09
   5   7  -7   -1.64    2.64
  -5  -7   7    3.55    9.11
  -5  -7   6   -9.75   11.65
  -5  -7   6    7.90    7.78
   5   7  -6   -7.75    7.09
  -5  -7   5    8.65   19.20
  -5  -7   5    4.47    1.80
   5   7  -5   11.76    9.77
  -5  -7   4    3.20    7.75
  -5  -7   4   11.29    6.61
   5   7  -4   -0.57    5.62
   5   7  -3   40.42   14.48
  -5  -7   3   25.65   19.15
  -5  -7   3   22.11    7.35
   5   7  -2    8.15    8.51
  -5  -7   2    0.07   10.06
  -5  -7   2    4.62    2.04
   5   7  -1  109.18   27.15
  -5  -7   1   83.17   37.81
  -5  -7   1   90.06   14.82
  -5  -7   0    5.30    1.34
  -5  -7   0    1.89    0.96
   5   7   0    4.96    5.73
  -5  -7   0   -5.22   15.51
  -5  -7  -1   -1.94    4.19
   5   7   1    3.86    8.47
  -5  -7  -1    7.59    8.86
  -5  -7  -2   66.52   16.25
   5   7   2   70.78   26.82
  -5  -7  -2   60.37   32.16
  -5  -7  -3   -0.38   11.98
  -5  -7  -3  -10.00   11.49
  -5  -7  -4   46.87   27.45
  -5  -7  -4   16.84   13.12
  -5  -7  -5   -1.04   12.56
  -5  -7  -5   -4.68    5.26
  -5  -7  -6   11.57   14.98
  -5  -7  -6   -9.32   10.65
  -5  -7  -7    9.67   18.97
  -5  -7  -8  -32.24   23.55
  -5  -7  -9   -8.70   11.83
  -5  -7 -10   47.88   28.89
  -5  -8  19  -32.98   20.30
  -5  -8  19    5.96    9.81
  -5  -8  18    3.62    6.47
  -5  -8  18   12.39   12.74
  -5  -8  17    5.52    8.97
  -5  -8  17   24.17   20.21
  -5  -8  16   30.75   18.15
  -5  -8  16   15.24   12.20
  -5  -8  15   15.41   15.25
  -5  -8  15   34.60   23.24
  -5  -8  14   -2.73    9.45
  -5  -8  14    6.84    7.17
  -5  -8  13    6.84    8.96
  -5  -8  13    4.83    2.66
   5   8 -12    2.26    4.66
  -5  -8  12  -10.82    8.91
  -5  -8  12    9.58   10.69
  -5  -8  11    3.61    8.37
  -5  -8  11  -12.51   15.12
   5   8 -11   18.99   12.38
   5   8 -11   21.76   15.48
  -5  -8  10   13.29    8.25
   5   8 -10    1.73    9.02
  -5  -8   9   23.57   13.16
  -5  -8   9   37.22   20.63
  -5  -8   8   -4.16   11.06
  -5  -8   8   -2.49    2.12
   5   8  -7   -8.41    7.70
  -5  -8   7    8.08    3.21
  -5  -8   6   -1.25    2.02
   5   8  -6   13.24    9.54
  -5  -8   6    4.10    8.86
  -5  -8   5   22.65   10.30
   5   8  -5   24.37   14.41
  -5  -8   5   47.62   24.31
  -5  -8   4   -0.15    2.17
   5   8  -4   -6.93    6.99
   5   8  -3   56.94   21.14
  -5  -8   3   33.20   10.93
  -5  -8   3   22.51   23.32
   5   8  -2    1.69    3.98
  -5  -8   2    5.17    4.10
   5   8  -1   14.58   14.90
  -5  -8   1   44.91   30.21
  -5  -8   1    7.87    4.91
  -5  -8   0   -4.57    6.98
  -5  -8   0   -0.30    4.25
  -5  -8  -1   18.55   10.36
  -5  -8  -1    5.60   11.44
  -5  -8  -2   11.82   19.87
  -5  -8  -3   12.34    7.36
  -5  -8  -3    1.84   17.91
  -5  -8  -4    0.62    6.94
  -5  -8  -4   -5.74   15.66
  -5  -8  -5    0.50   13.02
  -5  -8  -6   10.95   20.01
  -5  -8  -7   10.59   17.68
  -5  -8  -8   19.50   21.67
  -5  -8  -9   28.16   25.20
  -5  -9  19  -22.77   17.35
  -5  -9  19   23.17   16.80
  -5  -9  18  -14.62   13.90
  -5  -9  18  -28.02   18.84
  -5  -9  17   10.54   10.74
  -5  -9  17   -3.43    6.77
  -5  -9  16   29.45   20.45
  -5  -9  16   -2.05   12.49
  -5  -9  15   -3.20    6.31
  -5  -9  15    5.95   10.35
  -5  -9  14   -6.36    9.42
  -5  -9  14   18.66   20.25
  -5  -9  13   12.63    8.06
  -5  -9  13  -18.69   15.21
  -5  -9  12   -5.79   11.06
  -5  -9  12  -15.24   13.92
  -5  -9  11  -26.07   14.28
  -5  -9  11   -3.73   12.22
  -5  -9  10    0.14    7.81
   5   9 -10  -14.70   12.11
  -5  -9  10  -18.53   20.08
  -5  -9   9   -1.35    2.03
   5   9  -9  -16.24   12.28
  -5  -9   9   -3.26    6.11
  -5  -9   8    2.84    2.90
   5   9  -8   14.19   10.24
  -5  -9   7    1.77    3.77
  -5  -9   7   10.20    7.91
  -5  -9   6   60.18   34.64
  -5  -9   6   31.41   12.87
  -5  -9   5   19.35   14.34
  -5  -9   5    1.51    5.54
  -5  -9   4   11.98   20.44
  -5  -9   4    5.47    3.73
  -5  -9   3   18.08    8.31
  -5  -9   3    9.04    7.70
  -5  -9   2   31.61   21.41
  -5  -9   1   42.13   26.38
  -5  -9   0   40.55   29.03
  -5  -9  -1   30.68   22.34
  -5  -9  -2   -3.04    6.18
  -5  -9  -3   -4.37   18.20
  -5  -9  -4   28.77   22.69
  -5  -9  -5   12.71   10.86
  -5  -9  -6  -38.52   26.34
  -5  -9  -7    0.19   11.70
  -5 -10  17    4.45   10.16
  -5 -10  17   11.04   12.87
  -5 -10  16   -7.61    6.32
  -5 -10  16   44.51   27.79
  -5 -10  15    1.02   11.25
  -5 -10  15   18.36   16.08
  -5 -10  14   11.93   10.86
  -5 -10  14  -26.77   20.74
  -5 -10  13   -7.87    7.17
  -5 -10  13   -5.33    3.43
  -5 -10  12   -2.20    7.15
  -5 -10  12   17.11   17.37
  -5 -10  11  -10.83   12.85
  -5 -10  11   -2.35   15.00
  -5 -10  10    8.36   13.32
  -5 -10  10   -2.02    8.84
  -5 -10   9   12.18   13.58
  -5 -10   9   10.69   10.25
  -5 -10   8    0.77   11.18
  -5 -10   8   12.09    3.05
  -5 -10   7   22.73   18.85
  -5 -10   6   26.97   18.86
  -5 -10   5   -1.79    9.55
  -5 -10   4   12.29   16.43
  -5 -10   3   18.12   23.52
  -5 -10   2    9.93   10.89
  -5 -10   1   27.92   20.84
  -5 -10   0    7.78    9.66
  -5 -10  -1    0.59   14.42
  -5 -10  -2   -2.42    8.93
  -5 -10  -3  -32.75   24.09
  -5 -10  -4    4.99   12.85
  -5 -10  -5    2.14    9.94
  -5 -11  16    2.95   11.41
  -5 -11  15   -7.81   11.80
  -5 -11  14  -33.37   23.77
  -5 -11  13  -16.19   16.59
  -5 -11  12    0.08    3.41
  -5 -11  11    7.41    6.51
  -5 -11  10    2.12   11.32
  -5 -11   9    1.30    9.88
  -5 -11   8  -15.27   15.83
  -5 -11   7  -15.39   12.49
  -5 -11   6   -2.92   12.59
  -5 -11   5   -5.13    9.91
  -5 -11   4   -2.79    5.33
  -5 -11   3   36.17   25.48
  -5 -11   2   21.41   13.18
  -5 -11   1   11.01   14.25
  -5 -11   0    5.31   18.05
  -5 -11  -1   -8.98   12.80
  -5 -11  -2  -10.73   14.16
  -5 -11  -3   30.19   26.52
  -5 -12  14  -23.86   20.56
  -5 -12  13   -5.52   16.65
  -5 -12  12    2.87    7.10
  -5 -12  11  -19.58   18.51
  -5 -12  10    7.46   12.78
  -5 -12   9  -26.62   21.34
  -5 -12   8    1.52    6.51
  -5 -12   7    5.07   13.76
  -5 -12   6   14.27    4.57
  -5 -12   5   23.93   20.61
  -5 -12   4   -1.72   12.33
  -5 -12   3  -40.00   26.41
  -5 -12   2  -26.83   21.74
  -5 -12   1    8.99   13.70
  -5 -12   0   22.45   24.39
  -5 -13   9  -29.13   22.75
  -5 -13   8    3.90    5.34
  -5 -13   7  -22.01   19.81
  -5 -13   6   19.87   20.56
   6 -14  -3   38.25   28.61
   6 -14  -2   11.85   15.74
   6 -14  -1   13.37    3.37
   6 -14   0   -5.93   10.17
   6 -14   1  -14.51   10.73
   6 -14   2  -26.44   21.30
   6 -14   3  -16.39   19.71
   6 -14   4    1.12   10.27
   6 -14   5  -16.68   22.26
   6 -14   6   12.10   12.61
   6 -14   7    7.96    8.15
   6 -13  -6   -2.76    7.28
   6 -13  -5   16.69   17.18
   6 -13  -4    4.80    4.01
   6 -13  -4   -9.58   16.78
   6 -13  -3  -39.56   24.79
   6 -13  -2   -4.40   12.78
   6 -13  -1   -1.08   11.98
   6 -13   0  -32.36   23.16
   6 -13   1   12.44   16.78
   6 -13   2   11.06   16.95
   6 -13   3   16.64   16.64
   6 -13   4   24.45   22.34
   6 -13   5   -1.52    4.41
   6 -13   6    0.32   10.69
   6 -13   7  -24.07   19.85
   6 -13   8   32.85   27.73
   6 -13   9  -33.85   23.77
   6 -13  10   25.17   23.74
   6 -12  -9    2.75    5.26
   6 -12  -8   23.56   21.36
   6 -12  -7    8.93   11.99
   6 -12  -6   -3.65   12.46
   6 -12  -5   -1.54   13.32
   6 -12  -4  -40.57   24.76
   6 -12  -3    6.19    9.61
   6 -12  -2    0.64    3.68
   6 -12  -1   17.42   18.06
   6 -12   0    9.95    8.68
   6 -12   1   15.67   18.92
   6 -12   2   -2.24    5.70
   6 -12   3    9.11    5.05
   6 -12   4   27.15   19.54
   6 -12   5    1.26   11.05
   6 -12   6  -12.96   14.00
   6 -12   7   -3.60    8.53
   6 -12   8  -21.69   18.37
   6 -12   9   -2.91   10.04
   6 -12  10  -12.76   14.48
   6 -12  11   31.06   19.23
   6 -11 -11   18.04   18.74
   6 -11 -10   -2.68    6.99
   6 -11  -9    9.86   11.42
   6 -11  -8   76.82   35.04
   6 -11  -7   -3.77    7.36
   6 -11  -6  -16.18   18.71
   6 -11  -5   19.72   15.48
   6 -11  -4    0.97    6.79
   6 -11  -3   19.54   16.37
   6 -11  -2  -17.21   18.85
   6 -11  -1   -4.25   12.11
   6 -11   0   -5.49   11.18
   6 -11   1   21.56   14.14
   6 -11   2   45.78   24.77
   6 -11   3   -4.03    9.00
   6 -11   4   15.45   15.56
   6 -11   5   -3.68   13.90
   6 -11   6    3.81   12.77
   6 -11   7  -35.70   22.53
   6 -11   8   21.94   18.43
   6 -11   9   30.65   24.22
   6 -11  10   15.45   17.58
   6 -11  11   -6.78   10.51
   6 -11  12  -12.61   17.36
   6 -10 -12  -51.33   29.68
   6 -10 -11  -56.45   30.32
   6 -10 -10   34.72   25.10
   6 -10  -9  -17.66   22.92
   6 -10  -8    9.69   13.72
   6 -10  -7    2.52   10.41
   6 -10  -6    2.47   14.10
   6 -10  -5    3.86    6.64
   6 -10  -4   -2.75   12.41
   6 -10  -3    9.81    3.84
   6 -10  -3   -6.35   15.48
   6 -10  -2    3.60    6.13
   6 -10  -1    6.29    7.15
   6 -10   0    3.66    7.83
   6 -10   1   28.92   17.06
   6 -10   2   42.71   24.78
   6 -10   3   -3.33    9.07
   6 -10   4   29.34   20.10
   6 -10   5   -5.34    9.70
   6 -10   6   16.09   17.11
   6 -10   7    2.73    7.89
   6 -10   8   27.21   17.88
   6 -10   9    3.05    7.80
   6 -10  10   19.59   12.22
   6 -10  11   23.88   23.20
   6 -10  12    2.71    9.72
   6 -10  13   23.82   19.56
   6  -9 -14   10.61   15.48
   6  -9 -13   14.56   15.37
   6  -9 -12   27.54   20.78
   6  -9 -11    3.07   11.40
   6  -9 -10    4.60    7.28
   6  -9  -9   39.32   26.91
   6  -9  -8    0.99   11.82
   6  -9  -7    1.32    2.84
   6  -9  -6   38.86   20.45
   6  -9  -5   18.83   14.01
   6  -9  -4  -13.45   12.45
   6  -9  -3    5.75    9.77
   6  -9  -2    6.31   10.29
   6  -9  -1   -7.80    8.24
   6  -9   0    7.52    8.38
   6  -9   1   25.56   19.00
   6  -9   2    4.29    6.72
   6  -9   3   -3.92    7.69
   6  -9   4   16.92   16.03
   6  -9   5   35.27   22.08
   6  -9   6   24.79   20.24
   6  -9   7   11.77   11.53
   6  -9   8   26.10   19.42
   6  -9   9    5.78   10.01
   6  -9  10   32.22   20.10
   6  -9  11   15.27   18.62
   6  -9  12   14.28   11.97
   6  -9  13    2.97    8.51
   6  -9  14   12.96   18.10
   6  -8 -15    7.76    7.97
   6  -8 -14   14.86   16.96
   6  -8 -13   15.90   13.68
   6  -8 -12  -14.43   14.81
   6  -8 -11  -22.67   18.00
   6  -8 -10    6.98   12.14
   6  -8  -9    1.22    3.32
   6  -8  -8   35.87   19.77
   6  -8  -7   14.10   11.41
   6  -8  -6    8.40    6.88
   6  -8  -5   14.13   14.82
   6  -8  -4   38.82   19.92
   6  -8  -3   68.21   27.47
   6  -8  -2   27.59   17.25
  -6   8   1    9.38   18.91
   6  -8  -1    3.48    4.17
  -6   8   0    5.41    2.04
   6  -8   0   10.17   13.75
  -6   8  -1   26.62   18.99
   6  -8   1    2.55    3.83
  -6   8  -2   43.58   23.38
   6  -8   2    2.54    6.57
   6  -8   3   13.02   10.30
  -6   8  -3   80.76   32.87
   6  -8   4   -6.41   11.48
  -6   8  -4   72.11   29.88
   6  -8   5   23.91   17.96
   6  -8   6   12.73   15.33
   6  -8   7   20.03   12.95
   6  -8   8    7.15   12.65
   6  -8   9   10.47   11.34
   6  -8  10   -0.31   11.54
   6  -8  11   24.11   17.87
   6  -8  12  -14.57   14.34
   6  -8  13   13.41   10.85
   6  -8  14    3.32    6.49
   6  -7 -16   -0.63    8.43
   6  -7 -15    4.91    9.63
   6  -7 -14    3.52   11.85
   6  -7 -13    3.62    7.19
   6  -7 -12   -6.64    9.30
   6  -7 -11   -4.51    5.21
   6  -7 -10    0.44    2.48
   6  -7  -9   -1.19    6.30
   6  -7  -8   -0.67    6.64
   6  -7  -7   -5.38    5.40
   6  -7  -6   35.75   18.15
   6  -7  -5    6.42    8.59
  -6   7   5   34.16   26.72
  -6   7   4   21.21   10.87
   6  -7  -4   65.69   26.99
  -6   7   4   38.69   23.50
  -6   7   3   70.25   30.66
   6  -7  -3   44.50   21.15
  -6   7   3   34.61   18.42
  -6   7   2    7.39    7.90
   6  -7  -2   -9.54   10.97
   6  -7  -1   19.54    8.06
  -6   7   1   11.82    1.74
  -6   7   0    3.13    9.90
   6  -7   0   -0.04    3.52
  -6   7  -1  -12.11   15.03
   6  -7   1   -2.12    8.66
  -6   7  -1  -10.54   10.94
  -6   7  -2   14.35   17.21
   6  -7   2   -9.46   15.16
   6  -7   3   -0.93    6.52
  -6   7  -3  -12.73   10.73
  -6   7  -4   27.24   14.37
   6  -7   4   18.12   17.50
  -6   7  -4   25.46   16.81
  -6   7  -5    0.32    7.73
   6  -7   5   -3.96    7.17
  -6   7  -5   -2.90   15.00
  -6   7  -6    3.82    7.23
  -6   7  -6   -9.39   10.20
   6  -7   6   -9.01   13.21
  -6   7  -7   67.16   26.26
  -6   7  -7   49.50   25.18
   6  -7   7   42.72   20.88
  -6   7  -8   55.81   25.13
   6  -7   8   80.69   30.97
  -6   7  -9   -1.78    7.63
   6  -7   9    1.68    4.48
  -6   7 -10    4.59    4.45
   6  -7  10   17.38   17.24
  -6   7 -11   -1.60    6.02
   6  -7  11    2.78   12.38
   6  -7  12   20.89   16.32
   6  -7  13   64.18   31.62
   6  -7  14   -8.95   12.83
   6  -7  15   36.75   24.00
   6  -6 -17   -6.44   12.23
   6  -6 -16    4.89   11.64
   6  -6 -15    3.40   11.42
   6  -6 -14    7.93    9.18
   6  -6 -13  -30.28   20.90
   6  -6 -12   19.42   13.30
   6  -6 -11    7.07   10.88
   6  -6 -10   26.43   18.51
   6  -6  -9    3.41   11.81
   6  -6  -8    0.61    7.50
  -6   6   7    1.33    4.63
   6  -6  -7    6.98    7.64
  -6   6   7   -2.81   15.14
  -6   6   6    9.41   16.84
   6  -6  -6    5.42    9.59
  -6   6   6   34.17   24.03
  -6   6   5   49.22   26.54
   6  -6  -5   38.88   18.33
  -6   6   5   57.89   29.08
  -6   6   4   17.59   12.05
   6  -6  -4   44.67   20.05
  -6   6   4   33.49   19.03
  -6   6   3   33.86   22.00
   6  -6  -3   12.64    9.40
  -6   6   3   26.80   19.24
  -6   6   2    0.92    7.70
   6  -6  -2    9.41    5.74
  -6   6   2    3.64    7.09
  -6   6   1   10.34    9.75
   6  -6  -1    7.28    7.13
  -6   6   1    1.33    4.31
  -6   6   0   22.71   17.81
   6  -6   0    0.20    9.11
  -6   6   0   40.34   26.47
  -6   6  -1   84.75   30.47
   6  -6   1   84.06   25.39
  -6   6  -1   68.17   25.16
  -6   6  -2    7.97    5.50
  -6   6  -2   -6.16    8.63
   6  -6   2   -9.39   12.20
  -6   6  -3   28.80   18.40
   6  -6   3   25.84   11.51
  -6   6  -3   48.69   23.31
  -6   6  -4   24.29   15.64
  -6   6  -4    8.74    4.50
   6  -6   4   26.73   16.04
  -6   6  -5   -0.47    5.04
   6  -6   5   10.92   11.93
  -6   6  -5   -7.77   18.39
  -6   6  -6   -4.42    4.44
  -6   6  -6   -4.69    3.75
  -6   6  -7   59.52   23.06
   6  -6   7   72.28   25.88
  -6   6  -7   26.62   16.34
  -6   6  -8   70.57   28.98
   6  -6   8   67.47   24.64
  -6   6  -8   23.36   14.85
   6  -6   9   19.84   14.15
  -6   6  -9   -0.25   15.16
   6  -6  10   10.32    6.67
  -6   6 -10    5.65   12.40
  -6   6 -11    7.46    9.39
   6  -6  11  -28.76   18.66
   6  -6  12   13.56    3.84
   6  -6  13   -5.93    8.81
   6  -6  14   41.15   26.24
   6  -6  15   31.41   22.73
   6  -5 -18   36.64   28.26
   6  -5 -17   25.69   22.63
   6  -5 -16    1.72   15.30
   6  -5 -15  -31.04   21.92
   6  -5 -14    6.53    6.34
   6  -5 -13    5.79    9.12
   6  -5 -12   -1.27   11.67
   6  -5 -11  -10.33   12.28
   6  -5 -10   44.11   21.61
  -6   5  10   36.27   20.81
   6  -5  -9   -4.18    6.49
  -6   5   9    9.38   11.99
  -6   5   8  -13.07   24.20
   6  -5  -8    7.91    2.06
  -6   5   8   18.04   13.19
   6  -5  -7   50.30   20.79
  -6   5   7   11.99   15.07
  -6   5   7   47.06   26.99
   6  -5  -6   58.50   21.42
  -6   5   6  116.04   39.60
  -6   5   6   50.39   25.79
   6  -5  -5    3.91    4.02
  -6   5   5   -3.24    8.55
  -6   5   5   19.19   16.72
   6  -5  -4   14.35    9.36
  -6   5   4   13.11    9.72
  -6   5   4   11.28   10.42
  -6   5   3    0.96    7.97
   6  -5  -3    4.16    4.78
  -6   5   3   -5.86    8.41
  -6   5   2  134.40   40.66
   6  -5  -2  116.30   27.62
  -6   5   2  141.75   34.79
  -6   5   1   82.52   26.16
   6  -5  -1   73.75   22.34
  -6   5   1   89.83   32.62
  -6   5   0   50.74   25.33
   6  -5   0    9.16   10.08
  -6   5   0   36.54   16.99
  -6   5  -1   78.71   31.46
   6  -5   1   96.04   26.19
  -6   5  -1   89.38   26.55
  -6   5  -2   50.33   26.39
  -6   5  -2   68.35   23.98
   6  -5   2   30.15   13.19
  -6   5  -3    9.83    8.70
   6  -5   3    7.84    7.60
  -6   5  -4   45.65   18.39
  -6   5  -4   24.55   16.12
   6  -5   4   36.16   16.91
  -6   5  -5    5.83    7.72
   6  -5   5    3.62    3.04
  -6   5  -6   28.02   15.01
  -6   5  -6   13.72   11.72
   6  -5   6    6.55    6.09
  -6   5  -7    0.69    4.15
  -6   5  -7   19.05   16.34
   6  -5   7   22.46   12.51
  -6   5  -8   38.23   21.22
   6  -5   8   47.03   21.06
  -6   5  -8   51.04   23.56
   6  -5   9   32.79   15.10
  -6   5  -9   28.91   19.45
  -6   5 -10   12.05   11.11
   6  -5  10   15.69   14.56
  -6   5 -11   24.96   17.83
   6  -5  11   24.49   14.79
  -6   5 -12   -3.48    7.85
   6  -5  12   -6.31   10.95
   6  -5  13   28.35   17.66
   6  -5  14   34.17   21.11
   6  -5  15   43.94   27.52
   6  -4 -18  -26.86   22.04
   6  -4 -17   13.40   15.33
   6  -4 -16    9.83   17.24
   6  -4 -15    6.01   12.99
   6  -4 -14  -12.33   13.14
   6  -4 -13   14.98   15.49
   6  -4 -12   12.04   13.85
  -6   4  12   -0.45    8.20
   6  -4 -11   -3.77   14.67
  -6   4  11   33.66   22.19
   6  -4 -10   56.64   26.17
  -6   4  10   90.76   41.13
  -6   4  10   34.86   19.95
   6  -4  -9   57.02   23.96
  -6   4   9   41.62   26.56
  -6   4   9   15.38   10.59
   6  -4  -8  172.51   37.20
  -6   4   8  213.36   54.82
  -6   4   8  150.25   40.39
  -6   4   7   14.94   11.66
   6  -4  -7   33.36   16.82
  -6   4   7   29.21   21.89
   6  -4  -6   -1.39    5.94
  -6   4   6    2.21    3.70
   6  -4  -5   14.14   11.35
  -6   4   5   11.62   10.44
  -6   4   5   21.96   20.83
   6  -4  -4   -0.95    4.79
  -6   4   4   12.18   13.95
  -6   4   4  -10.98   16.29
  -6   4   3   25.55   20.04
   6  -4  -3    7.11    5.36
  -6   4   3    2.92    4.33
  -6   4   2   29.17   19.95
   6  -4  -2   39.65   15.15
  -6   4   2   33.62   16.29
  -6   4   1    4.08    5.04
   6  -4  -1    8.37    8.02
   6  -4   0   25.24   11.07
  -6   4   0   10.11   12.47
  -6   4   0   11.85    7.67
   6  -4   1   12.53   11.62
  -6   4  -1   17.60   15.48
  -6   4  -1    6.22    4.82
  -6   4  -2   52.61   19.71
  -6   4  -2   46.59   23.85
   6  -4   2   36.84   16.18
  -6   4  -3  117.79   37.65
  -6   4  -3   88.86   21.38
   6  -4   3  123.94   27.79
  -6   4  -4   21.14   14.26
  -6   4  -4   27.23   14.94
   6  -4   4   56.85   20.07
  -6   4  -5   23.38   16.57
  -6   4  -5   34.22   13.93
   6  -4   5   31.77   15.08
  -6   4  -6   14.44   13.06
  -6   4  -6   -9.61    9.53
   6  -4   6   14.57   11.51
  -6   4  -7    4.53    9.09
   6  -4   7   43.10   18.52
  -6   4  -7   34.66   21.91
   6  -4   8   24.35   13.43
  -6   4  -8   47.31   24.96
  -6   4  -8   31.01   18.24
   6  -4   9   56.65   22.88
  -6   4  -9   62.57   27.83
  -6   4  -9   66.32   22.96
  -6   4 -10   18.22   15.47
   6  -4  10   13.22   13.89
  -6   4 -11    1.71   13.74
   6  -4  11   21.30   13.60
   6  -4  12   11.70   12.14
  -6   4 -12  -12.14   11.96
   6  -4  13  -24.37   18.70
   6  -4  14   25.40   17.37
  -6   4 -14   27.49   16.29
   6  -4  15   36.14   21.91
  -6   4 -15   31.62   22.03
   6  -3 -19   14.55   19.38
   6  -3 -18   17.11   21.04
   6  -3 -17   24.32   21.51
   6  -3 -16    8.86    8.24
   6  -3 -15    4.59    4.25
  -6   3  14    6.96    9.02
   6  -3 -14   -8.25   16.42
  -6   3  13    1.51   10.60
   6  -3 -13    7.81    8.58
  -6   3  12    0.49    9.12
   6  -3 -12   11.14   11.39
  -6   3  11   47.54   24.52
   6  -3 -11   74.00   27.49
  -6   3  10   27.72   18.75
   6  -3 -10   18.23   11.94
   6  -3 -10    1.69    3.14
  -6   3   9   48.90   26.22
  -6   3   9   61.75   25.11
   6  -3  -9   62.57   21.28
  -6   3   8    2.73   16.63
   6  -3  -8   15.43    9.60
  -6   3   8    7.64    6.79
  -6   3   7   -9.40   16.46
   6  -3  -7    1.65    2.73
  -6   3   7    0.83    6.62
   6  -3  -6    9.40    8.55
  -6   3   6   23.40   19.15
  -6   3   5   28.34   16.12
   6  -3  -5   15.20   10.91
  -6   3   5    5.94    8.16
  -6   3   4  210.55   40.72
   6  -3  -4  167.04   28.33
  -6   3   4  193.89   47.96
   6  -3  -3    0.84    2.15
  -6   3   3   -0.33    5.50
  -6   3   3   14.06   18.56
   6  -3  -2   26.40   10.35
  -6   3   2   24.11   11.63
  -6   3   2   36.20   19.48
   6  -3  -1   -1.56    2.91
  -6   3   1   -1.86    6.89
  -6   3   1   -4.74    7.56
  -6   3   0   -2.76    5.42
   6  -3   0   -0.37    3.32
  -6   3  -1   60.16   29.69
  -6   3  -1   55.02   16.47
   6  -3   1   51.29   15.97
  -6   3  -2  196.16   47.80
  -6   3  -2  184.18   29.04
   6  -3   2  165.16   28.45
  -6   3  -3  100.82   34.70
  -6   3  -3   54.32   15.72
   6  -3   3   83.19   21.73
  -6   3  -4   -6.92   14.25
  -6   3  -4    3.40    2.27
   6  -3   4    8.00    4.57
  -6   3  -5   32.29   17.22
   6  -3   5   33.15   14.64
  -6   3  -5   17.51    6.15
  -6   3  -6    6.71    8.68
  -6   3  -6   -2.77    9.07
   6  -3   6   -9.34   10.58
  -6   3  -7   48.33   21.37
  -6   3  -7   54.97   21.60
   6  -3   7   54.78   19.61
  -6   3  -8   -3.72   10.54
  -6   3  -8   21.99   13.56
   6  -3   8   41.67   18.58
  -6   3  -9   49.81   23.79
  -6   3  -9   55.85   24.81
   6  -3   9   63.91   22.19
   6  -3  10   -0.55    3.50
  -6   3 -10    8.66    5.14
   6  -3  11   11.05   11.45
  -6   3 -11   21.64   15.33
  -6   3 -11   -3.74    4.90
   6  -3  12   -4.26    9.74
  -6   3 -12   -3.67   12.00
  -6   3 -12    9.56   12.05
  -6   3 -13  -10.61    6.02
   6  -3  13    0.30    3.11
  -6   3 -14   -0.20   28.46
   6  -3  14    7.68    6.57
   6  -2 -19   32.13   25.43
   6  -2 -18    3.99    3.05
   6  -2 -17  -10.07   12.99
   6  -2 -16    0.60   10.82
  -6   2  16   -4.77   15.74
   6  -2 -15    0.91    4.34
  -6   2  15    6.61    2.52
   6  -2 -14  -11.10   18.14
  -6   2  14   -5.59   10.81
   6  -2 -13    6.04    8.28
  -6   2  13   -8.77   13.91
   6  -2 -12   20.00   15.99
  -6   2  12  -14.28   16.36
   6  -2 -11   -8.32    6.52
   6  -2 -11    0.40    6.28
  -6   2  11   -2.93   10.08
   6  -2 -10    8.61    8.93
   6  -2 -10    4.33    9.28
   6  -2  -9   31.09   18.64
  -6   2   9    4.42   14.21
   6  -2  -8    3.66    7.54
  -6   2   8   -0.24    8.00
   6  -2  -7   64.38   19.53
  -6   2   7   97.80   35.54
   6  -2  -7   19.60   13.29
   6  -2  -6  103.22   22.41
  -6   2   6  100.25   35.37
   6  -2  -5   13.62    8.31
  -6   2   5   -4.87   12.34
  -6   2   5    3.31   10.71
  -6   2   4   78.49   30.07
  -6   2   4   99.89   25.90
  -6   2   3   10.44   17.66
  -6   2   3   -5.28    9.38
   6  -2  -3    4.14    5.68
  -6   2   2    8.91    9.95
  -6   2   2   13.12    1.54
  -6   2   1    5.18    4.87
  -6   2   1   11.26    5.76
  -6   2   0   -2.08    3.32
  -6   2   0    3.65   11.85
   6  -2   0   -1.18    1.82
  -6   2  -1   11.07    7.00
   6  -2   1    1.65    3.58
  -6   2  -1   24.18   20.22
  -6   2  -2  130.86   40.17
   6  -2   2  119.66   20.82
  -6   2  -2  111.29   18.03
   6  -2   3   31.98   11.43
  -6   2  -3   37.47   12.44
  -6   2  -3   45.77   20.74
  -6   2  -4   26.27   10.59
   6  -2   4   23.40   10.14
  -6   2  -4   13.10   17.10
  -6   2  -5   41.96   15.37
  -6   2  -5   44.33   22.24
   6  -2   5   30.28   12.63
  -6   2  -6   15.29   15.20
   6  -2   6    1.43    2.45
  -6   2  -6   14.65   10.47
  -6   2  -7   53.62   28.81
  -6   2  -7   39.56   21.29
   6  -2   7   48.50   18.77
  -6   2  -7   -0.83    5.38
  -6   2  -8   20.62   16.51
  -6   2  -8   11.19   11.80
   6  -2   8   38.59   16.22
  -6   2  -8    3.27    7.15
  -6   2  -9   59.44   25.98
  -6   2  -9   62.35   27.74
   6  -2   9   57.68   20.24
  -6   2  -9   54.07   21.66
   6  -2  10    9.30    9.39
  -6   2 -10    3.38   10.75
  -6   2 -10   23.52   19.76
  -6   2 -11   10.39   12.18
  -6   2 -11   43.29   26.48
  -6   2 -12   35.87   24.09
  -6   2 -12  -22.57   19.07
  -6   2 -13   11.27   13.90
   6  -1 -20   16.06   20.82
   6  -1 -19   17.32   20.36
   6  -1 -18   30.46   18.40
   6  -1 -17  -12.55   18.68
  -6   1  17   18.47   17.40
   6  -1 -16   27.19   26.51
  -6   1  16   16.65   15.61
   6  -1 -15   17.30   11.33
  -6   1  15  -14.11   18.57
   6  -1 -14   -0.50    8.11
  -6   1  14   21.49   15.68
   6  -1 -13   10.44   11.99
  -6   1  13   22.17   17.12
  -6   1  12    1.95   10.60
   6  -1 -12    4.27    2.43
   6  -1 -12    3.36    4.94
  -6   1  11   12.63   12.50
   6  -1 -11    4.14    6.67
   6  -1 -11    8.75   11.86
  -6   1  10   26.81   20.50
   6  -1 -10   35.21   17.82
   6  -1  -9   -2.26    9.15
  -6   1   9    4.45    6.72
   6  -1  -8   14.19    6.40
   6  -1  -8   29.79   13.31
  -6   1   8   47.65   23.33
   6  -1  -7  100.53   22.17
  -6   1   7   73.46   30.42
   6  -1  -7  109.93   24.40
  -6   1   6   53.19   24.46
   6  -1  -6   35.18   11.22
   6  -1  -6   29.43   10.88
  -6   1   5   32.64   17.93
   6  -1  -5   33.40    9.66
   6  -1  -5   50.64   14.34
  -6   1   4  174.08   45.85
   6  -1  -4  152.21   21.24
   6  -1  -4  192.37   24.03
   6  -1  -3    7.82    4.40
  -6   1   3    2.28    9.74
   6  -1  -3   13.89    5.20
  -6   1   2  108.16   35.19
   6  -1  -2  131.99   15.56
   6  -1  -1   32.29    6.48
  -6   1   1   39.34   24.84
   6  -1   0    4.88    2.72
  -6   1   0  -17.74   20.03
   6  -1   1   23.06    6.23
  -6   1  -1   48.63   25.05
   6  -1   2   53.11   10.40
  -6   1  -2   48.50   24.15
  -6   1  -3    4.78   10.06
   6  -1   3    6.85    2.55
  -6   1  -3   13.27    5.26
  -6   1  -3   10.05    5.21
  -6   1  -4   42.63   20.85
  -6   1  -4   26.70    8.34
  -6   1  -4   22.50    7.12
   6  -1   4   34.32   10.92
  -6   1  -5   50.02   24.60
  -6   1  -5   20.22   10.26
  -6   1  -6   30.95   20.14
  -6   1  -6    9.16    6.62
  -6   1  -6   29.67   10.39
  -6   1  -7   73.75   28.40
  -6   1  -7   35.08   14.86
  -6   1  -7   45.30   19.17
  -6   1  -8    6.23   11.32
  -6   1  -8   -7.02    9.33
  -6   1  -9   56.39   25.58
  -6   1  -9   60.18   22.91
  -6   1 -10   23.38   13.25
  -6   1 -10   47.87   25.17
  -6   1 -11    7.90    6.87
  -6   1 -11    3.63    6.95
  -6   1 -12   13.07   13.96
  -6   1 -12   13.75   14.43
   6   0 -20  -33.42   25.65
  -6   0  19  -22.82   16.99
   6   0 -19    1.47   16.12
  -6   0  18    9.92   11.30
   6   0 -18   -9.81   13.14
  -6   0  17   10.35    9.41
   6   0 -17  -18.86   17.37
  -6   0  16   60.90   24.41
   6   0 -16   18.50   18.60
  -6   0  15   19.28   12.38
   6   0 -15    2.03    6.95
  -6   0  14   13.87   13.53
   6   0 -14   15.88   13.58
  -6   0  13  -12.96   13.48
   6   0 -13    6.18    3.73
  -6   0  12   -0.36   11.51
   6   0 -12  -14.79   11.81
   6   0 -12   -8.04    7.70
  -6   0  11    2.73    4.89
   6   0 -11    7.01    3.94
   6   0 -11    2.33    9.85
  -6   0  10   11.63   14.90
   6   0 -10   -1.63    5.19
  -6   0   9   61.44   27.66
   6   0  -9   55.78   18.88
   6   0  -9   68.76   21.23
   6   0  -8    4.05    4.18
   6   0  -8    4.29    4.93
   6   0  -7   51.79   15.05
   6   0  -7   45.81   14.64
  -6   0   7   53.90   24.67
  -6   0   6    1.32    6.60
   6   0  -6    6.67    5.61
   6   0  -6    4.12    3.54
  -6   0   5   74.02   28.87
   6   0  -5   52.79   10.49
  -6   0   4   57.23   22.04
  -6   0   3   26.17   21.65
  -6   0   2  297.48   57.59
  -6   0   1  -22.63   17.98
  -6   0   0   -4.81    7.93
  -6   0  -1   30.45   17.70
  -6   0  -2   51.44   24.48
  -6   0  -3   14.20   11.91
  -6   0  -4   36.99    8.34
  -6   0  -4   34.58    8.18
  -6   0  -4   29.10   17.44
  -6   0  -5   10.63    5.41
  -6   0  -5   14.27    7.30
  -6   0  -5    4.35    6.66
  -6   0  -6   76.16   20.76
  -6   0  -6  104.33   36.81
  -6   0  -6   85.81   22.06
  -6   0  -7   54.45   24.49
  -6   0  -7   32.79   13.50
  -6   0  -8   13.11   14.66
  -6   0  -8   -9.46   14.39
  -6   0  -9   59.81   25.25
  -6   0  -9  112.88   40.09
  -6   0 -10    6.88   12.35
  -6   0 -10  -12.36    3.62
  -6   0 -11   83.07   35.72
  -6   0 -12   -0.28    7.31
   6   1 -20  -54.87   33.07
  -6  -1  20    0.31    6.99
   6   1 -19    7.79    5.38
  -6  -1  19  -19.14   15.33
   6   1 -18    0.60    9.08
  -6  -1  18  -11.43   11.97
   6   1 -17  -15.95   24.18
  -6  -1  17   -9.78   10.70
   6   1 -16   32.23   22.68
  -6  -1  16    6.77   12.40
   6   1 -15  -14.38   13.57
  -6  -1  15   -2.88    8.05
   6   1 -14   -7.31    8.91
   6   1 -14   25.13   19.88
  -6  -1  14   28.14   22.09
  -6  -1  13    7.44   10.14
   6   1 -13   -1.31   12.07
   6   1 -13   -2.71    8.49
  -6  -1  12   19.52   16.33
   6   1 -12   12.98   10.40
   6   1 -12   17.23   11.02
  -6  -1  11    3.99   11.50
   6   1 -11    9.11    9.87
  -6  -1  10  -22.33   16.71
   6   1 -10   -9.31    7.73
   6   1 -10   -7.14    9.86
   6   1  -9   34.30   14.40
  -6  -1   9   71.71   32.72
   6   1  -9   50.21   16.02
   6   1  -8   -3.03    3.59
  -6  -1   8    5.79    9.61
   6   1  -8    1.61    5.42
   6   1  -7   38.42   11.26
   6   1  -7   22.79    7.88
  -6  -1   7   13.98   12.81
   6   1  -6   -4.32    3.88
  -6  -1   6  -16.61   14.86
  -6  -1   5   -1.68   10.62
  -6  -1   4   50.03   22.63
  -6  -1   3  267.47   57.92
  -6  -1   2  206.20   48.02
  -6  -1   1   21.10   17.55
  -6  -1   0   12.68   17.54
  -6  -1  -1   13.39   18.57
  -6  -1  -2   51.30   26.94
  -6  -1  -3    5.57   17.66
  -6  -1  -4   59.66   29.54
  -6  -1  -5   33.07    9.92
  -6  -1  -5   39.96   11.87
  -6  -1  -5   44.57   23.47
  -6  -1  -6   -3.42   15.50
  -6  -1  -6   20.52    8.97
  -6  -1  -7    3.47    4.27
  -6  -1  -7   -0.52    2.59
  -6  -1  -8   10.42    8.92
  -6  -1  -8    0.92    6.92
  -6  -1  -9   36.83   22.49
  -6  -1 -10  -53.08   28.53
  -6  -1 -11  142.03   46.49
  -6  -1 -12   44.64   29.21
  -6  -2  20   12.57   10.75
   6   2 -20   12.70   11.70
  -6  -2  19   -2.26    5.55
   6   2 -19    0.19    3.19
  -6  -2  18    3.85    3.25
   6   2 -18  -20.20   18.94
  -6  -2  17    4.54    7.85
   6   2 -17   -8.83   18.24
  -6  -2  16   11.25    5.18
   6   2 -16   13.86    2.71
  -6  -2  15   -7.14    2.93
   6   2 -15   -4.27   11.68
  -6  -2  14   15.83   12.57
   6   2 -14  -10.37   12.72
   6   2 -14  -12.44   11.23
  -6  -2  13   -6.37   13.51
   6   2 -13    3.38   12.12
   6   2 -13    7.93    5.39
  -6  -2  12   19.86   13.28
   6   2 -12   75.98   27.80
  -6  -2  11   16.83   13.00
   6   2 -11    5.29    4.40
  -6  -2  10   -2.52    6.04
   6   2 -10   -8.31   10.58
   6   2 -10   -2.88    4.64
  -6  -2   9   88.76   31.63
   6   2  -9   50.37   16.13
   6   2  -9   52.67   17.10
   6   2  -8    1.38    3.04
  -6  -2   8   -4.21    9.61
   6   2  -8   -1.52    2.39
   6   2  -7   50.91   10.08
   6   2  -7   65.93   12.27
  -6  -2   7   57.84   24.63
  -6  -2   6   -0.37   15.08
  -6  -2   5   20.81   19.08
  -6  -2   4   14.50   17.64
  -6  -2   3  106.41   35.60
  -6  -2   2   62.83   31.46
  -6  -2   1    9.29    3.07
  -6  -2   0    5.09    8.89
  -6  -2  -1   -8.14   11.06
  -6  -2  -2   14.63   18.03
  -6  -2  -3   16.13   16.68
  -6  -2  -4   13.72   20.53
  -6  -2  -5   69.96   13.66
  -6  -2  -5   84.71   34.01
  -6  -2  -6    3.28    3.45
  -6  -2  -6    4.84    9.92
  -6  -2  -7   10.25   15.13
  -6  -2  -8   59.73   30.77
  -6  -2  -9    1.69   13.49
  -6  -2 -10   24.66   22.05
  -6  -2 -11   88.51   33.82
  -6  -2 -12   15.50   17.37
   6   3 -20  -33.69   26.64
  -6  -3  20  -18.07   14.73
   6   3 -19   25.75   27.13
  -6  -3  19   18.93   14.63
   6   3 -18    1.45    6.33
  -6  -3  18    6.51   13.32
   6   3 -17  -28.92   27.56
  -6  -3  17   30.96   21.74
  -6  -3  16    2.00    5.51
   6   3 -16  -36.99   23.97
  -6  -3  15  -15.36   14.22
   6   3 -15   -9.84   13.84
  -6  -3  14   15.58   15.59
   6   3 -14   10.65   10.79
   6   3 -13  -18.70   12.93
  -6  -3  13   -0.26    3.69
   6   3 -13  -12.54   16.15
  -6  -3  12   20.37   16.84
   6   3 -12   15.18   11.64
  -6  -3  11   -2.29    8.16
   6   3 -11   -2.15    3.79
   6   3 -11   -6.68    6.93
  -6  -3  10   31.14   19.28
   6   3 -10    8.48    3.22
   6   3 -10   14.06    8.92
  -6  -3   9   89.20   32.99
   6   3  -9   85.15   19.52
   6   3  -9   92.72   22.99
  -6  -3   8    0.90    6.06
   6   3  -8    1.74    3.91
   6   3  -8    7.99    4.06
  -6  -3   7   47.95   24.23
   6   3  -7   44.47    8.50
   6   3  -7   43.13    7.81
  -6  -3   6   12.13   12.58
  -6  -3   5   18.50   15.39
  -6  -3   4   10.37   11.78
  -6  -3   3   22.48   14.24
  -6  -3   2   66.77   30.74
  -6  -3   1   77.70   34.42
  -6  -3   0   11.58   13.56
  -6  -3  -1   20.43   17.04
  -6  -3  -2   26.63   21.23
  -6  -3  -3   13.75   16.92
  -6  -3  -4   60.63    9.86
  -6  -3  -4   94.72   37.02
  -6  -3  -5   -1.49    8.92
  -6  -3  -6  100.93   38.18
  -6  -3  -7    2.28    8.07
  -6  -3  -8   43.95   27.16
  -6  -3  -9  -17.61   14.26
  -6  -3 -10   27.59   23.19
  -6  -3 -11    9.83   15.38
  -6  -3 -12   97.86   41.93
  -6  -4  20    9.20    8.86
   6   4 -20  -14.84   18.40
  -6  -4  19   -9.42   11.18
   6   4 -19   27.22   27.51
  -6  -4  18  -15.98   14.51
   6   4 -18    5.90   11.88
   6   4 -17  -13.63   21.81
  -6  -4  17   22.20   16.35
   6   4 -16  -22.20   18.26
  -6  -4  16   12.71   14.40
   6   4 -15   -9.78   16.18
  -6  -4  15  -12.40   15.97
   6   4 -14   14.12   10.25
  -6  -4  14   41.53   22.57
   6   4 -14   18.33   11.33
   6   4 -13   -2.19   13.02
  -6  -4  13   -5.07    6.21
   6   4 -13   -9.90    9.41
   6   4 -12   14.68   12.52
  -6  -4  12   -0.40   10.61
   6   4 -11   -1.87    4.94
  -6  -4  11    3.85    3.19
   6   4 -10   33.86   16.99
  -6  -4  10   12.95   12.25
   6   4 -10   28.69   11.95
   6   4  -9   12.90    9.87
  -6  -4   9   28.16   16.77
   6   4  -9   11.42    5.81
   6   4  -8   13.39    6.08
  -6  -4   8   27.02   19.83
   6   4  -8   31.89   11.52
  -6  -4   7   98.62   37.90
   6   4  -7   85.06   11.54
   6   4  -7   88.76   10.79
  -6  -4   6   22.20   20.42
  -6  -4   5    3.49   17.61
  -6  -4   4   33.23   25.26
  -6  -4   3   38.17   28.44
  -6  -4   2   10.14    7.73
  -6  -4   1   87.63   35.57
  -6  -4   0   16.61   13.08
  -6  -4  -1    1.90    4.72
  -6  -4  -2  -40.95   25.19
  -6  -4  -3   33.06   22.43
  -6  -4  -4    3.94   15.40
  -6  -4  -5   -9.86   16.15
  -6  -4  -6   83.99   35.44
  -6  -4  -7    5.73    4.75
  -6  -4  -8    3.92   16.19
  -6  -4  -9   -3.01    7.52
  -6  -4 -10   -1.79   12.59
  -6  -4 -11  -13.68   21.47
   6   5 -19   46.33   39.05
  -6  -5  19    0.13    3.39
  -6  -5  18  -15.13   14.38
   6   5 -18    7.74    6.02
  -6  -5  17   -1.51    8.32
   6   5 -17  -11.19   22.26
  -6  -5  16   -6.10    9.45
   6   5 -16   23.02   17.41
  -6  -5  15   22.88   19.18
   6   5 -15   -9.84   16.21
  -6  -5  14   -4.07   12.47
   6   5 -14   33.42   23.46
  -6  -5  13    2.88    9.74
   6   5 -13    7.03   12.47
  -6  -5  12   31.13   22.27
   6   5 -12   19.78   16.66
  -6  -5  11    5.62    7.41
   6   5 -11    7.80    7.14
   6   5 -11   -0.33   11.59
  -6  -5  10    6.47   11.20
   6   5 -10    9.81    8.11
   6   5 -10   28.54   12.57
  -6  -5   9   -2.18    6.34
   6   5  -9   -0.41    3.37
   6   5  -9    7.02    5.86
  -6  -5   8    2.21   10.02
   6   5  -8   30.50   10.07
   6   5  -8   21.11   11.59
   6   5  -7   64.61   11.44
  -6  -5   7   64.08   28.25
   6   5  -7   76.70   14.07
  -6  -5   6   10.04   13.01
  -6  -5   5    1.63    8.58
  -6  -5   4    9.68    8.46
  -6  -5   3   49.32   26.17
  -6  -5   2   18.05   12.30
  -6  -5   1   26.50   22.25
  -6  -5   0  -21.84   18.53
  -6  -5  -1   10.33    4.25
  -6  -5  -2   -4.47    8.91
  -6  -5  -3   26.27   21.10
  -6  -5  -4   52.72   29.96
  -6  -5  -5   25.71   24.64
  -6  -5  -6   64.50   34.33
  -6  -5  -7   12.89   13.68
  -6  -5  -8   38.13   29.03
  -6  -5  -9    5.69   10.36
  -6  -5 -10   58.33   34.63
   6   6 -19   26.81   23.46
  -6  -6  19   14.75   13.64
   6   6 -18  -56.69   34.37
  -6  -6  18  -24.56   18.68
   6   6 -17   -0.87   13.99
  -6  -6  17  -24.51   18.95
   6   6 -16  -18.06   18.01
  -6  -6  16   13.54   11.46
   6   6 -15   11.91    4.19
  -6  -6  15    6.09   15.78
   6   6 -14   18.92   13.71
  -6  -6  14  -10.66   16.66
   6   6 -13   -8.77    7.92
  -6  -6  13   -4.08   12.48
   6   6 -12   10.14   11.66
  -6  -6  12   11.76   14.64
  -6  -6  11   22.64   20.61
   6   6 -11   -6.18   15.31
  -6  -6  10   15.54   15.83
   6   6 -10   12.54   11.52
  -6  -6   9   -3.60   13.63
   6   6  -9    7.60    6.88
   6   6  -9    7.63    8.21
  -6  -6   8   15.84   14.68
   6   6  -8   17.12    8.14
   6   6  -8   11.63    7.78
  -6  -6   7   34.51   26.57
   6   6  -7    9.65    1.80
   6   6  -7   11.85    6.07
  -6  -6   6   11.66   18.62
  -6  -6   5    9.08    8.73
  -6  -6   4    6.89   10.76
  -6  -6   3    0.94   18.04
  -6  -6   2  -10.68   13.71
  -6  -6   1   46.42   24.49
  -6  -6   0  -31.11   22.60
  -6  -6  -1   30.69   22.27
  -6  -6  -2    0.26   12.47
  -6  -6  -3   11.62   12.60
  -6  -6  -4   -8.50   23.37
  -6  -6  -5   25.52   20.40
  -6  -6  -6   12.94    4.96
  -6  -6  -7    2.55    6.10
  -6  -6  -8   77.38   39.66
   6   7 -18   39.34   30.10
  -6  -7  18   -3.68    7.74
   6   7 -17    2.90    5.48
  -6  -7  17   11.32   13.54
   6   7 -16    7.05   15.97
  -6  -7  16    4.35   15.27
   6   7 -15  -11.07   10.33
  -6  -7  15    3.05   12.52
   6   7 -14   11.58   11.64
  -6  -7  14   18.22   17.72
   6   7 -13   -2.87   15.63
  -6  -7  13  -16.03    8.55
   6   7 -12   18.53   16.26
  -6  -7  12  -18.37   17.23
  -6  -7  11  -12.27   20.16
  -6  -7  10    4.72    9.21
  -6  -7   9  -11.76   14.26
  -6  -7   8    1.59    9.41
  -6  -7   7   18.86   19.71
  -6  -7   6   50.53   28.94
  -6  -7   5   10.00   14.97
  -6  -7   4    9.20    8.19
  -6  -7   3   18.25   18.53
  -6  -7   2  -15.75   17.34
  -6  -7   1  101.00   41.42
  -6  -7   0   -0.60   10.93
  -6  -7  -1   23.18   26.99
  -6  -7  -2   33.14   24.75
  -6  -7  -3   33.20   27.95
  -6  -7  -4  -27.37   22.65
  -6  -7  -5    9.01   13.87
  -6  -7  -6   28.67   23.72
  -6  -7  -7   10.87   12.19
   6   8 -17   -6.92   12.70
  -6  -8  17   15.47   18.92
   6   8 -16   21.13   18.28
  -6  -8  16   17.03   11.42
  -6  -8  15   -5.43   11.75
  -6  -8  14   14.77   15.54
  -6  -8  13   12.49   13.69
  -6  -8  12    0.26    9.05
  -6  -8  11  -10.99   19.45
  -6  -8  10   -8.61   11.17
  -6  -8   9    6.73    3.91
  -6  -8   8  -54.40   29.98
  -6  -8   7   14.89   19.17
  -6  -8   6   18.01   14.53
  -6  -8   5    6.36    8.67
  -6  -8   4   15.43   15.29
  -6  -8   3  -17.65   19.82
  -6  -8   2   16.30    8.97
  -6  -8   1   87.11   38.18
  -6  -8   0   16.34   24.08
  -6  -8  -1   23.19   16.90
  -6  -8  -2  -10.28   10.12
  -6  -8  -3   24.50   20.79
  -6  -8  -4  -14.89   20.41
  -6  -8  -5   11.66   15.53
  -6  -9  16  -41.33   26.63
  -6  -9  15    0.09    3.51
  -6  -9  14   35.39   26.32
  -6  -9  13   22.43   20.12
  -6  -9  12   20.42   16.51
  -6  -9  11    3.06   17.10
  -6  -9  10    6.25    9.25
  -6  -9   9   10.36    7.85
  -6  -9   8   14.38   15.60
  -6  -9   7   13.92   21.32
  -6  -9   6   20.82   20.02
  -6  -9   5  -18.67   18.15
  -6  -9   4   61.75   33.28
  -6  -9   3    3.38   13.27
  -6  -9   2   12.89    8.91
  -6  -9   1   18.37   24.09
  -6  -9   0   19.98   12.23
  -6  -9  -1  -13.13   15.89
  -6  -9  -2   -9.84   13.92
  -6  -9  -3   -8.96   13.45
  -6 -10  14   11.22   15.74
  -6 -10  13  -34.88   25.55
  -6 -10  12   -5.78   14.02
  -6 -10  11  -16.00   17.19
  -6 -10  10   32.31   26.15
  -6 -10   9   -2.78    7.43
  -6 -10   8  -25.45   21.46
  -6 -10   7   20.52   13.55
  -6 -10   6   26.64   23.02
  -6 -10   5   10.73   20.21
  -6 -10   4   14.31   17.33
  -6 -10   3   22.96   19.50
  -6 -10   2  -24.67   21.59
  -6 -10   1  -29.56   23.71
  -6 -10   0   25.63   25.04
  -6 -10  -1   28.06   27.36
  -6 -11  11   15.11   18.33
  -6 -11  10  -21.56   20.15
  -6 -11   9  -22.69   29.76
  -6 -11   8   14.23   19.56
  -6 -11   7  -13.87   16.31
  -6 -11   6   -5.55    8.50
  -6 -11   5   13.17   20.19
  -6 -11   4   11.45   19.14
  -6 -11   3  -22.52   20.91
   7 -13  -1   -0.16   10.71
   7 -13   0  -44.96   26.99
   7 -13   1  -33.61   23.56
   7 -13   2  -37.94   25.07
   7 -13   3  -25.38   20.66
   7 -13   4   -3.41    5.85
   7 -12  -6  -54.08   29.69
   7 -12  -5   21.60   21.36
   7 -12  -4   12.94   10.32
   7 -12  -3   25.06   20.02
   7 -12  -2  -18.44   16.73
   7 -12  -1   -6.00   15.41
   7 -12   0    9.42   13.74
   7 -12   1   49.50   28.90
   7 -12   2   31.86   23.79
   7 -12   3   18.83   16.22
   7 -12   4   -8.01   11.70
   7 -12   5  -12.01   19.50
   7 -12   6    2.31    7.34
   7 -12   7   -6.45   10.41
   7 -11  -8   19.47   18.48
   7 -11  -7  -11.21   13.28
   7 -11  -6   -9.01   11.84
   7 -11  -5  -33.79   22.30
   7 -11  -5    6.20   13.24
   7 -11  -4  -29.53   20.37
   7 -11  -3  -13.85   14.29
   7 -11  -2   12.80   14.18
   7 -11  -1  -10.56   11.99
   7 -11   0   -5.76    4.82
   7 -11   1    3.09    6.80
   7 -11   2    4.32    8.05
   7 -11   3    3.79   11.33
   7 -11   4    2.28    6.48
   7 -11   5   -3.69    8.79
   7 -11   6   14.05    9.64
   7 -11   7   11.63   12.28
   7 -11   8  -19.83   17.50
   7 -11   9  -18.73   17.10
   7 -10 -10   11.13    7.46
   7 -10  -9   14.87   17.34
   7 -10  -8   -0.22    7.26
   7 -10  -7  -28.69   20.22
   7 -10  -6    5.43    9.55
   7 -10  -5    7.70    8.56
   7 -10  -4    2.70    8.57
   7 -10  -3    0.06    5.71
   7 -10  -2   -6.47    8.42
   7 -10  -1   40.21   24.18
   7 -10   0   -1.48    8.76
   7 -10   1    0.71    9.68
   7 -10   2   -5.17   12.79
   7 -10   3  -12.58   15.69
   7 -10   4   13.46   13.61
   7 -10   5   16.28   17.34
   7 -10   6   -4.57   12.57
   7 -10   7   10.77   10.31
   7 -10   8   13.07   16.23
   7 -10   9  -15.87    9.85
   7 -10  10   33.86   25.83
   7  -9 -12   -8.35   11.99
   7  -9 -11   11.25    7.80
   7  -9 -10  -13.99   14.52
   7  -9  -9   25.63   20.85
   7  -9  -8  -37.91   22.60
   7  -9  -7   -1.69    2.89
   7  -9  -6   -9.96    8.85
   7  -9  -5   24.60   16.92
   7  -9  -4   12.81   15.71
   7  -9  -3    0.99    5.60
   7  -9  -2   33.41   20.79
   7  -9  -1    4.34    3.24
   7  -9   0    3.36    4.42
   7  -9   1   21.07   16.29
   7  -9   2    0.54    7.96
   7  -9   3   12.99   15.77
   7  -9   4    2.44   12.41
   7  -9   5  -14.78   12.86
   7  -9   6  -10.31   11.71
   7  -9   7  -20.18   16.24
   7  -9   8   18.66   16.99
   7  -9   9  -30.69   20.42
   7  -9  10   -4.36    8.13
   7  -9  11   13.86   13.13
   7  -8 -13  -10.14   15.82
   7  -8 -12  -49.64   27.47
   7  -8 -11    0.79    3.83
   7  -8 -10   37.89   21.54
   7  -8  -9    8.67   10.78
   7  -8  -8    3.73    4.54
   7  -8  -7   -7.43   11.63
   7  -8  -6   22.46   17.18
   7  -8  -5   -2.68    7.05
   7  -8  -4    7.47   11.06
   7  -8  -3   -1.37    6.56
   7  -8  -2   23.70   16.22
  -7   8   2    9.15    4.56
   7  -8  -1    5.84    9.20
  -7   8   1   -8.45   20.36
   7  -8   0    4.08    2.28
  -7   8   0    9.67   15.18
   7  -8   1   38.06   18.74
  -7   8  -1   32.34   23.59
   7  -8   2    6.95   11.63
  -7   8  -2   16.30   18.56
   7  -8   3   -6.25   13.09
  -7   8  -3    3.25    7.44
   7  -8   4   12.33    8.72
  -7   8  -4    3.15   10.93
   7  -8   5   -1.13    9.85
  -7   8  -5   22.17   16.09
   7  -8   6   -8.37   12.48
  -7   8  -6   -9.65   18.70
   7  -8   7    0.53   10.23
  -7   8  -7  -18.48   17.39
   7  -8   8  -21.31   16.20
  -7   8  -8    9.08   11.57
   7  -8   9   15.98   17.59
  -7   8  -9   14.17   13.26
   7  -8  10   33.66   22.02
   7  -8  11   17.70    7.70
   7  -7 -14    9.63   14.78
   7  -7 -13  -13.23   14.15
   7  -7 -12   -8.52   12.93
   7  -7 -11    6.82    9.55
   7  -7 -10   -0.76    6.68
   7  -7  -9  -38.77   21.48
   7  -7  -8   16.92   14.47
   7  -7  -7    1.87   11.18
  -7   7   6   20.59   14.88
   7  -7  -6   21.99   17.06
  -7   7   5  -17.19   14.03
   7  -7  -5   14.25   11.09
   7  -7  -4   21.68   15.78
  -7   7   4   12.87   15.86
   7  -7  -3   -7.10   10.38
  -7   7   3  -16.04   14.73
  -7   7   3   -9.36   17.62
   7  -7  -2    3.66    5.23
  -7   7   2    0.62    6.72
  -7   7   1  -13.95   10.65
   7  -7  -1  -14.60   11.97
  -7   7   0    4.30   10.51
   7  -7   0   19.63   14.08
  -7   7  -1    1.47    8.49
   7  -7   1   17.90   11.24
  -7   7  -1   21.69   14.16
  -7   7  -2    1.75    7.36
   7  -7   2  -14.03   11.44
  -7   7  -2   10.43    9.95
   7  -7   3   92.11   31.08
  -7   7  -3   66.03   30.42
   7  -7   4   13.42    8.67
  -7   7  -4    3.00    3.42
  -7   7  -5   10.24   10.02
   7  -7   5   37.73   19.96
  -7   7  -6    7.27   11.84
   7  -7   6   12.49   12.64
  -7   7  -7   16.87   13.67
   7  -7   7   17.84   14.84
  -7   7  -8   -9.45   10.98
   7  -7   8  -11.10   11.39
  -7   7  -9  -16.28   15.95
   7  -7   9   -0.73    4.36
  -7   7 -10   13.20   13.32
   7  -7  10   11.78   14.82
   7  -7  11  -13.78   12.90
   7  -7  12    2.34    6.44
   7  -6 -15    3.53    2.99
   7  -6 -14   18.77   22.31
   7  -6 -13  -27.33   19.69
   7  -6 -12   -4.57    9.84
   7  -6 -11    2.81    4.57
   7  -6 -10    8.83   11.42
   7  -6  -9   36.61   20.71
  -7   6   9    8.05   11.99
   7  -6  -8   34.18   17.44
  -7   6   8   10.96    6.99
   7  -6  -7   22.06   13.75
  -7   6   7    0.57    7.65
  -7   6   6   33.70   18.40
   7  -6  -6   53.34   23.58
  -7   6   6   34.54   24.63
  -7   6   5   17.82   12.24
   7  -6  -5   20.00   15.54
  -7   6   5   21.86   17.63
  -7   6   4   13.45    7.69
  -7   6   4   15.42   11.59
   7  -6  -4   16.74    3.50
  -7   6   3  -10.65   12.31
  -7   6   3   10.10   14.83
   7  -6  -3    1.02    4.27
  -7   6   2   44.58   25.35
   7  -6  -2   22.88   14.01
  -7   6   2   43.92   22.70
  -7   6   1   12.85   13.52
   7  -6  -1   -3.58   11.52
  -7   6   1    0.79    8.25
  -7   6   0    8.88   14.61
   7  -6   0   11.92   12.90
  -7   6   0   -1.59   10.33
  -7   6  -1   -2.31    5.35
   7  -6   1    0.30    3.82
  -7   6  -1   11.28   10.47
  -7   6  -2  -13.12   10.90
   7  -6   2    1.29    4.81
  -7   6  -3   31.13   24.35
   7  -6   3   18.56   13.46
  -7   6  -4   -5.65    7.85
   7  -6   4    0.05    4.52
  -7   6  -5   22.21   22.32
   7  -6   5   55.35   21.83
  -7   6  -6    1.36    3.46
   7  -6   6   -6.55    9.77
  -7   6  -7   -0.52    3.90
   7  -6   7   21.68   15.55
  -7   6  -8   -2.23    9.57
   7  -6   8   15.92   10.53
  -7   6  -9   -1.62   10.67
   7  -6   9   -2.92   11.69
  -7   6 -10   36.09   21.29
   7  -6  10   50.84   24.79
   7  -6  11   25.93   18.08
   7  -6  12    2.64   10.66
   7  -5 -16    1.96    8.13
   7  -5 -15    8.85   11.38
   7  -5 -14   -0.72    8.93
   7  -5 -13   -4.15    7.64
   7  -5 -12   -7.83   11.70
  -7   5  12   14.42   12.62
   7  -5 -11   21.16   16.01
  -7   5  11   35.33   21.91
   7  -5 -10  -14.36   14.50
  -7   5  10    0.22    7.47
   7  -5  -9   21.41   14.63
  -7   5   9   16.75   14.30
  -7   5   8   23.88   19.05
   7  -5  -8   -2.24    7.57
  -7   5   8    2.38    9.57
  -7   5   7    9.70   11.36
   7  -5  -7    9.54    9.36
  -7   5   7   25.19   19.39
   7  -5  -6   78.99   27.17
  -7   5   6   58.32   29.76
  -7   5   6  102.66   36.23
   7  -5  -5   18.67   11.11
  -7   5   5   29.61   15.90
  -7   5   5   10.03   14.80
  -7   5   4   17.79   13.00
   7  -5  -4   37.03   16.00
  -7   5   4   13.34   11.27
  -7   5   3   23.71   16.47
   7  -5  -3    1.17    4.35
  -7   5   3   20.33   13.69
  -7   5   2  -30.02   16.12
   7  -5  -2    3.15    5.93
  -7   5   1   27.41   17.00
   7  -5  -1   17.88   11.49
  -7   5   1   18.78   14.37
  -7   5   0    1.56    3.27
   7  -5   0   -4.46   13.00
  -7   5   0   -8.19   12.96
  -7   5  -1   -2.17   10.13
   7  -5   1    3.48    3.81
  -7   5  -1   -5.02    7.70
  -7   5  -2   -4.81   16.41
  -7   5  -2   -8.71    7.29
   7  -5   2   10.48   11.93
   7  -5   3    1.52    3.79
  -7   5  -3  -14.75   20.60
   7  -5   4    7.39   10.61
  -7   5  -4    4.60    4.40
   7  -5   5   65.63   23.25
  -7   5  -5   90.38   36.65
   7  -5   6    7.87    9.34
  -7   5  -6   -5.65   12.42
   7  -5   7   51.54   22.06
  -7   5  -7   35.26   21.12
   7  -5   8   10.46    7.05
  -7   5  -8   13.51   18.99
   7  -5   9   10.48    8.55
  -7   5  -9   -3.16   11.88
   7  -5  10   10.15   10.62
  -7   5 -10    1.30    6.12
   7  -5  11   10.96   11.89
   7  -5  12   -7.63    7.51
   7  -4 -17   -0.58    9.88
   7  -4 -16   13.50   21.21
   7  -4 -15   29.33   22.57
  -7   4  14  -17.87   16.61
   7  -4 -14   18.55   14.30
  -7   4  13   15.73   15.57
   7  -4 -13   14.67   15.93
  -7   4  12   -0.15   12.30
   7  -4 -12    2.06    6.07
  -7   4  11    0.29   14.74
   7  -4 -11   17.68   14.24
  -7   4  10  -16.69   22.50
   7  -4 -10   -4.41    5.85
  -7   4   9   20.41   18.12
  -7   4   9   10.93    8.51
   7  -4  -9   14.53   14.41
  -7   4   8    0.62    3.31
  -7   4   8    4.82   14.45
   7  -4  -8   -9.46    8.67
  -7   4   7   68.14   33.55
  -7   4   7   80.56   30.50
   7  -4  -7   74.22   24.11
  -7   4   6   -0.49   17.25
  -7   4   6   -3.27   14.44
   7  -4  -6    3.67    2.13
  -7   4   5  -23.38   24.21
  -7   4   5  -11.59   11.63
  -7   4   4   18.53    9.75
  -7   4   4   12.96    8.96
   7  -4  -4   30.84   14.48
  -7   4   3  -25.35   14.01
   7  -4  -3   -3.16    2.97
  -7   4   3  -33.30   21.46
   7  -4  -2   17.89   10.42
  -7   4   2   24.25   14.35
  -7   4   2   35.89   23.16
   7  -4  -1  -11.40   10.71
  -7   4   1   -8.53    7.31
  -7   4   1  -14.76   14.32
   7  -4   0    2.12    5.71
  -7   4   0   17.49   12.27
  -7   4   0   12.63   12.61
  -7   4  -1   17.20   18.74
  -7   4  -1   11.11    9.18
   7  -4   1    2.66    8.28
  -7   4  -2  -53.95   27.08
   7  -4   2    6.45    4.26
  -7   4  -3  -16.46   13.32
   7  -4   3   -2.55    7.50
  -7   4  -4   14.82   11.61
   7  -4   4   17.37    9.81
  -7   4  -5   81.42   32.26
   7  -4   5   70.62   23.24
  -7   4  -6   70.88   32.54
   7  -4   6   46.60   17.76
  -7   4  -7   46.05   22.41
   7  -4   7   34.30   16.83
  -7   4  -8  -25.31   22.61
   7  -4   8   10.53   10.46
  -7   4  -9    1.02    6.71
   7  -4   9    6.04   10.49
  -7   4 -10   15.33   19.07
   7  -4  10   47.10   20.78
   7  -4  11  -17.45   13.83
  -7   4 -11   -6.55   15.55
   7  -3 -17   -6.60   10.54
   7  -3 -16    0.68   11.23
  -7   3  15   38.17   24.14
   7  -3 -15   -5.90   11.58
  -7   3  14    4.33    8.72
   7  -3 -14   21.79   15.54
  -7   3  13    9.28   12.04
   7  -3 -13   23.89   15.17
  -7   3  12    1.33    5.79
   7  -3 -12  -14.25   17.11
  -7   3  11    0.91    5.54
   7  -3 -11    3.19    7.29
  -7   3  10   -9.36   11.71
   7  -3 -10    8.32    9.23
   7  -3 -10   -0.45    6.03
   7  -3  -9    1.28    1.46
   7  -3  -9   16.68    9.30
  -7   3   9   14.91   17.41
   7  -3  -8   10.42   11.36
  -7   3   8    0.84    2.85
   7  -3  -7   10.43   11.19
  -7   3   7   13.17   15.66
   7  -3  -6   -5.20    6.79
  -7   3   6  -29.84   16.39
  -7   3   6    7.75   14.24
  -7   3   5   16.61   12.65
  -7   3   5    8.79   18.16
   7  -3  -5    0.34    3.05
  -7   3   4  -14.79   10.03
   7  -3  -4    4.09    5.38
  -7   3   4  -13.27   17.56
  -7   3   3   -1.71    9.60
   7  -3  -3   -0.69    3.81
  -7   3   2   51.45   28.61
  -7   3   2   48.64   14.43
   7  -3  -2   61.31   19.03
   7  -3  -1   -3.17    2.97
  -7   3   1    6.28    5.66
   7  -3   0   20.80    8.36
  -7   3   0    4.39    5.45
  -7   3   0   25.31    9.36
   7  -3   1   -3.46    4.80
  -7   3  -1    5.38    9.43
  -7   3  -1    8.43    5.32
   7  -3   2   10.95    6.36
  -7   3  -2  -10.54   14.95
   7  -3   3   -3.50    5.29
  -7   3  -3    2.37    5.72
  -7   3  -4    6.67   13.70
   7  -3   4   -8.50    7.76
  -7   3  -5   39.33   23.81
   7  -3   5   45.12   16.56
  -7   3  -6   39.21   23.80
   7  -3   6   31.57   14.56
  -7   3  -7   21.26   20.10
   7  -3   7   15.58    8.81
  -7   3  -8    0.50    8.52
   7  -3   8    6.39    8.14
  -7   3  -9   34.98   22.54
   7  -3   9    0.30    3.61
  -7   3 -10  -52.87   27.25
  -7   3 -11   -6.75   15.50
   7  -2 -18  -34.96   24.28
   7  -2 -17  -22.69   18.91
  -7   2  17    4.06    7.11
   7  -2 -16   41.30   22.54
  -7   2  16    3.54   14.21
   7  -2 -15   -2.92   15.58
  -7   2  15  -26.96   19.82
   7  -2 -14   25.05   19.89
  -7   2  14   35.53   21.91
   7  -2 -13   -4.39    3.71
  -7   2  13  -10.86   19.17
   7  -2 -12   -3.74   13.51
  -7   2  12   -1.99    7.40
   7  -2 -11  -22.89   15.02
   7  -2 -11   36.25   20.71
  -7   2  11   16.24   15.75
   7  -2 -10   33.28   15.44
  -7   2  10    7.36    9.06
   7  -2 -10   12.51    8.90
  -7   2   9    5.26    3.72
   7  -2  -9    4.45    6.76
  -7   2   8   -3.43   14.30
   7  -2  -8   12.26   11.10
  -7   2   7  -16.28   15.68
   7  -2  -7   16.26   10.49
   7  -2  -7    6.97    8.23
  -7   2   6   -7.94   20.43
   7  -2  -6   11.26    9.44
   7  -2  -6    2.32    3.47
   7  -2  -5    1.82    2.98
   7  -2  -5    5.42    4.83
  -7   2   5   -4.08    5.42
   7  -2  -4   17.15    8.49
  -7   2   4   24.79   18.78
   7  -2  -4   38.22   12.01
  -7   2   3   -0.42    7.06
   7  -2  -3   -1.67    4.58
  -7   2   2   42.29   25.69
   7  -2  -2   30.70    9.56
  -7   2   1   31.33   16.70
   7  -2  -1   27.25    7.19
   7  -2   0  106.74   16.26
  -7   2   0   91.89   36.58
   7  -2   1   -4.91    6.44
  -7   2  -1    6.35    6.31
   7  -2   2   17.33    5.73
  -7   2  -2   39.77   26.92
   7  -2   3    8.21    4.29
  -7   2  -3   10.53    9.53
   7  -2   4    1.42    3.81
  -7   2  -4   -6.91   17.61
   7  -2   5   13.90    8.35
  -7   2  -5   52.48   32.59
   7  -2   6   10.67    7.16
  -7   2  -6   29.44   23.15
  -7   2  -7   12.43    9.03
  -7   2  -8   29.35   21.20
  -7   2  -9  -12.18   16.84
  -7   2 -10   -6.66    8.36
  -7   2 -11   25.31   23.31
   7  -1 -18  -51.22   29.18
  -7   1  18    9.65    5.96
   7  -1 -17  -34.85   23.21
  -7   1  17  -20.44   20.82
   7  -1 -16  -11.00   12.64
  -7   1  16   -7.15   10.34
   7  -1 -15  -48.11   25.09
  -7   1  15   -1.49   13.07
   7  -1 -14   31.78   18.43
  -7   1  14   31.54   23.21
   7  -1 -13    5.69    5.10
  -7   1  13    4.14    9.72
   7  -1 -12    0.19    7.15
  -7   1  12  -12.34   13.57
   7  -1 -11   -9.17    9.07
   7  -1 -11   35.51   17.50
  -7   1  11   50.97   31.38
   7  -1 -10   25.41   14.21
  -7   1  10    8.35   12.87
  -7   1   9   -1.07    5.45
   7  -1  -9    7.55    8.03
   7  -1  -9  -10.50    6.24
  -7   1   8    5.37    9.39
   7  -1  -8   -1.47    3.43
   7  -1  -8    0.40    4.14
  -7   1   7    3.03    8.44
   7  -1  -7   25.08    9.38
   7  -1  -7   18.87    9.32
  -7   1   6    9.75    3.10
   7  -1  -6    4.09    1.40
   7  -1  -6    6.56    5.15
  -7   1   5   16.44   12.28
   7  -1  -5   32.49    9.23
   7  -1  -5   53.78   12.56
   7  -1  -4    3.91    2.20
  -7   1   4    4.42    3.42
   7  -1  -4    5.98    3.28
  -7   1   3   21.57   21.08
  -7   1   2   13.89   20.16
  -7   1   1   31.23   21.25
  -7   1   0   64.88   30.52
  -7   1  -1   -4.97   17.39
  -7   1  -2   75.02   31.81
  -7   1  -3   25.63   24.60
  -7   1  -4  -25.80   26.66
  -7   1  -5   16.23   18.31
  -7   1  -6    5.09    9.11
  -7   1  -7  -15.49   18.53
  -7   1  -8    1.52   16.10
  -7   1  -9  -17.94   21.46
  -7   1 -10   -7.29   19.41
  -7   1 -11   30.79   23.93
   7   0 -18   12.71   11.72
  -7   0  18   15.54   17.79
   7   0 -17    0.61    7.08
  -7   0  17  -37.22   23.02
  -7   0  16   11.00   15.12
   7   0 -16    0.56    6.14
  -7   0  15   -3.69    7.50
   7   0 -15  -22.92   17.23
  -7   0  14   22.83   20.13
   7   0 -14   12.22    7.38
  -7   0  13    6.79    6.10
   7   0 -13   -3.43   10.02
  -7   0  12   21.35   19.89
   7   0 -12  -11.76    8.35
  -7   0  11    0.29   13.20
   7   0 -11   11.66    7.48
  -7   0  10   13.39   13.53
   7   0 -10   -7.91    9.24
   7   0 -10   -5.07    9.07
  -7   0   9    3.31    5.03
   7   0  -9    5.62    7.87
   7   0  -9   -7.23    8.41
  -7   0   8    4.41   12.90
   7   0  -8   -4.60    6.79
   7   0  -8   -1.65    3.62
   7   0  -7   90.06   16.72
  -7   0   7  116.53   43.85
   7   0  -6    1.86    1.72
  -7   0   6    7.40    7.75
   7   0  -6    4.16    2.79
  -7   0   5   58.89   29.47
  -7   0   4    4.10   14.86
  -7   0   3  -19.05   19.86
  -7   0   2  -19.85   16.97
  -7   0   1   21.04   13.04
  -7   0   0   86.26   36.74
  -7   0  -1   46.91   24.33
  -7   0  -2   31.61   24.92
  -7   0  -3   30.17   27.37
  -7   0  -4  -10.14   18.68
  -7   0  -5   33.23   25.38
  -7   0  -6    5.40   12.25
  -7   0  -7   -1.58    4.95
  -7   0  -8    7.90   14.59
  -7   0  -9   11.73   13.91
  -7   0 -10   15.00   15.33
  -7   0 -11   29.14   25.87
   7   1 -18    7.56   15.79
  -7  -1  18   -5.13    8.92
   7   1 -17    0.46    8.25
  -7  -1  17   -1.84    3.52
   7   1 -16  -15.63   14.89
  -7  -1  16    2.85    8.52
   7   1 -15    4.45   15.53
  -7  -1  15   20.91   18.15
   7   1 -14  -13.20   18.16
  -7  -1  14   -5.05   10.53
  -7  -1  13   -6.17    9.90
   7   1 -13    5.36    8.46
  -7  -1  12  -10.26   20.26
   7   1 -12    5.93    4.77
  -7  -1  11  -26.31   19.75
   7   1 -11    9.48   11.38
  -7  -1  10  -11.64   14.39
   7   1 -10   10.86    8.03
   7   1  -9    3.02    2.57
  -7  -1   9   -6.10   14.81
   7   1  -9    7.03    6.14
   7   1  -8  -17.24    7.13
  -7  -1   8   -8.37   13.16
   7   1  -8    5.01    3.05
  -7  -1   7   51.24   25.58
  -7  -1   6   40.51   27.52
  -7  -1   5   64.61   30.64
  -7  -1   4   19.87   17.15
  -7  -1   3   24.11   18.31
  -7  -1   2    3.75    9.35
  -7  -1   1   -6.39    3.36
  -7  -1   0    2.77   11.44
  -7  -1  -1   62.70   32.51
  -7  -1  -2  -13.97   16.07
  -7  -1  -3   22.81   17.58
  -7  -1  -4    6.86   15.00
  -7  -1  -5   -0.34   14.60
  -7  -1  -6  -16.43   18.54
  -7  -1  -7   62.34   33.95
  -7  -1  -8   27.63   16.93
  -7  -1  -9  -28.56   22.47
  -7  -1 -10   -7.99   12.85
  -7  -2  18    3.76    5.04
   7   2 -18  -20.96   13.68
  -7  -2  17    9.83   10.84
   7   2 -17  -12.05   13.63
  -7  -2  16    1.37    6.20
   7   2 -16   -7.34   10.68
  -7  -2  15   -1.52   14.21
   7   2 -15    4.21    7.36
  -7  -2  14  -22.26   18.47
   7   2 -14    9.86   11.62
  -7  -2  13   -3.19   14.89
   7   2 -13    1.68    5.13
  -7  -2  12    4.43    8.97
   7   2 -12    5.38    5.67
  -7  -2  11  -11.94   18.35
   7   2 -11   26.00   15.20
  -7  -2  10   57.85   30.06
   7   2 -10   27.50   12.21
  -7  -2   9   20.63   13.41
   7   2  -9   14.14    6.62
  -7  -2   8    6.08   12.55
  -7  -2   7   12.43   14.90
  -7  -2   6   27.84   20.19
  -7  -2   5   63.13   28.52
  -7  -2   4  -23.79   19.11
  -7  -2   3    0.08    4.32
  -7  -2   2   10.45   12.07
  -7  -2   1    5.56    6.44
  -7  -2   0   -3.86    9.60
  -7  -2  -1   27.75   24.80
  -7  -2  -2    5.02    9.78
  -7  -2  -3   27.15   24.15
  -7  -2  -4    2.48   11.40
  -7  -2  -5   25.98   29.13
  -7  -2  -6   47.10   28.72
  -7  -2  -7   17.03   19.48
  -7  -2  -8   83.88   38.34
  -7  -2  -9  -42.40   28.29
  -7  -3  18    1.01    7.04
   7   3 -18   -7.04    7.89
  -7  -3  17  -10.52   12.93
   7   3 -17   -4.77    6.26
   7   3 -16   -5.17    9.48
  -7  -3  16   16.07   19.83
   7   3 -15   -9.57   13.35
  -7  -3  15  -20.19   20.22
   7   3 -14   -3.70    6.70
  -7  -3  14   17.26   18.91
   7   3 -13   21.71   13.99
  -7  -3  13  -16.70   16.41
   7   3 -12   27.84   15.29
  -7  -3  12   60.58   32.99
   7   3 -11    9.53    8.53
  -7  -3  11    3.19   13.10
   7   3 -10   18.18    7.26
  -7  -3  10   17.76   13.63
  -7  -3   9   -7.96   20.50
  -7  -3   8  -41.60   25.03
  -7  -3   7   -0.31   13.14
  -7  -3   6   51.60   29.57
  -7  -3   5   64.49   30.20
  -7  -3   4   11.26   15.69
  -7  -3   3   -2.72   14.18
  -7  -3   2   15.14   18.23
  -7  -3   1  -15.51   16.37
  -7  -3   0   12.62   10.44
  -7  -3  -1  -26.64   21.90
  -7  -3  -2  -23.91   20.89
  -7  -3  -3  106.51   45.30
  -7  -3  -4    7.00   11.88
  -7  -3  -5  -14.43   16.87
  -7  -3  -6  -37.64   27.17
  -7  -3  -7   15.28   13.68
  -7  -3  -8   20.41   17.69
  -7  -3  -9    8.44   13.59
  -7  -4  17    1.76   12.38
  -7  -4  16  -32.73   22.99
  -7  -4  15  -20.72   18.41
  -7  -4  14  -11.18   24.29
  -7  -4  13   22.60   19.45
  -7  -4  12   -0.08   11.69
  -7  -4  11   11.93   14.49
  -7  -4  10    0.86    3.03
  -7  -4   9   -1.51   11.92
  -7  -4   8   -8.79   10.18
  -7  -4   7   -9.04   14.21
  -7  -4   6   28.04   18.33
  -7  -4   5   30.81   27.69
  -7  -4   4   49.12   29.76
  -7  -4   3   42.36   23.94
  -7  -4   2   -1.15   13.50
  -7  -4   1   20.48   17.16
  -7  -4   0  -27.86   24.86
  -7  -4  -1   -2.21   16.69
  -7  -4  -2   39.38   31.08
  -7  -4  -3   50.12   28.81
  -7  -4  -4   -2.70    7.89
  -7  -4  -5   -9.43   13.86
  -7  -4  -6   20.27   20.85
  -7  -4  -7   -4.77   15.63
  -7  -5  17   28.25   23.04
  -7  -5  16  -17.74   17.37
  -7  -5  15   29.11   25.10
  -7  -5  14  -22.00   19.23
  -7  -5  13  -29.62   22.13
  -7  -5  12   16.13   14.11
  -7  -5  11    5.40    9.43
  -7  -5  10   58.95   26.82
  -7  -5   9  -15.79   16.52
  -7  -5   8   18.40   17.65
  -7  -5   7  -16.38   17.91
  -7  -5   6    1.85   10.28
  -7  -5   5   20.21   15.92
  -7  -5   4    5.18    7.19
  -7  -5   3   16.49   12.60
  -7  -5   2  -24.81   27.35
  -7  -5   1  -16.21   23.18
  -7  -5   0   -0.09   14.33
  -7  -5  -1   -4.18    9.38
  -7  -5  -2   14.58   11.55
  -7  -5  -3   79.72   39.38
  -7  -5  -4  -55.78   33.37
  -7  -5  -5   35.27   27.33
  -7  -5  -6   -3.53    9.04
  -7  -6  16   -8.51   18.43
  -7  -6  15    7.52    8.90
  -7  -6  14  -12.66   14.92
  -7  -6  13   31.70   26.77
  -7  -6  12    2.67    5.81
  -7  -6  11   23.69   21.16
  -7  -6  10   38.02   27.41
  -7  -6   9    2.51   17.89
  -7  -6   8   23.64   20.91
  -7  -6   7    9.55    3.55
  -7  -6   6  -21.19   19.94
  -7  -6   5   21.11   17.60
  -7  -6   4   17.98   19.79
  -7  -6   3  -19.34   19.10
  -7  -6   2  -25.20   21.86
  -7  -6   1  -40.21   27.69
  -7  -6   0   27.75   22.81
  -7  -6  -1  -30.67   24.64
  -7  -6  -2   11.31   17.68
  -7  -6  -3  -39.96   28.61
  -7  -6  -4  -23.38   22.19
  -7  -6  -5   -7.30   12.76
  -7  -7  15    2.21    6.62
  -7  -7  14    8.36   18.32
  -7  -7  13   -6.89   11.45
  -7  -7  12  -15.81   17.20
  -7  -7  11  -39.23   27.00
  -7  -7  10   17.70   21.50
  -7  -7   9    3.95   12.03
  -7  -7   8    1.53    7.80
  -7  -7   7    3.52    5.28
  -7  -7   6    5.94   13.10
  -7  -7   5   20.91   22.10
  -7  -7   4    6.29    5.97
  -7  -7   3   12.69   15.64
  -7  -7   2   12.45   16.32
  -7  -7   1  -15.49   14.15
  -7  -7   0   14.13   16.76
  -7  -7  -1   -2.14   22.32
  -7  -7  -2   21.69   23.53
  -7  -7  -3   56.37   35.41
  -7  -8  14    3.69   10.91
  -7  -8  13   -0.58    4.05
  -7  -8  12   27.06   28.67
  -7  -8  11   15.88   15.61
  -7  -8  10   45.06   29.75
  -7  -8   9   45.83   29.85
  -7  -8   8    0.10   12.58
  -7  -8   7  -21.35   14.98
  -7  -8   6   11.87   18.53
  -7  -8   5    2.15    6.45
  -7  -8   4   10.64   16.00
  -7  -8   3  -19.30   19.62
  -7  -8   2    3.32    6.42
  -7  -8   1  -21.15   20.84
  -7  -8   0   -4.78    9.71
  -7  -8  -1    4.76    7.21
  -7  -9  11    7.28    8.23
  -7  -9  10  -13.91   16.94
  -7  -9   9   -2.92    8.22
  -7  -9   8   -0.70    3.11
  -7  -9   7   12.44    6.91
  -7  -9   6    1.41    6.97
  -7  -9   5   -2.53   10.47
  -7  -9   4    0.61    4.61
  -7  -9   3  -20.39   20.64
   8 -11  -2   17.68    9.50
   8 -11  -1   -3.34    4.18
   8 -11   0  -19.78   17.38
   8 -11   1   -7.53   11.04
   8 -10  -6   18.66   18.39
   8 -10  -5    6.54    9.96
   8 -10  -4    6.60   13.83
   8 -10  -3  -19.36   16.46
   8 -10  -2    1.45    4.34
   8 -10  -1    1.61    8.83
   8 -10   0  -19.46   16.55
   8 -10   1   20.94   15.69
   8 -10   2    2.64    9.90
   8 -10   3   -9.35   10.76
   8 -10   4  -41.85   24.25
   8 -10   5   12.83   21.10
   8  -9  -8   19.33   18.42
   8  -9  -7   -2.04    8.62
   8  -9  -6  -18.62   15.73
   8  -9  -5  -30.42   19.91
   8  -9  -4   13.02   11.83
   8  -9  -3    9.83   14.75
   8  -9  -2   -2.90    4.81
   8  -9  -1   -8.93   10.35
   8  -9   0   -2.26   10.30
   8  -9   1    8.11   11.80
   8  -9   2   13.80   14.63
   8  -9   3   10.23    9.61
   8  -9   4  -25.54   18.20
   8  -9   5    8.87    5.74
   8  -9   6  -36.69   22.22
   8  -8 -10   -6.29   19.90
   8  -8  -9    2.49    9.50
   8  -8  -8    8.99    7.22
   8  -8  -7   -8.83   13.14
   8  -8  -6   15.11   14.49
   8  -8  -5  -17.00   14.28
  -8   8   4   -1.94    6.48
   8  -8  -4    4.23    5.33
  -8   8   3   -0.25   10.38
   8  -8  -3   13.73   14.18
  -8   8   2   -2.55    8.76
   8  -8  -2  -13.16   12.50
  -8   8   1    3.10   15.12
   8  -8  -1   -6.56   11.36
  -8   8   0   25.10   20.83
   8  -8   0   -0.47    3.06
  -8   8  -1  -24.57   19.95
   8  -8   1   -5.55   13.06
  -8   8  -2    9.22   12.31
   8  -8   2   -4.08    7.18
  -8   8  -3   28.25   23.00
   8  -8   3    9.29    9.90
  -8   8  -4   -0.94   10.60
   8  -8   4   -2.76    4.41
  -8   8  -5   13.38   15.42
   8  -8   5    0.18    5.99
  -8   8  -6  -34.63   23.14
   8  -8   6   13.62   12.60
  -8   8  -7   24.00   16.62
   8  -8   7   13.14   12.66
   8  -7 -11    3.53    8.09
   8  -7 -10    4.08    7.98
   8  -7  -9   11.68   18.28
   8  -7  -8   22.28   16.36
  -8   7   8  -23.05   20.01
   8  -7  -7   15.31   15.29
  -8   7   7   59.87   32.09
  -8   7   6  -21.22   24.02
   8  -7  -6   -0.28    9.82
  -8   7   5    5.35    5.96
   8  -7  -5   10.92    9.03
  -8   7   4   45.19   30.07
   8  -7  -4   14.86   12.57
  -8   7   3   -4.08    8.56
   8  -7  -3   13.92   11.48
  -8   7   2    1.75   17.04
   8  -7  -2    4.82   10.91
  -8   7   1    1.19    6.62
   8  -7  -1    6.56   10.71
  -8   7   0    4.86    6.62
   8  -7   0   13.74   12.08
  -8   7  -1   19.32   20.09
   8  -7   1   18.37   14.09
  -8   7  -2   11.14   15.33
   8  -7   2   -4.24   11.13
  -8   7  -3    8.17   11.44
   8  -7   3    8.93   12.10
  -8   7  -4   15.65    8.06
   8  -7   4  -17.72   13.78
  -8   7  -5   20.93   20.79
   8  -7   5  -10.46   14.68
  -8   7  -6  -17.94   16.72
  -8   7  -7   20.01   14.72
  -8   7  -8  -11.29   17.28
   8  -6 -12  -37.88   22.47
   8  -6 -11   17.64   15.65
   8  -6 -10   -5.83    9.37
  -8   6  10    8.49    9.62
   8  -6  -9    4.33    8.88
  -8   6   9   -3.55   16.76
   8  -6  -8    1.04    6.71
  -8   6   8   -0.08    8.38
   8  -6  -7    1.48    7.43
  -8   6   7   -2.85    4.65
  -8   6   6    6.30   21.33
   8  -6  -6  -16.93   12.99
  -8   6   5  -13.10   18.49
   8  -6  -5    1.89    5.72
  -8   6   4  -25.81   20.14
   8  -6  -4  -13.91   15.26
  -8   6   3  -12.49    9.70
   8  -6  -3    3.76    6.72
  -8   6   2   -1.17   12.03
   8  -6  -2   -6.41   11.49
  -8   6   1   -6.31   10.15
   8  -6  -1   41.85   18.63
  -8   6   0   -4.86   14.91
   8  -6   0   -1.24    7.43
  -8   6  -1    6.40   10.57
   8  -6   1   17.53   10.66
   8  -6   2    5.26    9.48
  -8   6  -2  -33.12   22.86
   8  -6   3   -3.12    2.60
  -8   6  -3   36.29   30.52
   8  -6   4    7.96    7.18
  -8   6  -4  -29.92   27.45
  -8   6  -5    6.26    8.00
  -8   6  -6   -1.09    3.33
  -8   6  -7   11.86   17.54
  -8   6  -8   -5.53   12.67
  -8   5  13  -11.97   14.73
   8  -5 -13   32.34   22.30
  -8   5  12  -25.43   20.94
   8  -5 -12   -4.18    7.38
  -8   5  11   26.47   20.58
   8  -5 -11   17.89   14.42
  -8   5  10  -10.53   13.48
   8  -5 -10    9.76   12.24
  -8   5   9   -7.77    9.69
   8  -5  -9   -9.36   13.80
  -8   5   8  -10.47   10.16
   8  -5  -8   -6.97   11.47
   8  -5  -7    4.49    8.16
  -8   5   7   -5.16    9.99
   8  -5  -6   -8.09   13.43
  -8   5   6    2.46    6.91
   8  -5  -5    3.72    8.64
  -8   5   5   -4.22    6.81
   8  -5  -4   -0.12    5.62
  -8   5   4  -18.87   17.49
  -8   5   3   35.31   26.34
   8  -5  -3    2.36    6.73
  -8   5   2  -10.55    8.40
   8  -5  -2   -0.93    4.93
  -8   5   1    8.32   10.76
   8  -5  -1   -8.75    9.70
  -8   5   0   98.85   42.36
   8  -5   0   38.53   16.92
  -8   5  -1  -20.15   18.18
   8  -5   1   -7.47    6.08
  -8   5  -2   -2.76   17.33
  -8   5  -3   -1.62   14.91
  -8   5  -4   10.23   15.24
  -8   5  -5   29.88   24.33
  -8   5  -6   20.51   10.48
  -8   5  -7   22.62   25.84
  -8   5  -8   -2.33   11.05
  -8   4  14   22.62   24.97
   8  -4 -14   11.23   11.55
  -8   4  13   12.97   14.12
   8  -4 -13    4.40   13.56
  -8   4  12    2.33   12.74
   8  -4 -12   -5.53    6.80
  -8   4  11   -4.60   13.17
   8  -4 -11    8.95    4.81
  -8   4  10  -34.25   29.87
   8  -4 -10    6.32    6.51
  -8   4   9    6.03   12.30
   8  -4  -9   11.04    9.39
  -8   4   8   23.67   21.19
   8  -4  -8    1.89    6.75
  -8   4   7    0.33   10.25
   8  -4  -6    2.52    8.10
  -8   4   6  -24.05   19.89
   8  -4  -5   10.52    8.27
  -8   4   5   12.89   15.86
  -8   4   4    8.65   16.76
   8  -4  -4   -0.18    5.13
  -8   4   3    7.43   13.65
   8  -4  -3  -10.05   10.07
  -8   4   2   -5.89   10.29
   8  -4  -2   -1.54    8.38
  -8   4   1   31.82   28.58
  -8   4   0   72.55   35.43
  -8   4  -1   -7.26   11.23
  -8   4  -2   30.77   22.52
  -8   4  -3  -12.65   21.05
  -8   4  -4    4.94   13.77
  -8   4  -5   18.83   17.90
  -8   4  -6    5.54    9.97
  -8   4  -7   16.44   15.93
  -8   4  -8   11.03   18.59
  -8   4  -9    8.91   11.17
  -8   3  14   -5.53    9.91
  -8   3  13    0.08    6.98
  -8   3  12   -3.50    9.90
  -8   3  11   12.96   11.65
  -8   3  10   14.80   16.43
  -8   3   9  -13.41   13.34
  -8   3   8    4.22   14.13
   8  -3  -7    2.76    4.83
  -8   3   7   12.32   15.25
   8  -3  -6    9.90    9.39
  -8   3   6   10.08   18.71
   8  -3  -5  -11.64    8.35
  -8   3   5  -18.98   17.74
  -8   3   4    3.68   12.59
  -8   3   3   -4.26    6.06
  -8   3   2  -18.05   17.36
  -8   3   1   -0.16    5.68
  -8   3   0    9.41   12.78
  -8   3  -1   -5.71   13.77
  -8   3  -2   36.07   26.83
  -8   3  -3  -22.13   19.40
[truncated: 8,960 more chars]
