# Supplementary material for: In-situ photomechanical bending in a photosalient Zn-based coordination polymer probed by photocrystallography
Source: Commun Chem. 2025 Nov 28;8:383. doi: 10.1038/s42004-025-01769-8 (PMC12663308; doi:10.1038/s42004-025-01769-8)
Supplement: Supplementary file 8 — Supplementary Data 5 [file 42004_2025_1769_MOESM8_ESM.cif]

 
data_Zn6sk50_bent
 
_audit_creation_method            'SHELXL-2018/3'
_shelx_SHELXL_version_number      '2018/3'
_chemical_name_systematic         ?
_chemical_name_common             ?
_chemical_melting_point           ?
_chemical_formula_moiety          ?
_chemical_formula_sum
 'C43 H32 Cl2 N2 O5 Zn' 
_chemical_formula_weight          793

loop_
 _atom_type_symbol
 _atom_type_description
 _atom_type_scat_dispersion_real
 _atom_type_scat_dispersion_imag
 _atom_type_scat_source
 'C'  'C'   0.0181   0.0091
 'International Tables Vol C Tables 4.2.6.8 and 6.1.1.4'
 'H'  'H'   0.0000   0.0000
 'International Tables Vol C Tables 4.2.6.8 and 6.1.1.4'
 'Cl'  'Cl'   0.3639   0.7018
 'International Tables Vol C Tables 4.2.6.8 and 6.1.1.4'
 'N'  'N'   0.0311   0.0180
 'International Tables Vol C Tables 4.2.6.8 and 6.1.1.4'
 'O'  'O'   0.0492   0.0322
 'International Tables Vol C Tables 4.2.6.8 and 6.1.1.4'
 'Zn'  'Zn'  -1.5491   0.6778
 'International Tables Vol C Tables 4.2.6.8 and 6.1.1.4'
 
_space_group_crystal_system       triclinic
_space_group_IT_number            2
_space_group_name_H-M_alt         'P -1'
_space_group_name_Hall            '-P 1'
 
_shelx_space_group_comment
;
The symmetry employed for this shelxl refinement is uniquely defined
by the following loop, which should always be used as a source of
symmetry information in preference to the above space-group names.
They are only intended as comments.
;
 
loop_
 _space_group_symop_operation_xyz
 'x, y, z'
 '-x, -y, -z'
 
_cell_length_a                    7.42950(10)
_cell_length_b                    13.5061(2)
_cell_length_c                    18.8693(2)
_cell_angle_alpha                 102.8810(10)
_cell_angle_beta                  99.0150(10)
_cell_angle_gamma                 97.8810(10)
_cell_volume                      1793.62(4)
_cell_formula_units_Z             2
_cell_measurement_temperature     100.00(10)
_cell_measurement_reflns_used     47563
_cell_measurement_theta_min       2.449
_cell_measurement_theta_max       68.270
 
_exptl_crystal_description        'block'
_exptl_crystal_colour             ?
_exptl_crystal_density_meas       ?
_exptl_crystal_density_method     ?
_exptl_crystal_density_diffrn     1.468          
_exptl_crystal_F_000              816
_exptl_transmission_factor_min    ?
_exptl_transmission_factor_max    ?
_exptl_crystal_size_max           0.200
_exptl_crystal_size_mid           0.200
_exptl_crystal_size_min           0.200
_exptl_absorpt_coefficient_mu     2.734
_shelx_estimated_absorpt_T_min    0.611
_shelx_estimated_absorpt_T_max    0.611
_exptl_absorpt_correction_type    'multi-scan'
_exptl_absorpt_correction_T_min   0.54088
_exptl_absorpt_correction_T_max   1.00000
_exptl_absorpt_process_details
;
CrysAlisPro 1.171.42.58a (Rigaku Oxford Diffraction, 2022)
Empirical absorption correction using spherical harmonics,
implemented in SCALE3 ABSPACK scaling algorithm.
;
_exptl_absorpt_special_details    ?
_diffrn_ambient_temperature       100.00(10)
_diffrn_radiation_wavelength      1.54184
_diffrn_radiation_type            CuK\a
_diffrn_source                    ?
_diffrn_measurement_device_type   'XtaLAB Synergy, Dualflex, HyPix3000'
_diffrn_measurement_method        ?
_diffrn_detector_area_resol_mean  10.0000
_diffrn_reflns_number             47563
_diffrn_reflns_av_unetI/netI      0.0260
_diffrn_reflns_av_R_equivalents   0.0630
_diffrn_reflns_limit_h_min        -8
_diffrn_reflns_limit_h_max        8
_diffrn_reflns_limit_k_min        -16
_diffrn_reflns_limit_k_max        16
_diffrn_reflns_limit_l_min        -22
_diffrn_reflns_limit_l_max        22
_diffrn_reflns_theta_min          2.449
_diffrn_reflns_theta_max          68.270
_diffrn_reflns_theta_full         67.684
_diffrn_measured_fraction_theta_max   0.995
_diffrn_measured_fraction_theta_full  0.999
_diffrn_reflns_Laue_measured_fraction_max    0.995
_diffrn_reflns_Laue_measured_fraction_full   0.999
_diffrn_reflns_point_group_measured_fraction_max   0.995
_diffrn_reflns_point_group_measured_fraction_full  0.999
_reflns_number_total              6564
_reflns_number_gt                 6110
_reflns_threshold_expression      'I > 2\s(I)'
_reflns_Friedel_coverage          0.000
_reflns_Friedel_fraction_max      .
_reflns_Friedel_fraction_full     .
 
_reflns_special_details
;
 Reflections were merged by SHELXL according to the crystal
 class for the calculation of statistics and refinement.
 
 _reflns_Friedel_fraction is defined as the number of unique
 Friedel pairs measured divided by the number that would be
 possible theoretically, ignoring centric projections and
 systematic absences.
;
 
_computing_data_collection        ?
_computing_cell_refinement        ?
_computing_data_reduction         ?
_computing_structure_solution     'SHELXT 2014/5 (Sheldrick, 2014)'
_computing_structure_refinement 'SHELXL-2018/3 (Sheldrick, 2018)'
_computing_molecular_graphics     ?
_computing_publication_material   ?
_refine_special_details           ?
_refine_ls_structure_factor_coef  Fsqd
_refine_ls_matrix_type            full
_refine_ls_weighting_scheme       calc
_refine_ls_weighting_details
'w=1/[\s^2^(Fo^2^)+(0.0582P)^2^+1.7417P] where P=(Fo^2^+2Fc^2^)/3'
_atom_sites_solution_primary      ?
_atom_sites_solution_secondary    ?
_atom_sites_solution_hydrogens    geom
_refine_ls_hydrogen_treatment     constr
_refine_ls_extinction_method      none
_refine_ls_extinction_coef        .
_refine_ls_number_reflns          6564
_refine_ls_number_parameters      480
_refine_ls_number_restraints      0
_refine_ls_R_factor_all           0.0413
_refine_ls_R_factor_gt            0.0392
_refine_ls_wR_factor_ref          0.1087
_refine_ls_wR_factor_gt           0.1071
_refine_ls_goodness_of_fit_ref    1.036
_refine_ls_restrained_S_all       1.036
_refine_ls_shift/su_max           0.001
_refine_ls_shift/su_mean          0.000
 
loop_
 _atom_site_label
 _atom_site_type_symbol
 _atom_site_fract_x
 _atom_site_fract_y
 _atom_site_fract_z
 _atom_site_U_iso_or_equiv
 _atom_site_adp_type
 _atom_site_occupancy
 _atom_site_site_symmetry_order  
 _atom_site_calc_flag
 _atom_site_refinement_flags_posn
 _atom_site_refinement_flags_adp
 _atom_site_refinement_flags_occupancy
 _atom_site_disorder_assembly
 _atom_site_disorder_group
Zn1 Zn 0.58469(4) 0.53956(2) 0.22359(2) 0.02393(10) Uani 1 1 d . . . . .
Cl1 Cl 0.03125(7) 0.67734(4) 0.14036(3) 0.02841(13) Uani 1 1 d . . . . .
Cl2 Cl 0.84856(7) 0.53606(5) 0.62513(3) 0.03316(15) Uani 1 1 d . . . . .
O2 O 0.4739(2) 0.50386(13) 0.30461(8) 0.0303(4) Uani 1 1 d . . . . .
O3 O 0.3571(2) 0.54016(13) 0.15896(9) 0.0320(4) Uani 1 1 d . . . . .
O4 O 0.4884(2) 0.62576(14) 0.08633(9) 0.0349(4) Uani 1 1 d . . . . .
O1 O 0.7064(2) 0.42507(15) 0.33641(9) 0.0369(4) Uani 1 1 d . . . . .
N2 N 0.7618(2) 0.67106(15) 0.27677(10) 0.0258(4) Uani 1 1 d . . . . .
N1 N 0.7100(3) 0.43602(14) 0.16422(10) 0.0256(4) Uani 1 1 d . . . . .
C25 C -0.1567(3) 0.53994(16) 0.01627(11) 0.0222(4) Uani 1 1 d . . . . .
H25 H -0.260202 0.566941 0.027746 0.027 Uiso 1 1 calc R U . . .
C22 C 0.3566(3) 0.57412(17) 0.10073(11) 0.0244(4) Uani 1 1 d . . . . .
C9 C 1.4170(3) 1.08518(17) 0.58652(12) 0.0254(5) Uani 1 1 d . . . . .
C28 C 0.8778(3) 0.29066(18) 0.07861(12) 0.0275(5) Uani 1 1 d . . . . .
C5 C 0.7703(3) 0.75668(18) 0.25152(12) 0.0273(5) Uani 1 1 d . . . . .
H5 H 0.699628 0.753252 0.205491 0.033 Uiso 1 1 calc R U . . .
C24 C 0.0148(3) 0.57759(16) 0.06231(11) 0.0221(4) Uani 1 1 d . . . . .
C20 C 0.6738(3) 0.49492(17) 0.48439(12) 0.0255(4) Uani 1 1 d . . . . .
H20 H 0.791799 0.491551 0.474371 0.031 Uiso 1 1 calc R U . . .
C10 C 1.4084(3) 1.00510(18) 0.62423(13) 0.0297(5) Uani 1 1 d . . . . .
H10 H 1.335349 0.941110 0.600474 0.036 Uiso 1 1 calc R U . . .
C23 C 0.1728(3) 0.53889(16) 0.04751(11) 0.0220(4) Uani 1 1 d . . . . .
C14 C 1.5272(3) 1.18279(17) 0.62505(12) 0.0274(5) Uani 1 1 d . . . . .
C17 C 1.3474(3) 1.15371(17) 0.47875(13) 0.0277(5) Uani 1 1 d . . . . .
H17 H 1.289570 1.144926 0.429790 0.033 Uiso 1 1 calc R U . . .
C16 C 1.4579(3) 1.24867(18) 0.51689(13) 0.0308(5) Uani 1 1 d . . . . .
H16 H 1.472851 1.301737 0.493093 0.037 Uiso 1 1 calc R U . . .
C42 C 0.8847(3) -0.01877(18) -0.12267(13) 0.0316(5) Uani 1 1 d . . . . .
C1 C 0.8666(3) 0.67820(18) 0.34391(13) 0.0298(5) Uani 1 1 d . . . . .
H1 H 0.862875 0.619555 0.362146 0.036 Uiso 1 1 calc R U . . .
C19 C 0.5251(3) 0.47940(16) 0.42567(12) 0.0248(4) Uani 1 1 d . . . . .
C8 C 1.3216(3) 1.07257(17) 0.51157(13) 0.0268(5) Uani 1 1 d . . . . .
C4 C 0.8786(3) 0.84861(19) 0.29071(13) 0.0304(5) Uani 1 1 d . . . . .
H4 H 0.880788 0.905977 0.271051 0.036 Uiso 1 1 calc R U . . .
O5 O 0.8022(4) 0.23405(19) 0.33949(15) 0.0700(7) Uani 1 1 d . . . . .
H5A H 0.775978 0.289208 0.333895 0.105 Uiso 1 1 calc R U . . .
C18 C 0.5715(3) 0.46571(17) 0.34918(12) 0.0272(5) Uani 1 1 d . . . . .
C13 C 1.6207(3) 1.19698(19) 0.69946(13) 0.0332(5) Uani 1 1 d . . . . .
H13 H 1.688700 1.261369 0.725557 0.040 Uiso 1 1 calc R U . . .
C27 C 0.9779(3) 0.36330(18) 0.14221(13) 0.0289(5) Uani 1 1 d . . . . .
H27 H 1.103587 0.364175 0.157331 0.035 Uiso 1 1 calc R U . . .
C30 C 0.6130(3) 0.36673(18) 0.10233(12) 0.0294(5) Uani 1 1 d . . . . .
H30 H 0.487914 0.368054 0.088058 0.035 Uiso 1 1 calc R U . . .
C34 C 1.1671(3) 0.1099(2) -0.08065(14) 0.0354(5) Uani 1 1 d . . . . .
H34 H 1.232400 0.172825 -0.050621 0.042 Uiso 1 1 calc R U . . .
C31 C 0.9709(3) 0.21714(18) 0.03503(13) 0.0301(5) Uani 1 1 d . . . . .
H31 H 1.095879 0.219370 0.052718 0.036 Uiso 1 1 calc R U . . .
C32 C 0.8912(3) 0.14701(19) -0.02810(13) 0.0312(5) Uani 1 1 d . . . . .
H32 H 0.764049 0.141158 -0.043168 0.037 Uiso 1 1 calc R U . . .
C15 C 1.5441(3) 1.26406(18) 0.58898(13) 0.0310(5) Uani 1 1 d . . . . .
H15 H 1.614263 1.328186 0.614467 0.037 Uiso 1 1 calc R U . . .
C29 C 0.6899(3) 0.29474(19) 0.05964(13) 0.0315(5) Uani 1 1 d . . . . .
H29 H 0.616805 0.248219 0.017748 0.038 Uiso 1 1 calc R U . . .
C41 C 0.7003(4) -0.0592(2) -0.11980(14) 0.0363(6) Uani 1 1 d . . . . .
H41 H 0.640823 -0.022971 -0.085347 0.044 Uiso 1 1 calc R U . . .
C33 C 0.9845(3) 0.07838(19) -0.07595(13) 0.0312(5) Uani 1 1 d . . . . .
C21 C 0.6503(3) 0.51525(17) 0.55738(12) 0.0252(4) Uani 1 1 d . . . . .
C11 C 1.5052(4) 1.02019(19) 0.69461(14) 0.0340(5) Uani 1 1 d . . . . .
H11 H 1.500954 0.965929 0.717553 0.041 Uiso 1 1 calc R U . . .
C2 C 0.9772(3) 0.76750(19) 0.38586(14) 0.0347(5) Uani 1 1 d . . . . .
H2 H 1.046900 0.769056 0.431689 0.042 Uiso 1 1 calc R U . . .
C3 C 0.9856(3) 0.85681(18) 0.35981(14) 0.0318(5) Uani 1 1 d . . . . .
C12 C 1.6115(4) 1.1175(2) 0.73272(14) 0.0356(5) Uani 1 1 d . . . . .
H12 H 1.675815 1.127386 0.780899 0.043 Uiso 1 1 calc R U . . .
C26 C 0.8912(3) 0.43362(18) 0.18261(13) 0.0290(5) Uani 1 1 d . . . . .
H26 H 0.961258 0.481583 0.224470 0.035 Uiso 1 1 calc R U . . .
C7 C 1.2068(3) 0.97393(19) 0.46742(14) 0.0327(5) Uani 1 1 d . . . . .
H7 H 1.209473 0.918074 0.488585 0.039 Uiso 1 1 calc R U . . .
C38 C 0.8743(4) -0.1731(2) -0.22206(15) 0.0448(7) Uani 1 1 d . . . . .
H38 H 0.931560 -0.211918 -0.256116 0.054 Uiso 1 1 calc R U . . .
C35 C 1.2556(4) 0.0484(2) -0.13003(15) 0.0400(6) Uani 1 1 d . . . . .
H35 H 1.379167 0.070232 -0.131209 0.048 Uiso 1 1 calc R U . . .
C37 C 0.9749(4) -0.0785(2) -0.17401(14) 0.0357(6) Uani 1 1 d . . . . .
C40 C 0.6083(4) -0.1508(2) -0.16697(16) 0.0432(6) Uani 1 1 d . . . . .
H40 H 0.486899 -0.175654 -0.164607 0.052 Uiso 1 1 calc R U . . .
C6 C 1.0994(3) 0.95540(19) 0.40069(14) 0.0352(5) Uani 1 1 d . . . . .
H6 H 1.097141 1.010166 0.378371 0.042 Uiso 1 1 calc R U . . .
C36 C 1.1614(4) -0.0429(2) -0.17612(14) 0.0399(6) Uani 1 1 d . . . . .
H36 H 1.220479 -0.082082 -0.209217 0.048 Uiso 1 1 calc R U . . .
C39 C 0.6961(4) -0.2077(2) -0.21897(17) 0.0480(7) Uani 1 1 d . . . . .
H39 H 0.631758 -0.269141 -0.251350 0.058 Uiso 1 1 calc R U . . .
C43 C 0.8936(5) 0.2471(3) 0.4136(2) 0.0625(9) Uani 1 1 d . . . . .
H43A H 0.943703 0.186408 0.417939 0.094 Uiso 1 1 calc R U . . .
H43B H 0.806971 0.257991 0.446050 0.094 Uiso 1 1 calc R U . . .
H43C H 0.992188 0.305769 0.426871 0.094 Uiso 1 1 calc R U . . .
 
loop_
 _atom_site_aniso_label
 _atom_site_aniso_U_11
 _atom_site_aniso_U_22
 _atom_site_aniso_U_33
 _atom_site_aniso_U_23
 _atom_site_aniso_U_13
 _atom_site_aniso_U_12
Zn1 0.02158(16) 0.03115(18) 0.01644(16) 0.00500(12) -0.00095(11) 0.00266(12)
Cl1 0.0295(3) 0.0324(3) 0.0192(2) -0.0003(2) 0.0012(2) 0.0065(2)
Cl2 0.0247(3) 0.0468(3) 0.0245(3) 0.0132(2) -0.0047(2) -0.0015(2)
O2 0.0332(9) 0.0383(9) 0.0194(8) 0.0102(7) 0.0017(6) 0.0054(7)
O3 0.0245(8) 0.0466(10) 0.0227(8) 0.0122(7) -0.0031(6) 0.0019(7)
O4 0.0228(8) 0.0504(10) 0.0265(8) 0.0100(8) -0.0016(6) -0.0033(7)
O1 0.0321(9) 0.0531(11) 0.0262(8) 0.0102(8) 0.0054(7) 0.0096(8)
N2 0.0220(9) 0.0325(10) 0.0217(9) 0.0053(8) 0.0027(7) 0.0048(7)
N1 0.0266(9) 0.0293(10) 0.0200(9) 0.0070(7) 0.0022(7) 0.0038(7)
C25 0.0202(10) 0.0290(11) 0.0178(10) 0.0071(8) 0.0029(8) 0.0049(8)
C22 0.0217(10) 0.0313(11) 0.0178(10) 0.0020(9) 0.0020(8) 0.0052(9)
C9 0.0235(11) 0.0254(11) 0.0272(11) 0.0036(9) 0.0083(9) 0.0053(8)
C28 0.0305(12) 0.0297(12) 0.0242(11) 0.0114(9) 0.0052(9) 0.0045(9)
C5 0.0233(11) 0.0362(12) 0.0236(11) 0.0086(9) 0.0045(9) 0.0074(9)
C24 0.0232(10) 0.0266(11) 0.0154(9) 0.0052(8) 0.0022(8) 0.0025(8)
C20 0.0242(10) 0.0273(11) 0.0249(11) 0.0094(9) 0.0026(9) 0.0012(8)
C10 0.0285(11) 0.0276(12) 0.0334(12) 0.0060(10) 0.0093(10) 0.0049(9)
C23 0.0210(10) 0.0283(11) 0.0166(10) 0.0076(8) 0.0019(8) 0.0026(8)
C14 0.0294(11) 0.0261(11) 0.0239(11) 0.0020(9) 0.0031(9) 0.0047(9)
C17 0.0252(11) 0.0289(12) 0.0254(11) 0.0022(9) 0.0018(9) 0.0039(9)
C16 0.0325(12) 0.0284(12) 0.0295(12) 0.0083(10) 0.0025(10) 0.0011(9)
C42 0.0403(13) 0.0333(12) 0.0249(11) 0.0121(10) 0.0037(10) 0.0144(10)
C1 0.0260(11) 0.0319(12) 0.0289(12) 0.0107(10) -0.0032(9) 0.0014(9)
C19 0.0275(11) 0.0239(11) 0.0206(10) 0.0073(8) 0.0002(9) -0.0011(8)
C8 0.0214(10) 0.0265(11) 0.0302(12) 0.0026(9) 0.0040(9) 0.0049(9)
C4 0.0246(11) 0.0348(13) 0.0336(12) 0.0147(10) 0.0035(9) 0.0040(9)
O5 0.0750(17) 0.0504(13) 0.0814(18) 0.0085(12) 0.0141(14) 0.0150(12)
C18 0.0262(11) 0.0281(11) 0.0227(11) 0.0042(9) 0.0012(9) -0.0036(9)
C13 0.0358(13) 0.0326(13) 0.0257(12) 0.0004(10) 0.0010(10) 0.0042(10)
C27 0.0265(11) 0.0329(12) 0.0275(11) 0.0109(10) 0.0006(9) 0.0055(9)
C30 0.0257(11) 0.0349(12) 0.0241(11) 0.0041(9) 0.0007(9) 0.0031(9)
C34 0.0354(13) 0.0417(14) 0.0307(12) 0.0107(11) 0.0042(10) 0.0123(11)
C31 0.0292(12) 0.0356(13) 0.0281(12) 0.0116(10) 0.0055(9) 0.0087(10)
C32 0.0311(12) 0.0362(13) 0.0281(12) 0.0092(10) 0.0060(10) 0.0099(10)
C15 0.0330(12) 0.0240(11) 0.0300(12) 0.0016(9) 0.0004(10) -0.0009(9)
C29 0.0310(12) 0.0354(13) 0.0236(11) 0.0028(10) 0.0004(9) 0.0035(10)
C41 0.0405(14) 0.0355(13) 0.0354(13) 0.0133(11) 0.0031(11) 0.0125(11)
C33 0.0348(12) 0.0365(13) 0.0253(11) 0.0116(10) 0.0036(10) 0.0126(10)
C21 0.0250(11) 0.0263(11) 0.0215(10) 0.0084(9) -0.0025(8) -0.0004(8)
C11 0.0405(13) 0.0341(13) 0.0325(13) 0.0126(10) 0.0121(11) 0.0111(10)
C2 0.0304(12) 0.0347(13) 0.0320(13) 0.0104(10) -0.0103(10) -0.0028(10)
C3 0.0257(11) 0.0309(12) 0.0343(13) 0.0066(10) -0.0027(10) 0.0016(9)
C12 0.0403(14) 0.0415(14) 0.0243(12) 0.0067(10) 0.0031(10) 0.0111(11)
C26 0.0282(11) 0.0332(12) 0.0229(11) 0.0075(9) -0.0019(9) 0.0033(9)
C7 0.0316(12) 0.0299(12) 0.0336(13) 0.0058(10) 0.0033(10) 0.0022(10)
C38 0.0633(19) 0.0359(14) 0.0357(14) 0.0063(11) 0.0037(13) 0.0217(13)
C35 0.0356(13) 0.0524(16) 0.0392(14) 0.0174(12) 0.0120(11) 0.0175(12)
C37 0.0483(15) 0.0357(13) 0.0286(12) 0.0138(10) 0.0053(11) 0.0189(11)
C40 0.0444(15) 0.0373(14) 0.0469(16) 0.0146(12) -0.0016(12) 0.0086(12)
C6 0.0342(13) 0.0322(13) 0.0350(13) 0.0056(10) 0.0006(10) 0.0032(10)
C36 0.0485(15) 0.0467(15) 0.0330(13) 0.0142(12) 0.0131(12) 0.0245(13)
C39 0.0604(19) 0.0331(14) 0.0446(16) 0.0069(12) -0.0054(14) 0.0113(13)
C43 0.064(2) 0.0480(18) 0.075(2) 0.0338(17) -0.0031(18) -0.0056(15)
 
_geom_special_details
;
 All esds (except the esd in the dihedral angle between two l.s. planes)
 are estimated using the full covariance matrix.  The cell esds are taken
 into account individually in the estimation of esds in distances, angles
 and torsion angles; correlations between esds in cell parameters are only
 used when they are defined by crystal symmetry.  An approximate (isotropic)
 treatment of cell esds is used for estimating esds involving l.s. planes.
;
 
loop_
 _geom_bond_atom_site_label_1
 _geom_bond_atom_site_label_2
 _geom_bond_distance
 _geom_bond_site_symmetry_2
 _geom_bond_publ_flag
Zn1 O3 1.9255(15) . ?
Zn1 O2 1.9650(15) . ?
Zn1 N2 2.0108(19) . ?
Zn1 N1 2.0155(19) . ?
Cl1 C24 1.736(2) . ?
Cl2 C21 1.737(2) . ?
O2 C18 1.266(3) . ?
O3 C22 1.281(3) . ?
O4 C22 1.224(3) . ?
O1 C18 1.238(3) . ?
N2 C5 1.343(3) . ?
N2 C1 1.355(3) . ?
N1 C26 1.344(3) . ?
N1 C30 1.350(3) . ?
C25 C24 1.384(3) . ?
C25 C23 1.395(3) 2_565 ?
C25 H25 0.9300 . ?
C22 C23 1.510(3) . ?
C9 C10 1.421(3) . ?
C9 C14 1.424(3) . ?
C9 C8 1.441(3) . ?
C28 C27 1.397(3) . ?
C28 C29 1.398(3) . ?
C28 C31 1.464(3) . ?
C5 C4 1.366(3) . ?
C5 H5 0.9300 . ?
C24 C23 1.391(3) . ?
C20 C21 1.387(3) . ?
C20 C19 1.394(3) . ?
C20 H20 0.9300 . ?
C10 C11 1.365(4) . ?
C10 H10 0.9300 . ?
C14 C15 1.416(3) . ?
C14 C13 1.424(3) . ?
C17 C8 1.380(3) . ?
C17 C16 1.397(3) . ?
C17 H17 0.9300 . ?
C16 C15 1.367(3) . ?
C16 H16 0.9300 . ?
C42 C41 1.418(4) . ?
C42 C37 1.429(3) . ?
C42 C33 1.436(4) . ?
C1 C2 1.362(3) . ?
C1 H1 0.9300 . ?
C19 C21 1.397(3) 2_666 ?
C19 C18 1.514(3) . ?
C8 C7 1.472(3) . ?
C4 C3 1.390(3) . ?
C4 H4 0.9300 . ?
O5 C43 1.416(4) . ?
O5 H5A 0.8200 . ?
C13 C12 1.358(4) . ?
C13 H13 0.9300 . ?
C27 C26 1.377(3) . ?
C27 H27 0.9300 . ?
C30 C29 1.367(3) . ?
C30 H30 0.9300 . ?
C34 C33 1.388(4) . ?
C34 C35 1.410(4) . ?
C34 H34 0.9300 . ?
C31 C32 1.338(3) . ?
C31 H31 0.9300 . ?
C32 C33 1.468(3) . ?
C32 H32 0.9300 . ?
C15 H15 0.9300 . ?
C29 H29 0.9300 . ?
C41 C40 1.370(4) . ?
C41 H41 0.9300 . ?
C11 C12 1.409(4) . ?
C11 H11 0.9300 . ?
C2 C3 1.398(3) . ?
C2 H2 0.9300 . ?
C3 C6 1.453(3) . ?
C12 H12 0.9300 . ?
C26 H26 0.9300 . ?
C7 C6 1.332(3) . ?
C7 H7 0.9300 . ?
C38 C39 1.357(4) . ?
C38 C37 1.422(4) . ?
C38 H38 0.9300 . ?
C35 C36 1.364(4) . ?
C35 H35 0.9300 . ?
C37 C36 1.413(4) . ?
C40 C39 1.407(4) . ?
C40 H40 0.9300 . ?
C6 H6 0.9300 . ?
C36 H36 0.9300 . ?
C39 H39 0.9300 . ?
C43 H43A 0.9600 . ?
C43 H43B 0.9600 . ?
C43 H43C 0.9600 . ?
 
loop_
 _geom_angle_atom_site_label_1
 _geom_angle_atom_site_label_2
 _geom_angle_atom_site_label_3
 _geom_angle
 _geom_angle_site_symmetry_1
 _geom_angle_site_symmetry_3
 _geom_angle_publ_flag
O3 Zn1 O2 97.19(7) . . ?
O3 Zn1 N2 121.54(7) . . ?
O2 Zn1 N2 101.70(7) . . ?
O3 Zn1 N1 105.56(7) . . ?
O2 Zn1 N1 118.87(7) . . ?
N2 Zn1 N1 111.97(7) . . ?
C18 O2 Zn1 116.95(15) . . ?
C22 O3 Zn1 121.56(14) . . ?
C5 N2 C1 117.4(2) . . ?
C5 N2 Zn1 122.56(15) . . ?
C1 N2 Zn1 119.78(15) . . ?
C26 N1 C30 117.1(2) . . ?
C26 N1 Zn1 122.58(15) . . ?
C30 N1 Zn1 120.33(15) . . ?
C24 C25 C23 119.3(2) . 2_565 ?
C24 C25 H25 120.3 . . ?
C23 C25 H25 120.3 2_565 . ?
O4 C22 O3 125.9(2) . . ?
O4 C22 C23 121.95(19) . . ?
O3 C22 C23 112.06(18) . . ?
C10 C9 C14 117.9(2) . . ?
C10 C9 C8 123.6(2) . . ?
C14 C9 C8 118.5(2) . . ?
C27 C28 C29 116.3(2) . . ?
C27 C28 C31 120.2(2) . . ?
C29 C28 C31 123.6(2) . . ?
N2 C5 C4 122.7(2) . . ?
N2 C5 H5 118.7 . . ?
C4 C5 H5 118.7 . . ?
C25 C24 C23 122.2(2) . . ?
C25 C24 Cl1 118.26(16) . . ?
C23 C24 Cl1 119.53(16) . . ?
C21 C20 C19 121.6(2) . . ?
C21 C20 H20 119.2 . . ?
C19 C20 H20 119.2 . . ?
C11 C10 C9 121.3(2) . . ?
C11 C10 H10 119.3 . . ?
C9 C10 H10 119.3 . . ?
C24 C23 C25 118.46(19) . 2_565 ?
C24 C23 C22 122.13(19) . . ?
C25 C23 C22 119.26(19) 2_565 . ?
C15 C14 C9 119.9(2) . . ?
C15 C14 C13 120.8(2) . . ?
C9 C14 C13 119.3(2) . . ?
C8 C17 C16 121.9(2) . . ?
C8 C17 H17 119.0 . . ?
C16 C17 H17 119.0 . . ?
C15 C16 C17 120.4(2) . . ?
C15 C16 H16 119.8 . . ?
C17 C16 H16 119.8 . . ?
C41 C42 C37 118.1(2) . . ?
C41 C42 C33 123.0(2) . . ?
C37 C42 C33 119.0(2) . . ?
N2 C1 C2 122.9(2) . . ?
N2 C1 H1 118.6 . . ?
C2 C1 H1 118.6 . . ?
C20 C19 C21 117.7(2) . 2_666 ?
C20 C19 C18 116.3(2) . . ?
C21 C19 C18 125.8(2) 2_666 . ?
C17 C8 C9 118.9(2) . . ?
C17 C8 C7 118.9(2) . . ?
C9 C8 C7 122.1(2) . . ?
C5 C4 C3 120.3(2) . . ?
C5 C4 H4 119.8 . . ?
C3 C4 H4 119.8 . . ?
C43 O5 H5A 109.5 . . ?
O1 C18 O2 125.2(2) . . ?
O1 C18 C19 118.7(2) . . ?
O2 C18 C19 115.9(2) . . ?
C12 C13 C14 120.7(2) . . ?
C12 C13 H13 119.6 . . ?
C14 C13 H13 119.6 . . ?
C26 C27 C28 120.2(2) . . ?
C26 C27 H27 119.9 . . ?
C28 C27 H27 119.9 . . ?
N1 C30 C29 123.1(2) . . ?
N1 C30 H30 118.4 . . ?
C29 C30 H30 118.4 . . ?
C33 C34 C35 121.3(3) . . ?
C33 C34 H34 119.3 . . ?
C35 C34 H34 119.3 . . ?
C32 C31 C28 125.4(2) . . ?
C32 C31 H31 117.3 . . ?
C28 C31 H31 117.3 . . ?
C31 C32 C33 126.5(2) . . ?
C31 C32 H32 116.8 . . ?
C33 C32 H32 116.8 . . ?
C16 C15 C14 120.3(2) . . ?
C16 C15 H15 119.8 . . ?
C14 C15 H15 119.8 . . ?
C30 C29 C28 120.3(2) . . ?
C30 C29 H29 119.8 . . ?
C28 C29 H29 119.8 . . ?
C40 C41 C42 121.0(3) . . ?
C40 C41 H41 119.5 . . ?
C42 C41 H41 119.5 . . ?
C34 C33 C42 118.9(2) . . ?
C34 C33 C32 120.3(2) . . ?
C42 C33 C32 120.6(2) . . ?
C20 C21 C19 120.6(2) . 2_666 ?
C20 C21 Cl2 116.76(17) . . ?
C19 C21 Cl2 122.60(17) 2_666 . ?
C10 C11 C12 120.4(2) . . ?
C10 C11 H11 119.8 . . ?
C12 C11 H11 119.8 . . ?
C1 C2 C3 119.8(2) . . ?
C1 C2 H2 120.1 . . ?
C3 C2 H2 120.1 . . ?
C4 C3 C2 116.9(2) . . ?
C4 C3 C6 119.4(2) . . ?
C2 C3 C6 123.6(2) . . ?
C13 C12 C11 120.3(2) . . ?
C13 C12 H12 119.8 . . ?
C11 C12 H12 119.8 . . ?
N1 C26 C27 122.9(2) . . ?
N1 C26 H26 118.5 . . ?
C27 C26 H26 118.5 . . ?
C6 C7 C8 127.5(2) . . ?
C6 C7 H7 116.2 . . ?
C8 C7 H7 116.2 . . ?
C39 C38 C37 121.0(3) . . ?
C39 C38 H38 119.5 . . ?
C37 C38 H38 119.5 . . ?
C36 C35 C34 120.5(3) . . ?
C36 C35 H35 119.8 . . ?
C34 C35 H35 119.8 . . ?
C36 C37 C38 121.3(2) . . ?
C36 C37 C42 119.7(2) . . ?
C38 C37 C42 119.1(3) . . ?
C41 C40 C39 120.5(3) . . ?
C41 C40 H40 119.7 . . ?
C39 C40 H40 119.7 . . ?
C7 C6 C3 125.5(2) . . ?
C7 C6 H6 117.2 . . ?
C3 C6 H6 117.2 . . ?
C35 C36 C37 120.6(2) . . ?
C35 C36 H36 119.7 . . ?
C37 C36 H36 119.7 . . ?
C38 C39 C40 120.3(3) . . ?
C38 C39 H39 119.9 . . ?
C40 C39 H39 119.9 . . ?
O5 C43 H43A 109.5 . . ?
O5 C43 H43B 109.5 . . ?
H43A C43 H43B 109.5 . . ?
O5 C43 H43C 109.5 . . ?
H43A C43 H43C 109.5 . . ?
H43B C43 H43C 109.5 . . ?
 
_refine_diff_density_max    0.960
_refine_diff_density_min   -0.612
_refine_diff_density_rms    0.066

_shelx_res_file
;
TITL 1_auto_a.res in P-1
    shelx.res
    created by SHELXL-2018/3 at 12:53:38 on 23-Sep-2022
CELL  1.54184   7.4295  13.5061  18.8693  102.881   99.015   97.881
ZERR     2.00   0.0001   0.0002   0.0002    0.001    0.001    0.001
LATT   1
SFAC  C    H    CL   N    O    ZN
UNIT  86 64 4 4 10 2
MERG   2
FMAP   2   53   53
PLAN   20
SIZE     0.200   0.200   0.200
ACTA
BOND   $H
LIST   4
L.S.  40
TEMP    20.00
WGHT    0.058200    1.741700
FVAR       0.36794
ZN1   6    0.584687    0.539563    0.223595    11.00000    0.02158    0.03115 =
         0.01644    0.00500   -0.00095    0.00266
CL1   3    0.031250    0.677341    0.140357    11.00000    0.02953    0.03236 =
         0.01915   -0.00031    0.00120    0.00650
CL2   3    0.848562    0.536064    0.625131    11.00000    0.02471    0.04683 =
         0.02454    0.01325   -0.00466   -0.00153
O2    5    0.473884    0.503863    0.304610    11.00000    0.03315    0.03833 =
         0.01944    0.01019    0.00175    0.00541
O3    5    0.357142    0.540161    0.158963    11.00000    0.02449    0.04661 =
         0.02272    0.01221   -0.00309    0.00194
O4    5    0.488350    0.625762    0.086328    11.00000    0.02285    0.05045 =
         0.02649    0.00995   -0.00157   -0.00328
O1    5    0.706429    0.425072    0.336409    11.00000    0.03209    0.05314 =
         0.02620    0.01022    0.00537    0.00963
N2    4    0.761812    0.671058    0.276770    11.00000    0.02203    0.03252 =
         0.02174    0.00533    0.00274    0.00482
N1    4    0.709965    0.436024    0.164221    11.00000    0.02664    0.02933 =
         0.02004    0.00699    0.00224    0.00376
C25   1   -0.156721    0.539936    0.016266    11.00000    0.02024    0.02903 =
         0.01785    0.00711    0.00287    0.00488
AFIX  43
H25   2   -0.260202    0.566941    0.027746    11.00000   -1.20000
AFIX   0
C22   1    0.356635    0.574123    0.100726    11.00000    0.02165    0.03127 =
         0.01780    0.00198    0.00199    0.00522
C9    1    1.416967    1.085181    0.586518    11.00000    0.02352    0.02539 =
         0.02716    0.00356    0.00835    0.00528
C28   1    0.877843    0.290663    0.078611    11.00000    0.03052    0.02973 =
         0.02418    0.01145    0.00517    0.00447
C5    1    0.770329    0.756678    0.251521    11.00000    0.02334    0.03624 =
         0.02359    0.00862    0.00455    0.00741
AFIX  43
H5    2    0.699628    0.753252    0.205491    11.00000   -1.20000
AFIX   0
C24   1    0.014814    0.577585    0.062307    11.00000    0.02316    0.02661 =
         0.01541    0.00516    0.00217    0.00251
C20   1    0.673839    0.494919    0.484392    11.00000    0.02415    0.02727 =
         0.02485    0.00944    0.00258    0.00120
AFIX  43
H20   2    0.791799    0.491551    0.474371    11.00000   -1.20000
AFIX   0
C10   1    1.408401    1.005103    0.624232    11.00000    0.02850    0.02761 =
         0.03335    0.00597    0.00931    0.00490
AFIX  43
H10   2    1.335349    0.941110    0.600474    11.00000   -1.20000
AFIX   0
C23   1    0.172819    0.538895    0.047505    11.00000    0.02102    0.02834 =
         0.01655    0.00762    0.00191    0.00256
C14   1    1.527183    1.182786    0.625048    11.00000    0.02941    0.02611 =
         0.02394    0.00197    0.00308    0.00470
C17   1    1.347413    1.153714    0.478748    11.00000    0.02516    0.02892 =
         0.02543    0.00224    0.00182    0.00393
AFIX  43
H17   2    1.289570    1.144926    0.429790    11.00000   -1.20000
AFIX   0
C16   1    1.457886    1.248670    0.516887    11.00000    0.03255    0.02842 =
         0.02953    0.00830    0.00249    0.00114
AFIX  43
H16   2    1.472851    1.301737    0.493093    11.00000   -1.20000
AFIX   0
C42   1    0.884740   -0.018775   -0.122666    11.00000    0.04029    0.03329 =
         0.02486    0.01212    0.00370    0.01436
C1    1    0.866622    0.678198    0.343913    11.00000    0.02599    0.03192 =
         0.02888    0.01065   -0.00316    0.00142
AFIX  43
H1    2    0.862875    0.619555    0.362146    11.00000   -1.20000
AFIX   0
C19   1    0.525070    0.479404    0.425670    11.00000    0.02754    0.02394 =
         0.02064    0.00725    0.00020   -0.00113
C8    1    1.321581    1.072574    0.511572    11.00000    0.02143    0.02646 =
         0.03024    0.00263    0.00401    0.00489
C4    1    0.878641    0.848608    0.290712    11.00000    0.02456    0.03482 =
         0.03365    0.01474    0.00353    0.00401
AFIX  43
H4    2    0.880788    0.905977    0.271051    11.00000   -1.20000
AFIX   0
O5    5    0.802170    0.234047    0.339487    11.00000    0.07498    0.05039 =
         0.08142    0.00853    0.01414    0.01501
AFIX 147
H5A   2    0.775978    0.289208    0.333895    11.00000   -1.50000
AFIX   0
C18   1    0.571508    0.465710    0.349180    11.00000    0.02621    0.02812 =
         0.02265    0.00417    0.00118   -0.00356
C13   1    1.620662    1.196975    0.699459    11.00000    0.03582    0.03264 =
         0.02566    0.00036    0.00101    0.00416
AFIX  43
H13   2    1.688700    1.261369    0.725557    11.00000   -1.20000
AFIX   0
C27   1    0.977943    0.363296    0.142208    11.00000    0.02655    0.03292 =
         0.02747    0.01088    0.00060    0.00551
AFIX  43
H27   2    1.103587    0.364175    0.157331    11.00000   -1.20000
AFIX   0
C30   1    0.613012    0.366732    0.102327    11.00000    0.02566    0.03490 =
         0.02407    0.00413    0.00072    0.00309
AFIX  43
H30   2    0.487914    0.368054    0.088058    11.00000   -1.20000
AFIX   0
C34   1    1.167115    0.109890   -0.080649    11.00000    0.03542    0.04169 =
         0.03073    0.01069    0.00422    0.01233
AFIX  43
H34   2    1.232400    0.172825   -0.050621    11.00000   -1.20000
AFIX   0
C31   1    0.970919    0.217136    0.035033    11.00000    0.02923    0.03557 =
         0.02807    0.01160    0.00550    0.00867
AFIX  43
H31   2    1.095879    0.219370    0.052718    11.00000   -1.20000
AFIX   0
C32   1    0.891206    0.147010   -0.028099    11.00000    0.03109    0.03617 =
         0.02814    0.00924    0.00601    0.00988
AFIX  43
H32   2    0.764049    0.141158   -0.043168    11.00000   -1.20000
AFIX   0
C15   1    1.544135    1.264057    0.588984    11.00000    0.03298    0.02395 =
         0.03002    0.00165    0.00042   -0.00093
AFIX  43
H15   2    1.614263    1.328186    0.614467    11.00000   -1.20000
AFIX   0
C29   1    0.689900    0.294737    0.059636    11.00000    0.03101    0.03543 =
         0.02357    0.00282    0.00039    0.00351
AFIX  43
H29   2    0.616805    0.248219    0.017748    11.00000   -1.20000
AFIX   0
C41   1    0.700311   -0.059209   -0.119796    11.00000    0.04052    0.03546 =
         0.03539    0.01327    0.00310    0.01252
AFIX  43
H41   2    0.640823   -0.022971   -0.085347    11.00000   -1.20000
AFIX   0
C33   1    0.984486    0.078379   -0.075953    11.00000    0.03484    0.03652 =
         0.02534    0.01162    0.00360    0.01262
C21   1    0.650350    0.515250    0.557383    11.00000    0.02502    0.02635 =
         0.02154    0.00843   -0.00249   -0.00041
C11   1    1.505204    1.020194    0.694614    11.00000    0.04046    0.03409 =
         0.03249    0.01261    0.01212    0.01111
AFIX  43
H11   2    1.500954    0.965929    0.717553    11.00000   -1.20000
AFIX   0
C2    1    0.977210    0.767505    0.385862    11.00000    0.03037    0.03470 =
         0.03203    0.01044   -0.01029   -0.00283
AFIX  43
H2    2    1.046900    0.769056    0.431689    11.00000   -1.20000
AFIX   0
C3    1    0.985621    0.856807    0.359814    11.00000    0.02571    0.03090 =
         0.03430    0.00659   -0.00268    0.00164
C12   1    1.611533    1.117511    0.732715    11.00000    0.04027    0.04151 =
         0.02427    0.00668    0.00305    0.01110
AFIX  43
H12   2    1.675815    1.127386    0.780899    11.00000   -1.20000
AFIX   0
C26   1    0.891233    0.433624    0.182606    11.00000    0.02818    0.03324 =
         0.02288    0.00750   -0.00185    0.00327
AFIX  43
H26   2    0.961258    0.481583    0.224470    11.00000   -1.20000
AFIX   0
C7    1    1.206757    0.973929    0.467423    11.00000    0.03156    0.02994 =
         0.03356    0.00575    0.00327    0.00217
AFIX  43
H7    2    1.209473    0.918074    0.488585    11.00000   -1.20000
AFIX   0
C38   1    0.874310   -0.173132   -0.222062    11.00000    0.06326    0.03594 =
         0.03575    0.00630    0.00373    0.02174
AFIX  43
H38   2    0.931560   -0.211918   -0.256116    11.00000   -1.20000
AFIX   0
C35   1    1.255631    0.048397   -0.130033    11.00000    0.03560    0.05243 =
         0.03922    0.01740    0.01197    0.01754
AFIX  43
H35   2    1.379167    0.070232   -0.131209    11.00000   -1.20000
AFIX   0
C37   1    0.974866   -0.078522   -0.174014    11.00000    0.04825    0.03571 =
         0.02862    0.01378    0.00532    0.01886
C40   1    0.608347   -0.150827   -0.166973    11.00000    0.04436    0.03730 =
         0.04687    0.01460   -0.00161    0.00860
AFIX  43
H40   2    0.486899   -0.175654   -0.164607    11.00000   -1.20000
AFIX   0
C6    1    1.099433    0.955397    0.400688    11.00000    0.03424    0.03219 =
         0.03498    0.00562    0.00058    0.00317
AFIX  43
H6    2    1.097141    1.010166    0.378371    11.00000   -1.20000
AFIX   0
C36   1    1.161393   -0.042917   -0.176117    11.00000    0.04849    0.04665 =
         0.03297    0.01423    0.01306    0.02452
AFIX  43
H36   2    1.220479   -0.082082   -0.209217    11.00000   -1.20000
AFIX   0
C39   1    0.696132   -0.207659   -0.218969    11.00000    0.06044    0.03306 =
         0.04462    0.00693   -0.00536    0.01127
AFIX  43
H39   2    0.631758   -0.269141   -0.251350    11.00000   -1.20000
AFIX   0
C43   1    0.893622    0.247105    0.413551    11.00000    0.06386    0.04799 =
         0.07454    0.03379   -0.00307   -0.00560
AFIX 137
H43A  2    0.943703    0.186408    0.417939    11.00000   -1.50000
H43B  2    0.806971    0.257991    0.446050    11.00000   -1.50000
H43C  2    0.992188    0.305769    0.426871    11.00000   -1.50000
AFIX   0
HKLF    4


REM  1_auto_a.res in P-1
REM wR2 = 0.1087, GooF = S = 1.036, Restrained GooF = 1.036 for all data
REM R1 = 0.0392 for 6110 Fo > 4sig(Fo) and 0.0413 for all 6528 data
REM 480 parameters refined using 0 restraints

END

WGHT      0.0582      1.7417

REM Highest difference peak  0.960,  deepest hole -0.612,  1-sigma level  0.066
Q1    1   0.9976  0.9804  0.4395  11.00000  0.05    0.96
Q2    1   1.1504  0.9994  0.5144  11.00000  0.05    0.76
Q3    1   0.9463  0.8944  0.3957  11.00000  0.05    0.55
Q4    1   0.6587  0.4860  0.1950  11.00000  0.05    0.45
Q5    1   0.6083  0.6126  0.2482  11.00000  0.05    0.44
Q6    1   0.6297  0.4573  0.1965  11.00000  0.05    0.43
Q7    1   0.7272  0.5856  0.2231  11.00000  0.05    0.42
Q8    1   0.5766  0.4450  0.2000  11.00000  0.05    0.40
Q9    1   0.9414  0.2178  0.3624  11.00000  0.05    0.39
Q10   1   0.4674  0.4679  0.2183  11.00000  0.05    0.29
Q11   1   0.8476  0.6078  0.6413  11.00000  0.05    0.27
Q12   1   0.4386  0.5141  0.2390  11.00000  0.05    0.27
Q13   1   0.9284  0.7960  0.4127  11.00000  0.05    0.26
Q14   1   1.0567  0.0986 -0.0862  11.00000  0.05    0.25
Q15   1   0.9319  0.0269 -0.1003  11.00000  0.05    0.25
Q16   1  -0.0625  0.7114  0.1610  11.00000  0.05    0.24
Q17   1   0.9418  0.4984  0.5963  11.00000  0.05    0.24
Q18   1  -0.3011  0.6023  0.0388  11.00000  0.05    0.24
Q19   1   0.7892  0.8140  0.2819  11.00000  0.05    0.23
Q20   1   0.7977 -0.0234 -0.1208  11.00000  0.05    0.23
;
_shelx_res_checksum   25282

_shelx_hkl_file
;
   0   0  -1    7.17    0.43
   0   0  -1    6.17    0.39
   0   0  -1    9.96    0.52
   0   0  -1    5.56    0.39
   0   0  -1    8.43    0.41
   0   0   1    7.23    0.38
   0   0   1    6.35    0.39
   0   0   1    6.95    0.40
   0   0  -1    8.72    0.47
   0   0  -2  173.81    7.32
   0   0  -2  208.87    7.51
   0   0  -2  149.07    7.22
   0   0   2  194.26    7.33
   0   0  -2  161.08    7.22
   0   0  -2  154.61    7.25
   0   0   2  159.69    7.11
   0   0   2  165.62    7.22
   0   0   2  169.61    7.19
   0   0   2  175.48    7.26
   0   0  -2  217.02    7.45
   0   0  -3  145.88    6.29
   0   0  -3  136.08    6.17
   0   0  -3  165.63    6.51
   0   0   3  145.48    6.24
   0   0  -3  126.83    6.17
   0   0  -3  135.12    6.14
   0   0  -3  176.41    6.46
   0   0   3  132.26    6.11
   0   0   3  138.15    6.08
   0   0   3  134.53    6.16
   0   0  -4 1030.32   41.19
   0   0  -4  943.54   40.98
   0   0  -4 1201.19   41.53
   0   0   4  978.52   41.05
   0   0  -4 1000.32   40.96
   0   0  -4  822.39   40.95
   0   0   4  965.29   40.97
   0   0   4  936.21   40.88
   0   0   4  968.30   40.84
   0   0  -4 1209.63   41.42
   0   0  -5    1.17    0.43
   0   0  -5    2.26    0.43
   0   0  -5    2.48    0.65
   0   0   5    1.77    0.37
   0   0   5    2.31    0.49
   0   0   5    2.82    0.49
   0   0   5    1.32    0.33
   0   0  -6    1.80    0.53
   0   0  -6    0.44    0.31
   0   0  -6    0.72    0.49
   0   0   6    1.38    0.43
   0   0  -6    0.34    0.39
   0   0   6    1.42    0.40
   0   0  -7  289.92   13.40
   0   0  -7  258.51   13.01
   0   0  -7  343.19   13.98
   0   0   7  306.91   13.31
   0   0   7  306.51   13.19
   0   0   7  288.71   13.02
   0   0  -7  292.94   13.45
   0   0   8  134.53    6.82
   0   0   8  133.99    6.96
   0   0  -8  148.92    7.27
   0   0  -9   59.24    3.71
   0   0   9   67.31    3.98
   0   0   9   75.25    4.24
   0   0  -9   63.60    3.80
   0   0  -9   66.27    4.23
   0   0  -9   71.99    4.01
   0   0 -10    8.09    1.14
   0   0 -10   11.26    1.34
   0   0 -10    9.13    1.44
   0   0 -10   11.06    1.42
   0   0  10   10.63    1.43
   0   0 -11  182.48    8.90
   0   0 -11  170.21    9.33
   0   0 -11  196.44    8.85
   0   0 -11  141.68    8.38
   0   0  11  180.25    9.04
   0   0  11  178.59    9.14
   0   0 -11  170.14    9.25
   0   0 -11  179.89    9.11
   0   0 -11  173.21    8.78
   0   0 -11  181.71    9.13
   0   0  12   22.22    2.40
   0   0 -12   21.35    2.45
   0   0 -12   23.79    2.26
   0   0 -12   22.86    2.29
   0   0 -12   25.84    2.74
   0   0  12   27.81    2.54
   0   0 -12   24.73    2.47
   0   0 -12   21.39    1.99
   0   0  13  208.62   11.14
   0   0 -13  223.86   10.80
   0   0 -13  215.19   11.18
   0   0 -13  227.39   10.94
   0   0 -13  195.53   11.28
   0   0  13  212.51   11.01
   0   0 -13  221.65   11.16
   0   0 -13  199.36   10.30
   0   0  14  190.04   10.29
   0   0  14  207.25   10.75
   0   0 -14  186.74    9.96
   0   0 -14  186.81   10.42
   0   0 -14  171.20   10.64
   0   0 -14  207.66   10.30
   0   0  14  218.69   10.65
   0   0 -14  194.81   10.40
   0   0 -14  184.92    9.64
   0   0  15   95.97    6.14
   0   0  15   96.72    6.16
   0   0  15   90.01    6.29
   0   0 -15   88.84    5.65
   0   0 -15   87.33    6.08
   0   0 -15   94.34    5.92
   0   0  15   90.24    6.04
   0   0 -15   93.06    6.09
   0   0 -15   85.12    5.35
   0   0 -16   55.91    4.20
   0   0 -16   62.21    4.75
   0   0 -16   64.27    4.74
   0   0 -16   53.66    3.90
   0   0 -16   59.65    4.47
   0   0 -17    1.10    0.70
   0   0 -17    0.88    0.90
   0   0 -17    0.84    0.88
   0   0 -17    0.81    0.61
   0   0 -17    0.60    0.73
   0   0 -18    6.15    1.25
   0   0 -18    5.65    1.47
   0   0 -18    6.11    1.42
   0   0 -18    6.94    1.18
   0   0 -18    3.71    1.23
   0   0 -19   -0.14    0.68
   0   0 -19    0.15    0.73
   0   0 -19   -0.25    0.57
   0   0 -20  106.40    6.07
   0   0 -20  104.22    6.15
   0   0 -20  103.57    5.93
   0   0 -21    1.36    0.62
   0   0 -21    0.57    0.59
   0   1 -22   11.46    1.31
   0   1 -21   20.52    1.98
   0   1 -21   20.13    2.05
   0   1 -20   18.62    2.10
   0   1 -20   16.92    2.09
   0   1 -20   19.43    2.07
   0  -1  20   23.34    2.09
   0   1 -19   -0.31    0.85
   0   1 -19    0.12    0.51
   0   1 -19    0.44    0.74
   0   1 -19   -0.20    0.53
   0   1 -19   -0.14    0.62
   0   1 -18   71.01    5.07
   0   1 -18   66.66    5.14
   0   1 -18   70.85    4.78
   0   1 -18   73.85    5.14
   0   1 -18   69.87    4.53
   0   1 -18   79.49    5.18
   0   1 -17    0.18    0.81
   0   1 -17    0.71    0.69
   0   1 -17    0.69    0.78
   0   1 -17    0.34    0.80
   0   1 -17    0.83    0.67
   0   1 -17    0.16    0.74
   0   1 -16    3.60    1.05
   0   1 -16    1.44    1.12
   0   1 -16    2.99    1.16
   0   1 -16    2.50    1.13
   0   1 -16    3.76    1.03
   0   1 -16    4.23    1.28
   0   1 -16    1.55    0.71
   0  -1  15   12.58    1.94
   0  -1  15   16.78    2.15
   0   1 -15   14.43    2.17
   0   1 -15   15.96    2.20
   0   1 -15   15.47    1.98
   0   1 -15   14.42    2.30
   0   1 -15   17.37    2.23
   0   1 -15   14.14    1.91
   0  -1  15   16.38    2.17
   0   1 -15   14.66    2.11
   0   1 -15   12.12    1.64
   0  -1  14  160.72    9.12
   0  -1  14  156.11    8.76
   0   1 -14  167.15    8.73
   0   1 -14  146.33    9.13
   0   1 -14  167.10    8.57
   0   1 -14  152.58    8.42
   0   1 -14  157.47    8.98
   0   1 -14  160.01    8.93
   0  -1  14  163.55    8.88
   0   1 -14  153.72    8.73
   0   1 -14  145.57    8.04
   0  -1  13   69.21    4.53
   0  -1  13   56.78    4.02
   0   1 -13   56.53    3.87
   0   1 -13   52.59    3.90
   0   1 -13   53.45    4.32
   0   1 -13   52.92    3.70
   0   1 -13   50.79    3.81
   0   1 -13   51.97    4.08
   0   1 -13   51.43    4.13
   0  -1  13   57.36    4.13
   0   1 -13   49.63    3.99
   0   1 -13   47.76    3.47
   0  -1  12   46.56    3.68
   0   1 -12   53.00    3.55
   0   1 -12   52.19    4.00
   0   1 -12   49.64    3.57
   0   1 -12   44.06    3.28
   0   1 -12   49.13    3.52
   0   1 -12   49.48    3.83
   0   1 -12   49.11    3.76
   0  -1  12   52.33    3.72
   0   1 -12   43.89    3.59
   0   1 -12   48.23    3.26
   0  -1  11    1.25    0.60
   0   1 -11    1.51    0.58
   0  -1  11    3.37    0.90
   0   1 -11    1.74    0.72
   0   1 -11    2.18    0.80
   0   1 -11    0.96    0.64
   0   1 -10  231.32   10.94
   0   1 -10  215.81   10.91
   0  -1  10  228.61   11.29
   0   1 -10  228.30   11.16
   0   1 -10  258.91   11.19
   0   1 -10  251.80   11.71
   0   1  -9  495.86   23.53
   0   1  -9  555.20   23.82
   0   1  -9  552.10   23.69
   0   1  -9  609.74   24.32
   0  -1   9  503.99   23.84
   0  -1   9  572.16   23.82
   0   1  -8   82.88    4.78
   0  -1   8   88.44    4.72
   0  -1   8   85.55    4.55
   0  -1   8   81.50    4.48
   0   1  -7 1440.74   53.22
   0   1  -7 1182.59   52.70
   0  -1   7 1209.04   52.77
   0  -1   7 1274.04   52.96
   0   1  -7 1241.28   52.97
   0  -1   7 1281.97   52.83
   0  -1   7 1225.67   52.72
   0   1  -6   97.41    4.88
   0   1  -6  101.80    4.87
   0  -1   6   94.46    4.78
   0  -1   6  100.92    4.76
   0  -1   6   84.49    4.66
   0  -1   6   92.30    4.67
   0   1  -5  549.16   22.24
   0   1  -5  605.58   22.41
   0   1  -5  524.71   21.90
   0  -1   5  466.82   21.97
   0   1  -5  541.18   22.19
   0  -1   5  480.47   22.06
   0   1  -5  554.19   22.16
   0  -1   5  459.75   21.86
   0  -1   5  545.28   22.12
   0   1  -4  187.19    7.94
   0  -1   4  179.77    7.52
   0   1  -4  192.98    8.01
   0   1  -4  165.47    7.66
   0   1  -4  179.04    7.95
   0  -1   4  183.91    7.84
   0   1  -4  181.99    7.58
   0  -1   4  167.33    7.86
   0  -1   4  162.82    7.85
   0   1  -4  174.82    7.82
   0   1  -4  181.19    7.84
   0  -1   4  162.72    7.73
   0  -1   3   23.39    1.15
   0   1  -3   24.88    1.33
   0   1  -3   18.57    1.02
   0   1  -3   22.05    1.16
   0   1  -3   23.07    1.30
   0   1  -3   19.85    1.30
   0  -1   3   24.23    1.27
   0  -1   3   21.49    1.29
   0   1  -3   21.18    1.24
   0  -1   3   23.47    1.34
   0  -1   3   18.94    1.20
   0   1  -3   20.11    1.18
   0  -1   2  814.08   30.37
   0   1  -2  795.59   30.31
   0   1  -2  698.79   30.15
   0  -1   2  667.41   30.34
   0   1  -2  690.73   30.41
   0  -1   2  845.27   30.40
   0  -1   2  676.96   30.37
   0  -1   2  623.31   30.40
   0   1  -2  781.13   30.36
   0  -1   1  822.66   34.12
   0   1  -1  679.66   33.97
   0  -1   1  814.62   34.06
   0   1  -1  923.25   34.06
   0   1  -1  670.37   33.99
   0  -1   1  840.33   33.94
   0  -1   1  927.90   33.98
   0  -1   1  892.86   34.07
   0  -1   1  787.54   34.04
   0  -1   1  797.79   34.04
   0   1  -1  905.32   34.05
   0   1  -1  801.99   33.98
   0   1  -1  844.86   34.01
   0  -1   0 1040.80   43.84
   0  -1   0  919.00   43.70
   0  -1   0 1020.49   43.62
   0   1   0 1029.77   43.66
   0  -1   0  995.60   43.61
   0   1   0  922.78   43.66
   0  -1   0 1050.15   43.69
   0   1   0 1342.38   43.78
   0   1   0 1139.76   43.66
   0   1   0 1270.25   43.72
   0  -1   0 1115.53   43.77
   0  -1  -1   36.55    1.74
   0  -1  -1   33.63    1.70
   0  -1  -1   33.08    1.61
   0  -1  -1   32.85    1.58
   0  -1  -1   34.37    1.78
   0  -1  -1   33.10    1.68
   0  -1  -1   35.82    1.65
   0   1   1   32.64    1.52
   0  -1  -1   35.81    1.80
   0  -1  -2    5.98    0.43
   0  -1  -2    6.51    0.58
   0  -1  -2    7.81    0.54
   0  -1  -2    5.93    0.41
   0  -1  -2    6.18    0.53
   0  -1  -2    6.78    0.63
   0  -1  -2    5.55    0.40
   0  -1  -2    7.77    0.69
   0  -1  -3   11.16    0.66
   0  -1  -3   10.90    0.70
   0  -1  -3   12.01    0.95
   0  -1  -3   11.10    0.71
   0  -1  -3   12.32    1.02
   0  -1  -3   11.42    0.87
   0  -1  -3   10.54    0.65
   0   1   3   10.84    0.70
   0  -1  -3    9.48    0.71
   0   1   3   10.91    0.62
   0  -1  -3   12.70    1.05
   0  -1  -4  156.48    6.52
   0  -1  -4  149.01    6.90
   0  -1  -4  155.22    6.79
   0  -1  -4  159.05    7.13
   0  -1  -5   57.34    3.45
   0  -1  -5   63.82    3.67
   0  -1  -5   62.56    3.16
   0  -1  -5   51.62    3.16
   0   1   5   52.34    2.91
   0  -1  -5   62.94    3.47
   0  -1  -6  157.71    7.71
   0  -1  -6  153.43    7.44
   0  -1  -6  145.60    7.84
   0   1   6  148.05    7.49
   0  -1  -6  169.80    7.92
   0  -1  -7    0.43    0.36
   0  -1  -7    0.46    0.38
   0  -1  -7    1.07    0.59
   0   1   7    0.55    0.33
   0  -1  -7    0.97    0.58
   0  -1  -8  130.49    7.01
   0  -1  -8  148.83    7.57
   0  -1  -8  122.95    7.07
   0   1   8  134.83    6.78
   0   1   9   74.02    4.30
   0   1   9   62.37    4.01
   0  -1  -9   65.06    4.02
   0  -1  -9   68.42    4.37
   0   1  10   69.36    4.39
   0  -1 -10   73.12    4.74
   0  -1 -10   67.09    4.25
   0   1  10   71.95    4.53
   0   1  11  177.70    8.90
   0  -1 -11  167.91    8.36
   0  -1 -11  152.87    8.69
   0  -1 -11  168.31    8.44
   0  -1 -11  161.88    8.99
   0   1  11  182.60    8.79
   0  -1 -11  153.14    8.74
   0  -1 -11  164.91    8.68
   0  -1 -11  155.55    8.22
   0  -1 -11  153.93    8.02
   0   1  12   19.18    2.23
   0  -1 -12   17.99    1.93
   0  -1 -12   17.39    2.18
   0  -1 -12   14.44    2.12
   0  -1 -12   20.32    2.13
   0   1  12   20.81    2.22
   0  -1 -12   16.41    2.22
   0  -1 -12   21.50    2.33
   0  -1 -12   18.09    1.96
   0  -1 -12   15.75    1.69
   0   1  13  302.37   14.62
   0  -1 -13  289.27   14.37
   0  -1 -13  304.41   14.01
   0  -1 -13  301.66   14.09
   0  -1 -13  253.32   14.50
   0   1  13  320.70   14.52
   0  -1 -13  271.80   14.16
   0  -1 -13  281.13   13.75
   0  -1 -13  281.09   13.57
   0   1  14  107.16    6.73
   0   1  14  102.35    6.34
   0  -1 -14   95.51    6.08
   0   1  14  106.10    6.48
   0  -1 -14   96.56    6.44
   0  -1 -14  100.27    5.99
   0  -1 -14   99.17    6.37
   0  -1 -14   92.73    5.81
   0  -1 -14  101.94    5.77
   0  -1 -15  269.10   13.51
   0   1  15  284.43   13.92
   0  -1 -15  249.05   13.62
   0  -1 -15  270.35   13.18
   0  -1 -15  262.02   12.96
   0  -1 -15  280.54   13.38
   0  -1 -15  280.47   13.98
   0  -1 -16  123.95    7.24
   0  -1 -16  122.32    7.44
   0  -1 -16  118.22    6.74
   0  -1 -16  121.84    7.02
   0  -1 -16  123.70    7.59
   0  -1 -17   55.36    4.57
   0  -1 -17   56.66    4.00
   0  -1 -17   49.50    4.03
   0  -1 -17   57.36    4.39
   0  -1 -18   66.58    4.82
   0  -1 -18   64.52    4.47
   0  -1 -18   65.17    4.72
   0  -1 -19   56.94    4.19
   0  -1 -19   56.90    3.93
   0  -1 -19   57.07    4.08
   0  -1 -20    2.01    0.73
   0  -1 -20    2.20    0.80
   0  -1 -21   26.53    2.15
   0  -1 -21   27.94    2.22
   0   2 -22    1.33    0.57
   0   2 -22    1.54    0.62
   0   2 -21   26.70    2.41
   0   2 -21   29.12    2.55
   0  -2  21   32.15    2.44
   0   2 -21   32.20    2.56
   0   2 -21   27.64    2.43
   0   2 -20   81.03    5.25
   0   2 -20   93.10    5.17
   0   2 -20   78.17    5.28
   0   2 -20   81.01    5.20
   0   2 -20   82.90    4.81
   0   2 -20   81.95    5.19
   0  -2  20   86.49    5.04
   0   2 -19   36.81    3.47
   0   2 -19   42.29    3.58
   0   2 -19   41.83    3.30
   0   2 -19   41.71    3.51
   0   2 -19   39.97    3.06
   0   2 -19   44.87    3.58
   0   2 -18  122.90    7.61
   0   2 -18  114.70    7.52
   0   2 -18  129.50    7.26
   0   2 -18  128.66    7.52
   0   2 -18  124.61    6.91
   0   2 -18  115.07    7.08
   0   2 -18  138.71    7.62
   0   2 -17    5.25    1.23
   0   2 -17    4.75    1.39
   0   2 -17    3.37    1.34
   0   2 -17    5.86    1.42
   0   2 -17    4.97    1.07
   0   2 -17    7.62    1.54
   0   2 -17    5.83    1.25
   0   2 -16    0.55    0.90
   0   2 -16    0.88    0.93
   0   2 -16   -0.37    0.95
   0   2 -16    1.61    0.88
   0   2 -16    0.16    0.85
   0   2 -16    0.44    0.71
   0   2 -16   -0.66    1.10
   0   2 -16    0.36    0.62
   0  -2  15   80.41    5.14
   0  -2  15   65.94    4.80
   0   2 -15   68.64    4.77
   0   2 -15   73.79    4.79
   0   2 -15   70.02    5.45
   0   2 -15   57.10    4.73
   0   2 -15   60.28    4.85
   0   2 -15   69.64    5.12
   0   2 -15   65.88    4.61
   0  -2  15   77.29    5.06
   0   2 -15   57.26    4.65
   0   2 -15   56.59    4.16
   0  -2  14    2.54    0.87
   0  -2  14    3.53    0.95
   0   2 -14    3.23    1.04
   0   2 -14    6.51    1.48
   0   2 -14    2.53    0.88
   0   2 -14    3.01    0.89
   0   2 -14    1.89    0.97
   0   2 -14    3.91    1.09
   0   2 -14    2.82    1.06
   0  -2  14    3.16    1.02
   0  -2  14    3.98    1.04
   0   2 -14    3.13    1.06
   0   2 -14    3.38    0.87
   0   2 -13   72.26    4.71
   0  -2  13   78.47    5.03
   0   2 -13   76.91    4.94
   0   2 -13   80.81    4.95
   0   2 -13   91.99    5.75
   0   2 -13   75.34    4.71
   0   2 -13   79.03    4.98
   0   2 -13   82.44    5.48
   0   2 -13   71.81    5.06
   0  -2  13   73.85    5.00
   0  -2  13   73.51    4.97
   0   2 -13   77.36    5.07
   0   2 -13   70.78    4.53
   0   2 -12  223.52   11.75
   0   2 -12  243.21   11.91
   0  -2  12  270.35   12.53
   0  -2  12  263.56   12.25
   0   2 -12  285.75   12.19
   0   2 -12  259.53   12.68
   0   2 -12  255.99   12.08
   0   2 -12  231.75   11.71
   0   2 -12  244.40   11.86
   0   2 -12  238.41   12.15
   0   2 -12  254.25   12.08
   0  -2  12  248.74   12.16
   0   2 -12  231.18   12.07
   0   2 -12  235.42   11.62
   0  -2  11    5.08    1.03
   0   2 -11    4.77    1.16
   0   2 -11    4.33    0.93
   0   2 -11    5.52    1.02
   0   2 -11    5.99    1.07
   0   2 -11    5.97    1.00
   0  -2  11    5.75    1.12
   0  -2  10  356.31   18.03
   0  -2  10  373.45   18.21
   0   2 -10  437.52   18.29
   0   2 -10  485.41   18.99
   0   2 -10  442.23   18.34
   0   2 -10  399.41   18.10
   0   2 -10  384.25   17.94
   0  -2  10  403.96   18.44
   0  -2   9  210.99    9.61
   0   2  -9  230.70   10.05
   0   2  -9  194.36    9.46
   0   2  -9  201.02    9.52
   0   2  -9  185.38    9.36
   0   2  -9  203.03    9.36
   0   2  -9  175.27    9.32
   0  -2   9  227.92    9.89
   0  -2   9  193.76    9.54
   0  -2   8   36.96    2.56
   0  -2   8   38.88    2.62
   0   2  -8   45.16    2.88
   0  -2   8   41.37    2.62
   0   2  -8   37.15    2.81
   0  -2   8   36.35    2.66
   0  -2   7   76.36    4.30
   0  -2   7   67.83    4.21
   0   2  -7   85.77    4.52
   0   2  -7   80.60    4.53
   0  -2   7   93.89    4.52
   0  -2   7   86.43    4.32
   0  -2   6  105.64    4.98
   0  -2   6   92.70    4.83
   0   2  -6   92.71    4.77
   0   2  -6   95.67    4.94
   0   2  -6   96.35    4.59
   0  -2   6   86.02    4.66
   0  -2   6   96.61    4.87
   0  -2   6  101.23    4.83
   0   2  -6  104.11    5.17
   0  -2   5  188.66    9.58
   0  -2   5  209.34    9.72
   0   2  -5  242.82    9.66
   0   2  -5  233.12    9.77
   0   2  -5  210.97    9.39
   0  -2   5  180.61    9.46
   0   2  -5  230.84    9.89
   0  -2   5  240.59    9.66
   0   2  -4  715.41   31.64
   0  -2   4  691.01   31.78
   0  -2   4  741.33   31.77
   0  -2   4  798.82   31.65
   0  -2   4  640.54   31.61
   0   2  -4  758.89   31.72
   0  -2   4  692.59   31.63
   0   2  -4  771.17   31.92
   0   2  -3 1517.05   59.36
   0  -2   3 1157.94   59.30
   0   2  -3 1814.00   59.46
   0  -2   3 1261.98   59.43
   0  -2   3 1340.37   59.36
   0  -2   3 1187.33   59.29
   0   2  -3 1442.74   59.09
   0   2  -3 1511.87   59.29
   0   2  -3 1295.59   59.41
   0  -2   3 1705.46   59.44
   0  -2   3 1523.83   59.26
   0   2  -2  951.89   36.13
   0  -2   2  836.32   36.08
   0  -2   2  799.37   36.15
   0   2  -2  882.62   36.03
   0  -2   2  813.88   36.19
   0  -2   2  758.96   36.07
   0   2  -2  944.60   36.09
   0   2  -2  788.56   36.13
   0  -2   2  910.85   35.93
   0  -2   2 1053.51   36.19
   0   2  -2  799.48   36.06
   0  -2   2  840.39   35.86
   0   2  -1    0.30    0.16
   0  -2   1    0.76    0.22
   0   2  -1    0.54    0.15
   0  -2   1    0.38    0.17
   0   2  -1    0.59    0.18
   0  -2   1    0.28    0.22
   0  -2   1    0.78    0.26
   0  -2   1    0.60    0.15
   0   2  -1    0.50    0.21
   0   2  -1    0.20    0.21
   0  -2   1    0.25    0.11
   0  -2   1    0.53    0.11
   0  -2   1    1.06    0.24
   0   2  -1    0.31    0.17
   0  -2   0 1801.55   72.79
   0   2   0 1727.18   72.79
   0   2   0 1866.10   72.92
   0  -2   0 1862.28   72.96
   0   2   0 1616.35   72.71
   0  -2   0 1764.36   73.11
   0  -2   0 1802.97   72.88
   0  -2   0 1779.96   72.65
   0  -2   0 1842.93   72.96
   0   2   0 1775.75   72.76
   0   2   0 1618.03   72.75
   0  -2   0 1767.06   72.65
   0   2   1   12.41    0.77
   0  -2  -1   12.31    0.98
   0   2   1   10.68    0.78
   0  -2  -1   11.18    0.96
   0  -2  -1   13.67    0.82
   0  -2  -1   12.71    0.94
   0  -2  -1   11.91    0.92
   0  -2  -1   11.31    0.94
   0   2   1   14.55    0.80
   0  -2  -2 1514.81   59.50
   0  -2  -2 1428.02   59.57
   0  -2  -2 1359.34   59.67
   0   2   2 1411.10   59.08
   0  -2  -2 1489.15   59.71
   0  -2  -2 1389.08   59.52
   0  -2  -2 1416.19   59.51
   0  -2  -2 1433.33   59.23
   0  -2  -3    2.58    0.60
   0  -2  -3    2.26    0.44
   0  -2  -3    1.89    0.45
   0  -2  -3    2.12    0.31
   0  -2  -3    2.24    0.52
   0  -2  -3    2.43    0.60
   0  -2  -3    2.33    0.47
   0   2   3    2.01    0.45
   0  -2  -4  115.96    5.82
   0  -2  -4  113.66    5.39
   0  -2  -4  106.29    5.57
   0  -2  -4  113.86    5.71
   0  -2  -4  105.79    5.45
   0  -2  -5   37.57    2.57
   0  -2  -5   33.70    2.26
   0  -2  -5   41.90    2.80
   0  -2  -5   36.44    2.60
   0  -2  -5   33.59    2.37
   0  -2  -6   31.08    2.21
   0  -2  -6   35.64    2.61
   0  -2  -6   35.16    2.71
   0  -2  -6   33.27    2.58
   0  -2  -6   28.35    2.26
   0  -2  -7  147.84    7.51
   0  -2  -7  140.99    7.28
   0  -2  -7  133.25    6.71
   0  -2  -7  131.80    7.21
   0  -2  -7  120.29    6.82
   0  -2  -8   24.80    2.45
   0  -2  -8   23.37    1.94
   0  -2  -8   22.19    2.16
   0  -2  -8   24.68    2.45
   0  -2  -8   29.47    2.70
   0   2   8   25.31    2.13
   0  -2  -9   18.84    2.25
   0  -2  -9   19.99    1.86
   0  -2  -9   21.13    2.19
   0   2  10   55.64    4.01
   0  -2 -10   52.53    4.11
   0  -2 -10   55.14    3.73
   0   2  10   63.69    3.98
   0  -2 -10   54.61    3.89
   0  -2 -10   52.50    3.97
   0  -2 -10   58.54    3.64
   0  -2 -10   60.48    3.74
   0   2  11    0.29    0.45
   0  -2 -11   -0.26    0.75
   0  -2 -11   -0.10    0.42
   0  -2 -11    0.16    0.54
   0  -2 -11   -0.11    0.47
   0   2  11    0.50    0.51
   0  -2 -11    0.39    0.52
   0  -2 -11    0.14    0.66
   0  -2 -11    0.89    0.49
   0  -2 -11    0.29    0.60
   0  -2 -11    0.11    0.45
   0   2  12    7.72    1.45
   0  -2 -12    4.21    1.14
   0  -2 -12    3.73    0.92
   0  -2 -12    4.53    1.11
   0  -2 -12    4.72    1.29
   0   2  12    4.33    1.04
   0  -2 -12    3.66    1.16
   0  -2 -12    4.52    1.15
   0  -2 -12    3.35    0.88
   0  -2 -12    3.75    0.91
   0  -2 -12    4.50    0.91
   0   2  13  146.97    8.88
   0  -2 -13  153.15    8.23
   0  -2 -13  144.54    8.63
   0  -2 -13  155.88    8.40
   0  -2 -13  155.07    8.95
   0  -2 -13  167.67    8.84
   0  -2 -13  156.99    8.04
   0  -2 -13  146.85    8.18
   0  -2 -13  161.03    8.25
   0   2  14   -0.19    0.74
   0  -2 -14   -0.14    0.63
   0  -2 -14    0.81    0.95
   0  -2 -14    0.90    0.63
   0  -2 -14    0.48    0.66
   0  -2 -14    0.13    0.61
   0  -2 -14    0.33    0.83
   0  -2 -14    0.64    0.62
   0  -2 -15  311.60   15.10
   0  -2 -15  312.81   14.96
   0  -2 -15  309.94   15.53
   0  -2 -15  307.68   14.90
   0  -2 -15  311.95   15.45
   0  -2 -16    3.90    1.26
   0  -2 -16    4.87    1.10
   0  -2 -16    5.21    1.42
   0  -2 -17  106.84    6.94
   0  -2 -17  116.02    6.45
   0  -2 -17  113.59    6.87
   0  -2 -18   65.60    4.41
   0  -2 -18   52.76    4.22
   0  -2 -19    2.89    0.89
   0  -2 -19    2.61    0.92
   0  -2 -20   39.84    2.81
   0  -2 -20   34.27    2.74
   0   3 -22   31.10    2.40
   0   3 -22   32.08    2.41
   0  -3  21   54.03    3.37
   0   3 -21   41.30    3.33
   0   3 -21   49.30    3.51
   0   3 -21   49.85    3.10
   0   3 -21   43.76    3.28
   0   3 -20   13.53    1.64
   0   3 -20   13.44    1.87
   0   3 -20   10.19    1.72
   0   3 -20   12.55    1.51
   0  -3  20   16.37    1.78
   0   3 -20   12.17    1.71
   0   3 -19   48.68    4.06
   0   3 -19   54.65    3.93
   0   3 -19   58.25    4.39
   0   3 -19   50.88    4.14
   0   3 -19   52.97    3.69
   0   3 -19   48.57    3.85
   0   3 -19   58.18    4.18
   0   3 -18  122.02    6.86
   0   3 -18  110.45    7.02
   0   3 -18  111.96    7.20
   0   3 -18  107.00    7.12
   0   3 -18  108.90    6.40
   0   3 -18  113.09    6.80
   0   3 -18  117.27    6.98
   0   3 -17   19.55    2.25
   0   3 -17   14.62    2.29
   0   3 -17   18.12    2.54
   0   3 -17   15.04    2.28
   0   3 -17   18.24    2.32
   0   3 -17   14.00    2.01
   0   3 -17   17.06    1.98
   0   3 -16    8.98    1.89
   0   3 -16   11.17    1.81
   0   3 -16    8.66    1.64
   0   3 -16   10.16    1.93
   0   3 -16   10.70    1.73
   0   3 -16   11.58    2.10
   0   3 -16    9.62    1.80
   0  -3  16    7.32    1.47
   0   3 -16    8.87    1.59
   0   3 -16    7.86    1.36
   0  -3  15   49.11    3.97
   0  -3  15   42.55    3.72
   0   3 -15   52.88    4.00
   0   3 -15   55.29    4.01
   0   3 -15   53.89    4.64
   0   3 -15   49.47    3.72
   0   3 -15   48.89    4.23
   0   3 -15   45.25    4.16
   0   3 -15   42.86    3.88
   0   3 -15   48.92    3.80
   0  -3  15   50.46    3.95
   0  -3  15   49.94    4.04
   0   3 -15   48.70    3.71
   0   3 -15   44.09    3.46
   0  -3  14   31.68    2.94
   0  -3  14   27.14    2.73
   0   3 -14   28.34    2.77
   0   3 -14   35.03    3.48
   0   3 -14   32.18    2.94
   0   3 -14   27.79    2.68
   0   3 -14   33.38    2.89
   0   3 -14   35.68    3.34
   0   3 -14   29.28    2.78
   0   3 -14   30.54    3.00
   0  -3  14   36.83    3.20
   0  -3  14   28.45    2.59
   0  -3  14   29.11    2.84
   0   3 -14   33.67    2.89
   0   3 -14   28.92    2.56
   0  -3  13   15.98    1.88
   0  -3  13   16.91    1.95
   0   3 -13   13.99    1.81
   0   3 -13   17.26    2.30
   0   3 -13   16.98    1.94
   0   3 -13   12.84    1.67
   0   3 -13   13.20    1.72
   0   3 -13   14.61    1.82
   0   3 -13    9.77    1.65
   0   3 -13   11.97    1.94
   0  -3  13   12.34    1.56
   0  -3  13   15.61    1.89
   0   3 -13   11.31    1.64
   0   3 -13   14.29    1.69
   0   3 -12  351.64   16.92
   0   3 -12  417.78   17.89
   0   3 -12  349.49   16.93
   0   3 -12  407.57   17.03
   0   3 -12  385.81   16.88
   0   3 -12  368.93   17.08
   0   3 -12  316.64   16.91
   0  -3  12  395.04   16.89
   0  -3  12  384.30   17.19
   0   3 -12  336.19   16.84
   0   3 -12  316.08   16.74
   0  -3  12  411.94   17.30
   0  -3  12  369.60   17.01
   0  -3  11   23.68    2.19
   0  -3  11   31.39    2.45
   0   3 -11   22.01    2.14
   0   3 -11   21.00    2.10
   0   3 -11   25.16    2.54
   0   3 -11   24.43    2.10
   0   3 -11   24.56    2.15
   0   3 -11   27.90    2.20
   0  -3  11   23.56    2.18
   0  -3  10  241.75   11.40
   0  -3  10  253.96   11.38
   0  -3  10  209.48   11.20
   0   3 -10  235.83   11.22
   0   3 -10  245.48   11.26
   0   3 -10  253.74   11.74
   0   3 -10  227.44   11.03
   0   3 -10  264.45   11.24
   0   3 -10  232.88   11.06
   0   3 -10  206.12   11.66
   0  -3  10  229.73   11.23
   0  -3   9   15.74    1.59
   0  -3   9   16.08    1.66
   0  -3   9   15.93    1.62
   0   3  -9   16.26    1.56
   0   3  -9   18.15    1.64
   0   3  -9   16.57    1.76
   0   3  -9   18.35    1.59
   0   3  -9   20.52    1.62
   0   3  -9   15.99    1.51
   0  -3   9   11.98    1.45
   0   3  -9   16.30    1.95
   0  -3   9   20.21    1.70
   0  -3   8  379.39   15.17
   0  -3   8  350.15   15.10
   0   3  -8  361.81   15.24
   0  -3   8  286.88   14.70
   0   3  -8  321.23   15.33
   0  -3   8  311.99   14.81
   0   3  -7  836.04   30.85
   0  -3   7  763.44   30.86
   0  -3   7  721.06   30.88
   0   3  -7  824.70   31.01
   0  -3   7  638.06   30.52
   0   3  -7  715.19   31.12
   0  -3   7  672.95   30.53
   0  -3   7  637.38   30.54
   0  -3   6  304.93   14.40
   0   3  -6  379.88   14.50
   0  -3   6  302.10   14.47
   0   3  -6  355.77   14.56
   0  -3   6  339.13   14.41
   0   3  -6  302.31   14.07
   0   3  -6  341.08   14.78
   0  -3   6  317.74   14.22
   0  -3   6  301.60   14.29
   0   3  -6  324.11   14.65
   0   3  -5 7275.84  231.17
   0  -3   5 6059.97  231.27
   0  -3   5 4212.60  230.82
   0  -3   5 6368.19  231.04
   0   3  -5 6553.56  230.87
   0  -3   5 5678.03  231.02
   0  -3   5 5341.05  230.90
   0  -3   5 5437.52  230.69
   0   3  -5 5934.21  231.17
   0  -3   5 4541.47  230.65
   0   3  -5 4859.48  231.02
   0   3  -5 6064.68  231.37
   0  -3   4 2935.75  135.90
   0   3  -4 3850.68  136.01
   0   3  -4 3352.16  135.89
   0  -3   4 2912.47  136.01
   0  -3   4 3623.22  136.09
   0  -3   4 3223.17  135.99
   0   3  -4 4260.17  136.04
   0   3  -4 3577.38  136.15
   0  -3   4 2423.53  135.56
   0  -3   4 3409.66  135.65
   0  -3   4 3383.43  135.96
   0  -3   3  510.95   21.27
   0  -3   3  467.55   20.77
   0   3  -3  541.49   21.08
   0  -3   3  453.37   21.06
   0  -3   3  495.66   21.29
   0   3  -3  447.35   20.99
   0  -3   3  448.31   21.11
   0  -3   3  437.87   20.72
   0   3  -3  472.27   21.23
   0   3  -3  552.26   21.23
   0  -3   3  533.76   21.17
   0  -3   3  532.44   20.87
   0  -3   2   26.45    1.76
   0  -3   2   27.11    1.31
   0   3  -2   26.91    1.51
   0   3  -2   21.21    1.60
   0  -3   2   31.93    1.74
   0   3  -2   26.10    1.59
   0  -3   2   27.35    1.90
   0  -3   2   26.85    1.74
   0   3  -2   37.87    1.85
   0   3  -2   25.81    1.72
   0  -3   2   30.61    1.47
   0  -3   2   27.36    1.38
   0   3  -2   31.23    1.72
   0  -3   2   26.86    1.71
   0   3  -1  223.72    9.31
   0   3  -1  209.18    9.40
   0  -3   1  226.81    9.48
   0   3  -1  234.91    9.62
   0  -3   1  207.71    9.53
   0  -3   1  229.27    9.52
   0  -3   1  213.70    9.83
   0  -3   1  215.25    9.33
   0  -3   1  207.35    9.56
   0   3  -1  202.92    9.57
   0   3  -1  227.91    9.44
   0   3  -1  214.78    9.50
   0  -3   1  204.60    9.18
   0  -3   1  219.14    9.15
   0   3   0 1081.74   46.45
   0  -3   0 1099.25   46.44
   0   3   0 1339.20   46.74
   0  -3   0 1120.02   46.67
   0   3   0 1261.95   46.40
   0  -3   0  950.06   46.42
   0  -3   0 1096.59   46.89
   0  -3   0 1090.69   46.57
   0  -3   0 1079.66   46.22
   0   3   0 1119.56   46.41
   0   3   1  600.23   25.47
   0   3   1  673.21   25.81
   0  -3  -1  626.10   25.93
   0  -3  -1  517.41   25.39
   0   3   1  621.47   25.58
   0  -3  -1  610.79   26.00
   0  -3  -1  629.92   25.59
   0  -3  -1  607.13   25.86
   0  -3  -1  688.90   25.94
   0   3   1  606.25   25.49
   0   3   1  610.15   25.73
   0  -3  -2  793.53   34.05
   0   3   2  805.95   33.61
   0   3   2  813.16   33.55
   0  -3  -2  789.47   33.96
   0  -3  -2  820.82   33.54
   0  -3  -2  743.18   33.84
   0  -3  -2  802.42   34.06
   0  -3  -2  803.43   33.93
   0   3   2  801.77   33.51
   0   3   3   99.92    4.80
   0  -3  -3  101.21    5.32
   0   3   3   97.37    4.81
   0  -3  -3   99.05    4.67
   0  -3  -3   99.39    5.07
   0  -3  -3   92.95    5.06
   0  -3  -3  103.40    5.37
   0  -3  -3  108.73    5.11
   0  -3  -3  121.08    5.35
   0   3   3  103.45    5.03
   0  -3  -4  128.50    6.19
   0  -3  -4  134.51    6.40
   0  -3  -4  131.15    6.61
   0  -3  -4  123.23    6.49
   0  -3  -4  111.44    6.15
   0  -3  -5   62.54    3.72
   0  -3  -5   60.56    3.90
   0  -3  -5   60.60    3.48
   0  -3  -5   55.66    3.74
   0  -3  -5   51.91    3.42
   0  -3  -6  106.58    6.05
   0  -3  -6  106.65    5.39
   0  -3  -6   97.52    5.60
   0  -3  -6   97.70    5.78
   0  -3  -6   89.41    5.36
   0  -3  -7  250.91   12.40
   0  -3  -7  255.72   11.96
   0  -3  -7  277.15   12.85
   0  -3  -7  255.60   12.62
   0  -3  -7  238.78   12.12
   0  -3  -8   52.52    4.04
   0  -3  -8   42.28    3.55
   0  -3  -8   48.36    3.87
   0  -3  -8   45.80    3.49
   0  -3  -9  120.85    7.12
   0  -3  -9  105.39    6.53
   0  -3 -10   59.79    4.93
   0  -3 -10   61.52    4.71
   0  -3 -10   69.88    4.74
   0  -3 -10   63.34    4.27
   0  -3 -10   71.74    4.54
   0  -3 -10   70.99    4.24
   0  -3 -10   69.56    4.27
   0  -3 -10   71.98    4.41
   0  -3 -11    5.09    1.27
   0   3  11    6.25    1.32
   0  -3 -11    5.47    1.30
   0  -3 -11    5.01    1.15
   0  -3 -11    4.22    1.04
   0  -3 -11    4.86    1.03
   0  -3 -11    3.57    0.92
   0   3  12   18.94    2.43
   0  -3 -12   14.77    2.19
   0  -3 -12   15.00    2.04
   0  -3 -12   16.94    1.95
   0  -3 -12   14.16    1.84
   0  -3 -12   18.34    1.99
   0  -3 -12   13.28    1.95
   0   3  13  108.65    7.10
   0  -3 -13  105.82    6.73
   0  -3 -13  108.15    6.39
   0  -3 -13   98.93    6.31
   0  -3 -13  126.01    6.54
   0  -3 -13  103.95    6.94
   0  -3 -13  113.63    6.77
   0  -3 -14    3.11    1.14
   0  -3 -14    2.67    0.95
   0  -3 -14    3.34    1.04
   0  -3 -14    3.16    1.17
   0  -3 -14    3.87    1.44
   0  -3 -15  802.15   37.12
   0  -3 -15  792.65   36.64
   0  -3 -15  814.08   37.11
   0  -3 -16   17.29    2.28
   0  -3 -16   22.05    2.21
   0  -3 -16   16.47    2.04
   0  -3 -16   19.28    2.36
   0  -3 -17   64.10    4.65
   0  -3 -17   67.37    4.37
   0  -3 -17   66.65    4.64
   0  -3 -18   24.79    2.47
   0  -3 -18   25.87    2.25
   0  -3 -18   26.60    2.52
   0  -3 -19   14.49    1.63
   0  -3 -20   79.93    4.40
   0   4 -22   14.42    1.57
   0   4 -21    0.10    0.50
   0   4 -21   -0.09    0.39
   0   4 -21    0.58    0.59
   0   4 -21    0.60    0.66
   0  -4  21    0.18    0.40
   0  -4  21    0.26    0.44
   0   4 -21    0.32    0.42
   0   4 -20   12.56    1.69
   0  -4  20   12.51    1.55
   0   4 -20   12.49    1.50
   0   4 -20   11.89    1.56
   0   4 -20   13.28    1.90
   0   4 -20    8.57    1.57
   0   4 -19   89.62    5.80
   0   4 -19   84.60    5.65
   0   4 -19   93.74    5.58
   0   4 -19   95.19    5.50
   0   4 -19   94.73    6.21
   0   4 -19   95.65    5.71
   0   4 -19   91.31    6.13
   0   4 -18   66.25    4.73
   0   4 -18   61.63    4.59
   0   4 -18   66.61    4.52
   0   4 -18   60.36    4.27
   0   4 -18   71.91    5.24
   0   4 -18   59.97    4.96
   0   4 -18   66.97    4.62
   0   4 -17   16.17    2.18
   0   4 -17   15.13    2.13
   0   4 -17   14.74    2.33
   0   4 -17   13.85    1.94
   0   4 -17   15.83    2.40
   0  -4  17   15.45    1.98
   0   4 -17   19.46    2.19
   0   4 -17   12.74    1.76
   0   4 -16   15.00    2.11
   0   4 -16   13.64    2.03
   0   4 -16   14.14    1.90
   0   4 -16   16.08    2.49
   0   4 -16   14.54    2.00
   0   4 -16   14.73    2.39
   0  -4  16   17.03    1.99
   0   4 -16   15.64    2.04
   0   4 -16   12.91    1.78
   0  -4  15  101.21    6.47
   0   4 -15  110.33    7.26
   0   4 -15  105.62    6.48
   0   4 -15  107.99    6.52
   0   4 -15   99.57    6.25
   0   4 -15  103.70    6.24
   0   4 -15  111.51    7.08
   0   4 -15  108.09    7.11
   0   4 -15  100.69    6.32
   0  -4  15  103.05    6.13
   0  -4  15   99.64    6.57
   0   4 -15  105.19    6.35
   0   4 -15  100.82    6.03
   0   4 -14  129.77    7.50
   0   4 -14  131.48    8.10
   0   4 -14  124.89    7.41
   0   4 -14  144.20    7.54
   0   4 -14  123.70    7.18
   0   4 -14  135.42    8.10
   0   4 -14  130.14    7.46
   0  -4  14  126.53    7.65
   0  -4  14  139.40    7.32
   0  -4  14  134.54    7.51
   0  -4  14  127.50    7.53
   0   4 -14  128.14    7.44
   0   4 -13   30.40    2.69
   0   4 -13   22.96    2.38
   0   4 -13   24.29    2.81
   0   4 -13   27.32    2.49
   0   4 -13   28.35    2.53
   0   4 -13   27.45    2.94
   0   4 -13   23.02    2.40
   0  -4  13   22.55    2.33
   0  -4  13   28.15    2.58
   0  -4  13   27.42    2.59
   0   4 -13   28.28    2.62
   0   4 -12  177.51    9.57
   0   4 -12  204.33    9.83
   0   4 -12  199.67   10.30
   0   4 -12  176.83    9.41
   0   4 -12  186.28    9.52
   0   4 -12  194.13    9.54
   0   4 -12  217.25    9.97
   0  -4  12  228.28   10.03
   0  -4  12  187.79    9.54
   0  -4  12  193.50    9.88
   0  -4  12  212.97    9.93
   0   4 -12  192.07    9.80
   0   4 -12  149.20    9.27
   0   4 -11   63.59    4.06
   0   4 -11   71.42    4.23
   0   4 -11   70.59    4.20
   0   4 -11   73.84    4.75
   0   4 -11   62.00    4.17
   0   4 -11   72.75    4.37
   0  -4  11   72.17    4.28
   0  -4  11   71.34    4.54
   0  -4  11   72.96    4.56
   0  -4  11   66.98    4.28
   0   4 -11   57.76    4.68
   0  -4  11   73.40    4.39
   0   4 -11   62.41    4.27
   0  -4  10  100.73    5.49
   0  -4  10   98.94    5.70
   0  -4  10  109.20    5.65
   0  -4  10  110.54    5.90
   0   4 -10  103.90    5.41
   0   4 -10   97.27    5.39
   0   4 -10   99.65    5.35
   0   4 -10   95.63    5.50
   0   4 -10  109.05    6.02
   0   4 -10  101.75    5.53
   0   4 -10   80.94    5.83
   0  -4  10   88.49    5.32
   0  -4  10  108.20    5.65
   0  -4   9   17.74    1.83
   0  -4   9   17.92    1.82
   0   4  -9   16.41    1.72
   0  -4   9   16.73    1.60
   0  -4   9   17.89    1.70
   0   4  -9   18.54    1.58
   0   4  -9   17.92    1.59
   0   4  -9   19.05    1.65
   0  -4   9   17.27    1.59
   0  -4   9   14.10    1.61
   0   4  -9   15.25    1.98
   0  -4   9   16.64    1.63
   0   4  -9   20.35    1.95
   0  -4   8   13.66    1.42
   0  -4   8   11.30    1.24
   0   4  -8   10.19    1.53
   0  -4   8   11.53    1.34
   0   4  -8   13.91    1.52
   0  -4   8   12.57    1.44
   0   4  -8   12.26    1.36
   0  -4   8   12.79    1.48
   0  -4   8   17.01    1.44
   0  -4   7   60.90    3.59
   0  -4   7   62.34    3.78
   0   4  -7   63.31    4.06
   0   4  -7   57.57    4.06
   0  -4   7   71.38    3.92
   0   4  -7   73.02    4.02
   0  -4   7   74.84    4.11
   0  -4   7   63.14    3.87
   0   4  -7   71.97    3.87
   0   4  -6  225.74    8.36
   0  -4   6  151.63    8.25
   0   4  -6  178.03    8.77
   0   4  -6  216.54    8.88
   0  -4   6  153.61    8.25
   0  -4   6  163.09    8.05
   0   4  -6  232.88    8.59
   0  -4   6  146.29    8.27
   0  -4   6  152.07    8.38
   0   4  -5 1708.25   73.17
   0  -4   5 1679.07   73.01
   0   4  -5 1769.87   73.38
   0   4  -5 1993.07   73.60
   0  -4   5 1667.80   72.67
   0   4  -5 1988.39   73.04
   0  -4   5 1676.92   73.09
   0  -4   5 1901.95   73.23
   0  -4   5 1870.52   73.32
   0   4  -5 1509.76   72.86
   0  -4   5 1637.57   73.01
   0   4  -4  368.05   15.13
   0  -4   4  330.66   14.25
   0  -4   4  317.52   14.60
   0   4  -4  338.08   14.71
   0   4  -4  304.92   14.75
   0  -4   4  318.16   14.68
   0   4  -4  351.73   14.57
   0  -4   4  331.52   14.81
   0  -4   4  321.20   14.61
   0   4  -4  370.84   14.67
   0  -4   4  331.83   14.81
   0   4  -4  303.86   14.43
   0   4  -3   41.87    2.67
   0   4  -3   43.26    2.57
   0  -4   3   44.48    2.62
   0  -4   3   38.34    2.59
   0   4  -3   48.52    2.63
   0  -4   3   39.57    2.75
   0   4  -3   45.62    2.58
   0  -4   3   44.52    2.70
   0  -4   3   38.22    2.48
   0   4  -3   53.50    2.59
   0   4  -2  528.74   23.50
   0   4  -2  534.96   23.37
   0  -4   2  565.06   23.62
   0   4  -2  513.31   23.50
   0  -4   2  489.80   23.75
   0   4  -2  600.30   23.38
   0  -4   2  546.11   23.39
   0   4  -2  599.08   23.58
   0   4  -2  576.28   23.18
   0  -4   2  501.29   23.49
   0   4  -1 1529.15   60.63
   0   4  -1 1476.49   60.82
   0   4  -1 1579.31   61.00
   0  -4   1 1335.10   61.10
   0   4  -1 1399.47   60.58
   0  -4   1 1356.65   60.72
   0   4  -1 1535.45   60.85
   0  -4   1 1410.45   60.62
   0  -4   1 1464.55   60.74
   0   4   0 1056.81   45.47
   0   4   0 1127.68   45.22
   0  -4   0 1090.80   45.42
   0  -4   0 1069.17   45.32
   0  -4   0 1054.56   45.84
   0  -4   0 1030.44   45.46
   0   4   0 1132.16   45.52
   0   4   0 1061.92   45.24
   0   4   1  507.27   20.36
   0   4   1  440.83   19.96
   0  -4  -1  455.41   20.08
   0  -4  -1  540.24   20.29
   0  -4  -1  433.50   20.26
   0  -4  -1  455.40   19.75
   0   4   1  472.76   19.78
   0  -4  -1  442.60   20.10
   0   4   1  430.51   19.93
   0   4   2  541.25   24.14
   0   4   2  598.04   24.43
   0  -4  -2  621.66   24.48
   0  -4  -2  550.16   24.43
   0  -4  -2  551.23   24.43
   0  -4  -2  547.29   23.84
   0  -4  -2  557.14   24.45
   0   4   2  566.89   24.19
   0   4   2  546.68   23.92
   0   4   3  365.03   15.51
   0  -4  -3  361.85   15.93
   0  -4  -3  347.03   15.67
   0  -4  -3  341.99   15.64
   0  -4  -3  325.84   15.79
   0   4   4    4.10    0.77
   0  -4  -4    3.36    0.86
   0  -4  -4    3.18    0.73
   0  -4  -4    3.90    0.80
   0  -4  -4    5.10    1.04
   0  -4  -5    6.78    1.26
   0  -4  -5    5.77    1.02
   0  -4  -5    7.78    1.35
   0  -4  -5    7.87    1.07
   0  -4  -5    5.92    1.07
   0  -4  -6  168.24    9.61
   0  -4  -6  162.54    9.15
   0  -4  -6  194.81    9.58
   0  -4  -6  203.91    9.33
   0  -4  -6  211.73   10.09
   0  -4  -7    5.90    1.31
   0  -4  -7    4.70    1.09
   0  -4  -7    4.80    1.39
   0  -4  -7    4.92    1.00
   0  -4  -7    5.35    1.16
   0  -4  -8   75.77    5.63
   0  -4  -8   96.63    5.36
   0  -4  -8   80.87    5.54
   0  -4  -8   99.61    6.19
   0  -4  -8   76.36    5.26
   0  -4  -9  157.24    9.31
   0  -4  -9  177.48   10.00
   0  -4  -9  183.85    8.79
   0  -4  -9  182.74    8.86
   0  -4  -9  170.85    8.89
   0  -4  -9  171.49    8.73
   0  -4  -9  179.86    9.30
   0  -4  -9  172.19    9.74
   0  -4  -9  174.27    8.96
   0  -4  -9  168.27    8.85
   0  -4 -10   23.47    2.38
   0  -4 -10   25.56    2.65
   0  -4 -10   21.50    2.28
   0  -4 -10   23.67    2.23
   0  -4 -10   24.53    2.24
   0  -4 -10   23.03    2.94
   0  -4 -11  269.02   12.64
   0  -4 -11  222.91   11.83
   0  -4 -11  237.14   11.75
   0  -4 -11  240.16   11.92
   0  -4 -11  248.88   11.76
   0  -4 -11  213.58   12.88
   0   4  12   21.07    2.73
   0  -4 -12   22.95    2.46
   0  -4 -12   18.97    2.61
   0  -4 -12   23.36    2.36
   0  -4 -12   23.23    2.34
   0  -4 -12   25.95    2.55
   0  -4 -13   58.52    4.73
   0  -4 -13   59.03    4.15
   0  -4 -13   50.73    4.01
   0  -4 -13   60.01    4.18
   0  -4 -14   88.71    6.30
   0  -4 -14   99.80    5.89
   0  -4 -14  103.96    5.86
   0  -4 -14   83.10    5.70
   0  -4 -15    7.47    1.40
   0  -4 -15    5.90    1.25
   0  -4 -15    6.04    1.23
   0  -4 -16  128.07    7.33
   0  -4 -16  142.88    7.40
   0  -4 -17   85.47    5.19
   0  -4 -17   93.59    5.19
   0  -4 -18    0.44    0.43
   0  -4 -19    8.03    1.00
   0   5 -22   -0.09    0.44
   0  -5  22    0.34    0.36
   0   5 -22    0.12    0.32
   0   5 -21    3.23    0.86
   0   5 -21    3.14    0.78
   0   5 -21    4.25    1.02
   0   5 -21    4.13    1.02
   0  -5  21    4.78    0.89
   0  -5  21    5.56    0.97
   0   5 -21    4.32    0.84
   0   5 -20    9.94    1.53
   0   5 -20   11.45    1.60
   0   5 -20   10.26    1.72
   0   5 -20    8.95    1.36
   0   5 -20   11.00    1.76
   0  -5  20   12.03    1.49
   0   5 -20   11.18    1.49
   0   5 -20   11.53    1.47
   0   5 -19    5.73    1.29
   0   5 -19    6.63    1.38
   0  -5  19    5.90    1.17
   0   5 -19    8.77    1.36
   0   5 -19    6.19    1.22
   0   5 -19    6.17    1.49
   0   5 -19    7.16    1.31
   0   5 -19    6.86    1.59
   0  -5  18    6.68    1.32
   0   5 -18    3.47    1.10
   0   5 -18    2.00    0.96
   0   5 -18    3.94    1.07
   0   5 -18    2.82    1.15
   0   5 -18    2.72    1.17
   0  -5  18    2.41    0.85
   0   5 -18    6.18    1.27
   0   5 -18    3.71    1.03
   0   5 -17   90.38    6.20
   0   5 -17   92.93    6.29
   0   5 -17   89.46    6.01
   0   5 -17  104.94    6.37
   0   5 -17  104.58    7.07
   0   5 -17  107.88    6.99
   0  -5  17  103.36    6.18
   0   5 -17  107.40    6.44
   0  -5  17  110.65    6.30
   0   5 -17  110.25    6.19
   0   5 -16   22.63    2.69
   0   5 -16   26.04    2.85
   0   5 -16   31.95    2.92
   0   5 -16   32.78    3.47
   0   5 -16   31.39    3.51
   0   5 -16   30.69    2.96
   0  -5  16   30.31    2.78
   0  -5  16   34.50    2.91
   0   5 -16   22.46    2.69
   0   5 -16   32.23    2.82
   0   5 -15   99.31    7.07
   0   5 -15  105.62    6.54
   0   5 -15   96.78    6.32
   0   5 -15  104.29    6.29
   0   5 -15  104.31    6.42
   0   5 -15   98.70    6.89
   0   5 -15  110.49    7.27
   0   5 -15  114.16    6.60
   0  -5  15  113.22    6.88
   0  -5  15   87.46    6.00
   0  -5  15  110.41    6.66
   0  -5  15  131.14    6.66
   0   5 -15  105.67    6.58
   0   5 -14  265.61   13.84
   0   5 -14  283.33   13.85
   0   5 -14  277.35   14.65
   0   5 -14  302.22   13.79
   0   5 -14  283.63   13.76
   0   5 -14  312.22   14.78
   0   5 -14  298.50   13.99
   0  -5  14  302.21   13.83
   0  -5  14  251.45   13.74
   0   5 -14  309.35   14.16
   0  -5  14  241.17   13.36
   0   5 -13   47.15    3.64
   0   5 -13   47.08    4.05
   0   5 -13   54.60    3.71
   0   5 -13   47.26    3.49
   0   5 -13   51.19    4.16
   0  -5  13   48.73    3.52
   0  -5  13   40.40    3.55
   0  -5  13   40.93    3.45
   0   5 -13   48.05    3.71
   0  -5  13   49.48    3.53
   0   5 -12  418.67   19.90
   0   5 -12  423.15   20.45
   0   5 -12  546.25   20.20
   0   5 -12  395.94   19.53
   0   5 -12  492.43   19.94
   0   5 -12  428.79   20.48
   0  -5  12  398.27   19.44
   0  -5  12  416.49   19.72
   0  -5  12  496.38   20.58
   0  -5  12  457.53   20.29
   0  -5  12  393.31   19.77
   0   5 -12  416.58   20.04
   0   5 -11    6.15    1.03
   0   5 -11    3.12    0.79
   0  -5  11    3.82    0.93
   0   5 -11    3.16    0.91
   0   5 -11    3.65    0.93
   0  -5  11    3.15    0.80
   0  -5  11    4.17    1.04
   0  -5  11    4.48    1.02
   0  -5  11    3.66    0.83
   0  -5  11    3.16    0.77
   0   5 -11    4.34    1.04
   0  -5  10   96.69    6.06
   0  -5  10  117.11    6.01
   0   5 -10  111.89    6.12
   0  -5  10  106.21    6.12
   0   5 -10  103.84    5.71
   0   5 -10  111.28    5.78
   0  -5  10  106.47    5.85
   0   5 -10   96.18    6.13
   0   5 -10  107.15    6.69
   0  -5  10  109.93    5.88
   0   5  -9   51.82    3.51
   0  -5   9   56.72    3.78
   0  -5   9   52.01    3.60
   0  -5   9   48.27    3.30
   0   5  -9   52.99    3.29
   0   5  -9   58.79    3.38
   0  -5   9   57.47    3.51
   0   5  -9   48.37    3.60
   0   5  -9   49.32    3.97
   0  -5   9   51.12    3.32
   0  -5   9   49.55    3.51
   0  -5   8  141.86    7.76
   0   5  -8  162.39    8.16
   0   5  -8  167.10    8.07
   0  -5   8  168.26    8.21
   0  -5   8  169.94    7.89
   0  -5   8  149.56    8.12
   0   5  -8  138.70    7.56
   0   5  -8  172.59    7.75
   0  -5   8  142.25    7.90
   0   5  -8  156.09    8.56
   0   5  -8  155.94    8.35
   0  -5   7    0.74    0.44
   0  -5   7    0.60    0.53
   0  -5   7    0.76    0.39
   0   5  -7    1.48    0.54
   0  -5   7    0.18    0.39
   0   5  -7    0.82    0.41
   0  -5   7    0.53    0.44
   0  -5   7    0.61    0.47
   0   5  -7    1.18    0.59
   0   5  -7    0.53    0.47
   0   5  -6    9.37    1.35
   0   5  -6    8.47    1.21
   0   5  -6   11.22    1.53
   0  -5   6   10.61    1.24
   0  -5   6    9.88    1.24
   0   5  -6   10.80    1.15
   0  -5   6   10.88    1.29
   0  -5   6   10.84    1.26
   0  -5   6   10.37    1.32
   0   5  -6   12.00    1.26
   0   5  -5  888.26   35.48
   0   5  -5  728.12   34.93
   0  -5   5  941.18   34.98
   0   5  -5  855.84   34.97
   0   5  -5  865.69   34.70
   0  -5   5  769.05   34.82
   0  -5   5  775.55   34.93
   0   5  -5  765.64   34.66
   0  -5   5  796.67   34.93
   0  -5   5  809.63   34.82
   0   5  -5  777.31   34.57
   0  -5   4  142.67    8.69
   0   5  -4  164.75    8.98
   0   5  -4  221.32    9.68
   0   5  -4  213.96    9.09
   0   5  -4  190.00    8.88
   0  -5   4  176.71    8.95
   0  -5   4  194.78    9.27
   0  -5   4  188.21    8.86
   0  -5   4  183.09    9.01
   0   5  -4  203.45    8.82
   0   5  -4  229.24    9.08
   0   5  -3  496.24   19.98
   0   5  -3  490.45   20.63
   0   5  -3  407.12   19.95
   0   5  -3  442.68   19.95
   0  -5   3  416.65   19.97
   0  -5   3  441.88   20.31
   0  -5   3  452.06   20.05
   0  -5   3  476.29   19.87
   0   5  -3  468.79   19.94
   0   5  -3  473.38   19.77
   0   5  -2  487.07   20.11
   0   5  -2  484.90   19.26
   0   5  -2  518.07   19.58
   0  -5   2  416.81   19.69
   0  -5   2  395.51   19.24
   0   5  -2  434.80   19.30
   0  -5   2  422.36   19.10
   0   5  -2  414.39   19.04
   0   5  -1   87.12    4.72
   0   5  -1   74.99    4.15
   0   5  -1   77.28    4.26
   0  -5   1   71.40    3.99
   0  -5   1   65.11    4.35
   0  -5   1   66.92    3.97
   0   5  -1   86.37    4.02
   0   5  -1   82.39    4.21
   0  -5   1   74.49    3.90
   0   5   0  248.00   10.67
   0   5   0  219.27   10.11
   0   5   0  196.54   10.12
   0  -5   0  204.63   10.44
   0  -5   0  216.00    9.89
   0   5   0  217.62    9.80
   0   5   0  237.94   10.16
   0  -5   0  202.45   10.03
   0   5   1    0.58    0.52
   0   5   1    1.30    0.59
   0  -5  -1    0.31    0.42
   0  -5  -1    0.84    0.35
   0  -5  -1    0.69    0.54
   0  -5  -1    0.32    0.43
   0   5   1    0.43    0.39
   0   5   2  158.44    7.67
   0   5   2  180.71    8.11
   0  -5  -2  160.62    7.90
   0  -5  -2  141.19    7.67
   0  -5  -2  154.62    7.95
   0   5   2  148.99    7.65
   0  -5  -2  153.25    7.88
   0   5   3   18.41    1.75
   0  -5  -3   16.48    1.87
   0   5   3   21.46    1.82
   0  -5  -3   15.98    1.81
   0  -5  -3   23.14    1.97
   0  -5  -4  411.90   20.57
   0   5   4  460.74   20.31
   0   5   4  450.99   20.16
   0  -5  -4  463.07   20.49
   0  -5  -4  484.78   20.86
   0  -5  -5  730.63   31.26
   0  -5  -5  745.79   31.63
   0  -5  -5  649.59   31.35
   0  -5  -6   45.17    3.50
   0  -5  -6   52.44    3.95
   0  -5  -7   68.65    4.95
   0  -5  -7   79.02    4.71
   0  -5  -7   74.71    5.52
   0  -5  -7   84.94    5.71
   0  -5  -7   87.53    5.48
   0  -5  -7   79.88    4.86
   0  -5  -7   77.77    4.56
   0  -5  -7   84.87    4.65
   0  -5  -7   78.20    4.74
   0  -5  -7   84.95    4.80
   0  -5  -8  118.74    7.40
   0  -5  -8  125.96    7.01
   0  -5  -8  134.15    6.90
   0  -5  -8  125.96    6.81
   0  -5  -8  134.60    7.01
   0  -5  -8  121.34    6.94
   0  -5  -8  126.04    8.02
   0  -5  -8  131.75    7.81
   0  -5  -8  139.49    7.40
   0  -5  -8  136.80    7.21
   0   5   8  132.31    7.71
   0  -5  -9    0.22    0.57
   0  -5  -9    0.62    0.57
   0  -5  -9    0.33    0.64
   0  -5  -9    1.63    0.69
   0  -5  -9    0.12    0.66
   0  -5  -9    0.76    0.66
   0  -5  -9    1.14    0.76
   0  -5  -9    0.57    0.70
   0  -5  -9    0.48    0.56
   0  -5 -10  231.62   11.95
   0  -5 -10  254.46   12.46
   0  -5 -10  259.64   11.92
   0  -5 -10  235.23   11.72
   0  -5 -10  231.78   11.90
   0  -5 -10  247.72   11.77
   0  -5 -10  206.00   12.90
   0  -5 -11  121.06    7.13
   0  -5 -11  122.38    7.54
   0  -5 -11  121.66    6.93
   0  -5 -11  135.06    7.07
   0  -5 -11  132.53    7.02
   0  -5 -11  112.19    6.95
   0  -5 -11  110.19    8.12
   0   5  12  428.13   20.32
   0  -5 -12  410.19   19.71
   0  -5 -12  378.18   19.05
   0  -5 -12  404.49   19.15
   0  -5 -12  400.88   18.99
   0  -5 -12  433.79   19.04
   0  -5 -13   14.96    1.99
   0  -5 -13   13.35    2.28
   0  -5 -13   13.22    1.90
   0  -5 -13   14.01    1.88
   0  -5 -13   12.82    1.87
   0  -5 -14   46.91    3.84
   0  -5 -14   48.22    4.30
   0  -5 -14   62.51    4.06
   0  -5 -14   50.88    3.94
   0  -5 -14   52.65    3.89
   0  -5 -15    7.50    1.34
   0  -5 -15    9.06    1.49
   0  -5 -15    6.43    1.27
   0  -5 -16   25.69    2.27
   0  -5 -16   23.14    2.24
   0  -5 -16   21.68    2.17
   0  -5 -17   26.63    2.16
   0  -5 -17   24.64    2.17
   0  -5 -18    2.50    0.64
   0   6 -22    3.36    0.83
   0   6 -22    1.99    0.54
   0  -6  22    4.02    0.71
   0   6 -21   -0.12    0.55
   0   6 -21   -0.23    0.58
   0  -6  21   -0.17    0.40
   0   6 -21    0.97    0.50
   0   6 -20    4.61    1.07
   0  -6  20    5.24    0.98
   0   6 -20    4.64    0.97
   0  -6  20    5.38    1.03
   0   6 -20    5.61    1.11
   0   6 -20    4.76    1.25
   0   6 -20    3.93    1.21
   0  -6  19    7.77    1.37
   0  -6  19   12.65    1.57
   0   6 -19    7.83    1.49
   0   6 -19   11.19    1.86
   0   6 -19   11.09    1.94
   0  -6  19   14.52    1.72
   0   6 -19   13.74    1.79
   0   6 -19   12.17    1.60
   0  -6  18    1.71    0.76
   0   6 -18    2.15    1.05
   0  -6  18    1.29    0.65
   0   6 -18    1.76    1.15
   0   6 -18    0.55    0.84
   0  -6  18    1.67    0.74
   0   6 -18    0.29    0.66
   0   6 -18    1.37    0.76
   0   6 -17  327.23   16.34
   0   6 -17  317.62   16.01
   0   6 -17  322.24   16.97
   0   6 -17  319.24   16.76
   0  -6  17  361.16   16.16
   0  -6  17  349.02   16.12
   0   6 -17  338.03   16.31
   0   6 -17  336.80   15.93
   0   6 -16    5.67    1.33
   0   6 -16    3.87    1.20
   0   6 -16    5.32    1.24
   0   6 -16    5.68    1.65
   0   6 -16    5.66    1.58
   0  -6  16    4.13    1.11
   0  -6  16    4.05    1.09
   0   6 -16    4.32    1.29
   0   6 -15   43.71    3.54
   0   6 -15   46.81    3.69
   0   6 -15   44.14    4.02
   0   6 -15   40.83    4.12
   0  -6  15   47.37    3.60
   0  -6  15   44.89    3.91
   0   6 -15   46.56    3.80
   0   6 -15   38.52    3.99
   0  -6  15   34.52    3.22
   0   6 -15   50.13    3.95
   0   6 -14  105.86    6.44
   0   6 -14  111.39    6.49
   0  -6  14  100.32    6.09
   0   6 -14  125.08    7.33
   0  -6  14  112.12    6.90
   0  -6  14  114.73    6.51
   0  -6  14  115.16    6.92
   0   6 -14  110.27    6.68
   0   6 -14   93.60    6.91
   0  -6  14  111.11    6.44
   0   6 -14  107.75    6.72
   0   6 -13   22.66    2.27
   0   6 -13   19.49    2.16
   0  -6  13   24.56    2.21
   0   6 -13   22.55    2.64
   0  -6  13   15.07    2.14
   0  -6  13   22.93    2.31
   0  -6  13   24.04    2.58
   0   6 -13   19.06    2.25
   0   6 -13   24.09    2.79
   0  -6  13   20.03    2.16
   0   6 -13   25.11    2.58
   0   6 -12  680.76   27.44
   0   6 -12  637.43   27.32
   0  -6  12  566.96   26.94
   0  -6  12  658.45   27.95
   0  -6  12  646.37   28.04
   0  -6  12  629.47   27.39
   0   6 -12  600.67   27.43
   0   6 -12  559.26   27.88
   0  -6  12  568.16   27.17
   0   6 -12  620.45   27.69
   0  -6  12  634.81   27.34
   0   6 -12  589.80   27.78
   0  -6  11    1.67    0.67
   0   6 -11    1.53    0.83
   0   6 -11    1.52    0.74
   0   6 -11    1.76    0.69
   0   6 -11    1.75    0.69
   0   6 -11    1.90    0.81
   0  -6  11    2.82    0.91
   0  -6  11    1.40    0.68
   0  -6  11    1.75    0.71
   0  -6  11    1.28    0.68
   0   6 -11    2.49    0.94
   0   6 -11    1.84    0.79
   0  -6  11    2.21    0.70
   0   6 -10  601.37   24.57
   0   6 -10  590.17   24.57
   0  -6  10  564.72   24.41
   0  -6  10  545.27   24.53
   0  -6  10  545.72   25.10
   0   6 -10  600.19   25.06
   0  -6  10  571.57   25.08
   0   6 -10  511.35   24.98
   0  -6  10  548.21   24.64
   0   6 -10  577.04   25.26
   0   6 -10  585.98   25.04
   0  -6   9  100.90    5.72
   0   6  -9  112.36    6.20
   0  -6   9   88.97    5.84
   0  -6   9  105.50    6.18
   0   6  -9  112.21    6.03
   0  -6   9  110.29    5.77
   0   6  -9   94.99    5.45
   0   6  -9  106.07    5.67
   0  -6   9  107.26    6.00
   0   6  -9   81.05    6.14
   0  -6   9  125.16    6.29
   0  -6   8   38.64    2.91
   0   6  -8   42.55    3.08
   0  -6   8   37.19    3.12
   0  -6   8   43.29    3.19
   0  -6   8   43.11    2.92
   0   6  -8   43.37    2.87
   0  -6   8   36.26    3.02
   0   6  -8   36.66    3.36
   0   6  -8   40.15    3.31
   0  -6   8   42.82    3.17
   0  -6   7   97.09    5.51
   0  -6   7  102.98    5.77
   0  -6   7  101.47    5.38
   0  -6   7   97.15    5.82
   0   6  -7   83.07    5.09
   0   6  -7  102.19    5.35
   0  -6   7  103.02    5.80
   0   6  -7   88.81    5.94
   0   6  -7  101.64    5.94
   0  -6   7  118.50    5.92
   0  -6   6  303.34   13.05
   0  -6   6  268.78   12.46
   0  -6   6  278.81   12.71
   0  -6   6  284.15   12.34
   0  -6   6  304.81   13.08
   0   6  -6  255.29   12.55
   0   6  -6  279.66   12.32
   0  -6   6  270.69   12.79
   0   6  -6  258.25   12.45
   0   6  -6  260.74   13.04
   0   6  -6  241.68   12.73
   0   6  -6  286.17   13.48
   0  -6   6  235.21   12.53
   0  -6   5   11.25    1.48
   0  -6   5   11.36    1.27
   0  -6   5   11.48    1.35
   0  -6   5   11.87    1.44
   0   6  -5   13.91    1.38
   0   6  -5    9.04    1.23
   0   6  -5   10.73    1.18
   0  -6   5   13.12    1.51
   0   6  -5   13.06    1.40
   0   6  -5   11.06    1.51
   0  -6   5   12.42    1.42
   0   6  -5   12.47    1.81
   0   6  -5   13.64    1.55
   0  -6   4   18.51    1.91
   0   6  -4   19.75    1.75
   0   6  -4   18.02    1.72
   0   6  -4   17.46    2.12
   0  -6   4   21.55    1.74
   0   6  -4   14.86    1.47
   0  -6   4   16.61    1.72
   0   6  -4   15.99    1.60
   0  -6   3  408.84   18.13
   0   6  -3  396.25   17.63
   0  -6   3  390.20   17.33
   0   6  -3  372.37   17.23
   0   6  -3  405.89   17.59
   0  -6   3  357.72   17.49
   0  -6   2  361.30   17.92
   0   6  -2  387.41   17.63
   0   6  -2  431.45   18.43
   0   6  -2  337.73   17.33
   0   6  -2  446.57   17.35
   0  -6   2  390.38   17.19
   0  -6   1  100.10    6.07
   0  -6   1  103.32    5.51
   0   6  -1  106.13    5.73
   0   6  -1  112.11    6.37
   0   6  -1   94.30    5.58
   0  -6   0   76.15    4.14
   0  -6   0   73.09    4.76
   0  -6   0   70.35    4.33
   0   6   0   87.19    4.56
   0   6   0   73.70    4.55
   0   6   0   72.00    4.35
   0   6   0   74.32    4.85
   0  -6  -1  345.95   16.91
   0  -6  -1  366.61   16.32
   0  -6  -1  312.54   16.47
   0   6   1  436.36   16.85
   0  -6  -1  341.08   16.38
   0  -6  -1  358.88   16.61
   0   6   1  372.41   16.83
   0   6   1  404.62   17.19
   0   6   1  369.71   16.59
   0   6   2 1114.01   46.61
   0   6   2 1192.65   47.11
   0  -6  -2 1061.30   46.64
   0  -6  -2 1008.47   46.55
   0  -6  -2 1014.90   46.84
   0  -6  -2 1038.67   46.76
   0  -6  -2 1062.43   46.24
   0   6   2 1260.90   46.85
   0  -6  -3  404.41   18.06
   0  -6  -3  382.39   18.67
   0   6   3  403.36   18.44
   0   6   3  423.39   18.45
   0  -6  -3  407.45   18.56
   0  -6  -4   12.86    1.84
   0   6   4   15.87    1.86
   0   6   4   16.64    1.79
   0  -6  -4   14.34    1.79
   0  -6  -5  186.07    9.62
   0  -6  -5  184.07    9.36
   0   6   5  165.29    9.00
   0  -6  -5  158.56    9.43
   0  -6  -6    3.82    0.86
   0  -6  -6    5.01    1.18
   0  -6  -6    4.20    0.93
   0  -6  -6    3.24    0.83
   0  -6  -6    3.94    0.79
   0  -6  -6    4.52    0.95
   0  -6  -6    3.44    0.91
   0  -6  -6    4.93    0.97
   0   6   6    3.42    0.96
   0  -6  -6    4.23    1.23
   0  -6  -7   88.14    5.33
   0  -6  -7   91.58    6.43
   0  -6  -7   99.85    5.63
   0  -6  -7   96.59    5.60
   0  -6  -7   87.35    6.01
   0  -6  -7   88.56    5.14
   0  -6  -7   88.14    5.18
   0  -6  -7   85.07    5.33
   0  -6  -7   97.13    5.45
   0  -6  -8   73.59    4.89
   0   6   8   82.43    5.82
   0  -6  -8   73.31    5.85
   0  -6  -8   79.54    5.03
   0  -6  -8   79.16    5.09
   0  -6  -8   76.89    5.65
   0  -6  -8   83.48    4.98
   0  -6  -8   79.82    4.78
   0  -6  -8   71.56    4.87
   0  -6  -8   84.02    4.88
   0  -6  -9    9.38    2.03
   0  -6  -9   12.54    1.68
   0  -6  -9    9.48    1.88
   0  -6  -9    9.84    1.63
   0  -6  -9    9.19    1.73
   0  -6  -9   13.36    1.81
   0  -6  -9   10.32    1.68
   0  -6  -9   10.99    1.53
   0  -6  -9   12.26    1.60
   0  -6  -9   12.83    1.71
   0  -6 -10  579.47   26.21
   0  -6 -10  549.57   25.76
   0  -6 -10  560.45   25.45
   0  -6 -10  547.97   25.62
   0  -6 -10  624.81   25.71
   0  -6 -10  594.42   25.53
   0  -6 -10  484.93   26.88
   0  -6 -11   13.17    1.93
   0  -6 -11   12.12    2.07
   0  -6 -11   12.92    1.80
   0  -6 -11   10.94    1.73
   0  -6 -11   14.25    1.81
   0  -6 -11   10.77    1.70
   0  -6 -11    9.40    2.16
   0  -6 -12   99.88    6.10
   0  -6 -12   96.76    6.19
   0  -6 -12  108.47    6.17
   0  -6 -12  112.18    6.24
   0  -6 -12   99.06    6.61
   0  -6 -12   92.71    6.17
   0  -6 -13   90.86    5.27
   0  -6 -13   76.40    5.20
   0  -6 -13   76.23    5.09
   0  -6 -13   74.34    5.58
   0  -6 -13   81.87    5.35
   0  -6 -14   47.46    3.40
   0  -6 -14   41.23    3.40
   0  -6 -14   44.59    3.40
   0  -6 -14   38.12    3.66
   0  -6 -14   41.75    3.45
   0  -6 -15  131.30    6.81
   0  -6 -15  116.73    6.73
   0  -6 -15  130.30    6.71
   0  -6 -16    2.90    0.81
   0  -6 -16    3.37    0.84
   0  -6 -17   23.06    1.95
   0  -6 -17   24.35    1.96
   0  -6 -18   17.86    1.45
   0  -7  22    2.81    0.61
   0   7 -21    1.63    0.57
   0   7 -21    1.64    0.66
   0  -7  21    2.75    0.68
   0   7 -21    2.58    0.87
   0   7 -21    2.33    0.84
   0  -7  20    4.45    0.97
   0   7 -20    2.56    0.89
   0  -7  20    2.58    0.74
   0   7 -20    2.76    1.07
   0   7 -20    2.01    0.85
   0   7 -20    3.60    0.93
   0  -7  20    3.24    0.82
   0   7 -20    4.51    0.94
   0   7 -19   14.32    1.94
   0   7 -19   12.94    2.07
   0   7 -19   11.89    1.93
   0  -7  19   16.73    1.88
   0  -7  19   17.92    1.93
   0   7 -19   16.21    1.97
   0  -7  19   16.73    1.87
   0   7 -19   20.27    2.02
   0  -7  18    1.43    0.75
   0   7 -18    1.20    0.86
   0   7 -18    0.67    0.61
   0   7 -18    1.33    1.09
   0   7 -18    1.73    1.06
   0  -7  18    0.90    0.77
   0   7 -18    0.44    0.75
   0  -7  18    0.62    0.62
   0   7 -18    0.62    0.67
   0   7 -17  199.20   11.29
   0   7 -17  194.86   11.09
   0   7 -17  207.22   11.14
   0   7 -17  215.64   12.07
   0   7 -17  204.10   11.69
   0  -7  17  239.43   11.35
   0  -7  17  258.64   11.54
   0   7 -17  224.54   11.55
   0   7 -17  229.77   11.22
   0   7 -16   11.14    1.78
   0   7 -16   11.52    1.75
   0   7 -16   14.98    2.39
   0  -7  16   13.51    1.87
   0   7 -16    9.88    1.78
   0  -7  16   12.51    1.80
   0   7 -16   10.62    1.84
   0   7 -15   92.54    6.05
   0   7 -15   98.49    6.14
   0   7 -15   99.35    6.89
   0  -7  15  118.97    6.15
   0  -7  15   89.95    5.97
   0   7 -15   94.08    6.23
   0  -7  15   86.57    5.87
   0   7 -15  119.28    6.81
   0   7 -14   17.57    2.13
   0   7 -14   16.27    2.03
   0  -7  14   19.38    2.04
   0   7 -14   15.95    2.45
   0  -7  14    9.06    1.74
   0  -7  14   13.68    2.07
   0  -7  14   21.81    2.29
   0  -7  14   15.92    2.26
   0   7 -14   18.31    2.57
   0   7 -14   17.12    2.23
   0   7 -14   15.50    2.27
   0  -7  14   16.41    2.07
   0   7 -14   18.72    2.34
   0   7 -13  105.40    6.34
   0   7 -13  126.56    6.59
   0  -7  13  100.21    6.08
   0  -7  13  103.41    6.32
   0  -7  13  125.05    7.21
   0  -7  13  105.90    6.80
   0   7 -13  108.46    6.54
   0   7 -13  111.59    7.18
   0  -7  13  104.45    6.33
   0   7 -13  101.12    6.61
   0   7 -13   96.14    6.68
   0  -7  13  114.35    6.50
   0   7 -12  215.97    9.96
   0   7 -12  177.03    9.60
   0  -7  12  193.18    9.59
   0  -7  12  209.27    9.99
   0  -7  12  176.46   10.21
   0   7 -12  193.51    9.95
   0  -7  12  192.89    9.86
   0   7 -12  195.50   10.55
   0   7 -12  195.78   10.51
   0  -7  12  196.80    9.85
   0   7 -12  188.05   10.17
   0   7 -11    6.16    1.37
   0  -7  11    4.81    1.09
   0   7 -11    2.73    0.83
   0   7 -11    3.86    0.97
   0  -7  11    3.30    0.93
   0  -7  11    3.85    1.08
   0   7 -11    3.27    1.01
   0  -7  11    4.23    1.20
   0  -7  11    3.83    0.98
   0   7 -11    3.94    1.23
   0   7 -11    3.86    1.10
   0  -7  11    2.93    0.83
   0   7 -10  863.26   36.19
   0   7 -10  888.98   36.34
   0  -7  10  769.50   36.02
   0  -7  10  906.61   36.46
   0   7 -10  841.56   36.75
   0  -7  10  926.66   37.26
   0  -7  10  676.99   36.41
   0   7 -10  910.73   37.23
   0  -7  10  869.90   36.49
   0   7 -10  798.86   37.00
   0   7 -10  836.91   36.70
   0  -7  10  790.97   36.19
   0  -7   9   93.03    5.62
   0  -7   9   93.69    5.36
   0   7  -9   92.09    5.69
   0   7  -9   90.44    5.08
   0   7  -9   98.54    5.27
   0   7  -9   74.57    5.57
   0  -7   9   91.43    5.10
   0  -7   9  100.33    5.75
   0  -7   9   89.84    5.17
   0   7  -9  102.07    5.70
   0  -7   9   86.04    5.66
   0  -7   9   73.91    5.29
   0   7  -9   86.95    5.77
   0  -7   9   85.60    5.13
   0   7  -9   90.03    5.49
   0  -7   8   30.68    2.66
   0   7  -8   26.47    2.77
   0  -7   8   28.28    2.39
   0   7  -8   28.13    2.21
   0   7  -8   26.78    2.24
   0  -7   8   27.93    2.24
   0   7  -8   31.82    2.65
   0  -7   8   28.83    2.71
   0  -7   8   26.09    2.51
   0  -7   8   26.81    2.28
   0  -7   8   28.99    2.63
   0  -7   8   26.91    2.31
   0   7  -8   27.71    2.80
   0  -7   7  228.29   11.15
   0  -7   7  219.06   10.62
   0  -7   7  216.37   11.23
   0   7  -7  253.53   11.26
   0   7  -7  231.23   10.72
   0  -7   7  205.86   10.73
   0   7  -7  236.06   11.52
   0   7  -7  229.71   11.99
   0  -7   7  215.13   11.08
   0  -7   6   28.83    2.53
   0  -7   6   35.26    2.99
   0  -7   6   32.67    2.53
   0  -7   6   39.06    2.51
   0  -7   6   34.15    2.72
   0  -7   6   31.80    2.75
   0   7  -6   27.37    2.50
   0   7  -6   33.00    2.42
   0   7  -6   28.39    2.49
   0   7  -6   34.77    2.87
   0   7  -6   32.64    3.34
   0  -7   5   66.45    4.04
   0  -7   5   66.41    4.57
   0   7  -5   58.40    4.08
   0  -7   5   70.88    4.43
   0  -7   5   63.81    4.11
   0   7  -5   76.33    4.25
   0   7  -5   73.26    4.03
   0   7  -5   66.04    4.21
   0   7  -5   74.27    5.11
   0  -7   4    0.95    0.64
   0  -7   4    3.41    0.69
   0   7  -4    1.41    0.58
   0   7  -4    2.54    0.67
   0  -7   4    2.16    0.70
   0  -7   4    1.15    0.54
   0  -7   4    2.42    0.69
   0   7  -4    1.76    0.55
   0   7  -4    2.74    0.76
   0   7  -4    2.40    1.05
   0  -7   3  389.49   18.10
   0  -7   3  402.40   17.12
   0  -7   3  363.89   17.10
   0  -7   3  354.86   17.18
   0   7  -3  407.65   17.58
   0   7  -3  419.44   17.21
   0   7  -3  316.24   17.29
   0   7  -3  450.92   18.75
   0  -7   2  142.96    8.01
   0  -7   2  136.18    7.26
   0  -7   2  142.32    7.03
   0  -7   2  136.16    7.25
   0   7  -2  166.44    7.75
   0  -7   2  115.54    7.04
   0   7  -2  170.95    7.92
   0   7  -2  169.16    8.53
   0   7  -1   33.22    3.16
   0   7  -1   29.66    2.70
   0  -7   1   32.06    2.98
   0  -7   1   31.41    2.39
   0  -7   1   31.72    2.24
   0   7  -1   39.60    2.83
   0  -7   1   28.58    2.40
   0   7   0    0.33    0.63
   0   7   0    1.19    0.80
   0   7   0    2.13    0.76
   0  -7   0    1.56    0.72
   0  -7   0    1.02    0.62
   0  -7   0    1.01    0.57
   0   7   0    0.65    0.57
   0   7   1  297.38   13.94
   0   7   1  337.35   14.68
   0  -7  -1  325.39   14.12
   0   7   1  297.14   14.21
   0  -7  -1  269.23   13.70
   0  -7  -1  296.08   14.39
   0  -7  -1  283.20   13.89
   0   7   1  279.06   13.82
   0  -7  -1  271.38   13.50
   0   7   2   37.97    3.07
   0  -7  -2   39.65    3.12
   0   7   2   41.14    3.35
   0  -7  -2   34.53    3.16
   0   7   2   32.61    2.92
   0  -7  -2   34.46    3.05
   0  -7  -2   39.62    2.85
   0  -7  -3   63.74    4.86
   0   7   3   70.28    4.75
   0   7   3   83.32    5.27
   0  -7  -3   72.84    4.56
   0  -7  -3   73.09    4.86
   0   7   3   76.33    4.79
   0  -7  -4    0.96    0.52
   0   7   4    1.38    0.77
   0  -7  -4    1.15    0.68
   0   7   4    1.46    0.86
   0  -7  -4    1.02    0.55
   0  -7  -4    2.03    0.72
   0  -7  -4    0.68    0.61
   0  -7  -4    1.01    0.55
   0  -7  -4    2.67    0.76
   0  -7  -4    0.72    0.50
   0  -7  -4    1.53    0.83
   0   7   4    1.54    0.77
   0  -7  -5    2.30    0.75
   0  -7  -5    1.89    0.79
   0   7   5    1.73    1.04
   0  -7  -5    3.39    0.76
   0  -7  -5    2.43    0.84
   0  -7  -5    2.01    0.69
   0  -7  -5    2.95    0.92
   0  -7  -5    1.93    0.78
   0  -7  -5    3.49    0.90
   0   7   5    2.71    0.94
   0  -7  -5    1.90    1.00
   0  -7  -6    2.05    0.76
   0  -7  -6    1.05    0.85
   0  -7  -6    2.89    0.90
   0  -7  -6    1.38    0.86
   0  -7  -6    1.92    0.85
   0  -7  -6    3.70    0.83
   0  -7  -6    0.95    0.61
   0  -7  -6    2.34    0.78
   0  -7  -6    1.34    0.71
   0  -7  -6    3.13    0.90
   0  -7  -7    1.35    0.71
   0   7   7    0.41    0.99
   0  -7  -7    0.91    0.85
   0  -7  -7    0.76    0.77
   0  -7  -7    0.40    0.69
   0  -7  -7    0.31    0.43
   0  -7  -7    1.76    0.74
   0  -7  -7   -0.12    0.78
   0  -7  -7   -0.13    0.71
   0  -7  -7    0.98    0.63
   0  -7  -8    0.40    0.64
   0   7   8    0.64    0.97
   0  -7  -8   -0.25    0.76
   0  -7  -8    0.57    0.80
   0  -7  -8    0.66    0.74
   0  -7  -8    0.25    0.71
   0  -7  -8    0.14    0.61
   0  -7  -8    0.33    0.80
   0  -7  -8    1.15    0.63
   0  -7  -9   15.00    2.67
   0  -7  -9   18.23    2.20
   0  -7  -9   12.93    1.99
   0  -7  -9   12.30    1.85
   0  -7  -9   16.87    1.93
   0  -7  -9   15.63    2.01
   0  -7  -9   17.51    1.99
   0  -7  -9   18.46    2.13
   0  -7 -10  129.48    7.08
   0  -7 -10  121.51    7.00
   0  -7 -10  137.45    7.27
   0  -7 -10  115.36    7.13
   0  -7 -10  119.35    7.34
   0  -7 -10  123.21    7.22
   0  -7 -11   30.55    2.93
   0  -7 -11   30.22    2.80
   0  -7 -11   32.51    2.86
   0  -7 -11   35.36    2.99
   0  -7 -11   27.07    2.89
   0  -7 -12  113.12    6.48
   0  -7 -12  106.84    6.56
   0  -7 -12  114.54    6.47
   0  -7 -12  109.61    6.34
   0  -7 -12  103.39    6.57
   0  -7 -13   39.38    3.08
   0  -7 -13   37.14    2.97
   0  -7 -13   35.05    3.08
   0  -7 -13   31.75    3.02
   0  -7 -14    7.07    1.23
   0  -7 -14    6.98    1.32
   0  -7 -14    7.19    1.31
   0  -7 -15   62.49    3.79
   0  -7 -15   53.16    3.70
   0  -7 -15   54.62    3.77
   0  -7 -16    1.31    0.55
   0  -7 -16    0.16    0.37
   0  -7 -17   10.37    1.09
   0  -7 -17   11.24    1.12
   0  -8  21    7.73    1.05
   0   8 -21    8.71    1.09
   0   8 -20   17.13    1.89
   0  -8  20   20.02    1.89
   0   8 -20   17.68    2.13
   0  -8  20   18.89    1.83
   0  -8  20   20.51    1.89
   0   8 -20   20.41    1.99
   0   8 -20   19.38    1.86
   0   8 -19   78.71    5.17
   0   8 -19   81.09    5.54
   0  -8  19   86.87    5.10
   0  -8  19   87.74    5.04
   0   8 -19   96.54    5.46
   0  -8  19   68.97    4.81
   0   8 -19   87.78    5.08
   0  -8  18    9.03    1.49
   0   8 -18   11.52    1.79
   0   8 -18   10.69    1.65
   0   8 -18    9.08    1.82
   0  -8  18    7.74    1.40
   0  -8  18   12.97    1.65
   0   8 -18   14.90    1.96
   0   8 -18   15.19    1.86
   0   8 -17   78.87    5.60
   0   8 -17   90.06    5.77
   0   8 -17   95.07    6.42
   0  -8  17   86.33    5.39
   0  -8  17  106.24    5.97
   0   8 -17   89.25    5.87
   0  -8  17   96.66    5.69
   0  -8  17   94.41    5.77
   0   8 -17   96.72    6.11
   0   8 -16   14.78    2.02
   0   8 -16   16.82    2.12
   0  -8  16   17.39    1.96
   0   8 -16   16.15    2.47
   0  -8  16   13.88    1.93
   0   8 -16   16.70    2.19
   0  -8  16   12.15    1.75
   0   8 -16   18.37    2.36
   0  -8  16   13.40    1.88
   0   8 -15   59.68    4.52
   0   8 -15   67.09    4.67
   0   8 -15   57.99    5.02
   0  -8  15   68.64    4.46
   0  -8  15   79.84    4.93
   0   8 -15   57.34    4.58
   0  -8  15   58.64    4.31
   0  -8  15   67.27    4.64
   0   8 -15   70.40    5.04
   0   8 -15   63.29    4.93
   0   8 -14   24.72    2.64
   0   8 -14   21.98    2.49
   0  -8  14   30.26    2.67
   0  -8  14   25.49    2.63
   0  -8  14   28.06    2.73
   0   8 -14   27.54    2.81
   0   8 -14   29.63    3.07
   0  -8  14   28.13    2.62
   0  -8  14   27.07    2.72
   0   8 -14   28.42    3.20
   0  -8  13    3.57    1.04
   0   8 -13    3.94    1.25
   0   8 -13    2.65    0.92
   0   8 -13    2.15    0.97
   0  -8  13    3.27    1.08
   0  -8  13    4.18    1.12
   0  -8  13    3.97    1.16
   0  -8  13    5.01    1.15
   0  -8  13    4.07    0.99
   0  -8  13    3.46    0.94
   0   8 -13    4.54    1.41
   0   8 -13    5.26    1.37
   0   8 -12  114.25    6.30
   0   8 -12  106.28    6.10
   0  -8  12   99.13    5.91
   0   8 -12   96.00    6.48
   0  -8  12  100.62    6.66
   0  -8  12   96.59    6.48
   0  -8  12  102.28    6.15
   0  -8  12  111.14    6.40
   0   8 -12   96.47    6.72
   0  -8  12  102.57    6.12
   0   8 -12  108.63    6.59
   0   8 -12   93.69    6.62
   0  -8  12   96.14    5.84
   0  -8  11    2.03    0.84
   0   8 -11    1.08    0.85
   0   8 -11    0.82    0.69
   0   8 -11    3.49    0.96
   0  -8  11    1.77    0.83
   0  -8  11    0.67    0.59
   0   8 -11    1.47    0.84
   0  -8  11    1.13    0.71
   0  -8  11    0.22    0.46
   0   8 -11    1.09    0.93
   0   8 -11    1.09    0.84
   0  -8  11    1.48    0.71
   0   8 -10  165.13    8.90
   0   8 -10  154.20    9.60
   0  -8  10  181.12    8.90
   0  -8  10  176.15    9.02
   0   8 -10  171.38    9.45
   0  -8  10  163.98    9.40
   0  -8  10  192.15    9.86
   0   8 -10  191.61    9.87
   0  -8  10  167.41    9.08
   0  -8  10  165.26    8.67
   0   8 -10  167.95    9.74
   0   8 -10  162.83    9.28
   0  -8  10  204.33    9.29
   0  -8   9    2.22    0.82
   0   8  -9    3.74    0.92
   0   8  -9    5.19    1.48
   0  -8   9    2.88    1.00
   0  -8   9    2.39    0.85
   0  -8   9    2.75    0.80
   0   8  -9    2.90    0.92
   0  -8   9    2.00    0.83
   0  -8   9    4.43    0.93
   0  -8   9    3.04    0.84
   0   8  -9    2.49    1.14
   0  -8   8   41.47    3.15
   0   8  -8   43.67    3.07
   0   8  -8   41.76    3.76
   0  -8   8   40.26    2.90
   0  -8   8   48.30    3.69
   0   8  -8   33.54    3.10
   0  -8   8   38.88    2.94
   0  -8   8   34.15    3.11
   0   8  -8   34.62    3.47
   0   8  -8   39.11    3.57
   0  -8   8   46.41    3.15
   0  -8   8   38.51    2.86
   0  -8   7    9.14    1.35
   0  -8   7   10.48    1.62
   0   8  -7    9.02    1.27
   0   8  -7    7.92    1.65
   0  -8   7    8.36    1.18
   0  -8   7    8.91    1.50
   0  -8   7    6.16    1.19
   0  -8   7    9.71    1.26
   0   8  -7    7.43    1.34
   0  -8   7    7.72    1.19
   0  -8   7    7.79    1.16
   0   8  -7    9.22    1.64
   0   8  -7    8.11    1.87
   0  -8   7    6.06    1.11
   0   8  -6   63.22    4.96
   0  -8   6   54.72    3.60
   0  -8   6   56.00    3.71
   0  -8   6   59.60    3.91
   0  -8   6   61.42    4.38
   0   8  -6   53.83    3.60
   0  -8   6   58.17    3.49
   0   8  -6   53.49    4.38
   0   8  -6   52.80    3.86
   0  -8   6   51.58    3.78
   0  -8   6   54.29    4.04
   0   8  -6   58.12    3.98
   0  -8   6   49.63    3.46
   0  -8   6   51.10    3.47
   0   8  -6   52.45    4.11
   0  -8   5    0.48    0.65
   0  -8   5    0.95    0.61
   0  -8   5    1.56    0.64
   0   8  -5    2.05    0.66
   0  -8   5    0.52    0.38
   0   8  -5    0.79    0.92
   0  -8   5    1.10    0.61
   0  -8   5    0.81    0.52
   0  -8   5    0.65    0.48
   0   8  -5    0.37    0.52
   0   8  -5    0.50    0.49
   0  -8   5    1.45    0.58
   0   8  -4    1.84    0.64
   0  -8   4    1.47    0.84
   0  -8   4    0.48    0.51
   0  -8   4    1.84    0.60
   0  -8   4    0.94    0.65
   0   8  -4    0.61    0.54
   0  -8   4    1.65    0.65
   0   8  -4    1.92    0.77
   0   8  -4    2.13    1.14
   0   8  -3   19.61    1.86
   0  -8   3   14.08    1.86
   0  -8   3   20.08    2.42
   0  -8   3   15.50    1.64
   0  -8   3   17.41    1.89
   0   8  -3   23.61    2.21
   0  -8   3   16.35    1.84
   0   8  -3   17.93    2.09
   0   8  -3   19.38    2.64
   0   8  -2 1000.78   37.48
   0  -8   2  854.17   37.42
   0   8  -2  837.31   37.67
   0   8  -2  983.43   39.20
   0   8  -2  820.61   37.85
   0  -8   2  874.19   37.08
   0  -8   2  811.35   37.61
   0  -8   2  842.09   38.42
   0  -8   2  790.59   37.27
   0  -8   1    9.20    1.46
   0  -8   1    9.87    1.73
   0  -8   1    8.05    1.26
   0   8  -1   10.80    1.95
   0   8  -1    7.70    1.39
   0  -8   1   10.43    1.41
   0   8  -1   11.20    1.70
   0  -8   1    9.88    1.22
   0  -8   1    6.51    1.31
   0  -8   1   12.22    1.37
   0  -8   0   94.99    6.08
   0  -8   0  102.83    6.69
   0  -8   0  105.18    5.69
   0   8   0  111.74    7.08
   0  -8   0  114.45    5.83
   0   8   0   91.42    6.10
   0  -8   0  105.10    5.98
   0  -8   0  108.08    5.67
   0  -8   0  110.44    6.38
   0   8   0  100.54    6.45
   0  -8   0  113.02    5.79
   0  -8  -1  473.43   22.74
   0  -8  -1  520.40   23.61
   0  -8  -1  466.69   22.14
   0  -8  -1  506.41   22.23
   0  -8  -1  542.70   22.55
   0   8   1  511.50   23.07
   0  -8  -1  479.17   22.49
   0   8   1  469.78   23.22
   0  -8  -1  501.17   22.54
   0  -8  -1  494.43   22.96
   0  -8  -1  514.55   22.20
   0   8   1  513.55   23.74
   0  -8  -1  552.48   22.42
   0   8   1  479.81   22.94
   0  -8  -2   80.54    4.80
   0  -8  -2   87.15    5.02
   0  -8  -2   88.66    4.89
   0   8   2   74.26    5.28
   0  -8  -2   80.92    5.00
   0  -8  -2   78.51    5.06
   0  -8  -2   77.80    4.70
   0  -8  -2   87.27    4.89
   0   8   2   77.34    5.32
   0  -8  -3  354.80   16.59
   0  -8  -3  363.78   16.75
   0  -8  -3  380.75   16.61
   0  -8  -3  399.49   16.67
   0  -8  -3  311.09   17.32
   0   8   3  305.93   17.06
   0  -8  -3  375.90   16.56
   0  -8  -3  366.97   17.02
   0   8   3  371.75   17.88
   0   8   3  358.81   17.27
   0  -8  -4   81.59    6.34
   0   8   4  100.51    6.44
   0  -8  -4  105.86    5.69
   0  -8  -4  100.74    5.84
   0  -8  -4  105.93    5.79
   0  -8  -4   99.58    5.62
   0   8   4   91.41    6.55
   0  -8  -4   96.67    6.02
   0  -8  -4  105.08    5.98
   0  -8  -4   98.44    5.73
   0  -8  -5  177.08    8.84
   0  -8  -5  167.74    8.86
   0  -8  -5  176.09    9.06
   0  -8  -5  177.13    9.20
   0  -8  -5  178.87    8.69
   0   8   5  156.67    9.76
   0  -8  -5  172.53    8.84
   0  -8  -6   37.82    3.08
   0  -8  -6   31.69    2.74
   0  -8  -6   36.99    3.01
   0  -8  -6   36.92    3.04
   0  -8  -6   30.91    3.66
   0  -8  -6   31.55    3.00
   0  -8  -6   38.98    3.31
   0   8   6   38.14    3.96
   0  -8  -7    7.91    1.44
   0  -8  -7    7.82    1.41
   0  -8  -7   10.39    1.74
   0  -8  -7    8.50    1.32
   0  -8  -7    9.26    1.54
   0  -8  -7    9.73    1.45
   0  -8  -7    6.48    1.72
   0  -8  -7   10.99    1.77
   0   8   7    9.65    2.17
   0  -8  -8    8.29    1.46
   0  -8  -8    7.76    1.38
   0  -8  -8    7.99    1.59
   0  -8  -8    9.09    1.54
   0  -8  -8    8.72    1.40
   0  -8  -8    9.48    1.64
   0  -8  -8    7.61    1.98
   0  -8  -8    9.23    1.74
   0   8   8    8.26    2.17
   0  -8  -9    1.53    0.97
   0  -8  -9    2.60    1.05
   0  -8  -9    1.99    0.90
   0  -8  -9    1.65    0.90
   0  -8  -9    1.32    0.91
   0  -8  -9    1.09    0.74
   0  -8  -9    1.75    0.72
   0  -8 -10    0.46    1.03
   0  -8 -10    1.95    1.02
   0  -8 -10    1.73    0.85
   0  -8 -10    1.45    0.95
   0  -8 -10    1.78    0.78
   0  -8 -11   67.57    4.89
   0  -8 -11   75.30    4.72
   0  -8 -11   66.65    4.73
   0  -8 -12  135.99    7.99
   0  -8 -12  159.08    7.97
   0  -8 -12  142.27    7.97
   0  -8 -13    6.35    1.27
   0  -8 -13    7.78    1.35
   0  -8 -13    7.53    1.24
   0  -8 -14   20.44    2.03
   0  -8 -14   19.41    1.97
   0  -8 -14   20.04    1.92
   0  -8 -15   45.58    3.07
   0  -8 -15   44.81    2.97
   0  -8 -15   50.99    3.16
   0  -8 -16   -0.06    0.33
   0  -8 -16    0.29    0.30
   0   9 -21   20.68    1.70
   0  -9  21   21.70    1.71
   0   9 -21   24.27    1.91
   0   9 -20   27.28    2.50
   0  -9  20   29.26    2.24
   0   9 -20   29.68    2.40
   0  -9  20   30.07    2.28
   0   9 -20   26.33    2.23
   0   9 -19    5.15    1.09
   0   9 -19    5.67    1.30
   0  -9  19    3.19    0.86
   0   9 -19    6.13    1.22
   0  -9  19    3.14    0.80
   0  -9  19    3.96    0.97
   0   9 -18    0.58    0.67
   0   9 -18   -0.13    0.57
   0  -9  18    0.40    0.51
   0  -9  18    0.71    0.55
   0  -9  18    0.71    0.66
   0  -9  18    1.08    0.61
   0   9 -18    1.38    0.84
   0  -9  17   21.36    2.28
   0  -9  17   23.04    2.13
   0   9 -17   18.87    2.20
   0   9 -17   14.45    1.95
   0   9 -17   17.85    2.29
   0  -9  17   18.03    2.03
   0  -9  17   18.39    2.11
   0   9 -16    6.74    1.38
   0   9 -16    6.30    1.42
   0  -9  16    6.95    1.33
   0  -9  16    6.14    1.30
   0  -9  16    8.64    1.39
   0   9 -16    6.32    1.45
   0  -9  16    8.15    1.34
   0   9 -16    7.44    1.70
   0   9 -15   12.74    1.86
   0   9 -15   12.90    1.90
   0  -9  15   12.73    1.72
   0  -9  15   15.55    2.00
   0  -9  15   15.35    1.95
   0  -9  15   13.44    1.88
   0   9 -15   15.99    2.21
   0   9 -15   11.47    2.10
   0  -9  15   15.51    1.88
   0  -9  14    1.78    0.86
   0  -9  14    0.73    0.64
   0   9 -14    0.90    0.75
   0  -9  14    1.90    0.89
   0   9 -14    3.55    1.25
   0   9 -14    1.06    0.98
   0  -9  14    2.33    0.86
   0  -9  14    0.64    0.62
   0  -9  13   -0.15    0.59
   0  -9  13    0.14    0.63
   0   9 -13    0.73    0.69
   0  -9  13    1.15    0.79
   0   9 -13   -0.40    1.20
   0  -9  13    0.51    0.71
   0   9 -13    0.71    0.80
   0  -9  13   -0.12    0.55
   0   9 -12    5.18    1.43
   0  -9  12    4.64    1.20
   0   9 -12    4.11    1.12
   0   9 -12    3.18    1.11
   0  -9  12    5.79    1.41
   0  -9  12    2.62    1.02
   0  -9  12    4.19    1.16
   0  -9  12    5.61    1.28
   0   9 -12    4.99    1.35
   0  -9  12    4.20    0.99
   0  -9  12    4.28    1.09
   0   9 -12    3.62    1.37
   0   9 -11   31.02    2.82
   0  -9  11   32.29    2.71
   0   9 -11   25.78    3.15
   0   9 -11   28.24    2.99
   0  -9  11   25.28    2.88
   0  -9  11   29.02    3.12
   0  -9  11   30.09    2.73
   0  -9  11   27.44    2.78
   0   9 -11   17.67    2.59
   0   9 -11   30.01    3.07
   0  -9  11   28.31    2.68
   0   9 -11   31.77    3.38
   0   9 -10  277.65   12.77
   0   9 -10  245.51   13.62
   0  -9  10  258.72   12.44
   0  -9  10  281.48   12.75
   0  -9  10  253.05   13.18
   0   9 -10  249.64   13.12
   0  -9  10  250.55   13.33
   0   9 -10  263.51   13.47
   0  -9  10  244.72   12.72
   0  -9  10  259.76   12.38
   0  -9  10  232.96   12.45
   0   9 -10  249.56   13.48
   0   9  -9   17.76    1.96
   0   9  -9   14.43    2.37
   0  -9   9   14.18    1.70
   0  -9   9   13.01    2.01
   0  -9   9   13.67    1.97
   0  -9   9   16.47    1.84
   0   9  -9   13.90    2.04
   0  -9   9   13.79    1.84
   0   9  -9   13.14    2.13
   0  -9   9   15.61    1.85
   0  -9   9   13.53    1.66
   0  -9   8  173.51    9.07
   0   9  -8  164.13    8.84
   0   9  -8  152.38    9.74
   0  -9   8  170.40    8.69
   0  -9   8  177.71    8.82
   0   9  -8  193.04    9.63
   0  -9   8  156.48    9.17
   0  -9   8  162.10    9.41
   0  -9   8  160.99    8.75
   0  -9   8  169.31    8.83
   0  -9   8  186.16    8.86
   0   9  -8  184.59    9.81
   0  -9   7  113.55    6.92
   0  -9   7   95.97    6.10
   0  -9   7   93.03    5.95
   0   9  -7  112.32    6.09
   0  -9   7  106.86    5.82
   0   9  -7  100.02    6.90
   0  -9   7   95.67    6.17
   0   9  -7   98.93    6.32
   0  -9   7  117.44    6.05
   0  -9   7  106.29    5.95
   0   9  -7   96.81    6.53
   0  -9   7  103.58    5.96
   0   9  -7  115.46    7.83
   0   9  -6   86.48    6.46
   0  -9   6   71.26    4.58
   0  -9   6   71.87    4.86
   0  -9   6   84.66    4.89
   0  -9   6   63.55    4.87
   0  -9   6   69.89    5.30
   0   9  -6   81.21    4.77
   0   9  -6   77.31    5.68
   0   9  -6   65.51    4.89
   0   9  -6   72.08    4.99
   0  -9   6   74.86    4.55
   0  -9   6   75.43    4.55
   0  -9   5   17.94    1.89
   0   9  -5   17.39    2.74
   0  -9   5   13.10    1.86
   0  -9   5   16.64    1.85
   0  -9   5   12.11    1.78
   0  -9   5   21.55    2.57
   0   9  -5   17.19    1.85
   0   9  -5   16.21    2.32
   0  -9   5   15.39    1.87
   0   9  -5   13.20    1.90
   0   9  -5   18.98    2.22
   0  -9   5   16.40    1.74
   0  -9   5   18.81    1.83
   0  -9   4    0.77    0.68
   0  -9   4    0.13    0.47
   0  -9   4    0.43    0.63
   0  -9   4    0.53    0.46
   0   9  -4    0.88    0.62
   0  -9   4    0.76    0.57
   0   9  -4    1.62    1.12
   0  -9   4    2.51    0.75
   0   9  -4    0.87    0.59
   0  -9   4    1.21    0.73
   0  -9   4    0.25    0.46
   0   9  -4    2.01    0.85
   0  -9   4    0.19    0.59
   0  -9   3  405.44   18.37
   0  -9   3  393.17   18.69
   0  -9   3  415.29   19.88
   0  -9   3  415.86   19.16
   0   9  -3  410.14   18.57
   0   9  -3  427.81   20.50
   0  -9   3  349.91   18.22
   0   9  -3  487.00   19.51
   0  -9   3  406.38   18.73
   0   9  -3  377.79   19.11
   0  -9   3  415.97   18.20
   0  -9   3  406.14   18.26
   0  -9   2  275.52   13.82
   0   9  -2  353.93   16.41
   0  -9   2  291.90   14.11
   0   9  -2  273.58   14.14
   0  -9   2  315.64   14.89
   0  -9   2  312.20   15.60
   0  -9   2  289.00   14.38
   0   9  -2  331.54   15.03
   0  -9   2  307.23   13.96
   0   9  -2  293.85   15.02
   0  -9   2  325.45   14.12
   0  -9   1    0.20    0.71
   0  -9   1    0.30    0.58
   0   9  -1    0.22    1.00
   0  -9   1    0.10    0.52
   0  -9   1    1.26    0.78
   0   9  -1    0.15    0.60
   0   9  -1    1.06    0.69
   0  -9   1    0.09    0.49
   0  -9   1    0.48    0.58
   0  -9   0  155.87    9.20
   0  -9   0  147.32    8.40
   0  -9   0  148.99    7.81
   0  -9   0  133.06    7.73
   0   9   0  168.87    9.63
   0  -9   0  145.71    8.14
   0   9   0  125.24    8.24
   0  -9   0  167.11    7.88
   0   9   0  193.58    9.54
   0  -9   0  152.79    8.08
   0  -9   0  153.94    7.87
   0  -9  -1   94.17    6.69
   0  -9  -1   89.37    6.06
   0  -9  -1   97.60    5.67
   0  -9  -1  111.90    5.86
   0  -9  -1  114.31    6.10
   0   9   1  107.46    6.59
   0  -9  -1   97.39    5.98
   0   9   1  100.12    6.77
   0  -9  -1  100.76    5.68
   0  -9  -1   90.72    5.86
   0  -9  -1  101.85    5.79
   0  -9  -2   36.12    2.95
   0  -9  -2   37.87    3.10
   0  -9  -2   43.42    3.09
   0   9   2   36.13    3.50
   0   9   2   46.00    4.08
   0  -9  -2   38.77    3.26
   0  -9  -2   39.69    2.98
   0  -9  -2   36.64    3.01
   0  -9  -3  193.95    9.19
   0  -9  -3  187.30    9.39
   0  -9  -3  195.26    9.70
   0  -9  -3  186.61    9.09
   0   9   3  197.89   10.75
   0  -9  -3  165.88    9.04
   0  -9  -4   10.72    2.05
   0  -9  -4   15.57    1.80
   0  -9  -4   14.13    1.88
   0   9   4   14.92    2.44
   0  -9  -4   14.52    2.00
   0  -9  -4   18.16    1.93
   0  -9  -4   13.65    1.78
   0  -9  -5  331.36   15.94
   0  -9  -5  336.46   16.05
   0  -9  -5  269.75   16.80
   0  -9  -5  326.56   16.07
   0  -9  -5  362.19   16.48
   0   9   5  301.89   17.04
   0  -9  -5  359.32   15.81
   0   9   5  401.71   18.16
   0  -9  -6  121.60    7.00
   0  -9  -6  130.18    7.11
   0  -9  -6  124.22    7.20
   0  -9  -6  139.32    7.54
   0   9   6  128.69    8.60
   0  -9  -7    0.61    0.85
   0  -9  -7    1.69    0.79
   0  -9  -7    2.08    0.85
   0  -9  -7    1.41    0.90
   0  -9  -8    1.82    0.96
   0  -9  -8    1.57    0.86
   0  -9  -8    3.41    1.24
   0  -9  -8    1.77    0.77
   0  -9  -9    0.15    0.75
   0  -9  -9    0.85    0.73
   0  -9  -9    0.96    0.66
   0  -9  -9    0.60    0.80
   0  -9  -9    0.14    0.62
   0  -9 -10    4.09    1.01
   0  -9 -10    2.64    1.00
   0  -9 -10    3.82    1.05
   0  -9 -10    2.29    1.00
   0  -9 -11    1.36    0.77
   0  -9 -11    2.10    0.87
   0  -9 -11    0.88    0.55
   0  -9 -11    1.20    0.81
   0  -9 -12   41.08    3.01
   0  -9 -12   40.48    3.10
   0  -9 -12   41.44    3.24
   0  -9 -13   25.01    2.17
   0  -9 -13   22.93    2.02
   0  -9 -13   23.14    2.17
   0  -9 -14   31.45    2.21
   0  -9 -14   30.07    2.25
   0  -9 -14   28.03    2.25
   0 -10  20   50.13    2.90
   0  10 -20   43.33    2.92
   0 -10  20   43.60    2.72
   0  10 -19    1.91    0.68
   0 -10  19    2.81    0.69
   0 -10  19    2.56    0.72
   0 -10  19    3.49    0.74
   0  10 -19    4.08    0.99
   0 -10  19    2.50    0.70
   0  10 -18    2.89    0.90
   0  10 -18    3.59    0.96
   0 -10  18    2.67    0.73
   0 -10  18    3.33    0.84
   0 -10  18    2.76    0.80
   0 -10  18    3.71    0.84
   0  10 -18    3.63    1.01
   0 -10  17   96.16    5.68
   0 -10  17  106.24    5.62
   0  10 -17   78.88    5.50
   0 -10  17  109.92    5.69
   0  10 -17   87.58    5.80
   0  10 -17   88.13    5.95
   0 -10  17   94.14    5.63
   0 -10  16    4.68    1.07
   0  10 -16    6.93    1.33
   0 -10  16    6.42    1.19
   0 -10  16    5.00    1.14
   0 -10  16    7.38    1.30
   0  10 -16    4.96    1.38
   0  10 -16    5.67    1.34
   0 -10  16    4.61    1.05
   0  10 -15   58.23    4.55
   0 -10  15   66.50    4.47
   0 -10  15   69.80    4.71
   0 -10  15   73.26    4.78
   0  10 -15   76.81    5.19
   0  10 -15   59.40    5.00
   0 -10  15   68.28    4.49
   0 -10  15   67.22    4.64
   0 -10  14    1.79    0.86
   0  10 -14    1.36    0.82
   0 -10  14    2.86    0.95
   0 -10  14    2.02    0.83
   0  10 -14    1.92    1.01
   0 -10  14    2.32    0.89
   0  10 -14    2.40    1.33
   0 -10  14    2.33    0.83
   0  10 -13   25.59    2.67
   0 -10  13   21.64    2.38
   0 -10  13   21.15    2.43
   0 -10  13   27.27    2.81
   0 -10  13   30.68    2.81
   0  10 -13   26.50    3.21
   0  10 -13   23.36    2.82
   0 -10  12    1.40    0.90
   0  10 -12    2.09    0.93
   0  10 -12    1.04    1.06
   0 -10  12    1.56    0.80
   0 -10  12    1.44    0.76
   0 -10  12    0.52    0.71
   0  10 -12    0.21    0.98
   0  10 -11   11.24    1.83
   0  10 -11    7.53    1.97
   0 -10  11   10.31    1.62
   0  10 -11   15.02    2.20
   0 -10  11   13.73    2.09
   0 -10  11   18.64    2.44
   0  10 -11   12.81    2.16
   0 -10  11   12.23    1.89
   0 -10  11   14.33    1.77
   0  10 -11   11.00    2.22
   0 -10  11   13.23    1.81
   0 -10  11    8.48    1.47
   0  10 -10  100.49    5.82
   0  10 -10   77.66    6.31
   0 -10  10  104.14    5.64
   0  10 -10   77.18    5.86
   0 -10  10   77.05    5.82
   0 -10  10   88.66    6.16
   0 -10  10   87.74    5.47
   0 -10  10   95.39    5.86
   0  10 -10   86.10    6.23
   0 -10  10   81.05    6.07
   0 -10  10  104.27    5.62
   0 -10  10   73.52    5.27
   0  10 -10   83.54    6.31
   0 -10   9   74.89    5.01
   0 -10   9   60.29    5.08
   0  10  -9   81.88    5.04
   0 -10   9   84.34    4.84
   0  10  -9   67.02    5.68
   0  10  -9   74.09    5.34
   0 -10   9   70.35    5.29
   0 -10   9   66.94    5.06
   0 -10   9   63.66    4.57
   0 -10   9   73.44    4.68
   0 -10   9   74.43    4.78
   0  10  -9   61.48    5.24
   0 -10   8  188.15    9.69
   0 -10   8  156.00    9.82
   0  10  -8  187.74    9.57
   0 -10   8  201.41    9.38
   0  10  -8  177.56   10.69
   0  10  -8  152.37    9.75
   0 -10   8  169.85    9.34
   0 -10   8  196.58    9.45
   0 -10   8  210.23    9.66
   0  10  -8  154.33    9.93
   0 -10   7   58.50    4.06
   0 -10   7   51.72    4.07
   0 -10   7   52.15    4.30
   0 -10   7   53.72    4.59
   0  10  -7   53.79    3.95
   0  10  -7   58.92    4.98
   0  10  -7   51.31    4.25
   0 -10   7   55.74    3.86
   0 -10   7   50.09    3.69
   0  10  -7   52.69    5.41
   0 -10   7   49.21    3.76
   0 -10   6   45.65    3.37
   0  10  -6   39.70    4.64
   0 -10   6   49.48    3.54
   0 -10   6   42.33    3.58
   0 -10   6   39.38    3.61
   0 -10   6   40.44    3.96
   0  10  -6   48.54    3.51
   0  10  -6   39.52    4.09
   0  10  -6   47.32    3.88
   0  10  -6   39.22    3.63
   0 -10   6   34.55    3.02
   0 -10   6   39.72    3.17
   0 -10   5   40.09    3.30
   0  10  -5   51.18    5.08
   0 -10   5   42.63    3.67
   0 -10   5   40.49    3.32
   0 -10   5   49.74    3.90
   0 -10   5   53.74    4.53
   0  10  -5   48.05    3.60
   0  10  -5   47.10    4.43
   0 -10   5   40.21    3.43
   0  10  -5   42.99    3.79
   0  10  -5   46.81    3.98
   0 -10   5   49.50    3.22
   0 -10   5   41.86    3.21
   0 -10   4    3.06    0.92
   0 -10   4    2.21    1.14
   0 -10   4    2.62    1.08
   0  10  -4    4.73    1.13
   0  10  -4    5.23    1.60
   0  10  -4    3.88    1.18
   0 -10   4    3.75    1.04
   0 -10   4    2.55    0.76
   0  10  -4    2.18    0.94
   0 -10   4    3.74    0.92
   0 -10   4    2.39    0.91
   0  10  -4    3.74    1.57
   0  10  -3    7.76    1.43
   0 -10   3    6.07    1.61
   0 -10   3    9.99    1.78
   0 -10   3    8.23    1.29
   0 -10   3    7.05    1.40
   0  10  -3    7.52    1.56
   0 -10   3    7.97    1.27
   0  10  -3    7.33    1.58
   0 -10   3    6.97    1.17
   0 -10   3    7.50    1.32
   0  10  -3    8.14    2.14
   0  10  -2   64.06    4.76
   0 -10   2   82.11    6.13
   0 -10   2   81.24    5.52
   0  10  -2   75.87    5.43
   0 -10   2   78.48    5.15
   0 -10   2   79.71    4.67
   0  10  -2   70.21    5.53
   0 -10   2   81.68    4.95
   0  10  -2   78.83    6.47
   0 -10   1   20.35    2.11
   0  10  -1   16.05    2.83
   0 -10   1   20.28    2.48
   0 -10   1   20.83    2.86
   0  10  -1   20.41    2.27
   0 -10   1   16.67    2.14
   0  10  -1   18.47    2.40
   0 -10   1   18.26    1.94
   0  10  -1   16.02    2.42
   0 -10   1   17.19    2.06
   0 -10   1   19.54    2.05
   0 -10   0  226.52   12.95
   0 -10   0  220.37   12.15
   0 -10   0  228.72   11.51
   0 -10   0  220.72   11.52
   0  10   0  213.47   13.22
   0  10   0  226.74   12.42
   0 -10   0  248.90   11.56
   0  10   0  277.79   13.42
   0 -10   0  253.98   11.63
   0 -10   0  235.89   11.84
   0 -10  -1    4.29    1.18
   0 -10  -1    5.90    1.16
   0 -10  -1    7.81    1.33
   0 -10  -1    5.86    1.27
   0  10   1    4.59    1.33
   0 -10  -1    7.60    1.26
   0  10   1    5.17    1.46
   0 -10  -1    4.42    1.06
   0 -10  -2   14.49    1.84
   0  10   2   13.74    2.42
   0 -10  -2   14.11    2.04
   0 -10  -2   14.87    1.81
   0 -10  -2   11.03    1.57
   0 -10  -2   14.75    1.93
   0 -10  -2   13.98    1.78
   0 -10  -3  185.47    9.36
   0 -10  -3  184.22    9.67
   0 -10  -3  185.30    9.84
   0 -10  -3  183.01    9.30
   0  10   3  161.46   10.62
   0  10   3  190.17   11.19
   0 -10  -3  171.21    9.34
   0 -10  -4    0.12    0.70
   0  10   4   -0.24    0.95
   0 -10  -4    0.31    0.76
   0 -10  -4    0.87    0.72
   0 -10  -4    0.35    0.67
   0 -10  -4    1.20    0.77
   0 -10  -5  230.57   10.94
   0 -10  -5  228.08   11.55
   0 -10  -5  207.54   11.13
   0 -10  -5  202.11   10.99
   0 -10  -6  102.73    6.43
   0 -10  -6   93.63    6.10
   0 -10  -6   99.24    5.81
   0 -10  -6  102.54    6.18
   0 -10  -6   95.67    6.04
   0 -10  -7    0.74    0.74
   0 -10  -7   -0.14    0.57
   0 -10  -7    0.16    0.80
   0 -10  -7   -0.14    0.63
   0 -10  -8    7.61    1.47
   0 -10  -8    8.01    1.55
   0 -10  -8    7.50    1.45
   0 -10  -9   11.95    1.77
   0 -10  -9    8.13    1.54
   0 -10 -10   11.48    1.68
   0 -10 -10   12.71    1.72
   0 -10 -10   12.33    1.59
   0 -10 -11    1.66    0.74
   0 -10 -11    1.69    0.69
   0 -10 -11    1.87    0.76
   0 -10 -12    1.49    0.65
   0 -10 -12    3.04    0.74
   0 -10 -13   18.10    1.66
   0 -10 -13   18.05    1.59
   0 -11  19   30.59    2.14
   0 -11  19   29.05    2.09
   0 -11  19   34.45    2.32
   0  11 -19   27.67    2.29
   0  11 -19   29.09    2.24
   0 -11  18    7.21    1.02
   0 -11  18    6.74    1.06
   0  11 -18    6.84    1.29
   0 -11  18    6.00    0.95
   0  11 -18    5.11    1.05
   0 -11  18    7.64    1.12
   0  11 -18    4.91    1.02
   0 -11  17   36.93    2.87
   0 -11  17   40.98    2.86
   0  11 -17   33.07    2.89
   0  11 -17   33.36    2.98
   0  11 -17   32.71    3.09
   0 -11  17   42.76    3.03
   0 -11  16    0.96    0.63
   0  11 -16    0.79    0.64
   0 -11  16    1.71    0.72
   0 -11  16    1.42    0.64
   0 -11  16    2.14    0.80
   0  11 -16    0.85    0.72
   0  11 -16    1.92    0.96
   0  11 -15   80.46    5.17
   0 -11  15   83.84    4.91
   0 -11  15   74.35    4.95
   0  11 -15   83.34    5.71
   0  11 -15   80.31    5.33
   0 -11  15   80.85    5.01
   0 -11  14   -0.14    0.68
   0  11 -14    1.18    0.73
   0 -11  14    0.12    0.59
   0 -11  14   -0.13    0.52
   0 -11  14    0.14    0.53
   0  11 -14    0.58    0.93
   0  11 -13   18.14    2.21
   0 -11  13   16.98    2.02
   0  11 -13   17.15    2.59
   0 -11  13   12.91    1.89
   0 -11  13   15.74    2.11
   0 -11  13   17.57    2.09
   0  11 -13   20.10    2.75
   0 -11  12    2.18    0.97
   0  11 -12    2.44    1.03
   0 -11  12    3.07    0.94
   0  11 -12    1.93    1.18
   0 -11  12    1.65    0.76
   0 -11  12    1.85    0.82
   0  11 -12    1.66    1.15
   0 -11  11    0.94    0.74
   0  11 -11    1.67    0.93
   0  11 -11   -0.23    1.15
   0 -11  11    2.03    0.80
   0 -11  11    0.81    0.69
   0 -11  11    0.57    0.60
   0  11 -11   -0.62    1.06
   0 -11  10    3.28    1.11
   0  11 -10    1.39    1.36
   0 -11  10    2.49    0.89
   0  11 -10    3.61    1.02
   0 -11  10    2.37    0.89
   0  11 -10    2.67    1.37
   0 -11   9   65.58    4.68
   0  11  -9   60.34    4.53
   0  11  -9   59.93    5.46
   0 -11   9   70.49    4.38
   0 -11   9   70.73    4.59
   0  11  -9   59.85    5.08
   0 -11   9   54.95    4.22
   0 -11   8    8.06    1.69
   0 -11   8   12.69    1.84
   0 -11   8   13.28    1.92
   0  11  -8   11.86    1.80
   0  11  -8   10.77    2.38
   0  11  -8   10.10    1.84
   0 -11   8    9.74    1.56
   0 -11   8   14.73    1.84
   0 -11   7  317.90   16.43
   0 -11   7  320.91   15.66
   0 -11   7  271.94   15.51
   0 -11   7  325.72   15.37
   0  11  -7  327.44   15.39
   0  11  -7  327.59   16.75
   0  11  -7  294.62   15.78
   0 -11   7  281.58   14.95
   0  11  -7  330.72   17.83
   0 -11   7  367.49   15.37
   0 -11   6   67.52    5.57
   0 -11   6   60.32    4.87
   0 -11   6   67.70    4.66
   0 -11   6   75.31    5.22
   0  11  -6   76.77    4.93
   0  11  -6   68.56    5.70
   0  11  -6   65.25    5.12
   0 -11   6   69.03    4.52
   0 -11   6   63.03    4.54
   0  11  -6   67.79    6.45
   0 -11   5  234.33   10.81
   0  11  -5  206.54   12.86
   0 -11   5  220.66   12.13
   0 -11   5  219.47   10.66
   0 -11   5  210.16   11.20
   0  11  -5  219.08   10.82
   0  11  -5  192.48   11.64
   0 -11   5  183.82   10.59
   0  11  -5  163.46   10.84
   0 -11   5  220.03   10.21
   0  11  -5  184.70   11.18
   0 -11   5  205.10   10.36
   0  11  -4   42.90    5.00
   0 -11   4   44.20    3.55
   0 -11   4   51.29    4.17
   0 -11   4   45.94    3.47
   0 -11   4   47.06    4.53
   0  11  -4   37.65    3.46
   0  11  -4   47.05    4.41
   0 -11   4   45.22    3.75
   0  11  -4   43.51    4.04
   0 -11   4   47.79    3.31
   0  11  -4   37.17    3.87
   0 -11   4   42.64    3.30
   0 -11   3   63.29    4.23
   0 -11   3   65.88    4.50
   0  11  -3   63.98    6.12
   0  11  -3   69.70    4.73
   0 -11   3   66.19    5.61
   0 -11   3   67.21    5.04
   0 -11   3   60.79    4.63
   0  11  -3   60.68    5.02
   0  11  -3   60.60    5.17
   0 -11   3   64.78    4.20
   0 -11   3   65.29    4.56
   0 -11   2   45.27    3.42
   0  11  -2   39.52    4.57
   0  11  -2   40.90    3.44
   0 -11   2   42.15    3.78
   0 -11   2   36.13    4.06
   0 -11   2   41.36    3.54
   0  11  -2   35.47    3.87
   0 -11   2   38.87    3.03
   0 -11   2   39.46    3.33
   0  11  -1    0.56    1.09
   0 -11   1    0.53    0.68
   0  11  -1    0.15    0.64
   0 -11   1    0.25    0.71
   0 -11   1    0.37    0.71
   0  11  -1    1.80    0.91
   0  11  -1    1.16    0.94
   0 -11   1    0.56    0.70
   0 -11   1    0.14    0.61
   0 -11   0   15.39    1.97
   0 -11   0   19.03    2.44
   0  11   0   17.44    2.22
   0  11   0   10.03    2.00
   0  11   0   15.79    2.64
   0 -11   0   17.79    2.00
   0 -11   0   17.15    2.17
   0 -11  -1    6.88    1.33
   0 -11  -1   11.44    1.76
   0 -11  -1   10.18    1.54
   0 -11  -1    9.53    1.57
   0  11   1    9.46    1.71
   0 -11  -2    2.74    1.09
   0 -11  -2    3.18    1.01
   0 -11  -2    2.45    1.02
   0 -11  -2    1.79    0.86
   0 -11  -3   80.56    5.53
   0 -11  -3   89.06    5.25
   0 -11  -3   76.18    5.17
   0 -11  -3   83.19    5.52
   0 -11  -4    0.71    0.81
   0 -11  -4    0.14    0.64
   0 -11  -4    0.74    0.83
   0 -11  -4    0.79    0.80
   0 -11  -5   53.95    4.18
   0 -11  -5   53.96    3.68
   0 -11  -5   44.79    3.68
   0 -11  -5   46.15    3.79
   0 -11  -6   49.05    3.89
   0 -11  -6   50.59    3.49
   0 -11  -6   40.93    3.48
   0 -11  -6   47.70    3.72
   0 -11  -7   29.40    2.78
   0 -11  -7   36.14    3.14
   0 -11  -7   28.62    2.78
   0 -11  -7   31.63    2.82
   0 -11  -8    1.48    0.71
   0 -11  -8    1.04    0.80
   0 -11  -9   -0.11    0.58
   0 -11  -9    0.69    0.69
   0 -11 -10   19.56    1.91
   0 -11 -10   15.33    1.74
   0 -11 -11    0.65    0.49
   0 -11 -11    0.70    0.50
   0 -11 -12    2.49    0.59
   0  12 -18    2.88    0.72
   0 -12  18    5.57    0.82
   0 -12  18    5.61    0.86
   0  12 -18    3.20    0.90
   0 -12  17    0.40    0.44
   0  12 -17    0.35    0.65
   0 -12  17    0.53    0.52
   0  12 -16   42.42    3.34
   0 -12  16   53.02    3.30
   0 -12  16   46.87    3.25
   0 -12  16   42.22    3.17
   0  12 -16   44.78    3.67
   0 -12  16   44.67    3.24
   0  12 -15   63.61    4.63
   0 -12  15   82.61    4.70
   0 -12  15   70.17    4.55
   0  12 -15   75.72    5.27
   0 -12  15   78.98    4.73
   0 -12  15   74.98    4.73
   0 -12  14    5.65    1.20
   0  12 -14    9.33    1.54
   0 -12  14    9.18    1.36
   0 -12  14    7.89    1.28
   0  12 -14    7.89    1.70
   0 -12  14    9.04    1.43
   0  12 -13   65.26    4.72
   0  12 -13   74.47    5.46
   0 -12  13   64.12    4.52
   0 -12  13   74.75    4.90
   0  12 -13   64.62    5.27
   0 -12  13   76.47    4.62
   0  12 -12   12.77    1.87
   0  12 -12   12.74    2.26
   0 -12  12   14.93    1.78
   0 -12  12   11.43    1.70
   0  12 -12   12.60    2.17
   0 -12  12   14.60    1.95
   0  12 -11    1.51    0.83
   0 -12  11   -0.13    0.52
   0  12 -11   -0.67    1.28
   0 -12  11   -0.24    0.75
   0  12 -11    0.98    0.89
   0 -12  11    0.15    0.71
   0  12 -10   21.82    2.48
   0 -12  10   24.67    2.44
   0  12 -10   22.00    3.17
   0 -12  10   19.92    2.16
   0  12 -10   20.29    2.77
   0 -12  10   17.96    2.15
   0 -12  10   23.52    2.50
   0  12  -9    1.42    1.47
   0 -12   9    2.72    0.93
   0 -12   9    1.07    0.77
   0  12  -9    2.45    1.03
   0 -12   9    1.06    0.82
   0  12  -8    0.71    1.21
   0 -12   8    0.53    0.60
   0 -12   8   -0.14    0.69
   0  12  -8    0.31    0.65
   0 -12   8    0.30    0.58
   0 -12   8    0.33    0.64
   0  12  -7   68.40    4.91
   0 -12   7   78.98    4.93
   0  12  -7   63.80    5.79
   0 -12   7   73.42    4.70
   0 -12   7   73.80    5.22
   0 -12   7   71.60    4.88
   0  12  -6   17.15    2.31
   0  12  -6   16.35    2.57
   0 -12   6   23.29    2.46
   0  12  -6   18.49    2.94
   0 -12   6   24.61    2.38
   0 -12   6   25.89    2.85
   0 -12   6   24.84    2.49
   0 -12   5  193.60   10.39
   0 -12   5  176.53    9.48
   0  12  -5  181.70    9.79
   0 -12   5  179.46    9.59
   0  12  -5  160.18   10.53
   0 -12   5  194.16    9.81
   0 -12   5  176.87    9.30
   0 -12   4    7.72    1.70
   0 -12   4    7.66    1.48
   0 -12   4    6.80    1.27
   0  12  -4    7.72    1.57
   0 -12   4    7.52    1.33
   0 -12   4    7.90    1.54
   0 -12   3   32.09    3.46
   0 -12   3   40.87    3.37
   0  12  -3   36.14    3.39
   0 -12   3   42.13    3.15
   0 -12   3   38.20    3.38
   0 -12   2  173.84    9.77
   0 -12   2  149.37    8.79
   0  12  -2  169.97    9.28
   0 -12   2  170.51    8.71
   0 -12   2  173.90    9.25
   0 -12   1   24.46    2.84
   0 -12   1   21.89    2.40
   0 -12   1   23.44    2.33
   0 -12   1   22.36    2.52
   0 -12   1   25.53    2.51
   0  12  -1   20.00    2.49
   0 -12   0   13.75    2.05
   0  12   0   10.06    1.73
   0 -12   0   11.53    1.86
   0 -12   0    9.51    1.57
   0 -12   0   12.78    1.73
   0  12   1   80.12    5.62
   0 -12  -1   89.60    5.31
   0 -12  -1   88.84    5.68
   0 -12  -1   81.83    5.23
   0  12   2    9.20    1.68
   0 -12  -2    8.22    1.47
   0 -12  -2   11.63    1.81
   0 -12  -2   10.54    1.73
   0 -12  -2   12.95    1.77
   0 -12  -3    3.75    1.02
   0 -12  -3    4.79    1.21
   0 -12  -3    4.54    1.22
   0 -12  -3    5.01    1.20
   0 -12  -4    4.05    1.06
   0 -12  -4    4.32    1.11
   0 -12  -4    5.03    1.32
   0 -12  -4    4.69    1.16
   0 -12  -5    8.91    1.42
   0 -12  -5    8.64    1.46
   0 -12  -5    6.21    1.41
   0 -12  -5    9.48    1.41
   0 -12  -6   22.35    2.32
   0 -12  -6   26.19    2.61
   0 -12  -6   25.81    2.50
   0 -12  -7   63.25    4.04
   0 -12  -7   49.38    3.63
   0 -12  -8    5.77    1.12
   0 -12  -9   69.01    4.12
   0 -12 -10    6.11    0.89
   0 -12 -10    9.30    1.07
   0 -13  17    4.15    0.73
   0 -13  17    3.59    0.66
   0  13 -17    3.30    0.73
   0  13 -17    3.53    0.87
   0 -13  16   35.88    2.54
   0 -13  16   40.43    2.56
   0  13 -15   39.59    3.11
   0  13 -15   42.50    3.44
   0 -13  15   45.21    3.03
   0 -13  15   37.92    2.96
   0 -13  15   45.72    2.96
   0  13 -14   36.16    3.00
   0  13 -14   34.63    3.22
   0 -13  14   36.97    2.81
   0 -13  14   37.56    2.94
   0 -13  14   38.78    2.76
   0  13 -14   30.61    3.11
   0  13 -13   19.81    2.20
   0  13 -13   19.37    2.51
   0 -13  13   23.02    2.07
   0  13 -13   19.83    2.45
   0 -13  13   21.82    2.14
   0 -13  13   21.27    2.17
   0  13 -12    0.19    0.91
   0 -13  12    0.31    0.45
   0 -13  12    0.46    0.53
   0  13 -12   -0.17    0.81
   0  13 -12   -0.41    0.64
   0  13 -11    4.11    1.08
   0 -13  11    4.45    1.04
   0  13 -11    3.06    1.30
   0 -13  11    5.58    1.06
   0  13 -11    4.60    1.37
   0 -13  11    2.72    0.94
   0  13 -10   -0.64    1.15
   0 -13  10    0.12    0.50
   0 -13  10    0.49    0.66
   0  13 -10    0.29    0.64
   0 -13  10    0.83    0.71
   0  13  -9   -0.22    1.32
   0 -13   9   -0.12    0.61
   0 -13   9    0.51    0.75
   0  13  -9    1.48    0.94
   0 -13   9    1.26    0.72
   0  13  -8   16.09    2.10
   0 -13   8   17.93    2.05
   0  13  -8   16.81    2.74
   0 -13   8   13.03    1.76
   0 -13   8   15.93    2.11
   0 -13   8   15.13    1.95
   0  13  -7  111.38    6.45
   0  13  -7   76.54    6.29
   0 -13   7  107.78    6.18
   0  13  -7   90.02    6.97
   0 -13   7  103.55    5.94
   0 -13   7  111.88    6.65
   0 -13   7   95.56    5.96
   0  13  -6   15.41    2.06
   0 -13   6   14.13    1.85
   0  13  -6    7.92    1.90
   0  13  -6    9.16    2.15
   0 -13   6   11.11    1.57
   0 -13   6   12.53    1.73
   0 -13   6   17.13    2.23
   0 -13   5  137.92    7.70
   0  13  -5   95.89    6.75
   0  13  -5   97.24    7.32
   0 -13   5  133.50    7.06
   0  13  -5  115.44    7.81
   0 -13   5  109.69    6.49
   0 -13   5  143.80    7.28
   0 -13   4    0.55    0.77
   0  13  -4   -0.15    0.90
   0 -13   4    0.36    0.80
   0 -13   4    0.14    0.86
   0 -13   3    1.09    0.73
   0 -13   3    2.00    0.91
   0 -13   3    1.89    0.92
   0  13  -3    0.93    0.83
   0 -13   2   61.21    4.83
   0 -13   2   64.85    4.19
   0 -13   2   64.52    4.58
   0 -13   2   66.27    4.44
   0  13  -2   57.78    4.50
   0 -13   1   20.78    2.54
   0  13  -1   16.54    2.28
   0 -13   1   17.78    2.08
   0 -13   1   21.26    2.41
   0 -13   1   23.54    2.21
   0  13   0  133.21    7.84
   0 -13   0  140.64    7.85
   0 -13   0  125.66    7.36
   0 -13   0  150.20    7.49
   0  13   1   40.37    3.46
   0 -13  -1   39.53    3.14
   0 -13  -1   41.24    3.41
   0 -13  -1   42.53    3.17
   0 -13  -2    9.30    1.56
   0 -13  -2   10.06    1.47
   0 -13  -3    2.09    0.89
   0 -13  -3    1.79    0.82
   0 -13  -3    1.18    0.78
   0 -13  -4    2.55    0.78
   0 -13  -4    2.69    0.91
   0 -13  -4    2.01    0.80
   0 -13  -4    2.90    0.90
   0 -13  -5    9.62    1.36
   0 -13  -5   12.39    1.62
   0 -13  -5   12.65    1.43
   0 -13  -5   10.45    1.44
   0 -13  -6    2.69    0.86
   0 -13  -6    4.91    1.05
   0 -13  -7   23.30    2.01
   0 -13  -8   43.61    2.81
   0 -14  15    3.67    0.69
   0 -14  15    3.81    0.72
   0  14 -15    2.32    0.79
   0  14 -14   67.34    4.34
   0  14 -14   59.67    4.27
   0 -14  14   61.79    3.72
   0  14 -13   10.06    1.45
   0  14 -13   10.40    1.57
   0 -14  13   12.37    1.42
   0 -14  13   13.92    1.53
   0  14 -13    7.58    1.53
   0 -14  13   12.71    1.32
   0  14 -12   15.63    1.83
   0 -14  12   15.13    1.64
   0 -14  12   18.38    1.85
   0  14 -12   14.53    2.11
   0  14 -11   18.02    2.01
   0  14 -11   15.02    2.19
   0 -14  11   14.78    1.69
   0 -14  11   16.89    1.87
   0  14 -10    1.63    0.95
   0 -14  10    0.61    0.51
   0 -14  10    1.36    0.65
   0  14 -10    0.52    0.55
   0 -14  10    0.58    0.54
   0  14  -9   13.30    1.81
   0 -14   9   11.97    1.58
   0  14  -9    9.25    1.95
   0 -14   9   11.90    1.50
   0 -14   9   10.25    1.49
   0  14  -8   21.24    2.34
   0 -14   8   20.50    2.15
   0  14  -8   22.99    2.88
   0 -14   8   22.80    2.16
   0 -14   8   26.71    2.38
   0 -14   8   24.28    2.49
   0  14  -7    4.76    1.42
   0 -14   7    1.91    0.81
   0 -14   7    2.30    0.75
   0  14  -7    1.97    1.08
   0 -14   7    2.68    0.98
   0  14  -7    3.46    1.02
   0  14  -6    2.41    1.25
   0 -14   6    2.17    0.95
   0  14  -6    0.86    0.93
   0 -14   6    2.43    0.88
   0  14  -6    2.38    0.95
   0  14  -5   88.31    7.04
   0 -14   5  108.24    6.66
   0  14  -5  124.12    7.08
   0 -14   5  147.80    7.68
   0 -14   5  137.05    6.99
   0 -14   5  127.80    6.96
   0  14  -4    2.53    1.32
   0  14  -4    4.62    1.22
   0 -14   4    6.70    1.40
   0 -14   4    5.13    1.14
   0 -14   4    5.13    1.26
   0  14  -3   -0.18    0.99
   0  14  -3    1.67    0.86
   0 -14   3    2.99    1.03
   0 -14   3    1.17    0.71
   0 -14   3    1.68    0.83
   0  14  -2   75.52    4.88
   0 -14   2   74.11    4.98
   0 -14   2   81.30    4.87
   0 -14   2   81.92    4.67
   0  14  -1    6.51    1.27
   0 -14   1    5.56    1.21
   0 -14   1    5.90    1.13
   0  14  -1    6.16    1.47
   0 -14   0   39.16    2.94
   0 -14   0   28.93    2.41
   0 -14  -1    1.40    0.75
   0  14   1   -0.75    1.10
   0 -14  -2    8.18    1.33
   0  14   2    6.79    1.46
   0 -14  -3    0.40    0.52
   0 -14  -4    3.61    0.83
   0 -14  -5    6.66    0.94
   0 -14  -5    3.75    0.76
   0  15 -13    0.49    0.58
   0 -15  12   60.91    3.43
   0  15 -12   53.58    3.91
   0 -15  11   21.98    1.81
   0  15 -11   20.28    2.28
   0  15 -10    1.37    0.85
   0 -15  10    1.14    0.51
   0 -15  10    0.80    0.48
   0  15  -9   44.70    3.34
   0 -15   9   48.56    3.07
   0  15  -9   40.93    3.63
   0 -15   9   50.40    3.20
   0  15  -8   15.22    2.07
   0 -15   8   16.65    1.71
   0  15  -8   18.25    1.93
   0  15  -7    4.15    1.24
   0  15  -7    4.34    1.03
   0 -15   7    6.16    1.05
   0  15  -6    0.27    0.72
   0  15  -6    1.27    0.74
   0 -15   6    0.96    0.61
   0  15  -5   34.00    2.81
   0 -15   5   45.33    2.90
   0  15  -4    2.85    1.18
   0  15  -4    4.78    1.07
   0 -15   4    5.97    1.06
   0 -15   4    5.58    1.04
   0  15  -3    2.33    0.83
   0 -15   3    2.66    0.73
   0 -15   3    4.06    0.94
   0  15  -2   -1.09    0.94
   0 -15   2    0.30    0.54
   0 -15   2    0.52    0.49
   0 -15   1   16.08    1.55
   0 -15   1   19.25    1.82
   0  15   0    5.90    1.34
   0 -15   0   12.80    1.44
   0  15   1   13.22    1.91
   0 -15  -1   34.86    2.30
   0 -15  -2   33.55    2.42
   0 -16   7    0.07    0.34
   0 -16   6    7.37    0.97
   0  16  -5   14.96    1.96
   0 -16   5   43.91    2.34
   0  16  -4   -0.19    0.80
   0 -16   4    1.61    0.55
  -1  16  -2   25.04    2.63
   1 -16   2   69.88    3.25
   1 -16   3    1.77    0.52
   1 -16   3    1.83    0.58
   1 -16   4   10.71    1.25
   1 -16   4    9.70    1.08
   1 -16   5   32.13    2.21
   1 -16   5   26.89    2.16
   1 -16   6    7.63    1.02
  -1  16  -7    3.06    0.88
   1 -16   7    3.97    0.74
  -1  16  -8   -0.20    0.60
   1 -16   8    0.67    0.42
  -1  15   3    0.18    0.56
   1 -15  -3    1.21    0.50
  -1  15   2   -0.32    0.65
   1 -15  -2    3.19    0.74
  -1  15   1   -0.12    0.99
   1 -15  -1    4.45    0.89
  -1  15   0    8.02    1.28
   1 -15   0   10.08    1.32
  -1  15  -1    9.43    1.44
   1 -15   1   11.28    1.47
  -1  15  -2   24.38    2.31
   1 -15   2   25.15    2.25
   1 -15   2   22.61    1.95
  -1  15  -3   -0.71    1.16
  -1  15  -3    1.42    0.67
   1 -15   3    1.12    0.61
   1 -15   3    1.53    0.70
   1 -15   4   16.27    1.67
   1 -15   4   15.45    1.74
   1 -15   5   27.92    2.28
   1 -15   5   32.37    2.53
   1 -15   6    0.10    0.51
   1 -15   6   -0.10    0.41
   1 -15   6   -0.10    0.58
  -1  15  -6   -0.76    0.85
   1 -15   7   30.58    2.51
   1 -15   7   34.88    2.62
  -1  15  -8    0.66    0.52
   1 -15   8   -0.10    0.50
  -1  15  -8   -0.15    0.80
  -1  15  -9   16.05    2.18
   1 -15   9   22.76    1.99
  -1  15  -9   18.31    1.95
   1 -15   9   20.19    1.94
   1 -15  10   20.70    1.92
  -1  15 -10   20.52    2.35
   1 -15  11   40.77    2.64
  -1  15 -11   27.35    2.76
   1 -15  12    0.07    0.37
  -1  15 -12    0.11    0.62
   1 -14  -6    6.26    0.97
   1 -14  -6    6.14    0.87
   1 -14  -5   44.73    2.82
   1 -14  -5   42.56    2.99
   1 -14  -4   74.89    4.09
   1 -14  -4   73.36    4.34
   1 -14  -3   18.22    1.92
   1 -14  -3   21.38    1.91
   1 -14  -2   11.85    1.55
   1 -14  -2    9.14    1.31
  -1  14   1    3.34    1.06
   1 -14  -1    3.62    1.03
   1 -14  -1    4.66    0.99
  -1  14   0    2.53    0.96
   1 -14   0    2.15    0.87
   1 -14   0    1.62    0.76
  -1  14  -1    1.05    0.72
   1 -14   1   -0.11    0.54
   1 -14   1    0.52    0.69
   1 -14   1    1.72    0.78
  -1  14  -2   21.64    2.53
   1 -14   2   22.06    2.05
   1 -14   2   22.46    2.20
   1 -14   2   22.12    2.42
   1 -14   3   38.09    3.17
  -1  14  -3   34.44    3.12
   1 -14   3   31.66    2.83
  -1  14  -4   45.16    3.57
   1 -14   4   38.29    3.20
   1 -14   4   40.33    3.22
   1 -14   4   45.73    3.56
   1 -14   5    1.38    0.71
  -1  14  -5    0.17    0.88
  -1  14  -5    2.65    1.22
   1 -14   5    1.87    0.76
   1 -14   5    2.13    0.84
  -1  14  -6    5.04    1.19
   1 -14   6    7.49    1.35
  -1  14  -6    4.46    1.49
   1 -14   6    5.64    1.17
   1 -14   6    3.76    1.04
  -1  14  -7   24.48    2.58
   1 -14   7   30.06    2.69
  -1  14  -7   25.82    3.16
   1 -14   7   29.90    2.68
   1 -14   7   27.35    2.65
  -1  14  -8    0.19    0.96
   1 -14   8   -0.12    0.64
  -1  14  -8   -0.94    0.99
   1 -14   8    0.26    0.51
  -1  14  -9    5.64    1.55
   1 -14   9    5.85    1.15
  -1  14  -9    6.94    1.30
   1 -14   9    8.06    1.34
  -1  14 -10    1.07    1.06
   1 -14  10    0.78    0.67
  -1  14 -10    1.40    0.70
   1 -14  10    1.61    0.73
  -1  14 -11    7.80    1.35
   1 -14  11   10.46    1.40
  -1  14 -11    6.91    1.62
  -1  14 -11    7.54    1.46
   1 -14  11   10.19    1.46
  -1  14 -12    3.45    0.88
   1 -14  12    3.58    0.87
  -1  14 -12    2.07    1.03
  -1  14 -12    1.99    0.93
   1 -14  12    5.09    0.99
  -1  14 -13    2.24    0.76
  -1  14 -13    0.25    0.92
   1 -14  13    2.92    0.77
  -1  14 -13    0.74    0.75
   1 -14  13    2.20    0.69
  -1  14 -14    1.54    0.77
   1 -14  14    1.97    0.61
  -1  14 -15   19.14    1.90
   1 -14  15   16.76    1.51
   1 -14  15   19.97    1.54
   1 -13  -9    2.31    0.62
   1 -13  -8   14.73    1.54
   1 -13  -7   77.32    4.73
   1 -13  -7   82.04    4.44
   1 -13  -6    7.01    1.25
   1 -13  -6    7.52    1.16
   1 -13  -5   64.38    4.37
   1 -13  -5   74.51    4.73
   1 -13  -5   76.26    4.40
   1 -13  -4   31.56    2.87
   1 -13  -4   39.98    2.96
   1 -13  -4   38.91    3.21
   1 -13  -3  158.47    8.82
   1 -13  -3  175.61    8.66
   1 -13  -3  166.64    9.00
   1 -13  -2   84.64    5.45
   1 -13  -2   88.42    5.24
   1 -13  -1    1.13    0.85
   1 -13  -1    2.34    0.91
   1 -13   0   18.64    2.27
   1 -13   0   21.40    2.16
   1 -13   1    4.15    1.07
   1 -13   1    3.41    0.95
   1 -13   1    4.27    1.22
   1 -13   2   35.84    3.16
  -1  13  -2   38.08    3.52
   1 -13   2   42.69    3.11
   1 -13   2   42.48    3.53
   1 -13   3   10.36    1.59
   1 -13   3   12.95    2.13
  -1  13  -3   13.40    1.97
   1 -13   3    9.73    1.62
   1 -13   3   13.73    1.66
   1 -13   3   12.79    1.91
  -1  13  -4   16.83    2.15
  -1  13  -4   18.93    2.19
   1 -13   4   13.27    1.85
   1 -13   4   14.53    2.23
  -1  13  -4   10.02    2.17
   1 -13   4   12.74    1.83
   1 -13   4   19.12    2.23
  -1  13  -5    7.21    1.40
   1 -13   5    4.00    1.12
   1 -13   5    6.09    1.42
  -1  13  -5    4.75    1.62
   1 -13   5    5.81    1.29
   1 -13   5    6.45    1.33
  -1  13  -6   21.36    3.01
  -1  13  -6   18.43    2.25
   1 -13   6   21.86    2.37
   1 -13   6   17.90    2.14
  -1  13  -7    0.22    1.19
  -1  13  -7   -0.15    0.71
   1 -13   7    0.30    0.58
   1 -13   7    0.14    0.65
  -1  13  -8   28.18    3.56
  -1  13  -8   30.09    2.97
   1 -13   8   35.65    3.16
   1 -13   8   36.48    3.07
  -1  13  -9  125.46    8.74
  -1  13  -9  145.32    8.11
   1 -13   9  153.19    8.25
   1 -13   9  145.55    7.95
   1 -13  10   25.03    2.51
  -1  13 -10   15.63    2.53
  -1  13 -10   18.51    2.25
   1 -13  10   19.96    2.09
  -1  13 -10   17.34    2.44
   1 -13  10   19.37    2.14
   1 -13  11  201.02   10.39
  -1  13 -11  202.41   10.39
  -1  13 -11  185.54   11.03
   1 -13  11  197.60   10.02
  -1  13 -11  217.28   11.10
   1 -13  11  191.77   10.09
   1 -13  12    1.19    0.70
  -1  13 -12    1.75    0.81
   1 -13  12    1.21    0.62
  -1  13 -12    1.05    0.97
   1 -13  12    1.87    0.73
  -1  13 -12    2.17    1.11
   1 -13  12    2.46    0.82
   1 -13  12    0.92    0.64
   1 -13  13    1.09    0.70
  -1  13 -13    0.90    0.66
  -1  13 -13    0.62    0.87
   1 -13  13    1.25    0.58
   1 -13  13    0.89    0.63
  -1  13 -13    1.25    0.97
   1 -13  13    0.32    0.50
  -1  13 -14   11.32    1.57
   1 -13  14   12.43    1.41
   1 -13  14   10.46    1.42
  -1  13 -14    8.83    1.66
   1 -13  14    9.95    1.38
   1 -13  14   12.85    1.56
  -1  13 -15    0.11    0.51
   1 -13  15    0.64    0.46
   1 -13  15   -0.17    0.61
  -1  13 -15    0.25    0.71
   1 -13  15    0.16    0.38
   1 -13  16   -0.08    0.44
  -1  13 -16    0.45    0.55
  -1  13 -16    0.42    0.65
   1 -13  16    0.42    0.37
  -1  13 -17   46.55    3.01
  -1  13 -17   51.86    3.32
   1 -13  17   54.59    3.02
   1 -12 -10   -0.08    0.46
   1 -12  -9    3.55    0.89
   1 -12  -8   61.89    4.23
   1 -12  -8   65.93    3.92
   1 -12  -7    7.07    1.27
   1 -12  -7    6.87    1.37
   1 -12  -6    0.64    0.76
   1 -12  -6    2.40    1.05
   1 -12  -5   64.56    4.61
   1 -12  -5   64.86    4.20
   1 -12  -5   55.75    4.17
   1 -12  -4    8.73    1.49
   1 -12  -4    7.86    1.60
   1 -12  -4    6.84    1.36
   1 -12  -4    6.89    1.32
   1 -12  -3   79.17    4.94
   1 -12  -3   80.96    5.42
   1 -12  -3   75.10    4.91
   1 -12  -3   71.39    5.02
   1 -12  -2    1.94    0.90
   1 -12  -2    1.78    0.89
   1 -12  -2    1.90    0.94
   1 -12  -2    2.02    1.02
   1 -12  -1    6.73    1.34
   1 -12  -1    5.79    1.36
   1 -12  -1    4.97    1.28
   1 -12   0    1.71    1.00
   1 -12   0    1.06    0.81
   1 -12   0    2.25    1.06
   1 -12   0    1.97    0.86
   1 -12   1  357.05   17.69
   1 -12   1  371.08   16.59
   1 -12   1  377.19   17.19
   1 -12   1  316.75   16.59
   1 -12   2  314.72   15.59
   1 -12   2  349.99   16.78
   1 -12   2  308.04   15.57
   1 -12   2  330.52   15.37
   1 -12   2  346.69   16.06
  -1  12  -3    8.15    1.51
   1 -12   3    7.26    1.66
   1 -12   3    5.29    1.20
  -1  12  -3    3.54    1.43
   1 -12   3    7.65    1.28
   1 -12   3    6.72    1.34
  -1  12  -4    5.62    1.72
  -1  12  -4    6.55    1.40
  -1  12  -4    6.47    1.40
   1 -12   4    4.76    1.24
   1 -12   4    7.92    1.67
   1 -12   4    7.09    1.35
  -1  12  -5   17.57    2.79
  -1  12  -5   21.29    2.42
  -1  12  -5   18.40    2.29
   1 -12   5   24.49    2.53
   1 -12   5   22.57    2.72
   1 -12   5   18.86    2.26
  -1  12  -6   97.73    7.37
  -1  12  -6  109.17    6.61
   1 -12   6  116.57    6.82
   1 -12   6  108.19    7.01
   1 -12   6  109.59    6.61
   1 -12   7   34.23    3.17
   1 -12   7   33.88    3.26
  -1  12  -7   29.76    3.76
  -1  12  -7   30.25    2.97
   1 -12   7   32.78    2.92
   1 -12   7   29.54    2.88
   1 -12   8   49.02    4.06
   1 -12   8   52.92    4.19
  -1  12  -8   60.25    4.26
  -1  12  -8   44.31    4.59
  -1  12  -8   56.25    4.61
   1 -12   8   50.42    3.86
   1 -12   8   51.61    3.98
   1 -12   9  182.38    9.69
  -1  12  -9  182.31    9.55
  -1  12  -9  150.55   10.14
   1 -12   9  171.01    9.22
   1 -12   9  178.90    9.28
   1 -12   9  163.31    9.05
  -1  12  -9  180.00   10.18
   1 -12   9  180.09    9.40
   1 -12  10   71.32    5.01
  -1  12 -10   72.21    4.95
  -1  12 -10   65.25    5.54
   1 -12  10   67.25    4.68
   1 -12  10   68.79    4.66
   1 -12  10   72.26    4.71
  -1  12 -10   64.56    5.30
   1 -12  10   71.09    4.80
   1 -12  11   47.28    3.82
  -1  12 -11   44.24    3.70
  -1  12 -11   40.58    4.17
   1 -12  11   46.41    3.42
   1 -12  11   48.41    3.69
  -1  12 -11   33.42    3.88
   1 -12  11   45.99    3.55
   1 -12  11   51.15    3.63
   1 -12  11   45.80    3.58
   1 -12  12    5.50    1.25
  -1  12 -12    3.40    1.07
   1 -12  12    3.88    1.01
  -1  12 -12    2.88    1.37
   1 -12  12    4.68    1.12
  -1  12 -12    5.16    1.38
  -1  12 -12    6.47    1.65
   1 -12  12    4.93    1.10
   1 -12  12    6.59    1.26
   1 -12  12    6.00    1.21
   1 -12  13    1.81    0.83
  -1  12 -13    2.86    0.98
   1 -12  13    1.37    0.70
   1 -12  13    2.39    0.87
  -1  12 -13    1.55    1.01
  -1  12 -13    1.26    1.04
   1 -12  13    1.50    0.82
  -1  12 -14    9.29    1.56
   1 -12  14   13.53    1.59
   1 -12  14   10.12    1.53
  -1  12 -14    7.85    1.69
  -1  12 -14    9.58    1.61
   1 -12  14   14.90    1.75
   1 -12  14   11.12    1.58
  -1  12 -15    4.58    1.10
   1 -12  15    5.19    0.99
   1 -12  15    4.81    0.99
   1 -12  15    5.99    1.10
  -1  12 -15    4.19    1.21
  -1  12 -15    5.29    1.23
   1 -12  16   33.02    2.65
   1 -12  16   33.85    2.57
  -1  12 -16   31.37    2.73
  -1  12 -16   36.51    2.95
   1 -12  16   36.82    2.72
  -1  12 -16   33.43    2.98
  -1  12 -17   37.57    2.75
  -1  12 -17   29.31    2.60
   1 -12  17   30.83    2.39
   1 -12  17   31.22    2.31
   1 -12  18    0.44    0.38
   1 -12  18    1.09    0.48
  -1  12 -18    0.72    0.50
  -1  12 -18    0.14    0.35
   1 -11 -12   30.38    2.29
   1 -11 -11   12.53    1.43
   1 -11 -11    8.52    1.27
   1 -11 -10    2.84    0.86
   1 -11 -10    3.28    0.94
   1 -11  -9    0.37    0.58
   1 -11  -9   -0.13    0.71
   1 -11  -8    3.84    1.01
   1 -11  -8    4.94    1.27
   1 -11  -7   15.87    1.87
   1 -11  -7   12.93    1.98
   1 -11  -6    0.96    0.77
   1 -11  -6    1.75    1.02
   1 -11  -6    0.84    0.74
   1 -11  -5    5.33    1.26
   1 -11  -5    5.39    1.24
   1 -11  -5    6.50    1.32
   1 -11  -5    6.69    1.56
   1 -11  -4   15.74    2.22
   1 -11  -4   13.27    1.86
   1 -11  -4   13.17    1.87
   1 -11  -4   16.43    1.98
   1 -11  -3   31.14    3.15
   1 -11  -3   36.47    2.99
   1 -11  -3   31.30    2.91
   1 -11  -3   32.17    3.00
   1 -11  -2   24.08    2.75
   1 -11  -2   25.09    2.52
   1 -11  -2   25.62    2.65
   1 -11  -2   30.17    2.77
   1 -11  -1   26.92    2.99
   1 -11  -1   30.74    2.64
  -1  11   1   28.28    3.49
  -1  11   1   21.30    2.99
   1 -11  -1   27.22    2.62
   1 -11  -1   27.15    2.70
   1 -11  -1   25.00    2.47
   1 -11   0  169.82   10.38
   1 -11   0  171.66    9.67
  -1  11   0  146.28    9.91
   1 -11   0  183.94    8.82
  -1  11   0  157.38    9.92
   1 -11   0  181.42    9.20
   1 -11   0  183.03    8.93
  -1  11   0  163.45   10.64
   1 -11   0  166.51    8.80
   1 -11   1   39.13    4.30
   1 -11   1   43.83    3.40
   1 -11   1   41.46    3.90
   1 -11   1   31.43    3.63
   1 -11   1   51.79    3.46
  -1  11  -1   49.67    4.49
   1 -11   1   45.87    3.40
   1 -11   1   40.22    3.33
  -1  11  -1   45.45    4.93
   1 -11   2  128.50    7.75
   1 -11   2  123.36    6.88
   1 -11   2  112.00    8.10
   1 -11   2  118.73    6.79
  -1  11  -2  108.60    8.39
  -1  11  -2  103.85    7.55
   1 -11   2  129.28    6.64
   1 -11   2   97.93    7.27
   1 -11   2  127.49    6.76
   1 -11   3    0.14    0.55
   1 -11   3    0.50    0.78
   1 -11   3    0.75    0.76
   1 -11   3    0.82    0.63
   1 -11   3   -0.82    1.28
  -1  11  -3    3.12    1.20
   1 -11   3    0.26    0.67
  -1  11  -3   -0.56    1.08
  -1  11  -3    0.40    0.69
  -1  11  -4   -0.28    1.28
   1 -11   4    0.79    0.69
  -1  11  -4    1.62    0.79
   1 -11   4    0.35    0.58
   1 -11   4   -0.14    0.57
   1 -11   4    0.73    0.89
   1 -11   4    0.49    0.70
  -1  11  -4    0.61    0.71
   1 -11   4    0.12    0.60
  -1  11  -5   30.73    4.02
   1 -11   5   23.28    2.48
   1 -11   5   20.43    2.60
   1 -11   5   23.57    2.76
   1 -11   5   19.08    2.86
   1 -11   5   24.48    2.57
  -1  11  -5   28.14    2.69
  -1  11  -5   23.37    2.55
  -1  11  -5   24.04    2.80
  -1  11  -5   24.82    2.98
   1 -11   5   28.10    2.53
  -1  11  -6   19.10    3.22
   1 -11   6   23.84    2.45
   1 -11   6   23.49    2.70
   1 -11   6   19.63    2.88
   1 -11   6   22.78    2.51
   1 -11   6   20.31    2.66
  -1  11  -6   21.08    2.39
  -1  11  -6   21.03    2.99
  -1  11  -6   26.95    2.92
  -1  11  -6   21.20    2.71
   1 -11   6   26.76    2.47
  -1  11  -7    5.66    1.98
   1 -11   7    6.98    1.36
   1 -11   7    5.98    1.38
   1 -11   7    3.77    1.24
   1 -11   7    7.78    1.54
  -1  11  -7    5.90    1.29
  -1  11  -7    5.94    1.81
   1 -11   7    6.35    1.25
  -1  11  -7    7.24    1.56
  -1  11  -7    8.07    1.65
   1 -11   7    7.46    1.37
  -1  11  -7    6.09    1.65
   1 -11   8   39.13    4.06
   1 -11   8   53.28    4.10
  -1  11  -8   57.12    4.04
  -1  11  -8   46.85    4.64
  -1  11  -8   37.81    3.87
   1 -11   8   50.37    3.76
  -1  11  -8   46.78    4.28
   1 -11   8   57.78    3.93
   1 -11   8   50.29    3.70
   1 -11   8   46.05    3.72
   1 -11   9    3.40    1.10
  -1  11  -9    4.40    1.19
  -1  11  -9    3.30    1.44
   1 -11   9    3.41    1.01
  -1  11  -9    1.99    1.29
   1 -11   9    4.09    1.12
   1 -11   9    3.95    1.00
   1 -11   9    5.01    1.20
   1 -11  10   77.77    5.27
  -1  11 -10   80.10    5.19
   1 -11  10   68.62    4.64
  -1  11 -10   63.58    5.56
   1 -11  10   72.78    4.98
   1 -11  10   72.92    4.84
  -1  11 -10   78.01    5.76
   1 -11  10   78.55    4.97
  -1  11 -10   73.95    5.27
   1 -11  10   64.27    4.76
   1 -11  11  165.82    8.61
  -1  11 -11  129.44    8.00
  -1  11 -11  115.76    8.50
   1 -11  11  148.01    7.89
   1 -11  11  149.43    8.21
  -1  11 -11  155.81    8.64
   1 -11  11  147.20    8.05
   1 -11  11  165.07    8.13
  -1  11 -11  137.80    8.77
   1 -11  11  127.09    7.84
   1 -11  12   33.02    3.12
  -1  11 -12   36.53    3.26
   1 -11  12   30.90    2.81
   1 -11  12   31.72    3.00
   1 -11  12   31.90    2.83
   1 -11  12   35.61    3.07
  -1  11 -12   31.29    3.49
  -1  11 -12   31.90    3.27
   1 -11  12   33.11    2.97
  -1  11 -13   22.42    2.51
   1 -11  13   22.49    2.35
   1 -11  13   26.88    2.68
  -1  11 -13   18.98    2.75
   1 -11  13   25.68    2.54
   1 -11  13   26.55    2.43
  -1  11 -13   22.16    2.66
   1 -11  13   26.37    2.66
  -1  11 -14   18.80    2.29
   1 -11  14   23.19    2.23
   1 -11  14   18.32    2.20
  -1  11 -14   20.43    2.50
   1 -11  14   20.17    2.20
  -1  11 -14   19.82    2.58
   1 -11  14   18.81    2.19
  -1  11 -15    1.27    0.78
   1 -11  15    2.11    0.83
   1 -11  15    1.89    0.83
  -1  11 -15    1.67    0.94
   1 -11  15    2.52    0.84
  -1  11 -15    1.33    0.87
   1 -11  16  132.92    7.00
   1 -11  16  122.43    6.70
  -1  11 -16  130.05    7.23
   1 -11  16  128.70    6.89
  -1  11 -16  114.39    7.14
  -1  11 -16  114.84    6.91
   1 -11  17   27.35    2.41
  -1  11 -17   27.46    2.60
  -1  11 -17   32.43    2.72
   1 -11  17   30.23    2.47
  -1  11 -17   31.01    2.64
   1 -11  17   24.44    2.21
   1 -11  18    9.64    1.19
  -1  11 -18   11.20    1.33
   1 -11  18    9.54    1.24
  -1  11 -18    8.35    1.29
   1 -11  19    3.94    0.68
   1 -11  19    3.20    0.67
  -1  11 -19    2.15    0.66
  -1  11 -19    2.60    0.62
   1 -10 -14   32.65    2.29
   1 -10 -13   32.69    2.41
   1 -10 -13   30.01    2.42
   1 -10 -12   20.73    2.04
   1 -10 -12   23.45    2.22
   1 -10 -11   10.39    1.50
   1 -10 -11   10.40    1.59
   1 -10 -11   12.72    1.64
   1 -10 -10   29.88    2.56
   1 -10 -10   26.63    2.54
   1 -10 -10   28.05    2.73
   1 -10 -10   26.02    2.84
   1 -10 -10   28.40    2.76
   1 -10  -9   37.97    3.21
   1 -10  -9   40.23    3.12
   1 -10  -9   37.75    3.52
   1 -10  -9   46.42    3.64
   1 -10  -9   33.98    3.25
   1 -10  -8    6.87    1.54
   1 -10  -8    6.85    1.24
   1 -10  -8    7.86    1.67
   1 -10  -8    8.10    1.53
   1 -10  -8    8.07    1.37
   1 -10  -7   50.65    4.02
   1 -10  -7   63.67    4.58
   1 -10  -7   51.58    4.23
   1 -10  -7   62.77    4.11
   1 -10  -7   54.14    4.42
   1 -10  -7   51.48    3.79
   1 -10  -6    6.73    1.33
   1 -10  -6    6.27    1.52
   1 -10  -6    5.85    1.31
   1 -10  -6    7.88    1.72
   1 -10  -5   55.52    4.32
   1 -10  -5   57.62    3.98
   1 -10  -5   48.46    4.18
   1 -10  -5   49.19    3.84
   1 -10  -5   50.77    3.85
  -1  10   4   22.92    3.15
   1 -10  -4   18.97    2.14
   1 -10  -4   16.19    2.23
   1 -10  -4   23.03    2.67
   1 -10  -4   19.81    2.69
   1 -10  -4   18.61    2.17
   1 -10  -4   23.79    2.37
  -1  10   4   18.45    2.61
   1 -10  -3  300.51   14.31
   1 -10  -3  300.12   13.83
   1 -10  -3  251.06   14.59
  -1  10   3  277.06   15.40
  -1  10   3  274.40   15.04
   1 -10  -3  291.01   14.33
   1 -10  -3  292.14   14.00
   1 -10  -3  305.61   13.95
  -1  10   3  262.80   14.59
   1 -10  -2    7.00    1.47
   1 -10  -2    8.72    1.77
  -1  10   2   10.32    1.99
   1 -10  -2   10.35    1.54
  -1  10   2    9.02    1.95
   1 -10  -2   12.73    1.75
   1 -10  -2    9.67    1.52
   1 -10  -2   10.88    1.76
  -1  10   2    6.61    1.73
   1 -10  -2    9.02    1.42
   1 -10  -1  636.30   28.96
   1 -10  -1  599.07   29.60
  -1  10   1  699.18   30.13
   1 -10  -1  559.45   28.89
   1 -10  -1  634.25   28.52
   1 -10  -1  666.75   28.10
  -1  10   1  659.96   29.64
   1 -10  -1  670.19   28.21
   1 -10  -1  622.29   28.27
   1 -10  -1  596.27   27.96
   1 -10   0   78.94    5.61
   1 -10   0   74.06    4.83
   1 -10   0   76.79    6.08
   1 -10   0   87.17    5.91
   1 -10   0   84.91    4.94
  -1  10   0   86.26    6.16
  -1  10   0   75.56    5.76
   1 -10   0   83.82    5.01
   1 -10   0   80.39    5.04
   1 -10   0   74.48    4.86
  -1  10   0   79.40    6.33
   1 -10   1   51.44    4.71
   1 -10   1   54.64    3.70
   1 -10   1   45.63    4.03
   1 -10   1   52.01    3.60
  -1  10  -1   45.71    4.65
   1 -10   1   44.42    4.06
  -1  10  -1   48.79    4.29
   1 -10   1   47.16    3.36
  -1  10  -1   43.37    4.07
   1 -10   1   46.39    3.56
   1 -10   1   51.47    3.53
  -1  10  -2   25.38    2.54
   1 -10   2   28.20    3.43
   1 -10   2   31.63    2.89
   1 -10   2   29.13    3.03
   1 -10   2   33.87    2.77
  -1  10  -2   27.56    3.58
   1 -10   2   27.51    2.57
   1 -10   2   31.00    2.48
   1 -10   2   18.77    2.64
  -1  10  -2   34.98    3.39
   1 -10   2   32.25    2.58
   1 -10   2   27.78    2.57
   1 -10   3    7.12    1.21
   1 -10   3    5.76    1.16
   1 -10   3    7.66    1.75
   1 -10   3    4.91    1.31
   1 -10   3    4.77    1.15
  -1  10  -3    5.35    1.18
  -1  10  -3    4.42    1.64
   1 -10   3    4.95    1.15
  -1  10  -3    6.37    1.42
   1 -10   3    6.08    1.21
   1 -10   3    5.56    1.09
   1 -10   4  280.05   12.59
   1 -10   4  244.64   13.12
   1 -10   4  231.61   13.69
   1 -10   4  282.63   12.92
   1 -10   4  258.30   13.29
  -1  10  -4  238.17   12.47
   1 -10   4  254.63   12.58
  -1  10  -4  274.07   14.70
  -1  10  -4  270.03   13.22
  -1  10  -4  247.92   13.34
   1 -10   4  268.76   12.67
   1 -10   5    6.20    1.28
   1 -10   5    5.63    1.12
   1 -10   5    7.28    1.66
   1 -10   5    5.41    1.19
   1 -10   5    4.97    1.29
   1 -10   5    8.37    1.53
  -1  10  -5    5.46    1.16
  -1  10  -5    5.44    1.15
  -1  10  -5    8.03    2.03
   1 -10   5    7.26    1.30
  -1  10  -5    6.20    1.34
   1 -10   5    6.21    1.12
  -1  10  -5    4.73    1.29
   1 -10   5    3.78    0.97
  -1  10  -6  101.48    7.46
   1 -10   6   84.42    5.60
  -1  10  -6  100.13    5.78
   1 -10   6   89.73    6.25
   1 -10   6  102.92    6.04
   1 -10   6  101.33    6.21
   1 -10   6  106.84    6.88
  -1  10  -6   80.81    5.91
   1 -10   6   91.62    5.56
  -1  10  -6  104.59    6.50
  -1  10  -6   91.96    6.20
   1 -10   6   91.98    5.56
   1 -10   7    1.69    0.79
   1 -10   7    1.73    0.73
  -1  10  -7    1.51    1.32
   1 -10   7    1.36    0.85
   1 -10   7    0.57    0.70
   1 -10   7    0.73    0.75
  -1  10  -7    1.28    0.69
  -1  10  -7    1.85    0.86
   1 -10   7    1.00    0.69
  -1  10  -7    0.69    0.64
  -1  10  -7    0.18    0.90
   1 -10   7    0.84    0.63
   1 -10   8    2.54    0.98
   1 -10   8    5.59    1.26
  -1  10  -8    4.36    1.07
  -1  10  -8    3.85    1.44
   1 -10   8    4.52    1.08
  -1  10  -8    2.96    1.01
  -1  10  -8    2.75    1.21
   1 -10   8    4.31    1.03
   1 -10   8    3.34    0.95
   1 -10   8    4.02    1.00
   1 -10   9    3.00    1.13
   1 -10   9    2.79    0.97
  -1  10  -9    1.65    0.80
  -1  10  -9    1.83    1.15
   1 -10   9    2.88    1.04
  -1  10  -9    4.15    1.17
   1 -10   9    3.64    1.05
   1 -10   9    2.58    0.85
  -1  10  -9    3.80    1.18
  -1  10  -9    6.30    1.65
   1 -10   9    3.14    0.92
   1 -10   9    3.15    1.00
   1 -10   9    2.31    0.91
   1 -10  10  125.21    8.18
   1 -10  10  128.81    7.71
  -1  10 -10  155.12    7.85
   1 -10  10  136.30    7.39
  -1  10 -10  138.38    8.49
   1 -10  10  120.67    8.05
  -1  10 -10  107.16    7.71
   1 -10  10  135.06    7.65
   1 -10  10  126.90    8.13
  -1  10 -10  128.15    8.27
  -1  10 -10  127.84    7.82
   1 -10  10  137.83    7.43
   1 -10  10  135.15    7.51
   1 -10  10  145.39    7.70
   1 -10  11    6.80    1.48
  -1  10 -11    8.27    1.60
  -1  10 -11    8.86    1.93
   1 -10  11    7.41    1.48
   1 -10  11    5.97    1.27
   1 -10  11    7.01    1.37
  -1  10 -11    8.39    1.89
  -1  10 -11    9.71    1.80
   1 -10  11    8.45    1.51
   1 -10  11    7.68    1.41
   1 -10  12  331.70   14.81
  -1  10 -12  305.69   14.55
   1 -10  12  295.80   14.18
   1 -10  12  307.91   14.61
  -1  10 -12  240.68   14.72
   1 -10  12  310.31   14.44
  -1  10 -12  263.01   14.51
   1 -10  12  293.57   14.05
   1 -10  12  279.60   14.18
  -1  10 -13   41.81    3.52
   1 -10  13   37.85    3.19
   1 -10  13   36.34    3.32
  -1  10 -13   46.73    3.88
  -1  10 -13   33.82    3.66
   1 -10  13   37.93    3.29
   1 -10  13   39.96    3.42
  -1  10 -14    5.38    1.30
   1 -10  14    7.79    1.45
   1 -10  14    7.99    1.47
   1 -10  14    6.45    1.27
  -1  10 -14    6.91    1.63
  -1  10 -14    6.30    1.47
   1 -10  15   20.25    2.38
   1 -10  15   27.85    2.50
  -1  10 -15   20.10    2.43
   1 -10  15   25.46    2.52
  -1  10 -15   24.37    2.73
  -1  10 -15   20.58    2.60
   1 -10  16  103.74    6.17
   1 -10  16   92.93    5.77
  -1  10 -16  108.63    6.33
  -1  10 -16   81.85    6.05
   1 -10  16  121.09    6.33
  -1  10 -16  104.19    6.39
   1 -10  17   40.52    3.13
   1 -10  17   41.24    2.98
  -1  10 -17   36.18    3.14
  -1  10 -17   34.34    3.15
   1 -10  17   41.74    3.15
  -1  10 -18    1.15    0.60
  -1  10 -18    0.69    0.59
   1 -10  18    1.33    0.61
   1 -10  18    0.72    0.58
   1 -10  18    1.25    0.58
  -1  10 -18    1.27    0.73
   1 -10  19   11.46    1.26
   1 -10  19   12.78    1.41
  -1  10 -19   11.35    1.43
  -1  10 -19   11.48    1.33
   1 -10  20    1.73    0.53
  -1  10 -20    1.59    0.56
   1  -9 -15   12.44    1.34
   1  -9 -14    1.14    0.64
   1  -9 -14    0.65    0.64
   1  -9 -14    0.54    0.48
   1  -9 -14    1.01    0.54
   1  -9 -13   44.38    3.50
   1  -9 -13   39.61    3.17
   1  -9 -13   39.45    3.02
   1  -9 -13   44.65    3.21
   1  -9 -12   27.92    2.86
   1  -9 -12   23.52    2.54
   1  -9 -12   29.78    2.54
   1  -9 -12   26.27    2.56
   1  -9 -11    3.09    1.04
   1  -9 -11    3.13    1.24
   1  -9 -11    2.60    1.05
   1  -9 -11    3.72    1.11
   1  -9 -11    3.04    1.01
   1  -9 -11    3.82    0.99
   1  -9 -10   83.80    5.81
   1  -9 -10   90.70    6.14
   1  -9 -10   90.61    5.78
   1  -9 -10   89.38    5.54
   1  -9 -10   84.03    5.63
   1  -9 -10   99.38    5.79
   1  -9  -9   23.34    2.63
   1  -9  -9   21.26    2.56
   1  -9  -9   20.78    2.67
   1  -9  -9   22.73    2.36
   1  -9  -9   21.74    2.47
   1  -9  -9   26.75    2.61
   1  -9  -8  113.28    6.75
   1  -9  -8  105.49    6.50
   1  -9  -8   97.28    6.37
   1  -9  -8  101.15    5.94
   1  -9  -8   92.88    6.06
   1  -9  -8  107.56    6.21
   1  -9  -8  102.68    5.98
   1  -9  -8   96.11    5.79
   1  -9  -8   87.43    5.97
   1  -9  -7   47.79    3.50
   1  -9  -7   49.73    3.99
   1  -9  -7   42.80    3.81
   1  -9  -7   42.23    3.68
  -1   9   7   34.15    4.00
   1  -9  -7   40.58    3.49
   1  -9  -7   46.10    3.61
   1  -9  -7   45.65    3.38
   1  -9  -6    3.65    1.21
  -1   9   6    2.64    1.17
   1  -9  -6    3.03    1.14
   1  -9  -6    4.48    1.09
   1  -9  -6    3.52    1.01
   1  -9  -6    2.67    1.16
   1  -9  -6    2.27    0.79
   1  -9  -6    2.64    1.04
   1  -9  -6    4.96    1.11
   1  -9  -5   21.73    2.72
   1  -9  -5   21.96    2.84
   1  -9  -5   28.43    2.53
  -1   9   5   20.95    2.95
   1  -9  -5   24.03    2.60
   1  -9  -5   21.94    2.56
   1  -9  -5   21.29    2.26
   1  -9  -5   22.48    2.31
   1  -9  -5   23.40    2.24
  -1   9   5   25.64    2.90
   1  -9  -4   45.69    3.70
  -1   9   4   37.12    4.01
   1  -9  -4   42.14    3.53
   1  -9  -4   36.33    3.71
   1  -9  -4   42.06    3.24
   1  -9  -4   44.26    3.28
   1  -9  -4   39.72    3.24
   1  -9  -4   49.60    3.46
  -1   9   4   39.90    3.75
   1  -9  -3   93.44    6.45
  -1   9   3  100.08    6.68
   1  -9  -3  102.12    6.08
   1  -9  -3   95.72    6.05
   1  -9  -3  107.57    5.81
  -1   9   3   85.37    6.61
   1  -9  -3   98.93    5.83
   1  -9  -3   99.08    5.77
  -1   9   3   96.13    6.36
   1  -9  -2    1.23    0.83
   1  -9  -2    0.77    0.71
  -1   9   2    1.65    1.00
  -1   9   2    1.48    0.82
   1  -9  -2    1.97    0.77
   1  -9  -2    1.85    0.83
   1  -9  -2    1.46    0.85
   1  -9  -2    1.53    0.68
   1  -9  -2    1.52    0.74
   1  -9  -2    2.25    0.79
  -1   9   2    0.80    0.96
   1  -9  -1  138.12    7.31
   1  -9  -1  140.25    8.62
   1  -9  -1  133.66    7.92
   1  -9  -1  143.57    7.34
  -1   9   1  135.66    8.24
   1  -9  -1  135.65    8.13
   1  -9  -1  136.11    7.64
   1  -9  -1  136.62    7.64
  -1   9   1  148.53    8.62
   1  -9  -1  138.97    7.38
   1  -9  -1  131.10    7.31
  -1   9   1  139.14    8.08
   1  -9  -1  144.60    7.37
  -1   9   1  144.78    8.76
   1  -9   0  180.67    8.72
   1  -9   0  159.37    9.22
   1  -9   0  169.39    9.98
   1  -9   0  177.01    8.62
  -1   9   0  182.42    9.70
   1  -9   0  158.02    8.82
   1  -9   0  167.68    9.44
  -1   9   0  153.03    9.47
   1  -9   0  176.89    8.79
   1  -9   0  178.21    8.72
  -1   9   0  162.08    9.24
  -1   9   0  162.25    9.88
   1  -9   0  173.65    8.66
   1  -9   1  275.78   14.34
   1  -9   1  262.57   13.13
   1  -9   1  273.21   13.64
   1  -9   1  278.62   12.94
   1  -9   1  270.37   12.83
  -1   9  -1  297.72   14.62
  -1   9  -1  284.42   13.85
  -1   9  -1  249.39   13.63
   1  -9   1  264.82   12.65
   1  -9   1  255.36   13.04
   1  -9   1  269.05   12.96
   1  -9   1  283.76   12.87
   1  -9   2   87.50    5.23
   1  -9   2   95.86    5.27
   1  -9   2   78.36    6.02
   1  -9   2   82.33    5.36
   1  -9   2   84.45    5.62
  -1   9  -2   69.12    4.84
   1  -9   2   87.61    5.12
  -1   9  -2   92.97    6.46
  -1   9  -2   93.23    5.57
  -1   9  -2  106.26    6.11
   1  -9   2   84.93    4.88
  -1   9  -2   89.28    5.79
   1  -9   2   91.66    5.04
   1  -9   2   85.25    5.12
   1  -9   3   42.46    3.02
   1  -9   3   43.53    3.24
   1  -9   3   44.65    3.61
   1  -9   3   45.92    3.28
   1  -9   3   41.90    3.97
   1  -9   3   45.21    3.55
  -1   9  -3   40.74    3.12
   1  -9   3   41.23    3.13
  -1   9  -3   48.09    4.33
   1  -9   3   38.73    3.25
  -1   9  -3   46.20    3.54
  -1   9  -3   37.97    3.46
   1  -9   3   43.00    3.16
   1  -9   3   43.73    3.03
   1  -9   4  194.80    9.72
   1  -9   4  196.69    9.93
   1  -9   4  209.94   10.50
   1  -9   4  191.36   10.94
   1  -9   4  199.23   10.46
   1  -9   4  200.41   10.01
  -1   9  -4  204.75    9.86
   1  -9   4  180.95    9.74
  -1   9  -4  230.05   11.77
   1  -9   4  193.25    9.67
  -1   9  -4  207.45   10.33
  -1   9  -4  202.99   10.53
   1  -9   4  188.26    9.77
   1  -9   5   13.12    1.69
  -1   9  -5   15.67    2.52
  -1   9  -5   16.76    1.79
  -1   9  -5   15.88    1.76
   1  -9   5   14.69    1.92
   1  -9   5   13.46    1.94
   1  -9   5   18.57    2.39
   1  -9   5   17.74    1.96
  -1   9  -5   16.39    1.97
   1  -9   5   15.14    1.68
  -1   9  -5   13.69    1.96
   1  -9   5   16.91    1.86
   1  -9   5   13.49    1.65
  -1   9  -6   68.91    4.79
   1  -9   6   67.88    4.19
  -1   9  -6   65.34    5.37
  -1   9  -6   58.28    3.93
  -1   9  -6   65.89    4.05
   1  -9   6   57.22    4.20
   1  -9   6   57.87    4.63
   1  -9   6   49.77    4.26
   1  -9   6   69.05    4.35
   1  -9   6   57.66    3.91
  -1   9  -6   52.65    4.13
  -1   9  -6   55.06    4.30
  -1   9  -6   51.25    4.30
   1  -9   6   63.07    4.00
  -1   9  -7    3.46    1.15
   1  -9   7    1.59    0.75
   1  -9   7    2.71    0.88
   1  -9   7    2.26    0.87
   1  -9   7    2.07    0.95
  -1   9  -7    2.15    0.83
   1  -9   7    2.25    0.96
  -1   9  -7    1.34    0.76
   1  -9   7    1.65    0.91
   1  -9   7    1.88    0.75
  -1   9  -7    1.82    0.82
   1  -9   7    1.41    0.70
  -1   9  -7    2.87    1.16
  -1   9  -7    3.22    1.03
  -1   9  -8   13.33    2.19
   1  -9   8   15.92    1.87
   1  -9   8   18.41    2.11
  -1   9  -8   14.50    2.02
   1  -9   8   12.93    2.02
  -1   9  -8   16.65    1.86
   1  -9   8   14.79    1.67
   1  -9   8   13.50    2.04
  -1   9  -8   17.20    2.11
   1  -9   8   11.93    1.91
   1  -9   8   14.28    1.78
  -1   9  -8   12.36    1.86
   1  -9   8   13.15    1.64
  -1   9  -8   13.29    1.89
  -1   9  -8   15.98    2.24
   1  -9   8   13.93    1.72
   1  -9   9    2.78    0.98
  -1   9  -9    2.41    0.96
   1  -9   9    3.01    0.96
  -1   9  -9    3.76    1.00
  -1   9  -9    2.18    1.16
   1  -9   9    3.60    1.10
   1  -9   9    5.42    1.33
   1  -9   9    3.20    0.95
  -1   9  -9    3.78    1.10
   1  -9   9    3.13    0.83
  -1   9  -9    3.93    1.09
   1  -9   9    3.36    0.89
  -1   9  -9    3.17    1.21
   1  -9   9    3.82    1.02
  -1   9  -9    3.35    1.23
   1  -9   9    4.23    1.00
  -1   9 -10   52.78    4.71
   1  -9  10   54.64    4.79
   1  -9  10   69.68    4.78
  -1   9 -10   68.26    4.59
   1  -9  10   71.47    4.49
  -1   9 -10   67.19    5.15
   1  -9  10   70.67    4.72
   1  -9  10   71.17    5.23
   1  -9  10   60.89    4.96
  -1   9 -10   67.72    4.99
   1  -9  10   66.43    4.38
   1  -9  10   73.23    4.64
  -1   9 -10   64.77    5.13
  -1   9 -10   70.75    4.90
  -1   9 -10   61.71    5.22
   1  -9  10   74.07    4.70
   1  -9  10   68.37    5.17
   1  -9  11    2.54    0.92
   1  -9  11    2.11    1.01
  -1   9 -11    3.32    1.17
  -1   9 -11    2.65    0.96
   1  -9  11    3.48    1.11
  -1   9 -11    2.76    1.01
   1  -9  11    1.55    0.86
   1  -9  11    3.37    1.01
   1  -9  11    1.68    0.74
  -1   9 -11    1.29    0.87
   1  -9  11    2.85    0.93
  -1   9 -11    2.63    1.27
   1  -9  11    2.54    1.05
   1  -9  11    1.22    0.73
   1  -9  11    1.89    0.86
   1  -9  12  334.73   15.92
  -1   9 -12  289.05   16.31
  -1   9 -12  326.25   15.80
   1  -9  12  349.26   15.67
   1  -9  12  319.59   15.60
   1  -9  12  385.94   16.10
  -1   9 -12  321.06   16.42
  -1   9 -12  315.04   16.05
   1  -9  12  317.52   16.48
   1  -9  12  292.77   16.21
   1  -9  12  324.57   15.87
  -1   9 -13    0.76    0.86
   1  -9  13    1.68    0.84
   1  -9  13    0.87    0.80
   1  -9  13    1.18    0.80
  -1   9 -13    0.57    0.99
  -1   9 -13    0.17    0.92
   1  -9  14   22.80    2.53
   1  -9  14   27.72    2.60
  -1   9 -14   22.23    2.52
  -1   9 -14   22.35    2.68
  -1   9 -14   20.48    2.73
   1  -9  14   25.25    2.60
   1  -9  15   63.10    4.46
   1  -9  15   61.40    4.24
  -1   9 -15   58.03    4.42
  -1   9 -15   49.60    4.38
  -1   9 -15   60.79    4.61
   1  -9  15   61.48    4.37
   1  -9  16  230.04   12.36
   1  -9  16  256.82   12.29
  -1   9 -16  233.64   12.51
  -1   9 -16  250.76   12.75
   1  -9  16  271.98   12.63
   1  -9  16  253.99   12.19
   1  -9  17   84.67    5.53
  -1   9 -17   86.17    6.08
   1  -9  17  106.70    5.67
  -1   9 -17  104.02    6.00
  -1   9 -17   91.70    5.87
   1  -9  17   84.69    5.53
   1  -9  17   94.41    5.46
  -1   9 -18    2.29    0.79
  -1   9 -18    4.01    0.97
  -1   9 -18    4.79    1.26
   1  -9  18    4.24    0.96
   1  -9  18    3.89    0.96
   1  -9  18    3.56    0.86
   1  -9  18    2.75    0.79
  -1   9 -18    3.26    0.99
  -1   9 -19   16.28    1.80
  -1   9 -19   16.22    1.97
   1  -9  19   20.75    1.88
  -1   9 -19   17.44    1.71
   1  -9  19   18.24    1.72
  -1   9 -19   14.79    1.75
   1  -9  19   15.06    1.71
   1  -9  20    0.32    0.45
  -1   9 -20   -0.82    0.72
   1  -9  20    0.07    0.36
  -1   9 -20    0.41    0.51
  -1   9 -20    0.83    0.44
   1  -8 -16   18.46    1.61
   1  -8 -16   17.68    1.62
   1  -8 -16   18.74    1.68
   1  -8 -15    1.71    0.68
   1  -8 -15    0.71    0.47
   1  -8 -15    0.29    0.54
   1  -8 -14    0.85    0.61
   1  -8 -14    0.11    0.49
   1  -8 -14   -0.14    0.70
   1  -8 -14    0.24    0.59
   1  -8 -13   27.10    2.50
   1  -8 -13   25.64    2.40
   1  -8 -13   23.76    2.21
   1  -8 -13   20.46    2.35
   1  -8 -13   25.28    2.44
   1  -8 -13   23.59    2.52
   1  -8 -13   27.82    2.92
   1  -8 -12   15.69    1.99
   1  -8 -12   17.85    2.19
   1  -8 -12   19.06    2.21
   1  -8 -12   19.12    2.09
   1  -8 -12   19.16    1.98
   1  -8 -12   16.67    2.24
   1  -8 -12   16.60    2.42
   1  -8 -11    1.96    1.01
   1  -8 -11    3.13    0.90
   1  -8 -11    3.41    1.06
   1  -8 -11    2.71    0.95
   1  -8 -11    2.44    1.00
   1  -8 -11    3.05    1.25
   1  -8 -11    1.92    1.02
   1  -8 -10    0.27    0.57
   1  -8 -10    0.23    0.57
   1  -8 -10    0.61    0.65
   1  -8 -10   -0.15    0.70
   1  -8 -10   -0.61    0.92
   1  -8 -10   -0.28    0.78
   1  -8 -10    0.72    0.99
   1  -8 -10    0.33    0.77
   1  -8  -9   18.92    2.14
   1  -8  -9   22.81    2.36
   1  -8  -9   25.32    2.58
   1  -8  -9   22.76    2.30
   1  -8  -9   19.89    2.41
   1  -8  -9   21.28    2.48
   1  -8  -9   21.36    2.73
   1  -8  -9   21.27    2.58
   1  -8  -8    1.78    0.74
   1  -8  -8    1.82    0.91
   1  -8  -8    1.73    0.93
   1  -8  -8    1.24    0.72
   1  -8  -8    1.93    0.81
   1  -8  -8    1.84    0.88
   1  -8  -8    0.70    0.78
   1  -8  -8    1.67    1.09
   1  -8  -8    2.37    1.00
   1  -8  -8    2.25    0.80
   1  -8  -8    0.23    0.65
   1  -8  -7   76.85    4.88
   1  -8  -7   89.62    5.32
   1  -8  -7   79.09    4.82
   1  -8  -7   74.69    5.05
   1  -8  -7   75.19    4.81
   1  -8  -7   81.44    6.02
   1  -8  -7   85.57    5.60
   1  -8  -7   80.72    5.36
   1  -8  -7   89.26    5.12
   1  -8  -7   73.45    5.30
   1  -8  -7   76.32    5.08
  -1   8   6  225.38   11.72
   1  -8  -6  217.86   10.93
   1  -8  -6  208.59   10.78
   1  -8  -6  202.86   10.98
   1  -8  -6  209.75   10.79
   1  -8  -6  244.21   11.32
   1  -8  -6  217.74   10.90
   1  -8  -6  241.48   11.20
   1  -8  -6  234.30   11.13
   1  -8  -6  227.13   11.53
   1  -8  -6  244.32   11.75
   1  -8  -6  211.52   11.34
   1  -8  -6  219.04   12.16
   1  -8  -6  254.84   12.09
   1  -8  -6  227.83   11.26
  -1   8   5   22.31    2.55
   1  -8  -5   25.75    2.34
   1  -8  -5   23.33    2.09
   1  -8  -5   20.95    2.02
   1  -8  -5   22.29    2.20
   1  -8  -5   21.91    2.05
   1  -8  -5   22.38    2.41
   1  -8  -5   24.90    2.55
   1  -8  -5   22.56    2.70
   1  -8  -5   23.46    2.23
   1  -8  -5   18.78    2.40
  -1   8   4   49.96    3.94
   1  -8  -4   51.28    3.50
   1  -8  -4   45.78    3.38
   1  -8  -4   46.05    3.22
   1  -8  -4   47.96    3.28
   1  -8  -4   51.29    3.50
   1  -8  -4   49.10    4.11
   1  -8  -4   46.83    3.63
   1  -8  -4   50.34    3.78
   1  -8  -4   49.21    3.45
   1  -8  -4   52.38    3.95
   1  -8  -3  145.47    8.63
  -1   8   3  138.78    8.60
   1  -8  -3  161.99    8.01
   1  -8  -3  152.40    8.26
   1  -8  -3  151.35    8.25
   1  -8  -3  168.25    8.14
   1  -8  -3  164.99    8.10
   1  -8  -3  156.52    7.82
  -1   8   3  148.41    8.47
   1  -8  -2    4.77    1.12
   1  -8  -2    3.75    0.82
   1  -8  -2    4.56    1.23
  -1   8   2    4.20    1.11
   1  -8  -2    4.57    1.17
   1  -8  -2    3.46    0.92
   1  -8  -2    4.08    0.91
   1  -8  -2    3.78    0.86
   1  -8  -2    4.27    0.92
   1  -8  -2    5.12    0.93
   1  -8  -2    4.22    1.01
  -1   8   2    4.14    1.27
  -1   8   2    4.49    1.13
   1  -8  -1   74.84    5.07
   1  -8  -1   80.07    5.62
   1  -8  -1   85.49    4.72
   1  -8  -1   85.12    5.41
   1  -8  -1   81.15    4.90
   1  -8  -1   80.17    4.63
   1  -8  -1   81.51    4.95
  -1   8   1   78.99    5.32
   1  -8  -1   82.52    4.74
   1  -8  -1   84.02    4.78
  -1   8   1   74.79    5.08
  -1   8   1   82.32    5.63
   1  -8  -1   75.86    4.58
   1  -8   0  437.69   18.68
   1  -8   0  402.14   19.75
   1  -8   0  393.49   19.06
   1  -8   0  388.87   18.65
   1  -8   0  424.43   18.51
  -1   8   0  408.86   19.11
   1  -8   0  428.11   19.36
   1  -8   0  400.30   18.32
  -1   8   0  398.43   19.20
  -1   8   0  455.58   19.63
   1  -8   0  404.26   18.44
   1  -8   0  407.73   18.50
   1  -8   1  133.54    6.83
   1  -8   1  132.81    7.08
   1  -8   1  138.71    7.99
   1  -8   1  128.80    7.32
   1  -8   1  125.57    7.05
  -1   8  -1  102.22    6.77
  -1   8  -1  168.66    7.86
  -1   8  -1  124.56    7.38
  -1   8  -1  138.95    7.34
   1  -8   2    5.93    1.16
  -1   8  -2   10.19    1.49
   1  -8   2   10.81    1.40
   1  -8   2    6.81    1.53
   1  -8   2    9.97    1.54
   1  -8   2    9.18    1.38
  -1   8  -2   12.25    1.68
  -1   8  -2    9.95    1.51
  -1   8  -2    8.40    1.21
  -1   8  -3  149.57    8.30
   1  -8   3  170.92    8.10
   1  -8   3  146.25    8.24
   1  -8   3  182.65    8.44
   1  -8   3  158.52    8.61
   1  -8   3  166.43    8.69
   1  -8   3  159.87    9.17
  -1   8  -3  190.53    8.99
  -1   8  -3  153.57    8.04
  -1   8  -4   27.43    2.32
   1  -8   4   25.58    2.63
   1  -8   4   30.25    2.56
   1  -8   4   32.91    2.78
   1  -8   4   43.99    3.51
   1  -8   4   30.22    2.38
  -1   8  -4   37.93    2.86
  -1   8  -4   28.45    2.72
  -1   8  -4   33.96    2.83
   1  -8   4   34.40    2.60
  -1   8  -5   78.74    5.47
  -1   8  -5   74.56    4.75
   1  -8   5   66.37    4.23
  -1   8  -5   73.68    4.29
  -1   8  -5   65.87    4.14
   1  -8   5   74.28    5.06
   1  -8   5   90.95    4.76
   1  -8   5   70.66    4.57
   1  -8   5   63.67    4.64
  -1   8  -5   61.34    4.36
   1  -8   5   65.11    4.55
   1  -8   5   71.47    4.29
  -1   8  -5   67.16    4.56
   1  -8   5   74.32    4.27
  -1   8  -6   24.62    2.94
  -1   8  -6   22.93    2.64
   1  -8   6   27.71    2.32
  -1   8  -6   22.58    2.42
   1  -8   6   26.23    2.42
   1  -8   6   28.88    2.78
   1  -8   6   21.81    2.47
   1  -8   6   25.99    2.34
  -1   8  -6   23.12    2.10
  -1   8  -6   23.02    2.11
   1  -8   6   27.24    2.68
   1  -8   6   26.23    2.24
   1  -8   6   23.11    2.46
  -1   8  -6   24.86    2.47
  -1   8  -6   20.65    2.42
   1  -8   6   25.89    2.20
  -1   8  -6   27.77    2.40
   1  -8   6   26.02    2.17
  -1   8  -7   26.02    2.62
   1  -8   7   20.49    2.01
  -1   8  -7   16.34    2.35
   1  -8   7   14.40    2.04
   1  -8   7   21.53    2.14
   1  -8   7   17.22    2.20
  -1   8  -7   22.69    2.06
   1  -8   7   20.33    1.88
   1  -8   7   22.17    2.08
   1  -8   7   22.76    2.45
  -1   8  -7   21.06    2.24
   1  -8   7   19.83    2.29
  -1   8  -7   23.41    2.33
   1  -8   7   19.60    1.92
   1  -8   7   19.10    1.92
  -1   8  -7   20.43    2.12
  -1   8  -7   19.71    2.32
   1  -8   8    9.94    1.68
   1  -8   8   11.05    1.52
  -1   8  -8   10.53    1.76
  -1   8  -8   10.01    1.93
  -1   8  -8   11.95    1.76
   1  -8   8   10.79    1.53
  -1   8  -8   11.20    1.46
   1  -8   8   11.36    1.41
   1  -8   8    9.30    1.65
   1  -8   8   11.36    1.77
   1  -8   8   10.72    1.58
  -1   8  -8   10.69    1.70
  -1   8  -8    9.61    1.52
   1  -8   8   10.45    1.41
   1  -8   8   11.49    1.45
  -1   8  -8   12.17    1.89
  -1   8  -8   10.15    1.62
  -1   8  -9    1.87    0.83
   1  -8   9    1.81    0.80
  -1   8  -9    2.83    0.86
   1  -8   9    7.04    1.23
  -1   8  -9    3.11    0.96
   1  -8   9    3.19    1.07
   1  -8   9    1.97    0.91
  -1   8  -9    1.71    0.80
   1  -8   9    3.25    0.85
  -1   8  -9    3.01    1.12
   1  -8   9    3.13    0.84
   1  -8   9    3.78    1.10
  -1   8  -9    2.84    1.07
   1  -8   9    4.35    0.99
  -1   8  -9    2.57    1.14
   1  -8   9    2.21    0.81
   1  -8  10   30.58    2.78
  -1   8 -10   23.76    2.77
  -1   8 -10   35.74    2.85
   1  -8  10   30.94    2.59
   1  -8  10   34.05    3.22
   1  -8  10   30.46    3.07
  -1   8 -10   33.79    3.11
   1  -8  10   34.30    2.88
  -1   8 -10   32.66    3.18
   1  -8  10   29.95    2.55
   1  -8  10   28.12    2.57
  -1   8 -10   33.96    2.99
   1  -8  10   20.82    2.39
  -1   8 -10   25.92    3.27
  -1   8 -10   38.68    3.62
   1  -8  10   21.22    2.66
   1  -8  11   32.35    2.92
  -1   8 -11   31.51    3.21
  -1   8 -11   35.30    2.93
   1  -8  11   26.29    2.55
   1  -8  11   37.34    3.45
   1  -8  11   31.04    3.16
   1  -8  11   34.22    2.97
  -1   8 -11   33.42    3.08
  -1   8 -11   29.71    3.15
   1  -8  11   38.70    3.01
   1  -8  11   24.69    2.98
   1  -8  11   30.45    2.78
  -1   8 -11   23.33    3.24
  -1   8 -12    4.75    1.33
  -1   8 -12   10.41    1.61
   1  -8  12    6.02    1.41
   1  -8  12    4.62    1.20
   1  -8  12    6.51    1.45
  -1   8 -12    3.69    1.34
   1  -8  12    7.92    1.36
  -1   8 -12    4.41    1.25
   1  -8  12    5.54    1.23
   1  -8  12    5.34    1.40
  -1   8 -13   19.66    2.33
   1  -8  13   21.75    2.23
   1  -8  13   17.04    2.40
   1  -8  13   17.54    2.42
   1  -8  13   20.14    2.34
   1  -8  13   23.71    2.44
  -1   8 -13   16.80    2.27
  -1   8 -13   16.56    2.46
  -1   8 -13   18.61    2.64
   1  -8  14   49.12    3.79
   1  -8  14   48.53    3.57
  -1   8 -14   42.41    3.78
  -1   8 -14   34.67    3.65
   1  -8  14   44.23    3.62
  -1   8 -14   44.93    3.71
   1  -8  15   31.79    3.02
   1  -8  15   33.47    2.88
  -1   8 -15   34.13    3.27
   1  -8  15   28.86    2.87
  -1   8 -15   31.92    3.09
  -1   8 -16    3.36    1.11
  -1   8 -16    2.72    1.17
   1  -8  16    3.11    1.00
   1  -8  16    3.87    0.99
  -1   8 -16    3.94    1.23
   1  -8  16    3.14    1.00
  -1   8 -17  176.23   10.24
  -1   8 -17  190.84   10.42
  -1   8 -17  195.89   11.05
   1  -8  17  198.66   10.08
   1  -8  17  221.78   10.55
  -1   8 -17  227.41   10.81
   1  -8  17  191.45   10.10
   1  -8  17  205.64   10.47
  -1   8 -17  205.35   10.23
   1  -8  18    0.86    0.63
  -1   8 -18   -0.39    0.64
  -1   8 -18    1.06    0.74
  -1   8 -18    0.17    0.78
   1  -8  18    0.12    0.48
  -1   8 -18    0.22    0.51
   1  -8  18    0.22    0.52
  -1   8 -18    0.78    0.67
  -1   8 -19   48.19    3.85
  -1   8 -19   44.52    3.62
  -1   8 -19   50.07    3.35
   1  -8  19   50.30    3.37
   1  -8  19   55.62    3.60
  -1   8 -19   50.97    3.56
  -1   8 -19   42.53    3.40
  -1   8 -20    2.84    0.75
   1  -8  20    2.35    0.66
   1  -8  20    4.09    0.84
  -1   8 -20    1.30    0.79
  -1   8 -20    2.86    0.90
   1  -8  21   21.41    1.75
   1  -8  21   23.20    1.74
  -1   8 -21   18.81    1.89
   1  -7 -17   23.40    1.85
   1  -7 -17   21.26    1.80
   1  -7 -16   11.82    1.49
   1  -7 -16   14.65    1.60
   1  -7 -16   13.40    1.57
   1  -7 -15    5.40    1.37
   1  -7 -15    3.79    1.01
   1  -7 -15    3.24    0.96
   1  -7 -15    4.57    1.05
   1  -7 -15    4.48    0.91
   1  -7 -15    4.81    1.05
   1  -7 -15    5.24    1.05
   1  -7 -14   79.74    5.66
   1  -7 -14   69.66    5.09
   1  -7 -14   83.65    4.94
   1  -7 -14   89.97    5.20
   1  -7 -14   81.05    5.15
   1  -7 -14   87.69    5.14
   1  -7 -14   79.67    5.24
   1  -7 -13   42.34    3.78
   1  -7 -13   50.55    4.30
   1  -7 -13   43.89    3.74
   1  -7 -13   47.01    3.48
   1  -7 -13   51.30    3.69
   1  -7 -13   52.83    3.84
   1  -7 -13   50.85    3.78
   1  -7 -12    1.29    1.06
   1  -7 -12    2.56    1.08
   1  -7 -12    1.81    0.81
   1  -7 -12    2.95    0.88
   1  -7 -12    2.14    0.89
   1  -7 -12    3.24    1.11
   1  -7 -12    3.41    1.11
   1  -7 -11    5.69    1.55
   1  -7 -11    5.73    1.43
   1  -7 -11    8.49    1.48
   1  -7 -11    7.93    1.48
   1  -7 -11    8.21    1.52
   1  -7 -11    6.51    1.44
   1  -7 -11    7.23    1.29
   1  -7 -10   22.43    3.17
   1  -7 -10   31.75    3.30
   1  -7 -10   28.78    3.06
   1  -7 -10   26.12    2.77
   1  -7 -10   30.56    2.89
   1  -7 -10   29.94    2.62
   1  -7 -10   30.28    2.79
   1  -7 -10   29.72    2.66
   1  -7  -9  383.25   18.04
   1  -7  -9  389.92   19.62
   1  -7  -9  359.69   19.02
   1  -7  -9  368.33   18.35
   1  -7  -9  341.65   18.00
   1  -7  -9  407.21   17.75
   1  -7  -9  388.39   17.60
   1  -7  -9  377.94   17.76
   1  -7  -9  435.15   18.24
   1  -7  -9  351.76   17.90
   1  -7  -8  272.33   12.04
   1  -7  -8  233.25   11.55
   1  -7  -8  224.81   11.72
   1  -7  -8  236.96   11.41
   1  -7  -8  236.49   11.49
   1  -7  -8  245.36   13.27
   1  -7  -8  226.13   11.98
   1  -7  -8  243.64   12.23
   1  -7  -8  245.54   11.97
   1  -7  -8  241.77   12.90
   1  -7  -8  229.50   11.72
   1  -7  -7    0.68    0.75
   1  -7  -7    0.11    0.45
   1  -7  -7    0.29    0.42
   1  -7  -7    0.50    0.55
   1  -7  -7    0.26    0.60
   1  -7  -7    0.12    0.48
   1  -7  -7    1.06    0.77
   1  -7  -7    0.42    0.61
   1  -7  -7   -0.76    0.78
   1  -7  -7    0.14    0.75
   1  -7  -7    0.55    0.69
   1  -7  -7   -0.21    0.71
   1  -7  -7    0.12    0.54
   1  -7  -7    0.93    0.96
   1  -7  -6  746.22   30.56
   1  -7  -6  658.20   29.78
   1  -7  -6  706.18   29.85
   1  -7  -6  718.22   29.91
   1  -7  -6  647.27   29.41
   1  -7  -6  641.87   29.43
   1  -7  -6  642.01   29.39
   1  -7  -6  678.75   29.53
   1  -7  -6  545.19   30.63
   1  -7  -6  672.56   31.07
   1  -7  -6  684.64   30.80
   1  -7  -6  701.69   30.12
   1  -7  -6  647.55   29.97
   1  -7  -6  713.49   30.24
   1  -7  -6  697.18   29.70
  -1   7   6  752.15   30.44
   1  -7  -5   14.18    1.87
   1  -7  -5   11.38    1.37
   1  -7  -5   12.02    1.39
   1  -7  -5   12.65    1.52
   1  -7  -5   13.51    1.57
   1  -7  -5   12.96    1.59
   1  -7  -5   10.44    1.30
   1  -7  -5   11.19    1.92
   1  -7  -5   11.12    1.57
   1  -7  -5   11.70    1.85
   1  -7  -5   12.40    1.75
   1  -7  -5   12.37    1.67
   1  -7  -5   13.26    1.52
  -1   7   5   12.72    1.80
   1  -7  -4    5.08    1.11
   1  -7  -4    4.35    1.22
   1  -7  -4    3.50    1.05
   1  -7  -4    2.80    1.05
  -1   7   4    3.84    1.04
   1  -7  -4    4.44    0.94
   1  -7  -4    2.14    0.74
   1  -7  -4    5.15    1.08
   1  -7  -4    3.80    0.88
   1  -7  -4    6.34    1.07
   1  -7  -4    3.76    0.81
   1  -7  -4    3.45    0.73
  -1   7   4    4.12    1.12
  -1   7   3  771.37   34.43
   1  -7  -3  845.73   34.90
  -1   7   3  750.90   34.59
   1  -7  -2   14.70    1.72
   1  -7  -2   13.36    1.41
   1  -7  -2   10.80    1.73
  -1   7   2   12.33    1.64
  -1   7   2   17.08    1.95
   1  -7  -2   15.51    1.88
   1  -7  -1  254.48   12.22
   1  -7  -1  243.42   12.48
   1  -7  -1  263.79   12.06
   1  -7  -1  270.51   13.20
  -1   7   1  278.98   12.85
   1  -7  -1  262.31   12.82
  -1   7   1  262.94   12.54
   1  -7   0  150.29    7.70
   1  -7   0  158.30    8.49
   1  -7   0  146.29    7.89
   1  -7   0  158.99    7.51
  -1   7   0  150.40    7.98
  -1   7   0  170.37    8.02
   1  -7   0  143.69    7.71
  -1   7   0  134.31    7.54
   1  -7   1   17.23    1.62
   1  -7   1   18.49    2.19
   1  -7   1   18.56    1.83
   1  -7   1   16.10    1.84
  -1   7  -1   20.87    1.84
   1  -7   1   16.10    1.47
   1  -7   1   13.97    1.65
  -1   7  -1   23.44    2.16
  -1   7  -1   19.62    1.99
  -1   7  -1   16.94    1.68
  -1   7  -1   14.63    1.77
  -1   7  -2   15.92    1.60
   1  -7   2   22.24    2.06
   1  -7   2   19.10    1.76
   1  -7   2   18.42    1.93
   1  -7   2   19.64    2.25
   1  -7   2   15.74    1.73
   1  -7   2   18.25    1.61
  -1   7  -2   23.77    1.98
  -1   7  -2   24.28    2.16
  -1   7  -2   17.36    1.88
  -1   7  -2   21.05    1.90
  -1   7  -2   19.21    1.95
  -1   7  -3   80.13    4.43
   1  -7   3   81.72    4.86
   1  -7   3   85.28    4.93
   1  -7   3   81.84    5.25
   1  -7   3   81.71    4.57
   1  -7   3   83.83    4.45
  -1   7  -3   79.05    4.65
  -1   7  -3   69.32    4.59
  -1   7  -3   80.28    4.85
  -1   7  -3   80.65    4.70
  -1   7  -4   28.80    2.17
   1  -7   4   23.09    2.36
   1  -7   4   33.01    2.85
   1  -7   4   33.61    2.58
   1  -7   4   32.16    2.37
   1  -7   4   28.22    2.50
   1  -7   4   27.94    2.47
  -1   7  -4   38.25    2.62
   1  -7   4   26.72    2.16
  -1   7  -4   29.85    2.49
  -1   7  -4   23.68    2.38
  -1   7  -4   30.38    2.49
  -1   7  -5    8.87    1.15
  -1   7  -5    8.98    1.15
   1  -7   5   10.27    1.53
   1  -7   5   17.53    1.65
   1  -7   5   11.52    1.42
   1  -7   5    8.34    1.37
   1  -7   5   10.43    1.26
   1  -7   5   12.57    1.55
   1  -7   5   12.80    1.62
  -1   7  -5    9.61    1.32
  -1   7  -5   13.33    1.54
  -1   7  -5    6.35    1.33
  -1   7  -5   13.19    1.57
   1  -7   5   17.39    1.80
  -1   7  -6  175.56    9.81
   1  -7   6  221.39   10.78
   1  -7   6  219.06   10.32
   1  -7   6  207.87   10.14
  -1   7  -6  245.83   10.61
   1  -7   6  204.02   10.62
   1  -7   6  226.36   10.74
  -1   7  -6  217.62   10.45
  -1   7  -6  184.25   10.63
   1  -7   6  203.13   10.51
  -1   7  -6  243.65   10.84
  -1   7  -7  113.67    6.11
   1  -7   7  129.62    6.53
   1  -7   7  102.88    6.60
  -1   7  -7  113.19    6.46
   1  -7   7  107.06    6.59
   1  -7   7  124.92    6.39
  -1   7  -7  128.35    6.62
  -1   7  -7  122.16    7.09
  -1   7  -7  128.47    6.91
   1  -7   7  100.11    6.48
  -1   7  -8   64.08    4.80
   1  -7   8   51.40    4.20
  -1   7  -8   67.98    4.64
   1  -7   8   66.34    4.10
  -1   7  -8   81.71    4.24
   1  -7   8   53.71    3.96
  -1   7  -8   74.91    4.59
   1  -7   8   80.04    4.87
   1  -7   8   74.17    4.27
  -1   7  -8   66.31    4.33
   1  -7   8   57.52    4.32
  -1   7  -8   75.19    4.41
   1  -7   8   57.94    3.86
  -1   7  -8   65.12    4.54
  -1   7  -8   67.54    4.26
   1  -7   8   43.42    3.57
   1  -7   9   43.65    3.17
  -1   7  -9   39.41    3.30
   1  -7   9   33.46    3.18
   1  -7   9   42.39    3.51
   1  -7   9   38.19    3.03
  -1   7  -9   47.18    3.45
  -1   7  -9   41.67    2.99
   1  -7   9   39.15    2.94
  -1   7  -9   35.58    3.21
   1  -7   9   45.96    3.01
  -1   7  -9   36.26    3.04
  -1   7  -9   37.37    3.38
   1  -7   9   42.78    3.09
   1  -7   9   30.43    3.08
  -1   7  -9   30.99    3.47
  -1   7 -10  107.81    6.95
   1  -7  10  105.63    6.51
  -1   7 -10  134.01    6.76
   1  -7  10  136.12    7.37
   1  -7  10  116.73    6.71
  -1   7 -10  136.88    7.24
   1  -7  10  131.76    7.34
  -1   7 -10  133.72    7.33
   1  -7  10   90.40    6.31
  -1   7 -10  140.57    7.14
  -1   7 -10  114.73    7.27
   1  -7  10  132.81    6.79
  -1   7 -10  107.29    7.46
   1  -7  10   98.48    6.86
  -1   7 -11   23.66    2.66
  -1   7 -11   24.96    2.36
   1  -7  11   23.89    2.26
   1  -7  11   24.38    2.66
   1  -7  11   20.97    2.25
   1  -7  11   25.00    2.69
   1  -7  11   28.96    2.52
  -1   7 -11   22.32    2.62
  -1   7 -11   23.46    2.48
   1  -7  11   23.02    2.63
   1  -7  11   24.02    2.32
  -1   7 -11   22.42    2.99
  -1   7 -12  372.47   18.99
  -1   7 -12  398.23   18.33
   1  -7  12  409.68   18.21
   1  -7  12  427.67   19.19
   1  -7  12  379.46   18.80
   1  -7  12  382.15   18.32
  -1   7 -12  374.03   18.45
  -1   7 -12  374.22   18.66
   1  -7  12  386.28   18.25
  -1   7 -12  365.65   19.48
   1  -7  12  370.14   18.89
  -1   7 -13  219.32   11.19
   1  -7  13  193.22   10.72
   1  -7  13  209.86   11.61
   1  -7  13  217.74   11.19
   1  -7  13  224.67   11.72
   1  -7  13  238.09   11.73
  -1   7 -13  221.17   11.43
   1  -7  13  232.45   11.25
  -1   7 -13  218.70   11.21
  -1   7 -13  210.45   11.93
  -1   7 -14 1049.21   42.32
   1  -7  14 1019.45   41.87
   1  -7  14 1007.10   42.14
   1  -7  14  999.46   42.80
   1  -7  14  885.47   42.29
   1  -7  14  848.24   41.72
  -1   7 -14  944.13   42.22
  -1   7 -14  944.98   43.17
  -1   7 -14  961.85   42.14
  -1   7 -15  142.26    8.22
   1  -7  15  132.89    7.77
   1  -7  15  155.02    8.02
  -1   7 -15  141.86    8.66
   1  -7  15  138.98    8.04
  -1   7 -15  132.48    8.19
  -1   7 -15  136.30    8.17
  -1   7 -16    0.31    0.68
  -1   7 -16   -0.15    0.69
   1  -7  16    0.88    0.61
  -1   7 -16    0.74    0.97
  -1   7 -16    0.58    0.66
   1  -7  16    0.42    0.64
  -1   7 -16    0.31    0.65
   1  -7  16    1.37    0.73
   1  -7  16    1.01    0.72
  -1   7 -17   31.31    3.08
   1  -7  17   43.78    3.19
  -1   7 -17   33.41    3.14
  -1   7 -17   33.70    3.46
  -1   7 -17   37.64    3.19
  -1   7 -17   37.29    3.71
   1  -7  17   38.60    3.14
  -1   7 -17   34.83    3.17
   1  -7  17   33.31    3.06
  -1   7 -17   32.80    2.90
  -1   7 -18   26.20    2.72
  -1   7 -18   27.32    3.15
  -1   7 -18   31.79    2.76
  -1   7 -18   34.03    3.26
  -1   7 -18   28.54    2.53
  -1   7 -18   26.58    2.67
   1  -7  18   26.38    2.47
   1  -7  18   32.21    2.79
  -1   7 -18   30.96    2.81
  -1   7 -19  127.55    7.42
  -1   7 -19  133.22    7.67
  -1   7 -19  125.81    6.93
  -1   7 -19  132.52    6.82
   1  -7  19  127.64    7.01
  -1   7 -19  128.52    7.01
   1  -7  19  131.96    6.88
  -1   7 -19  118.78    7.00
  -1   7 -20    3.59    1.04
  -1   7 -20    4.56    1.11
  -1   7 -20    3.51    0.81
   1  -7  20    3.77    0.81
  -1   7 -20    3.01    0.78
   1  -7  20    4.43    0.91
   1  -7  20    4.12    0.81
   1  -7  21   34.43    2.30
   1  -7  21   31.50    2.29
  -1   7 -21   27.14    2.41
  -1   7 -21   27.56    2.40
   1  -6 -18   10.76    1.17
   1  -6 -17   36.49    2.66
   1  -6 -17   41.47    2.76
   1  -6 -16   13.65    1.55
   1  -6 -16   16.10    1.77
   1  -6 -16   14.38    1.68
   1  -6 -16   13.33    1.68
   1  -6 -16   12.70    1.67
   1  -6 -15   71.73    4.96
   1  -6 -15   86.10    4.91
   1  -6 -15   85.46    5.03
   1  -6 -15   92.97    5.15
   1  -6 -15   81.09    5.04
   1  -6 -15   65.54    5.31
   1  -6 -15   67.50    4.93
   1  -6 -14   88.84    5.30
   1  -6 -14   88.83    5.32
   1  -6 -14   82.31    5.06
   1  -6 -14   85.33    5.35
   1  -6 -14   75.87    5.27
   1  -6 -14   74.50    5.31
   1  -6 -14   73.60    5.66
   1  -6 -13   78.87    4.92
   1  -6 -13   79.14    5.03
   1  -6 -13   66.77    4.96
   1  -6 -13   72.10    4.92
   1  -6 -13   75.67    4.76
   1  -6 -13   64.39    5.27
   1  -6 -13   70.94    5.11
   1  -6 -12   43.06    3.50
   1  -6 -12   43.99    3.44
   1  -6 -12   38.21    3.18
   1  -6 -12   42.05    3.60
   1  -6 -12   43.70    3.50
   1  -6 -12   39.39    3.58
   1  -6 -12   43.32    4.00
   1  -6 -11   38.37    4.66
   1  -6 -11   59.30    4.20
   1  -6 -11   53.02    4.23
   1  -6 -11   63.87    4.06
   1  -6 -11   56.48    4.03
   1  -6 -11   66.95    4.44
   1  -6 -11   58.21    4.43
   1  -6 -11   54.76    4.57
   1  -6 -11   45.92    4.73
   1  -6 -10   14.32    2.64
   1  -6 -10   15.39    1.97
   1  -6 -10   18.61    2.25
   1  -6 -10   20.81    2.14
   1  -6 -10   14.84    1.83
   1  -6 -10   20.40    2.27
   1  -6 -10   18.69    2.46
   1  -6 -10   14.23    2.10
   1  -6 -10   22.05    3.03
   1  -6 -10   15.30    2.51
   1  -6  -9   -0.24    0.75
   1  -6  -9    1.65    0.94
   1  -6  -9    1.39    1.05
   1  -6  -9    0.44    0.74
   1  -6  -9    1.86    0.91
   1  -6  -9    1.53    0.61
   1  -6  -9    0.83    0.59
   1  -6  -9    1.32    0.72
   1  -6  -9    1.49    0.77
   1  -6  -9    0.94    0.74
   1  -6  -8    3.76    1.34
   1  -6  -8    5.13    1.11
   1  -6  -8    6.22    1.11
   1  -6  -8    4.56    1.05
   1  -6  -8    5.94    1.17
   1  -6  -8    4.71    1.02
   1  -6  -8    4.22    0.92
   1  -6  -8    3.95    1.20
   1  -6  -8    6.76    1.40
   1  -6  -8    5.09    1.49
   1  -6  -8    4.07    1.10
   1  -6  -8    5.29    1.10
   1  -6  -8    5.40    1.34
   1  -6  -7   31.37    2.69
   1  -6  -7   38.92    3.23
   1  -6  -7   32.38    2.71
   1  -6  -7   29.27    2.38
   1  -6  -7   30.67    2.66
   1  -6  -7   35.22    2.61
   1  -6  -7   30.94    2.50
   1  -6  -7   31.33    2.43
   1  -6  -7   30.52    3.34
   1  -6  -7   34.40    3.46
   1  -6  -7   32.10    2.85
   1  -6  -7   33.42    2.81
   1  -6  -7   33.39    2.60
   1  -6  -7   35.21    3.31
   1  -6  -7   29.84    2.80
  -1   6   7   38.25    3.03
   1  -6  -6  314.73   14.35
   1  -6  -6  333.43   14.86
   1  -6  -6  264.93   15.13
  -1   6   6  334.46   14.75
   1  -6  -6  311.78   14.47
   1  -6  -6  303.69   15.09
   1  -6  -6  347.25   15.76
   1  -6  -6  321.71   14.65
   1  -6  -6  314.16   14.20
   1  -6  -6  287.42   14.44
   1  -6  -6  269.04   14.15
   1  -6  -6  312.73   14.37
   1  -6  -6  292.19   14.04
   1  -6  -6  307.28   14.00
   1  -6  -6  308.96   14.00
   1  -6  -6  318.30   14.10
   1  -6  -5   23.03    2.35
   1  -6  -5   19.10    2.30
  -1   6   5   17.59    1.99
   1  -6  -5   16.10    2.19
   1  -6  -4  696.67   24.40
  -1   6   4  751.83   24.34
  -1   6   4  740.04   24.09
   1  -6  -3  574.87   25.35
   1  -6  -3  594.24   26.16
   1  -6  -3  602.88   25.29
   1  -6  -3  588.40   26.16
   1  -6  -3  568.41   25.99
  -1   6   3  561.13   25.83
  -1   6   3  597.08   25.81
   1  -6  -3  576.46   26.34
   1  -6  -2    1.47    0.68
   1  -6  -2    2.30    0.58
   1  -6  -2    0.83    0.48
   1  -6  -2    3.35    0.87
  -1   6   2    2.13    0.71
  -1   6   2    1.67    0.73
   1  -6  -1  884.70   39.56
   1  -6  -1  957.37   40.38
  -1   6   1  817.33   39.69
  -1   6   1  972.85   39.53
   1  -6  -1 1046.81   40.02
  -1   6   1  991.76   39.87
  -1   6   1  864.97   39.51
   1  -6   0   48.35    3.16
   1  -6   0   51.30    3.68
  -1   6   0   50.68    3.32
  -1   6   0   51.14    3.26
   1  -6   0   51.16    3.37
  -1   6   0   47.00    3.01
  -1   6   0   47.95    3.08
   1  -6   1    9.46    1.23
   1  -6   1   11.31    1.54
  -1   6  -1   10.91    1.33
  -1   6  -1    8.51    1.19
  -1   6  -1    8.46    1.08
   1  -6   1   11.25    1.36
  -1   6  -1   10.49    1.28
  -1   6  -1    9.28    1.13
   1  -6   2   45.38    3.35
   1  -6   2   54.94    3.81
  -1   6  -2   45.57    3.30
  -1   6  -2   64.59    3.66
   1  -6   2   58.14    3.61
  -1   6  -2   58.87    3.42
  -1   6  -2   53.92    3.37
  -1   6  -2   61.78    3.42
   1  -6   3   42.38    2.89
   1  -6   3   36.45    2.99
  -1   6  -3   39.33    2.78
  -1   6  -3   42.36    2.77
  -1   6  -3   31.83    2.61
   1  -6   3   43.44    2.85
   1  -6   3   39.83    2.86
  -1   6  -3   44.92    2.81
   1  -6   3   38.90    2.79
  -1   6  -3   41.95    2.68
   1  -6   3   32.41    2.60
   1  -6   4  316.01   13.78
   1  -6   4  288.06   13.99
   1  -6   4  307.71   14.31
   1  -6   4  314.76   14.14
  -1   6  -4  316.44   13.81
   1  -6   4  304.72   13.98
  -1   6  -4  303.31   13.90
  -1   6  -4  284.45   13.98
   1  -6   4  253.85   13.74
  -1   6  -4  306.78   13.91
   1  -6   4  337.68   14.13
  -1   6  -5  344.94   13.93
   1  -6   5  339.12   14.66
   1  -6   5  284.07   13.97
   1  -6   5  316.50   14.36
  -1   6  -5  365.49   14.35
   1  -6   5  337.28   14.62
   1  -6   5  306.02   13.93
  -1   6  -5  253.65   13.97
  -1   6  -5  274.74   14.10
  -1   6  -5  318.46   14.54
   1  -6   5  312.15   14.26
   1  -6   5  282.93   14.20
  -1   6  -6   71.68    4.21
   1  -6   6   84.77    4.86
   1  -6   6   63.46    4.29
   1  -6   6   82.62    4.80
  -1   6  -6   82.77    4.64
   1  -6   6   71.80    4.32
   1  -6   6   74.95    4.78
  -1   6  -6   89.18    4.71
  -1   6  -6   73.54    4.85
  -1   6  -6   95.86    5.00
   1  -6   6   86.07    4.85
  -1   6  -7  538.29   24.18
  -1   6  -7  639.59   24.91
   1  -6   7  518.48   24.36
   1  -6   7  541.40   24.35
   1  -6   7  473.02   24.56
   1  -6   7  575.60   25.04
  -1   6  -7  652.22   24.87
  -1   6  -7  626.87   24.73
  -1   6  -7  611.94   25.31
   1  -6   7  540.00   24.74
  -1   6  -7  467.81   24.57
  -1   6  -8  577.56   27.27
  -1   6  -8  612.14   27.85
   1  -6   8  522.75   27.31
   1  -6   8  665.54   28.25
   1  -6   8  520.05   27.68
  -1   6  -8  795.12   28.23
   1  -6   8  632.48   27.56
   1  -6   8  580.32   27.64
  -1   6  -8  740.54   27.94
  -1   6  -8  629.56   28.42
  -1   6  -8  617.85   28.06
   1  -6   8  849.80   28.68
  -1   6  -9    5.74    1.16
   1  -6   9    4.92    1.11
  -1   6  -9    4.98    1.03
   1  -6   9    5.14    1.10
   1  -6   9    5.03    0.97
   1  -6   9    4.40    1.11
  -1   6  -9    6.78    1.08
  -1   6  -9    7.27    1.24
   1  -6   9    5.72    1.17
  -1   6  -9    7.21    1.33
  -1   6  -9    5.65    1.37
   1  -6   9    4.16    0.88
  -1   6 -10  366.75   17.55
   1  -6  10  333.68   17.30
   1  -6  10  357.67   17.31
   1  -6  10  353.16   16.96
   1  -6  10  400.55   17.75
  -1   6 -10  379.80   17.17
   1  -6  10  396.17   17.01
  -1   6 -10  353.97   17.27
  -1   6 -10  368.05   17.73
   1  -6  10  345.18   17.39
   1  -6  10  340.98   16.79
  -1   6 -10  337.72   17.84
  -1   6 -11  202.68   10.59
  -1   6 -11  200.88    9.98
  -1   6 -11  220.52   10.05
  -1   6 -11  199.79    9.98
   1  -6  11  188.16   10.34
   1  -6  11  181.82   10.13
   1  -6  11  178.47   10.17
   1  -6  11  213.68   10.09
  -1   6 -11  198.88   10.08
   1  -6  11  195.57    9.84
  -1   6 -11  194.13   10.95
   1  -6  11  168.69   10.16
  -1   6 -12  209.80   10.50
  -1   6 -12  198.67   11.04
  -1   6 -12  201.93   10.37
  -1   6 -12  229.53   10.62
   1  -6  12  182.48   10.55
   1  -6  12  212.62   10.49
   1  -6  12  191.71   10.67
   1  -6  12  193.92   10.78
  -1   6 -12  210.76   10.57
   1  -6  12  227.26   10.53
  -1   6 -12  207.68   11.57
   1  -6  12  174.91   10.61
  -1   6 -13  278.38   14.67
   1  -6  13  260.99   13.52
  -1   6 -13  273.40   13.85
  -1   6 -13  284.34   13.84
  -1   6 -13  306.31   13.83
  -1   6 -13  287.30   13.89
   1  -6  13  309.41   14.46
   1  -6  13  320.56   14.05
   1  -6  13  266.16   14.17
  -1   6 -13  278.50   13.93
   1  -6  13  271.73   13.68
  -1   6 -13  263.08   14.88
  -1   6 -14   14.76    2.02
  -1   6 -14   18.78    2.22
   1  -6  14   16.95    1.93
  -1   6 -14   18.22    2.16
   1  -6  14   24.47    2.41
   1  -6  14   18.53    2.38
  -1   6 -14   14.05    2.03
  -1   6 -14   18.68    2.14
   1  -6  14   19.49    2.18
  -1   6 -14   13.20    2.25
   1  -6  14   18.43    2.08
  -1   6 -14   18.23    2.25
  -1   6 -15  174.76    9.25
  -1   6 -15  162.19    9.08
   1  -6  15  166.23    8.77
  -1   6 -15  179.81    9.95
   1  -6  15  166.56    9.02
   1  -6  15  168.43    9.06
  -1   6 -15  161.02    9.11
   1  -6  15  163.54    8.83
  -1   6 -15  160.52    9.15
  -1   6 -16   22.07    2.51
   1  -6  16   22.55    2.31
  -1   6 -16   23.28    2.52
  -1   6 -16   17.63    2.21
  -1   6 -16   15.21    2.45
   1  -6  16   18.44    2.16
   1  -6  16   19.16    2.25
  -1   6 -16   20.14    2.35
  -1   6 -16   17.76    2.11
  -1   6 -17   18.93    2.35
  -1   6 -17   19.40    2.34
   1  -6  17   20.64    2.22
  -1   6 -17   25.61    2.92
  -1   6 -17   21.42    2.36
  -1   6 -17   18.49    2.68
  -1   6 -17   17.59    2.18
   1  -6  17   18.19    2.16
  -1   6 -17   23.24    2.25
  -1   6 -18    3.57    1.12
   1  -6  18    5.05    1.09
  -1   6 -18    5.27    1.18
  -1   6 -18    6.26    1.14
  -1   6 -18    6.51    1.51
  -1   6 -18    5.81    1.24
  -1   6 -18    4.13    1.42
   1  -6  18    7.38    1.37
  -1   6 -18    6.02    1.22
   1  -6  19   88.10    5.32
  -1   6 -19   96.23    5.91
  -1   6 -19   80.91    5.70
  -1   6 -19   89.86    5.32
   1  -6  19   82.08    5.10
   1  -6  20   15.35    1.69
  -1   6 -20   13.31    1.82
  -1   6 -20   11.99    1.51
  -1   6 -20   13.60    1.86
   1  -6  20   14.20    1.59
  -1   6 -21   30.57    2.60
  -1   6 -21   33.41    2.70
  -1   6 -21   30.35    2.36
   1  -6  21   38.43    2.55
   1  -6  21   38.59    2.59
   1  -5 -19    1.00    0.50
   1  -5 -18   38.91    2.80
   1  -5 -18   44.88    2.92
   1  -5 -18   42.92    2.80
   1  -5 -17    9.27    1.30
   1  -5 -17    5.83    1.06
   1  -5 -17    9.79    1.35
   1  -5 -16   71.48    4.40
   1  -5 -16   68.53    4.52
   1  -5 -16   80.13    4.69
   1  -5 -15   21.12    2.23
   1  -5 -15   16.90    1.96
   1  -5 -15   19.30    2.24
   1  -5 -15   17.20    2.10
   1  -5 -15   17.90    2.57
   1  -5 -15   18.35    2.21
   1  -5 -14   17.08    2.25
   1  -5 -14   21.00    2.32
   1  -5 -14   25.84    2.50
   1  -5 -14   22.12    2.27
   1  -5 -14   20.92    2.35
   1  -5 -14   18.04    2.66
   1  -5 -14   18.73    2.35
   1  -5 -13    0.15    0.74
   1  -5 -13    1.44    0.81
   1  -5 -13    1.27    0.81
   1  -5 -13    1.89    0.92
   1  -5 -13    0.61    0.64
   1  -5 -13    0.31    0.74
   1  -5 -13    0.57    1.11
   1  -5 -12   45.20    3.62
   1  -5 -12   49.23    3.71
   1  -5 -12   44.92    3.42
   1  -5 -12   50.44    3.79
   1  -5 -12   40.31    3.61
   1  -5 -12   47.26    4.19
   1  -5 -12   46.96    3.89
   1  -5 -11  244.82   11.78
   1  -5 -11  211.72   11.45
   1  -5 -11  215.40   11.72
   1  -5 -11  231.92   11.33
   1  -5 -11  249.79   11.66
   1  -5 -11  244.33   13.33
   1  -5 -11  218.67   11.83
   1  -5 -11  250.94   12.41
   1  -5 -10    3.24    1.29
   1  -5 -10    5.02    0.98
   1  -5 -10    3.75    1.04
   1  -5 -10    4.36    1.04
   1  -5 -10    4.29    1.00
   1  -5 -10    4.54    1.13
   1  -5 -10    3.45    1.38
   1  -5 -10    2.50    1.13
   1  -5 -10    2.82    1.07
   1  -5 -10    3.55    1.08
   1  -5 -10    4.51    1.19
   1  -5  -9    7.65    1.68
   1  -5  -9    8.37    1.50
   1  -5  -9    6.58    1.55
   1  -5  -9    7.75    1.36
   1  -5  -9    8.19    1.78
   1  -5  -9   10.64    1.66
   1  -5  -9    7.00    1.28
   1  -5  -9    6.33    1.15
   1  -5  -9    6.69    1.20
   1  -5  -9    7.06    1.30
   1  -5  -9    4.67    1.07
   1  -5  -8   62.20    5.03
   1  -5  -8   66.74    4.12
   1  -5  -8   67.12    4.12
   1  -5  -8   65.01    4.28
   1  -5  -8   69.43    4.34
   1  -5  -8   61.16    3.90
   1  -5  -8   67.04    4.91
   1  -5  -8   74.69    5.40
   1  -5  -8   69.07    4.56
   1  -5  -8   63.30    4.35
   1  -5  -8   78.29    4.83
   1  -5  -8   61.90    4.18
   1  -5  -8   73.05    4.72
   1  -5  -7   25.47    2.65
   1  -5  -7   27.36    2.91
   1  -5  -7   29.56    2.62
   1  -5  -7   22.54    2.72
   1  -5  -6  405.48   19.44
   1  -5  -6  454.72   19.07
   1  -5  -6  427.52   19.25
   1  -5  -5 1091.29   45.01
   1  -5  -5 1120.35   44.82
   1  -5  -5 1005.03   45.12
   1  -5  -5  933.83   44.99
   1  -5  -4 1421.40   54.78
   1  -5  -4 1329.45   55.09
  -1   5   4 1282.86   54.62
   1  -5  -4 1311.43   54.90
   1  -5  -4 1238.53   54.09
   1  -5  -4 1160.16   54.88
   1  -5  -3   14.14    1.29
   1  -5  -3   15.26    1.62
  -1   5   3    9.23    1.25
   1  -5  -3   12.87    1.54
   1  -5  -3   12.29    1.39
   1  -5  -3    9.57    1.38
   1  -5  -3   11.32    1.28
  -1   5   3   13.70    1.29
   1  -5  -3    9.76    1.42
   1  -5  -2    1.84    0.52
   1  -5  -2    0.89    0.56
   1  -5  -2    2.10    0.68
  -1   5   2    2.52    0.61
  -1   5   2    0.49    0.36
  -1   5   2    1.42    0.58
   1  -5  -2    1.20    0.50
   1  -5  -2    1.59    0.69
  -1   5   2    0.50    0.37
   1  -5  -1  743.59   32.18
   1  -5  -1  755.40   32.74
  -1   5   1  764.76   32.37
   1  -5  -1  751.77   32.37
  -1   5   1  771.86   32.33
  -1   5   1  764.32   32.09
   1  -5  -1  757.83   32.37
  -1   5   1  721.95   32.07
   1  -5   0    8.21    0.99
   1  -5   0    5.09    1.00
  -1   5   0    6.47    0.92
  -1   5   0    7.31    0.88
  -1   5   0    6.36    0.92
   1  -5   0    6.39    0.92
  -1   5   0    5.82    0.84
   1  -5   1  281.34   13.45
   1  -5   1  314.74   13.96
  -1   5  -1  308.18   13.55
  -1   5  -1  317.88   13.65
  -1   5  -1  298.50   13.39
   1  -5   1  288.61   13.54
  -1   5  -1  281.69   13.25
   1  -5   1  298.02   13.35
  -1   5  -1  309.88   13.31
   1  -5   2    2.94    0.81
   1  -5   2    2.62    0.67
  -1   5  -2    2.77    0.65
  -1   5  -2    3.24    0.66
  -1   5  -2    2.52    0.63
   1  -5   2    3.49    0.71
  -1   5  -2    4.27    0.71
   1  -5   2    3.61    0.71
  -1   5  -2    2.26    0.60
   1  -5   2    3.52    0.69
   1  -5   2    2.85    0.67
  -1   5  -2    2.88    0.59
   1  -5   3  113.34    6.12
   1  -5   3  100.03    5.85
  -1   5  -3  113.63    5.83
  -1   5  -3  130.45    5.86
  -1   5  -3  111.24    5.64
  -1   5  -3  115.43    5.89
  -1   5  -3  102.59    5.68
   1  -5   3  117.13    5.92
   1  -5   3   97.83    5.72
  -1   5  -3  136.40    5.85
   1  -5   3  131.47    6.02
   1  -5   3  112.22    5.91
   1  -5   4   26.07    2.22
  -1   5  -4   24.61    1.88
  -1   5  -4   35.78    2.25
   1  -5   4   25.30    2.03
  -1   5  -4   28.86    2.09
  -1   5  -4   22.99    2.08
   1  -5   4   28.58    2.14
   1  -5   4   26.35    2.16
  -1   5  -4   33.65    2.13
   1  -5   4   27.44    2.15
   1  -5   5   28.44    2.23
  -1   5  -5   23.90    1.96
   1  -5   5   27.15    2.04
  -1   5  -5   27.68    2.13
   1  -5   5   21.82    1.99
  -1   5  -5   22.16    2.12
   1  -5   5   23.88    2.06
   1  -5   5   26.24    2.18
   1  -5   5   29.78    2.10
  -1   5  -5   33.33    2.16
  -1   5  -6  161.18    7.91
  -1   5  -6  187.11    8.03
   1  -5   6  149.96    8.06
   1  -5   6  159.05    7.88
   1  -5   6  138.48    7.89
  -1   5  -6  145.62    7.72
  -1   5  -6  164.70    8.02
  -1   5  -6  173.03    8.36
   1  -5   6  162.00    8.00
   1  -5   7   17.43    1.66
   1  -5   7   17.57    1.68
   1  -5   7   18.32    1.82
   1  -5   7   18.54    1.85
   1  -5   7   18.61    1.91
  -1   5  -7   17.49    1.74
  -1   5  -7   17.81    1.58
  -1   5  -7   17.71    1.70
  -1   5  -7   18.69    1.87
  -1   5  -7   15.25    1.88
   1  -5   7   22.62    1.99
  -1   5  -8  675.62   26.81
   1  -5   8  537.53   26.43
   1  -5   8  677.37   26.97
   1  -5   8  607.79   26.27
   1  -5   8  587.65   26.49
  -1   5  -8  604.76   26.51
  -1   5  -8  594.77   26.08
  -1   5  -8  596.98   26.29
  -1   5  -8  572.46   26.61
  -1   5  -8  606.91   26.99
   1  -5   8  581.69   26.56
  -1   5  -9  762.75   32.03
   1  -5   9  697.11   32.36
   1  -5   9  829.62   32.71
   1  -5   9  773.10   32.72
   1  -5   9  717.45   32.08
  -1   5  -9  770.18   32.67
  -1   5  -9  754.00   32.12
   1  -5   9  656.76   32.31
  -1   5  -9  721.27   32.59
  -1   5  -9  733.57   32.96
  -1   5 -10  125.13    7.06
  -1   5 -10  119.82    6.54
  -1   5 -10  122.00    6.49
  -1   5 -10  140.77    6.56
  -1   5 -10  112.55    6.46
   1  -5  10  109.33    6.70
   1  -5  10  123.91    6.97
   1  -5  10  124.83    6.92
   1  -5  10  111.20    6.41
  -1   5 -10  120.92    6.61
  -1   5 -10  125.21    7.33
   1  -5  10  117.69    6.86
  -1   5 -11  207.21   10.11
  -1   5 -11  202.77   10.61
  -1   5 -11  239.78   10.27
  -1   5 -11  225.97   10.03
  -1   5 -11  210.03   10.09
   1  -5  11  183.91    9.85
   1  -5  11  169.29   10.13
   1  -5  11  196.47   10.27
   1  -5  11  192.96   10.36
  -1   5 -11  190.01   10.01
  -1   5 -11  188.44    9.87
  -1   5 -11  217.42   11.07
   1  -5  11  181.29   10.28
  -1   5 -12  308.11   13.93
  -1   5 -12  298.38   14.54
  -1   5 -12  339.41   14.00
  -1   5 -12  283.58   13.55
  -1   5 -12  275.80   13.69
   1  -5  12  252.23   13.43
   1  -5  12  324.74   14.42
   1  -5  12  230.91   13.68
  -1   5 -12  270.66   13.53
  -1   5 -12  277.93   13.69
  -1   5 -12  278.79   14.64
   1  -5  12  314.40   14.43
  -1   5 -13   11.80    1.65
  -1   5 -13   11.36    1.63
  -1   5 -13    9.50    1.53
   1  -5  13    9.07    1.62
   1  -5  13    9.58    1.47
  -1   5 -13   11.21    1.66
  -1   5 -13    8.97    1.50
  -1   5 -13   13.28    2.08
  -1   5 -13   10.16    1.63
  -1   5 -14  127.93    7.26
  -1   5 -14  130.73    7.36
   1  -5  14  113.46    6.91
  -1   5 -14  119.57    7.05
  -1   5 -14  116.22    7.07
  -1   5 -14  126.62    8.10
  -1   5 -14  125.04    7.35
  -1   5 -15   40.42    3.49
  -1   5 -15   32.91    3.84
  -1   5 -15   42.28    3.46
  -1   5 -15   45.80    4.07
  -1   5 -15   38.68    3.34
   1  -5  15   33.54    3.42
  -1   5 -15   36.99    3.26
  -1   5 -15   39.71    3.19
  -1   5 -16    0.16    0.69
  -1   5 -16    0.15    0.68
  -1   5 -16    0.19    0.98
  -1   5 -16    0.15    0.52
  -1   5 -16    0.56    0.64
  -1   5 -16    0.12    0.49
  -1   5 -17    5.95    1.56
  -1   5 -17    6.05    1.28
  -1   5 -17    6.32    1.56
   1  -5  17    5.17    1.23
   1  -5  17    6.17    1.24
  -1   5 -17    5.16    1.21
  -1   5 -17    7.98    1.52
  -1   5 -18   -0.36    0.88
  -1   5 -18   -0.52    0.86
  -1   5 -18   -0.27    0.55
   1  -5  18    0.40    0.56
  -1   5 -18    0.14    0.63
   1  -5  18    0.37    0.46
   1  -5  19   27.12    2.43
  -1   5 -19   21.68    2.22
  -1   5 -19   18.02    2.35
  -1   5 -19   21.80    2.54
   1  -5  19   22.79    2.20
   1  -5  20   55.90    3.64
  -1   5 -20   45.24    3.70
  -1   5 -20   52.77    3.86
  -1   5 -20   46.03    3.37
   1  -5  20   54.94    3.55
  -1   5 -21  126.16    6.84
  -1   5 -21  135.71    6.97
  -1   5 -21  129.95    6.58
   1  -5  21  123.59    6.57
   1  -4 -19    3.05    0.65
   1  -4 -19    3.58    0.76
   1  -4 -18    5.10    0.94
   1  -4 -18    3.44    0.89
   1  -4 -18    3.69    0.96
   1  -4 -17   28.91    2.47
   1  -4 -17   25.65    2.45
   1  -4 -17   33.54    2.70
   1  -4 -17   30.38    2.86
   1  -4 -16   24.69    2.41
   1  -4 -16   23.11    2.25
   1  -4 -16   20.04    2.21
   1  -4 -16   21.53    2.49
   1  -4 -15   28.18    2.65
   1  -4 -15   26.43    2.45
   1  -4 -15   18.78    2.33
   1  -4 -15   29.76    2.72
   1  -4 -15   24.16    2.73
   1  -4 -15   22.27    2.91
   1  -4 -14   16.77    1.95
   1  -4 -14   20.84    2.32
   1  -4 -14   19.21    2.23
   1  -4 -14   15.43    2.01
   1  -4 -14   19.34    2.64
   1  -4 -14   17.00    2.31
   1  -4 -14   14.68    2.08
   1  -4 -13  833.63   39.86
   1  -4 -13  981.55   39.98
   1  -4 -13  928.11   39.63
   1  -4 -13  978.36   39.97
   1  -4 -13  908.97   39.87
   1  -4 -13  820.30   39.90
   1  -4 -13  933.19   40.74
   1  -4 -12    3.00    0.95
   1  -4 -12    3.31    1.02
   1  -4 -12    3.83    0.96
   1  -4 -12    2.79    0.98
   1  -4 -12    5.37    1.25
   1  -4 -12    1.75    1.13
   1  -4 -12    3.05    1.02
   1  -4 -11  368.73   17.16
   1  -4 -11  356.08   17.06
   1  -4 -11  348.28   17.19
   1  -4 -11  380.55   17.10
   1  -4 -11  367.15   16.87
   1  -4 -11  399.31   17.95
   1  -4 -11  342.00   17.26
   1  -4 -11  397.45   18.99
   1  -4 -10   13.28    2.23
   1  -4 -10   16.49    2.08
   1  -4 -10   14.13    1.87
   1  -4 -10   14.80    2.03
   1  -4 -10   14.18    2.21
   1  -4 -10   14.82    2.34
   1  -4 -10   16.61    1.90
   1  -4 -10   14.03    1.69
   1  -4 -10   15.07    1.78
   1  -4 -10   14.47    1.80
   1  -4 -10   14.40    1.60
   1  -4  -9   23.64    2.84
   1  -4  -9   26.24    2.27
   1  -4  -9   24.86    2.10
   1  -4  -9   28.70    2.41
   1  -4  -9   24.16    2.30
   1  -4  -9   22.43    2.11
   1  -4  -9   26.43    2.87
   1  -4  -9   27.59    2.61
   1  -4  -9   20.74    2.24
   1  -4  -9   29.10    2.69
   1  -4  -9   27.40    3.03
   1  -4  -9   30.75    2.67
   1  -4  -8   11.11    1.70
   1  -4  -8   10.61    1.51
   1  -4  -8   12.43    1.95
   1  -4  -8    7.69    1.56
   1  -4  -7   14.98    1.73
   1  -4  -7   14.04    1.85
   1  -4  -7   15.79    2.06
   1  -4  -7   12.47    1.85
   1  -4  -6   20.87    2.14
   1  -4  -6   23.91    2.08
   1  -4  -6   24.40    2.42
   1  -4  -6   16.58    2.08
   1  -4  -5  751.11   30.66
   1  -4  -5  715.01   31.00
   1  -4  -5  693.82   30.72
   1  -4  -5  705.92   30.01
   1  -4  -5  647.69   30.79
   1  -4  -4  514.13   22.30
   1  -4  -4  530.97   22.73
   1  -4  -4  556.75   22.97
  -1   4   4  493.37   22.51
   1  -4  -4  528.66   23.08
  -1   4   4  522.92   22.41
   1  -4  -4  488.06   22.92
   1  -4  -3   30.37    2.04
   1  -4  -3   27.53    2.23
  -1   4   3   35.37    2.28
   1  -4  -3   37.31    2.37
   1  -4  -3   35.26    2.48
   1  -4  -3   32.35    2.36
  -1   4   3   33.56    2.11
   1  -4  -3   30.12    2.15
   1  -4  -3   30.49    2.38
   1  -4  -2  427.64   18.27
   1  -4  -2  440.26   18.69
   1  -4  -2  425.60   18.59
  -1   4   2  418.36   18.37
   1  -4  -2  429.89   18.44
   1  -4  -2  391.02   18.51
  -1   4   2  463.03   18.29
   1  -4  -2  422.88   18.41
  -1   4   2  398.01   18.11
   1  -4  -2  386.39   18.55
   1  -4  -1  684.88   27.60
   1  -4  -1  715.27   28.06
   1  -4  -1  622.56   27.65
   1  -4  -1  661.68   27.61
  -1   4   1  621.84   27.58
   1  -4  -1  676.12   27.74
  -1   4   1  688.60   27.50
  -1   4   1  555.59   27.28
   1  -4   0  213.77    9.98
   1  -4   0  218.48    9.69
  -1   4   0  240.71    9.78
   1  -4   0  212.91    9.63
   1  -4   0  210.73    9.55
  -1   4   0  198.85    9.48
   1  -4   0  201.29    9.68
  -1   4   0  193.18    9.52
   1  -4   0  208.37    9.42
  -1   4   0  226.09    9.49
   1  -4   1   34.36    2.17
   1  -4   1   36.52    2.43
  -1   4  -1   36.51    2.21
  -1   4  -1   38.95    2.23
   1  -4   1   34.15    2.12
  -1   4  -1   32.76    2.06
   1  -4   1   30.57    2.05
  -1   4  -1   35.40    2.09
  -1   4  -1   28.75    1.97
   1  -4   1   35.67    2.25
   1  -4   1   33.53    2.10
  -1   4  -1   25.94    1.88
   1  -4   2   74.65    3.87
   1  -4   2   61.22    3.53
  -1   4  -2   54.78    3.36
  -1   4  -2   73.42    3.59
  -1   4  -2   69.09    3.55
   1  -4   2   74.78    3.64
  -1   4  -2   64.70    3.36
  -1   4  -2   65.45    3.43
   1  -4   2   65.79    3.56
   1  -4   2   63.66    3.49
   1  -4   2   65.31    3.55
   1  -4   2   58.21    3.48
  -1   4  -2   55.06    3.27
   1  -4   3    8.63    1.11
  -1   4  -3    9.09    1.01
  -1   4  -3   10.89    1.02
   1  -4   3    9.47    1.02
   1  -4   3    9.10    1.04
  -1   4  -3    8.60    1.07
  -1   4  -3    9.60    1.02
  -1   4  -3    9.34    0.93
   1  -4   3    9.90    1.07
   1  -4   3   10.47    1.16
  -1   4  -3   14.58    1.14
   1  -4   3   10.47    0.98
   1  -4   4  709.20   27.96
  -1   4  -4  755.06   27.65
  -1   4  -4  645.11   27.71
   1  -4   4  679.41   27.81
  -1   4  -4  627.41   27.92
   1  -4   4  737.22   27.93
   1  -4   4  612.63   27.63
  -1   4  -4  579.11   27.61
   1  -4   4  728.38   27.96
   1  -4   4  643.27   27.93
   1  -4   4  522.38   27.48
  -1   4  -4  605.27   27.58
  -1   4  -5  131.13    6.51
   1  -4   5  147.39    6.67
  -1   4  -5  134.02    6.51
  -1   4  -5  125.92    6.72
   1  -4   5  109.34    6.28
   1  -4   5  174.47    6.90
  -1   4  -5  137.00    6.60
   1  -4   5  106.71    6.43
  -1   4  -5  153.16    6.61
   1  -4   5  132.12    6.73
   1  -4   5  132.25    6.31
  -1   4  -6   30.07    2.23
  -1   4  -6   36.45    2.29
  -1   4  -6   30.15    2.27
   1  -4   6   40.98    2.50
  -1   4  -6   30.76    2.47
  -1   4  -6   29.67    2.20
   1  -4   6   25.05    2.21
   1  -4   6   20.77    2.03
   1  -4   6   38.11    2.28
  -1   4  -7 1079.60   39.39
   1  -4   7  865.65   39.16
   1  -4   7  779.37   38.70
  -1   4  -7 1016.99   39.13
   1  -4   7  855.04   38.99
  -1   4  -7  934.39   38.92
   1  -4   7 1052.75   39.32
  -1   4  -7  776.80   38.91
  -1   4  -7  963.21   39.49
  -1   4  -8   54.74    3.39
  -1   4  -8   62.75    3.83
   1  -4   8   54.89    3.47
   1  -4   8   60.24    3.71
   1  -4   8   53.69    3.37
   1  -4   8   59.63    3.76
   1  -4   8   48.31    3.46
  -1   4  -8   58.90    3.37
  -1   4  -8   57.64    3.45
  -1   4  -8   56.11    3.88
  -1   4  -8   57.69    3.72
  -1   4  -9  187.47    7.73
  -1   4  -9  164.89    7.49
  -1   4  -9  150.77    8.18
   1  -4   9  122.70    7.55
  -1   4  -9  146.82    7.54
  -1   4  -9  173.91    8.16
   1  -4   9  146.56    7.73
   1  -4   9  111.54    7.50
   1  -4   9  130.78    7.33
   1  -4   9  162.69    7.79
   1  -4   9  161.54    7.98
  -1   4 -10   27.22    2.23
  -1   4 -10   30.17    2.34
   1  -4  10   21.74    2.13
   1  -4  10   29.29    2.62
   1  -4  10   25.66    2.37
   1  -4  10   34.39    2.65
   1  -4  10   27.48    2.52
   1  -4  10   22.93    2.36
  -1   4 -10   27.11    2.70
  -1   4 -10   30.21    2.44
  -1   4 -10   31.74    2.78
  -1   4 -11   60.52    3.91
  -1   4 -11   51.93    4.11
  -1   4 -11   57.16    3.73
  -1   4 -11   59.33    3.80
  -1   4 -11   54.22    3.75
   1  -4  11   59.94    4.14
   1  -4  11   57.02    3.96
   1  -4  11   50.91    3.59
   1  -4  11   54.74    4.00
   1  -4  11   60.24    4.12
  -1   4 -11   62.26    4.49
  -1   4 -11   54.95    3.74
  -1   4 -11   50.52    3.61
  -1   4 -12  619.66   25.83
  -1   4 -12  591.58   25.82
  -1   4 -12  638.03   26.76
  -1   4 -12  561.11   25.54
  -1   4 -12  641.09   25.83
  -1   4 -12  582.49   25.72
   1  -4  12  503.29   25.85
   1  -4  12  590.38   26.01
   1  -4  12  578.58   26.14
  -1   4 -12  533.99   25.54
  -1   4 -12  522.46   25.46
  -1   4 -13   27.32    2.61
  -1   4 -13   31.46    3.20
  -1   4 -13   23.91    2.44
  -1   4 -13   27.77    2.53
  -1   4 -13   26.80    2.55
   1  -4  13   18.39    2.37
   1  -4  13   21.77    2.42
   1  -4  13   23.25    2.43
  -1   4 -13   25.72    2.43
  -1   4 -13   20.31    2.28
  -1   4 -14  902.32   39.68
  -1   4 -14  957.92   39.91
  -1   4 -14  876.75   40.60
  -1   4 -14  910.77   39.62
  -1   4 -14  891.70   39.60
   1  -4  14  915.95   40.18
   1  -4  14  874.96   39.89
   1  -4  14  967.68   40.00
  -1   4 -14  851.19   39.35
  -1   4 -15   51.37    3.95
  -1   4 -15   52.31    4.01
   1  -4  15   50.18    4.22
   1  -4  15   43.71    3.92
  -1   4 -15   55.80    4.84
  -1   4 -15   58.39    4.24
  -1   4 -15   45.60    3.89
   1  -4  15   62.82    4.47
  -1   4 -16   10.10    1.65
  -1   4 -16   14.09    2.18
  -1   4 -16    9.91    1.68
  -1   4 -16   12.98    1.95
  -1   4 -16   13.77    1.98
  -1   4 -17    5.18    1.47
  -1   4 -17    3.67    1.30
  -1   4 -17    3.86    1.05
   1  -4  17    4.12    1.08
  -1   4 -17    3.80    1.15
  -1   4 -17    4.68    1.23
  -1   4 -18   23.43    2.77
  -1   4 -18   24.98    2.86
  -1   4 -18   25.77    2.50
  -1   4 -18   19.26    2.35
   1  -4  18   23.10    2.37
  -1   4 -19   -0.12    0.58
  -1   4 -19   -0.61    0.84
   1  -4  19   -0.12    0.55
   1  -4  19    0.12    0.45
  -1   4 -19    0.90    0.69
  -1   4 -20   72.80    4.59
  -1   4 -20   74.20    4.90
  -1   4 -20   69.42    4.87
  -1   4 -20   71.61    4.71
   1  -4  20   88.92    4.80
   1  -4  20   75.31    4.64
   1  -4  20   94.54    4.96
  -1   4 -21   64.27    3.86
  -1   4 -21   66.70    4.15
   1  -3 -20   22.97    1.76
   1  -3 -20   22.98    2.02
   1  -3 -19   59.35    3.65
   1  -3 -19   58.60    3.59
   1  -3 -19   53.66    3.85
   1  -3 -18   52.03    3.44
   1  -3 -18   46.22    3.26
   1  -3 -17   13.19    1.67
   1  -3 -17   15.56    1.91
   1  -3 -17   14.50    2.07
   1  -3 -16    0.38    0.91
   1  -3 -16    0.12    0.53
   1  -3 -16    0.33    0.83
   1  -3 -15   40.10    3.38
   1  -3 -15   47.51    3.46
   1  -3 -15   43.47    3.49
   1  -3 -15   44.02    3.86
   1  -3 -15   39.08    3.91
   1  -3 -14   68.03    4.60
   1  -3 -14   64.92    4.51
   1  -3 -14   67.43    4.43
   1  -3 -14   63.60    5.11
   1  -3 -14   63.01    4.87
   1  -3 -13  278.92   13.28
   1  -3 -13  263.63   13.40
   1  -3 -13  281.67   13.50
   1  -3 -13  275.93   14.21
   1  -3 -13  284.81   14.01
   1  -3 -12   39.22    3.13
   1  -3 -12   40.76    3.04
   1  -3 -12   42.18    3.21
   1  -3 -12   39.09    3.22
   1  -3 -12   38.32    3.38
   1  -3 -12   33.22    3.10
   1  -3 -12   39.31    3.57
   1  -3 -12   42.99    4.20
   1  -3 -11  514.63   22.68
   1  -3 -11  509.19   22.84
   1  -3 -11  499.76   22.82
   1  -3 -11  471.97   22.85
   1  -3 -11  520.68   22.91
   1  -3 -11  584.05   23.49
   1  -3 -11  517.57   23.54
   1  -3 -11  446.16   22.85
   1  -3 -11  497.51   23.20
   1  -3 -11  596.35   24.84
   1  -3 -10   10.57    1.54
   1  -3 -10   15.55    1.73
   1  -3 -10   12.84    1.63
   1  -3 -10   13.80    1.55
   1  -3 -10   12.16    1.54
   1  -3 -10   14.47    1.88
   1  -3 -10   12.38    1.71
   1  -3 -10   14.24    1.78
   1  -3 -10   11.83    2.02
   1  -3 -10   14.25    1.97
   1  -3 -10   17.09    2.40
   1  -3 -10   13.20    1.57
   1  -3 -10   15.36    1.88
   1  -3  -9  106.33    6.05
   1  -3  -9  114.45    6.77
   1  -3  -9   99.98    6.37
   1  -3  -9   89.12    6.19
   1  -3  -8   18.98    1.98
   1  -3  -8   19.90    2.23
   1  -3  -8   19.30    2.32
   1  -3  -8   17.52    2.13
   1  -3  -7  212.95   10.86
   1  -3  -7  225.59   10.77
   1  -3  -7  223.54   10.46
   1  -3  -7  194.62   10.62
   1  -3  -6   35.21    2.72
   1  -3  -6   37.62    2.62
   1  -3  -6   31.50    2.74
   1  -3  -6   35.63    2.22
   1  -3  -6   31.96    2.67
   1  -3  -5  101.43    5.50
   1  -3  -5  101.44    5.37
   1  -3  -5  106.26    5.71
   1  -3  -5  100.54    4.96
   1  -3  -5   98.96    5.54
   1  -3  -4   36.46    2.57
   1  -3  -4   38.20    2.53
   1  -3  -4   42.19    2.77
   1  -3  -4   40.02    2.31
   1  -3  -4   37.54    2.65
   1  -3  -3   47.46    2.95
   1  -3  -3   60.58    3.08
   1  -3  -3   59.25    3.25
   1  -3  -3   57.91    3.35
   1  -3  -3   55.88    3.23
   1  -3  -3   55.25    3.36
  -1   3   3   64.15    3.17
   1  -3  -3   60.46    3.13
   1  -3  -3   59.35    3.39
  -1   3   3   57.08    2.95
   1  -3  -2  268.93   11.38
   1  -3  -2  252.14   11.08
   1  -3  -2  239.68   11.29
  -1   3   2  247.01   11.08
   1  -3  -2  255.20   11.20
   1  -3  -2  263.61   11.37
  -1   3   2  248.44   10.84
   1  -3  -2  255.82   10.89
  -1   3   2  242.48   11.04
  -1   3   2  245.11   10.86
   1  -3  -2  254.20   11.15
  -1   3   2  251.31   10.91
   1  -3  -2  248.80   11.38
   1  -3  -1 1289.80   51.67
   1  -3  -1 1283.52   51.93
  -1   3   1 1251.07   51.63
   1  -3  -1 1353.82   51.69
  -1   3   1 1119.11   51.32
  -1   3   1 1195.53   51.30
   1  -3  -1 1262.53   51.51
  -1   3   1 1252.20   51.57
   1  -3  -1 1191.13   51.66
  -1   3   1 1295.37   51.37
  -1   3   1 1148.01   51.38
   1  -3  -1 1276.61   51.35
   1  -3   0  973.94   44.09
   1  -3   0 1211.87   44.51
  -1   3   0 1005.91   44.16
  -1   3   0 1054.83   44.11
   1  -3   0 1110.82   44.06
  -1   3   0 1095.07   44.07
   1  -3   0 1011.16   44.05
   1  -3   0 1014.10   44.05
  -1   3   0  965.30   43.83
  -1   3   0 1123.26   43.99
   1  -3   0 1035.06   43.68
  -1   3   0 1169.90   43.98
   1  -3   0 1079.20   43.99
   1  -3   0 1007.95   43.79
   1  -3   1  268.66   13.20
   1  -3   1  343.68   13.58
  -1   3  -1  316.68   13.29
  -1   3  -1  360.35   13.37
   1  -3   1  291.89   13.22
  -1   3  -1  304.97   13.20
  -1   3  -1  291.58   13.10
   1  -3   1  261.04   13.12
  -1   3  -1  293.47   13.10
   1  -3   1  315.15   12.97
   1  -3   1  313.52   13.26
   1  -3   1  297.52   12.92
  -1   3  -1  322.96   13.10
   1  -3   2    4.31    0.63
   1  -3   2    4.29    0.67
  -1   3  -2    4.76    0.61
  -1   3  -2    5.46    0.63
  -1   3  -2    5.12    0.59
   1  -3   2    2.81    0.51
  -1   3  -2    3.45    0.59
   1  -3   2    3.91    0.60
  -1   3  -2    5.02    0.68
   1  -3   2    3.14    0.49
  -1   3  -2    4.87    0.56
   1  -3   2    5.89    0.73
   1  -3   2    4.35    0.48
   1  -3   2    4.64    0.63
   1  -3   3 1711.65   69.82
  -1   3  -3 1818.06   69.75
  -1   3  -3 1635.70   69.56
  -1   3  -3 1744.19   69.85
  -1   3  -3 1459.27   69.67
   1  -3   3 1795.76   69.78
   1  -3   3 1431.00   69.54
   1  -3   3 1692.38   69.74
  -1   3  -3 1714.52   69.60
   1  -3   3 1597.55   69.72
   1  -3   3 1751.10   69.92
   1  -3   3 1755.90   69.50
   1  -3   3 1677.35   69.65
   1  -3   4  711.16   27.23
  -1   3  -4  626.33   27.10
  -1   3  -4  752.54   27.24
  -1   3  -4  694.49   26.97
  -1   3  -4  657.41   27.18
  -1   3  -4  623.40   27.31
   1  -3   4  583.15   26.96
   1  -3   4  697.61   27.27
  -1   3  -4  653.71   27.33
   1  -3   4  627.77   27.15
   1  -3   4  480.05   26.98
   1  -3   4  613.92   27.17
   1  -3   4  618.61   27.31
   1  -3   4  584.66   26.96
  -1   3  -4  685.77   27.18
  -1   3  -5  196.08    9.18
  -1   3  -5  201.13    9.09
   1  -3   5  222.04    9.29
  -1   3  -5  204.79    9.19
   1  -3   5  189.23    9.08
  -1   3  -5  165.09    9.19
  -1   3  -5  200.15    9.35
   1  -3   5  184.95    9.16
   1  -3   5  181.45    9.10
  -1   3  -5  229.16    9.23
   1  -3   5  205.37    9.37
   1  -3   5  198.64    9.07
  -1   3  -6  119.08    5.95
  -1   3  -6  110.01    5.73
   1  -3   6  125.34    5.86
   1  -3   6  114.29    5.89
  -1   3  -6  119.85    6.14
  -1   3  -6  118.28    5.92
  -1   3  -6  105.36    6.02
   1  -3   6  124.15    5.96
   1  -3   6  113.85    6.00
   1  -3   6  112.82    5.82
  -1   3  -7    5.75    0.95
   1  -3   7    6.35    0.96
   1  -3   7    7.27    1.05
   1  -3   7    5.50    0.92
   1  -3   7    5.86    0.95
  -1   3  -7    7.67    0.96
   1  -3   7    8.10    1.07
  -1   3  -7    6.67    0.99
  -1   3  -7    6.04    1.04
  -1   3  -8  184.27    8.44
  -1   3  -8  186.37    8.88
   1  -3   8  172.57    8.62
   1  -3   8  219.37    9.04
   1  -3   8  169.43    8.48
   1  -3   8  144.79    8.37
  -1   3  -8  164.37    8.23
  -1   3  -8  170.03    8.39
  -1   3  -8  168.20    8.83
   1  -3   8  192.45    8.75
  -1   3  -8  163.04    8.61
  -1   3  -9  394.36   18.07
  -1   3  -9  390.48   18.04
   1  -3   9  395.38   18.43
  -1   3  -9  420.90   18.83
  -1   3  -9  430.66   18.31
  -1   3  -9  462.63   18.93
  -1   3  -9  389.82   18.14
   1  -3   9  338.22   18.17
   1  -3   9  411.36   18.55
   1  -3   9  491.92   18.77
  -1   3 -10  175.06    8.70
  -1   3 -10  165.86    8.67
   1  -3  10  162.13    9.02
   1  -3  10  178.55    9.05
   1  -3  10  201.79    9.32
  -1   3 -10  175.50    9.25
  -1   3 -10  176.78    8.82
  -1   3 -10  177.18    8.86
  -1   3 -10  193.48    9.52
  -1   3 -11  467.88   20.59
  -1   3 -11  500.06   21.41
  -1   3 -11  447.06   20.55
  -1   3 -11  465.85   20.47
  -1   3 -11  472.42   20.54
  -1   3 -11  431.89   20.45
   1  -3  11  468.51   20.87
   1  -3  11  444.95   20.89
   1  -3  11  450.57   20.87
  -1   3 -11  424.59   20.36
  -1   3 -12   66.40    4.43
  -1   3 -12   68.50    4.99
  -1   3 -12   70.41    4.48
  -1   3 -12   72.59    4.47
  -1   3 -12   78.50    4.64
   1  -3  12   52.64    4.29
   1  -3  12   69.29    4.73
   1  -3  12   78.08    4.90
  -1   3 -12   61.92    4.26
  -1   3 -13   19.02    2.11
  -1   3 -13   17.13    1.98
   1  -3  13   15.06    2.07
   1  -3  13   17.31    2.14
  -1   3 -13   21.16    2.61
  -1   3 -13   17.18    2.06
  -1   3 -13   21.92    2.28
  -1   3 -13   19.48    2.12
   1  -3  14 1251.56   51.26
  -1   3 -14 1307.44   51.12
  -1   3 -14 1208.40   52.05
  -1   3 -14 1215.12   50.91
  -1   3 -14 1149.61   50.67
  -1   3 -14 1113.61   50.89
  -1   3 -14 1138.30   50.66
   1  -3  14 1097.21   50.99
   1  -3  14 1040.95   50.94
  -1   3 -14 1319.95   51.23
  -1   3 -14 1135.64   50.54
  -1   3 -15   24.46    3.21
  -1   3 -15   31.63    2.93
  -1   3 -15   36.50    3.12
  -1   3 -15   24.51    2.60
   1  -3  15   24.77    2.84
   1  -3  15   23.81    2.73
  -1   3 -15   29.16    2.93
   1  -3  15   27.08    2.90
  -1   3 -15   24.36    2.59
  -1   3 -15   30.42    2.99
  -1   3 -15   31.97    3.18
  -1   3 -16    7.55    1.59
  -1   3 -16    6.60    1.35
  -1   3 -16    7.47    1.64
  -1   3 -16    7.03    1.48
  -1   3 -16    6.81    1.38
  -1   3 -16    4.95    1.32
  -1   3 -17    1.83    0.81
  -1   3 -17    2.12    1.05
  -1   3 -17    1.95    1.04
  -1   3 -17    2.27    1.11
   1  -3  17    1.06    0.67
  -1   3 -17    1.68    0.98
  -1   3 -17    3.71    1.16
  -1   3 -18   68.28    4.72
  -1   3 -18   74.33    5.20
  -1   3 -18   70.75    5.10
  -1   3 -18   67.36    5.02
  -1   3 -18   79.65    5.13
   1  -3  18   73.42    4.76
  -1   3 -18   73.77    5.00
  -1   3 -19    1.99    0.73
  -1   3 -19    2.18    1.05
  -1   3 -19    2.63    0.99
   1  -3  19    1.04    0.58
  -1   3 -19    2.59    0.94
  -1   3 -19    2.34    0.85
  -1   3 -20   53.10    3.89
  -1   3 -20   52.94    3.88
  -1   3 -20   54.94    3.68
   1  -3  20   62.90    3.83
  -1   3 -20   57.71    3.90
  -1   3 -21   28.90    2.40
  -1   3 -21   32.02    2.34
   1  -2 -21    1.04    0.42
   1  -2 -21    0.91    0.52
   1  -2 -21    0.23    0.42
   1  -2 -20   11.65    1.30
   1  -2 -20   11.66    1.54
   1  -2 -20   12.46    1.58
   1  -2 -19    1.70    0.70
   1  -2 -19    2.62    0.75
   1  -2 -19    1.19    0.82
   1  -2 -19    1.97    0.89
   1  -2 -18   10.09    1.46
   1  -2 -18   12.76    1.64
   1  -2 -18   10.10    1.74
   1  -2 -18    8.13    1.60
   1  -2 -17   13.69    1.82
   1  -2 -17   11.77    1.61
   1  -2 -17   10.26    1.84
   1  -2 -17   11.44    1.93
   1  -2 -16  103.89    5.97
   1  -2 -16   96.43    5.72
   1  -2 -16   88.35    6.24
   1  -2 -16   86.89    6.19
   1  -2 -15    1.45    0.89
   1  -2 -15    1.36    0.74
   1  -2 -15    1.24    0.98
   1  -2 -15    1.43    1.03
   1  -2 -14    9.93    1.55
   1  -2 -14    7.94    1.69
   1  -2 -14    9.16    1.57
   1  -2 -14    8.57    1.41
  -1   2  14    8.71    1.59
   1  -2 -14    7.91    1.78
   1  -2 -14   10.71    1.88
  -1   2  14    9.35    1.57
   1  -2 -13   51.81    4.31
   1  -2 -13   58.98    4.11
   1  -2 -13   58.14    4.55
   1  -2 -13   56.62    4.37
  -1   2  13   56.89    4.21
   1  -2 -13   58.58    3.90
   1  -2 -13   56.14    3.97
   1  -2 -12  179.59    9.28
   1  -2 -12  166.47    9.53
   1  -2 -12  169.13    9.53
   1  -2 -12  183.04    9.86
   1  -2 -12  203.61   10.78
  -1   2  12  188.41    9.54
   1  -2 -12  181.19    9.06
   1  -2 -12  176.97    9.18
   1  -2 -11  163.06    8.74
   1  -2 -11  154.15    8.49
   1  -2 -11  183.04    9.61
   1  -2 -11  165.41    8.27
   1  -2 -11  150.41    8.46
   1  -2 -11  151.63    8.07
   1  -2 -11  151.47    7.94
   1  -2 -11  157.74    8.09
   1  -2 -10  119.16    6.73
   1  -2 -10  123.63    7.39
  -1   2  10  115.07    6.52
   1  -2  -9  464.00   21.44
   1  -2  -9  457.34   21.95
   1  -2  -9  501.66   22.18
  -1   2   9  482.04   21.27
   1  -2  -8   93.31    5.59
   1  -2  -8   93.87    5.28
   1  -2  -8   94.73    5.70
   1  -2  -8   85.45    5.37
   1  -2  -7  250.44   12.13
   1  -2  -7  250.12   12.03
   1  -2  -7  259.24   11.78
   1  -2  -7  256.29   11.29
   1  -2  -7  229.31   11.82
   1  -2  -6   98.48    5.35
   1  -2  -6   98.41    5.16
   1  -2  -6   98.76    5.43
   1  -2  -6  104.13    4.80
   1  -2  -6   84.71    4.84
   1  -2  -6   91.87    5.22
   1  -2  -5   48.73    2.92
   1  -2  -5   48.05    3.02
   1  -2  -5   48.58    3.10
   1  -2  -5   43.65    2.68
   1  -2  -5   47.77    2.63
   1  -2  -5   47.70    3.00
   1  -2  -4    0.84    0.31
   1  -2  -4    0.97    0.33
   1  -2  -4    1.83    0.55
   1  -2  -4    1.87    0.61
   1  -2  -4    0.95    0.40
   1  -2  -4    1.29    0.38
   1  -2  -4    1.26    0.49
   1  -2  -3    1.76    0.35
   1  -2  -3    1.93    0.27
   1  -2  -3    1.31    0.37
   1  -2  -3    1.25    0.45
  -1   2   3    2.00    0.38
   1  -2  -3    1.59    0.38
  -1   2   3    1.29    0.27
   1  -2  -3    2.56    0.57
   1  -2  -2  531.50   22.12
   1  -2  -2  550.74   22.32
   1  -2  -2  536.63   22.22
   1  -2  -2  412.43   22.15
  -1   2   2  509.86   22.01
  -1   2   2  537.80   22.00
   1  -2  -2  520.10   22.13
  -1   2   2  516.78   21.79
  -1   2   2  525.32   22.00
  -1   2   2  527.41   21.88
   1  -2  -2  533.88   21.95
   1  -2  -2  537.94   21.81
  -1   2   2  523.58   21.88
   1  -2  -1  459.23   17.96
   1  -2  -1  408.00   17.73
   1  -2  -1  414.76   17.71
  -1   2   1  502.81   17.92
  -1   2   1  389.69   17.63
  -1   2   1  408.35   17.34
   1  -2  -1  391.55   17.74
  -1   2   1  413.81   17.58
  -1   2   1  420.93   17.69
  -1   2   1  420.52   17.41
  -1   2   1  424.52   17.57
  -1   2   1  416.85   17.46
   1  -2  -1  435.22   17.66
   1  -2  -1  419.48   17.54
   1  -2  -1  401.63   17.43
  -1   2   1  411.43   17.48
   1  -2   0  139.24    6.23
   1  -2   0  144.61    6.08
   1  -2   0  131.04    5.92
  -1   2   0  133.83    6.08
  -1   2   0  138.32    6.01
  -1   2   0  131.30    5.89
  -1   2   0  127.24    5.67
   1  -2   0  126.91    5.99
   1  -2   0  137.19    5.96
   1  -2   0  140.95    5.99
   1  -2   0  130.59    5.81
   1  -2   0  134.73    5.89
  -1   2   0  142.02    5.84
   1  -2   1  207.02    8.71
   1  -2   1  153.66    8.44
  -1   2  -1  207.17    8.55
  -1   2  -1  182.22    8.50
   1  -2   1  214.68    8.53
   1  -2   1  189.98    8.54
  -1   2  -1  198.40    8.47
   1  -2   1  175.10    8.50
  -1   2  -1  204.19    8.51
   1  -2   1  187.79    8.55
  -1   2  -1  221.05    8.42
   1  -2   1  200.08    8.41
   1  -2   1  184.03    8.36
   1  -2   2 1019.61   30.53
  -1   2  -2 1298.41   30.56
  -1   2  -2 1016.10   30.52
  -1   2  -2 1044.51   30.32
  -1   2  -2 1238.39   30.61
  -1   2  -2 1287.26   30.26
   1  -2   2 1277.30   30.71
   1  -2   2 1197.30   30.62
  -1   2  -2 1163.89   30.69
  -1   2  -2 1250.65   30.60
   1  -2   2 1191.53   30.49
   1  -2   2 1182.62   30.67
   1  -2   2 1209.07   30.64
  -1   2  -2 1319.63   30.60
   1  -2   2 1359.22   31.01
  -1   2  -3 2812.50  109.10
  -1   2  -3 2683.34  108.97
  -1   2  -3 2813.10  109.11
  -1   2  -3 2607.58  108.75
   1  -2   3 2402.46  109.03
  -1   2  -3 2624.86  109.03
   1  -2   3 2479.57  108.94
   1  -2   3 2261.09  109.12
  -1   2  -3 2930.93  109.10
   1  -2   3 2586.57  109.08
   1  -2   3 2693.47  109.16
   1  -2   3 2688.35  109.05
  -1   2  -4 1300.24   56.14
  -1   2  -4 1236.84   56.06
  -1   2  -4 1369.96   55.97
  -1   2  -4 1350.59   56.11
   1  -2   4 1290.95   56.08
  -1   2  -4 1361.92   56.28
   1  -2   4 1504.26   56.21
   1  -2   4 1342.69   55.91
   1  -2   4 1358.44   56.24
   1  -2   4 1298.50   56.26
   1  -2   4 1399.42   56.18
   1  -2   4 1454.71   56.23
  -1   2  -4 1240.75   55.88
  -1   2  -5  653.64   26.56
  -1   2  -5  597.43   26.16
  -1   2  -5  650.12   26.41
   1  -2   5  608.18   26.30
  -1   2  -5  563.34   26.33
  -1   2  -5  649.41   26.63
   1  -2   5  610.69   26.37
  -1   2  -5  554.31   26.53
   1  -2   5  634.86   26.49
   1  -2   5  598.15   26.35
   1  -2   5  724.36   26.63
   1  -2   5  577.60   26.48
   1  -2   5  648.02   26.56
  -1   2  -6   27.05    2.08
  -1   2  -6   26.60    1.89
  -1   2  -6   26.26    2.01
  -1   2  -6   28.42    2.12
   1  -2   6   29.54    2.00
   1  -2   6   22.25    1.86
   1  -2   6   25.07    1.80
  -1   2  -6   23.36    1.86
   1  -2   6   30.07    2.09
   1  -2   6   32.27    2.10
   1  -2   6   25.80    1.87
   1  -2   6   26.90    1.98
  -1   2  -7   83.09    4.30
  -1   2  -7   70.85    4.09
  -1   2  -7   62.59    4.05
   1  -2   7   56.81    3.83
   1  -2   7   76.83    4.07
   1  -2   7   67.26    3.99
   1  -2   7   67.79    4.01
   1  -2   7   77.59    4.06
   1  -2   7   67.15    3.82
  -1   2  -8    4.26    0.74
  -1   2  -8    2.12    0.61
  -1   2  -8    2.10    0.74
  -1   2  -8    1.60    0.71
   1  -2   8    1.58    0.58
  -1   2  -8    2.39    0.74
   1  -2   8    2.28    0.66
   1  -2   8    1.77    0.58
   1  -2   8    1.82    0.66
   1  -2   8    1.96    0.67
  -1   2  -9  242.43   12.07
  -1   2  -9  279.00   12.25
  -1   2  -9  275.29   12.82
  -1   2  -9  263.73   12.25
  -1   2  -9  257.27   12.25
   1  -2   9  272.59   12.55
   1  -2   9  327.27   12.86
   1  -2   9  278.97   12.61
   1  -2   9  211.46   12.21
  -1   2 -10  507.73   24.39
   1  -2  10  572.00   24.94
   1  -2  10  549.05   24.84
  -1   2 -10  528.98   24.55
  -1   2 -10  577.99   25.30
  -1   2 -10  534.97   24.53
   1  -2  10  571.35   24.90
   1  -2  11  221.05   10.22
   1  -2  11  154.39    9.77
  -1   2 -11  200.55   10.41
  -1   2 -11  198.42    9.76
  -1   2 -11  195.17    9.75
  -1   2 -11  187.22    9.64
  -1   2 -11  193.92    9.70
  -1   2 -11  214.96   10.05
   1  -2  11  220.82   10.24
   1  -2  11  170.94    9.79
  -1   2 -11  216.46   10.05
  -1   2 -11  189.97    9.60
   1  -2  12   36.35    3.13
   1  -2  12   38.88    3.26
  -1   2 -12   37.56    3.01
  -1   2 -12   34.55    2.89
  -1   2 -12   33.96    3.34
  -1   2 -12   32.54    2.83
  -1   2 -12   34.34    2.85
  -1   2 -12   35.70    3.05
   1  -2  12   31.29    2.95
   1  -2  12   40.57    3.24
  -1   2 -12   42.63    3.27
  -1   2 -12   34.67    2.81
   1  -2  13   48.78    4.01
  -1   2 -13   51.48    3.78
  -1   2 -13   46.31    4.22
  -1   2 -13   49.75    3.70
  -1   2 -13   47.17    3.64
  -1   2 -13   44.55    3.55
  -1   2 -13   50.34    3.88
   1  -2  13   52.40    4.02
   1  -2  13   53.61    4.01
  -1   2 -13   54.48    3.98
  -1   2 -13   49.77    3.61
  -1   2 -14  452.94   19.78
  -1   2 -14  446.79   19.68
  -1   2 -14  415.96   20.61
  -1   2 -14  390.64   19.32
   1  -2  14  432.38   19.97
   1  -2  14  386.46   19.72
  -1   2 -14  379.26   19.13
  -1   2 -14  434.82   19.81
  -1   2 -14  466.39   20.07
  -1   2 -14  408.42   19.39
  -1   2 -15  211.37   10.56
  -1   2 -15  221.68   10.80
  -1   2 -15  181.70   11.25
   1  -2  15  201.99   10.86
  -1   2 -15  192.58   10.58
   1  -2  15  196.97   10.82
  -1   2 -15  195.29   10.75
  -1   2 -15  205.87   10.94
  -1   2 -15  184.59   10.22
  -1   2 -16   84.63    5.83
  -1   2 -16   77.84    5.28
  -1   2 -16   89.97    5.92
  -1   2 -16   91.00    5.71
  -1   2 -16   73.53    5.43
  -1   2 -17   30.58    3.11
  -1   2 -17   33.89    3.20
  -1   2 -17   26.03    2.64
  -1   2 -17   27.55    2.90
  -1   2 -17   29.02    2.94
  -1   2 -18    2.16    0.98
  -1   2 -18    2.50    1.07
  -1   2 -18    2.03    0.85
   1  -2  18    2.37    0.83
  -1   2 -18    1.17    0.86
  -1   2 -18    2.30    0.91
  -1   2 -19   10.22    1.45
  -1   2 -19   10.88    1.72
  -1   2 -19   10.03    1.59
   1  -2  19   11.38    1.52
  -1   2 -19   11.89    1.71
  -1   2 -19   12.71    1.72
  -1   2 -20    4.64    1.08
  -1   2 -20    2.81    0.81
   1  -2  20    4.62    0.92
  -1   2 -20    3.39    0.91
  -1   2 -20    3.12    0.89
  -1   2 -21    7.02    1.08
  -1   2 -21    7.56    1.20
   1  -1 -21    6.21    1.08
   1  -1 -21    5.83    1.07
   1  -1 -21    7.12    0.93
   1  -1 -20   35.29    2.91
   1  -1 -20   29.02    2.77
   1  -1 -20   31.39    2.42
   1  -1 -19   -0.29    0.76
   1  -1 -19    0.45    0.72
   1  -1 -19   -0.10    0.49
   1  -1 -18  254.00   13.47
   1  -1 -18  241.63   13.39
   1  -1 -18  262.69   12.82
   1  -1 -17    0.91    0.95
   1  -1 -17    1.59    1.10
   1  -1 -17    1.01    0.87
   1  -1 -17    0.12    0.75
   1  -1 -17    0.29    0.61
   1  -1 -16   55.65    4.67
   1  -1 -16   58.48    4.32
   1  -1 -16   60.12    4.74
   1  -1 -16   61.37    4.31
   1  -1 -16   59.83    4.14
  -1   1  15   10.00    1.72
   1  -1 -15    5.98    1.56
   1  -1 -15    6.82    1.34
   1  -1 -15    7.91    1.47
  -1   1  15    9.69    1.67
   1  -1 -15    4.77    1.42
   1  -1 -15    5.53    1.28
   1  -1 -15    7.24    1.31
  -1   1  14    3.43    1.02
   1  -1 -14    3.10    1.17
   1  -1 -14    2.91    0.88
   1  -1 -14    4.25    1.11
  -1   1  14    3.41    1.03
   1  -1 -14    3.20    1.14
   1  -1 -14    1.43    1.09
   1  -1 -14    3.26    0.92
   1  -1 -14    2.96    0.92
  -1   1  13   39.36    3.29
   1  -1 -13   35.49    3.03
   1  -1 -13   33.70    3.27
   1  -1 -13   40.63    3.61
   1  -1 -13   38.00    3.02
   1  -1 -13   38.95    2.98
   1  -1 -13   35.66    3.34
   1  -1 -13   40.86    3.21
  -1   1  12    0.36    0.45
  -1   1  12    1.02    0.56
   1  -1 -12    1.14    0.63
   1  -1 -12    0.60    0.71
   1  -1 -12    0.70    0.66
   1  -1 -12    1.46    0.68
   1  -1 -12    2.17    0.68
   1  -1 -12    0.82    0.59
   1  -1 -12    1.86    0.93
  -1   1  11   44.22    3.22
  -1   1  11   48.32    3.40
   1  -1 -11   44.50    3.19
   1  -1 -11   39.06    3.27
   1  -1 -11   54.44    4.13
   1  -1 -11   41.57    3.44
   1  -1 -11   43.96    3.11
   1  -1 -11   41.73    3.00
   1  -1 -11   46.95    3.28
   1  -1 -11   39.23    3.31
   1  -1 -10  395.26   18.22
  -1   1  10  394.84   18.26
  -1   1  10  420.49   18.49
   1  -1 -10  439.67   19.42
   1  -1 -10  394.72   18.60
   1  -1  -9 1209.08   51.34
   1  -1  -9 1195.67   51.74
   1  -1  -9 1248.57   52.34
  -1   1   9 1215.31   51.55
  -1   1   9 1204.33   51.40
   1  -1  -8   67.44    4.02
   1  -1  -8   74.98    4.23
   1  -1  -8   73.43    4.53
  -1   1   8   69.71    3.98
  -1   1   8   63.05    3.85
   1  -1  -7   35.34    2.29
   1  -1  -7   30.49    2.31
   1  -1  -7   32.17    2.51
   1  -1  -7   31.08    2.50
  -1   1   7   30.57    2.14
  -1   1   7   29.79    2.09
   1  -1  -7   30.51    2.33
   1  -1  -6  651.85   28.46
   1  -1  -6  675.44   28.27
   1  -1  -6  661.88   28.43
   1  -1  -6  631.45   28.01
   1  -1  -6  698.08   27.96
   1  -1  -6  665.49   28.23
  -1   1   6  613.32   27.97
   1  -1  -5    3.18    0.43
   1  -1  -5    2.71    0.49
   1  -1  -5    2.52    0.48
   1  -1  -5    2.92    0.64
  -1   1   5    2.75    0.49
   1  -1  -5    2.05    0.53
   1  -1  -5    2.24    0.60
  -1   1   5    4.12    0.56
   1  -1  -5    2.57    0.59
   1  -1  -4  998.39   41.18
   1  -1  -4 1027.88   41.41
   1  -1  -4  977.25   41.32
   1  -1  -4  996.54   41.71
  -1   1   4  974.28   41.45
   1  -1  -4 1025.43   41.71
   1  -1  -4  936.49   41.19
  -1   1   4  976.23   41.30
  -1   1   4  962.08   41.21
   1  -1  -4 1078.48   41.63
   1  -1  -3 1326.29   55.54
   1  -1  -3 1361.78   55.73
   1  -1  -3 1292.66   55.56
  -1   1   3 1463.62   55.53
   1  -1  -3 1291.83   55.88
   1  -1  -3 1299.78   55.93
  -1   1   3 1307.00   55.69
  -1   1   3 1309.89   55.46
  -1   1   3 1326.47   55.82
  -1   1   3 1338.46   55.61
  -1   1   3 1375.76   55.68
   1  -1  -3 1275.77   55.63
  -1   1   3 1354.89   55.66
   1  -1  -3 1379.04   55.89
   1  -1  -2   76.71    3.43
   1  -1  -2   83.76    3.69
  -1   1   2   76.46    3.75
  -1   1   2   82.08    3.70
   1  -1  -2   78.57    3.73
   1  -1  -2   72.09    3.70
  -1   1   2   81.45    3.49
  -1   1   2   77.47    3.57
   1  -1  -2   74.83    3.65
  -1   1   2   80.43    3.54
  -1   1   2   80.65    3.63
  -1   1   2   79.82    3.64
  -1   1   2   77.46    3.66
   1  -1  -1   22.40    1.24
  -1   1   1   21.54    1.13
  -1   1   1   18.62    1.21
   1  -1  -1   22.44    1.24
  -1   1   1   23.31    1.32
  -1   1   1   21.21    1.11
   1  -1  -1   21.20    1.07
  -1   1   1   25.70    1.23
   1  -1  -1   20.03    1.23
  -1   1   1   21.79    1.10
  -1   1   1   20.81    1.18
   1  -1  -1   20.61    1.14
   1  -1  -1   20.61    1.16
  -1   1   1   20.47    1.25
   1  -1  -1   20.83    1.04
   1  -1  -1   22.57    1.21
   1  -1   0  671.68   28.30
  -1   1   0  695.11   28.09
  -1   1   0  672.16   28.37
   1  -1   0  666.14   28.20
  -1   1   0  736.09   28.41
  -1   1   0  650.75   28.28
   1  -1   0  723.96   28.23
  -1   1   0  649.51   28.17
  -1   1   0  717.19   28.29
  -1   1   0  594.16   28.15
   1  -1   0  664.42   28.34
   1  -1   0  724.03   28.15
  -1   1   0  626.08   28.12
   1  -1   0  713.63   28.29
   1  -1   0  679.39   28.34
   1  -1   0  674.51   28.30
  -1   1   0  747.43   28.44
   1  -1   1  152.61    5.61
  -1   1  -1  137.81    5.53
   1  -1   1  124.22    5.31
  -1   1  -1  139.45    5.59
  -1   1  -1  134.24    5.65
  -1   1  -1  141.88    5.66
   1  -1   1  139.92    5.61
  -1   1  -1  134.30    5.54
   1  -1   1  117.17    5.43
   1  -1   1  113.00    5.56
  -1   1  -1  114.38    5.46
  -1   1  -1  115.73    5.58
   1  -1   1  113.93    5.57
   1  -1   1  123.77    5.65
  -1   1  -1  107.73    5.57
   1  -1   1  125.24    5.58
   1  -1   2 1439.15   64.28
  -1   1  -2 1488.23   64.40
  -1   1  -2 1398.28   64.40
  -1   1  -2 1637.67   64.29
  -1   1  -2 1515.33   64.45
   1  -1   2 1596.12   64.48
   1  -1   2 1611.65   64.49
   1  -1   2 1418.87   64.32
  -1   1  -2 1561.91   64.33
   1  -1   2 1788.15   64.40
   1  -1   2 1509.56   64.49
   1  -1   2 1487.05   64.46
   1  -1   2 1558.01   64.36
   1  -1   2 1638.34   64.48
  -1   1  -2 1626.02   64.39
  -1   1  -3   63.88    3.11
  -1   1  -3   56.81    3.02
  -1   1  -3   56.52    2.96
  -1   1  -3   55.61    2.75
  -1   1  -3   59.03    2.94
   1  -1   3   53.84    2.81
   1  -1   3   65.93    3.02
   1  -1   3   70.04    3.05
   1  -1   3   54.13    2.88
   1  -1   3   59.63    3.05
   1  -1   3   64.70    3.11
   1  -1   3   63.46    3.14
  -1   1  -3   57.19    2.85
  -1   1  -4  737.81   27.33
  -1   1  -4  626.59   27.00
  -1   1  -4  654.90   27.11
   1  -1   4  680.74   26.98
  -1   1  -4  663.68   27.20
  -1   1  -4  610.18   26.96
   1  -1   4  617.85   27.04
  -1   1  -4  673.50   27.14
   1  -1   4  614.70   26.90
   1  -1   4  731.83   27.26
   1  -1   4  644.58   27.16
  -1   1  -4  537.92   26.68
   1  -1   4  658.86   27.11
  -1   1  -5   39.03    2.44
  -1   1  -5   34.05    2.18
  -1   1  -5   33.46    2.15
  -1   1  -5   38.00    2.30
   1  -1   5   34.97    2.07
  -1   1  -5   36.71    2.34
   1  -1   5   38.87    2.36
   1  -1   5   38.05    2.28
   1  -1   5   34.85    2.30
   1  -1   5   31.14    2.04
   1  -1   5   38.01    2.26
  -1   1  -5   39.93    2.44
   1  -1   5   35.02    2.30
  -1   1  -6  135.62    6.62
   1  -1   6  147.99    6.51
   1  -1   6  123.43    6.37
  -1   1  -6  130.65    6.48
  -1   1  -6  127.76    6.34
   1  -1   6  110.09    6.16
   1  -1   6  123.57    6.39
  -1   1  -6  156.45    6.73
   1  -1   6  127.32    6.42
  -1   1  -7  971.43   37.43
   1  -1   7  874.58   37.04
  -1   1  -7  790.81   37.00
  -1   1  -7  834.97   36.90
   1  -1   7  879.03   37.02
   1  -1   7  866.02   37.02
   1  -1   7  805.54   36.97
  -1   1  -7  946.43   37.33
  -1   1  -8  122.69    6.48
  -1   1  -8  126.33    6.51
  -1   1  -8  127.62    6.58
  -1   1  -8  127.04    6.95
   1  -1   8  149.73    6.94
  -1   1  -8  126.06    6.83
   1  -1   8  134.06    6.80
   1  -1   8  141.30    6.83
   1  -1   8  127.09    6.80
  -1   1  -9   95.17    5.44
  -1   1  -9  101.69    5.57
  -1   1  -9   98.30    6.05
  -1   1  -9  102.82    5.55
   1  -1   9   97.81    5.72
   1  -1   9  116.81    5.96
   1  -1   9  108.22    5.80
   1  -1   9  112.12    5.92
  -1   1 -10   22.21    2.02
   1  -1  10   21.94    2.12
   1  -1  10   23.80    2.27
  -1   1 -10   22.17    2.39
  -1   1 -10   24.33    2.10
  -1   1 -10   20.74    2.03
   1  -1  10   24.25    2.28
   1  -1  10   22.77    2.22
  -1   1 -11    7.41    1.17
   1  -1  11    7.18    1.31
   1  -1  11    8.18    1.39
  -1   1 -11    7.92    1.49
  -1   1 -11    7.62    1.22
  -1   1 -11    6.68    1.22
  -1   1 -11    7.14    1.22
  -1   1 -11    9.46    1.30
  -1   1 -11    7.64    1.35
   1  -1  11    7.76    1.30
   1  -1  11    7.33    1.30
  -1   1 -11   12.76    1.62
  -1   1 -11    7.66    1.17
  -1   1 -12   15.67    1.76
   1  -1  12   15.00    1.95
   1  -1  12   18.33    2.16
  -1   1 -12   15.48    1.89
  -1   1 -12   16.18    1.90
  -1   1 -12   13.22    2.06
  -1   1 -12   14.46    1.78
  -1   1 -12   16.08    2.04
  -1   1 -12   15.59    1.78
   1  -1  12   17.28    2.02
   1  -1  12   13.34    1.84
  -1   1 -12   14.20    1.87
  -1   1 -12   17.65    1.82
  -1   1 -13   32.26    2.82
   1  -1  13   36.89    3.43
  -1   1 -13   32.69    2.88
  -1   1 -13   40.21    3.39
  -1   1 -13   35.59    3.06
  -1   1 -13   32.42    3.50
  -1   1 -13   38.48    3.17
   1  -1  13   34.07    3.17
  -1   1 -13   37.52    3.26
  -1   1 -13   36.92    2.90
   1  -1  14  195.78   10.98
  -1   1 -14  218.31   10.71
  -1   1 -14  218.11   10.57
   1  -1  14  185.39   10.68
  -1   1 -14  204.61   10.33
  -1   1 -14  234.25   11.07
  -1   1 -14  207.46   10.72
  -1   1 -14  197.47   10.12
  -1   1 -15  414.41   19.54
  -1   1 -15  446.49   19.77
  -1   1 -15  379.06   18.89
  -1   1 -15  413.35   19.46
  -1   1 -15  345.54   19.94
  -1   1 -15  448.53   19.52
   1  -1  15  412.90   19.69
  -1   1 -16  304.52   14.93
  -1   1 -16  284.34   14.69
  -1   1 -16  261.30   14.09
  -1   1 -16  322.05   14.82
  -1   1 -16  314.17   14.85
  -1   1 -17  105.58    6.34
  -1   1 -17  107.51    6.86
  -1   1 -17  105.50    6.69
  -1   1 -17  115.09    6.76
  -1   1 -18    0.58    0.80
  -1   1 -18   -0.15    0.81
  -1   1 -18    0.48    0.65
   1  -1  18    0.12    0.48
  -1   1 -19   14.44    2.12
  -1   1 -19   20.77    2.02
  -1   1 -19   20.39    2.22
  -1   1 -19   22.79    2.32
  -1   1 -20   39.20    3.01
  -1   1 -20   35.52    3.04
   1  -1  20   44.77    3.01
  -1   1 -21   64.96    3.85
  -1   1 -21   63.33    3.95
   1   0 -22    5.10    0.87
   1   0 -22    3.91    0.82
   1   0 -21   13.81    1.63
   1   0 -21   14.23    1.40
   1   0 -21   12.04    1.62
   1   0 -20   14.19    1.73
   1   0 -20   15.00    1.93
   1   0 -20   16.07    1.68
   1   0 -20   13.04    1.87
   1   0 -19  155.75    8.69
   1   0 -19  175.31    9.24
   1   0 -19  176.63    8.59
   1   0 -19  148.54    9.05
   1   0 -18  217.94   11.40
   1   0 -18  229.45   11.92
   1   0 -18  224.17   11.11
   1   0 -18  220.95   11.94
   1   0 -17    8.11    1.56
   1   0 -17    7.74    1.65
   1   0 -17    8.56    1.48
   1   0 -17    8.91    1.43
   1   0 -17    6.37    1.62
   1   0 -17    5.93    1.29
   1   0 -16   95.24    6.04
   1   0 -16   95.26    6.00
   1   0 -16   93.51    6.41
   1   0 -16   86.27    6.17
   1   0 -16  101.65    6.53
   1   0 -16   97.14    5.75
   1   0 -16   91.58    5.77
   1   0 -15    9.93    1.65
   1   0 -15    7.96    1.74
   1   0 -15    9.65    1.62
   1   0 -15    9.32    1.76
  -1   0  15    9.06    1.60
  -1   0  15    8.07    1.50
  -1   0  15   10.55    1.78
   1   0 -15    8.73    1.73
   1   0 -15    9.75    1.53
   1   0 -15    8.42    1.54
  -1   0  14   18.59    2.24
  -1   0  14   19.14    2.20
   1   0 -14   18.77    2.20
   1   0 -14   18.28    2.38
   1   0 -14   15.93    2.04
   1   0 -14   16.80    2.33
   1   0 -14   18.25    2.37
   1   0 -14   18.91    2.17
   1   0 -14   18.81    2.01
   1   0 -13  137.15    7.50
  -1   0  13  153.47    7.90
  -1   0  13  135.35    7.73
   1   0 -13  146.25    7.72
   1   0 -13  133.16    7.97
   1   0 -13  142.57    7.73
   1   0 -13  136.41    8.01
   1   0 -13  126.98    7.85
   1   0 -13  132.58    8.02
   1   0 -13  138.79    7.45
   1   0 -13  143.52    7.42
   1   0 -12   42.20    3.13
  -1   0  12   41.95    3.29
  -1   0  12   42.44    3.21
  -1   0  12   44.18    3.30
   1   0 -12   41.55    3.43
   1   0 -12   38.44    3.32
   1   0 -12   43.24    3.23
   1   0 -12   40.74    3.50
   1   0 -12   42.86    3.43
   1   0 -12   39.38    2.99
   1   0 -12   36.82    2.82
   1   0 -12   42.32    3.01
   1   0 -12   41.46    3.14
   1   0 -11  307.92   14.31
  -1   0  11  298.42   14.30
  -1   0  11  293.79   14.40
  -1   0  11  326.35   14.51
   1   0 -10  521.64   22.61
  -1   0  10  498.68   22.57
   1   0 -10  446.56   22.27
   1   0 -10  532.10   22.96
  -1   0  10  583.90   22.94
  -1   0  10  524.24   22.70
   1   0  -9  205.68    9.94
   1   0  -9  213.92    9.75
  -1   0   9  203.82    9.76
   1   0  -9  183.99    9.52
   1   0  -9  230.91   10.51
   1   0  -9  204.20    9.98
  -1   0   9  199.43    9.76
  -1   0   9  216.17    9.89
   1   0  -8  268.03   12.54
   1   0  -8  261.13   12.63
   1   0  -8  274.06   12.92
  -1   0   8  279.54   12.49
  -1   0   8  292.51   12.56
  -1   0   8  268.81   12.47
   1   0  -7    7.13    0.87
   1   0  -7    8.13    0.97
   1   0  -7    8.14    1.03
   1   0  -7    8.52    1.14
  -1   0   7    8.47    0.96
  -1   0   7    9.37    0.99
  -1   0   7    7.55    0.95
  -1   0   7    7.29    0.94
   1   0  -6   32.20    1.89
   1   0  -6   31.73    2.01
   1   0  -6   30.18    2.11
   1   0  -6   32.33    2.22
  -1   0   6   32.22    2.00
  -1   0   6   30.70    1.97
  -1   0   6   27.78    1.97
  -1   0   6   29.48    2.03
   1   0  -5   97.67    4.48
   1   0  -5   98.54    4.59
   1   0  -5   95.15    4.77
  -1   0   5   89.30    4.43
   1   0  -5   92.79    4.86
  -1   0   5   93.77    4.55
  -1   0   5   97.39    4.60
  -1   0   5  103.61    4.59
   1   0  -5   96.02    4.55
  -1   0   5   83.48    4.58
   1   0  -4 1447.29   58.39
   1   0  -4 1501.27   58.56
   1   0  -4 1456.50   58.42
  -1   0   4 1303.95   58.19
   1   0  -4 1382.29   58.69
   1   0  -4 1398.47   58.64
  -1   0   4 1336.43   58.39
  -1   0   4 1355.49   58.17
  -1   0   4 1386.30   58.44
  -1   0   4 1524.08   58.52
  -1   0   4 1443.71   58.40
  -1   0   4 1425.90   58.33
  -1   0   4 1365.94   58.56
   1   0  -4 1454.47   58.45
   1   0  -3  510.98   20.58
   1   0  -3  527.09   20.77
  -1   0   3  539.73   20.74
   1   0  -3  484.57   20.61
  -1   0   3  483.91   20.70
  -1   0   3  473.57   20.52
   1   0  -3  507.87   20.82
  -1   0   3  464.75   20.36
  -1   0   3  469.01   20.68
  -1   0   3  512.10   20.68
   1   0  -3  497.77   20.70
  -1   0   3  479.23   20.56
   1   0  -3  502.40   20.55
  -1   0   3  477.56   20.64
  -1   0   3  510.13   20.83
   1   0  -2  389.82   17.10
   1   0  -2  425.86   17.20
  -1   0   2  437.63   17.28
  -1   0   2  432.01   17.24
   1   0  -2  455.62   17.18
  -1   0   2  391.98   17.08
  -1   0   2  408.56   17.14
   1   0  -2  395.65   17.24
  -1   0   2  431.46   17.17
  -1   0   2  433.91   17.16
   1   0  -2  423.03   17.03
   1   0  -2  397.56   17.11
   1   0  -2  377.16   16.89
  -1   0   2  412.23   17.21
  -1   0   2  369.96   17.22
  -1   0   1  189.80    8.14
   1   0  -1  176.48    7.93
  -1   0   1  162.40    8.00
   1   0  -1  178.80    7.80
  -1   0   1  178.67    7.98
   1   0  -1  169.10    7.75
  -1   0   1  187.26    7.95
   1   0  -1  176.31    8.09
  -1   0   1  200.12    7.97
  -1   0   1  184.66    7.94
   1   0  -1  189.81    7.94
   1   0  -1  206.06    8.02
   1   0  -1  190.32    7.90
  -1   0   1  181.69    8.05
   1   0  -1  200.14    8.00
   1   0  -1  192.19    8.01
   1   0  -1  200.15    7.77
   1   0   0   35.05    1.73
  -1   0   0   37.35    1.79
  -1   0   0   33.73    1.87
  -1   0   0   37.69    1.90
   1   0   0   38.23    1.97
  -1   0   0   43.30    1.75
  -1   0   0   33.99    1.80
   1   0   0   34.91    1.77
  -1   0   0   39.06    1.84
   1   0   0   38.26    1.87
   1   0   0   35.74    1.82
  -1   0   0   32.39    1.87
   1   0   0   38.55    1.85
   1   0   0   38.59    1.89
  -1   0  -1 2203.98   95.77
   1   0   1 2300.88   95.53
  -1   0  -1 2349.38   95.89
  -1   0  -1 2421.95   95.82
  -1   0  -1 2205.85   95.57
  -1   0  -1 2597.35   95.79
   1   0   1 1991.90   95.75
   1   0   1 2389.76   95.86
   1   0   1 2325.04   95.82
   1   0   1 2086.83   95.77
  -1   0  -1 2411.08   95.83
   1   0   1 2186.43   95.77
   1   0   1 2946.50   95.91
   1   0   2  258.19   10.54
  -1   0  -2  257.53   11.00
  -1   0  -2  243.14   10.84
  -1   0  -2  257.14   11.02
  -1   0  -2  250.43   10.90
  -1   0  -2  236.82   10.68
   1   0   2  256.54   10.86
   1   0   2  254.21   11.01
   1   0   2  268.69   10.96
  -1   0  -2  237.43   10.80
   1   0   2  278.27   10.95
   1   0   2  237.75   10.63
   1   0   2  263.54   10.95
  -1   0  -3    9.40    0.92
  -1   0  -3    7.46    0.72
  -1   0  -3    8.46    0.87
   1   0   3    9.03    0.76
  -1   0  -3    8.85    0.82
   1   0   3    8.29    0.85
  -1   0  -3    6.93    0.68
  -1   0  -3    8.61    0.69
   1   0   3    8.30    0.76
   1   0   3    9.35    0.64
   1   0   3    9.83    0.88
   1   0   3    8.34    0.80
  -1   0  -4  295.69   13.01
   1   0   4  299.52   12.80
   1   0   4  304.10   12.60
  -1   0  -4  271.69   12.70
   1   0   4  266.90   12.75
   1   0   4  302.36   12.68
   1   0   4  268.22   12.77
  -1   0  -4  326.15   13.19
  -1   0  -5  163.11    8.76
  -1   0  -5  168.23    8.55
   1   0   5  192.28    8.62
  -1   0  -5  191.69    8.54
   1   0   5  184.59    8.77
   1   0   5  206.71    8.76
   1   0   5  183.65    8.46
   1   0   5  181.32    8.72
  -1   0  -6  372.64   16.87
   1   0   6  399.84   16.75
  -1   0  -6  330.35   16.44
   1   0   6  375.28   16.48
   1   0   6  355.81   16.54
   1   0   6  383.80   16.72
  -1   0  -7  264.71   12.95
   1   0   7  298.73   12.91
   1   0   7  310.61   12.97
  -1   0  -7  236.60   12.55
   1   0   7  282.79   12.84
   1   0   7  257.03   12.61
  -1   0  -7  327.58   13.36
  -1   0  -8   25.43    2.01
  -1   0  -8   26.48    2.04
  -1   0  -8   27.99    2.14
  -1   0  -8   20.66    2.16
   1   0   8   22.14    2.08
   1   0   8   26.56    2.24
  -1   0  -8   28.91    2.50
   1   0   8   32.33    2.31
   1   0   8   28.26    2.28
  -1   0  -9  423.21   22.50
  -1   0  -9  536.01   22.97
  -1   0  -9  539.06   22.77
  -1   0  -9  468.12   23.28
   1   0   9  500.97   23.04
   1   0   9  584.82   23.34
   1   0   9  572.09   23.11
   1   0   9  561.37   23.22
  -1   0 -10  131.57    7.40
   1   0  10  155.99    7.94
   1   0  10  159.59    8.00
   1   0  10  140.84    7.84
  -1   0 -10  157.62    7.73
  -1   0 -10  154.79    7.58
  -1   0 -10  128.22    8.01
  -1   0 -11    9.87    1.38
  -1   0 -11   10.13    1.42
  -1   0 -11    8.15    1.57
  -1   0 -11   10.82    1.57
  -1   0 -11   11.22    1.43
  -1   0 -11   15.62    1.85
   1   0  11   10.16    1.56
   1   0  11    9.63    1.57
   1   0  11   11.86    1.62
  -1   0 -11   15.93    1.85
  -1   0 -11    9.22    1.32
  -1   0 -12   25.16    2.35
  -1   0 -12   25.14    2.95
  -1   0 -12   30.10    2.72
  -1   0 -12   25.51    2.48
  -1   0 -12   32.60    2.90
  -1   0 -12   26.93    2.43
   1   0  12   25.62    2.67
   1   0  12   30.16    2.90
   1   0  12   28.61    2.76
  -1   0 -12   33.25    2.90
  -1   0 -12   24.96    2.36
  -1   0 -13    2.78    0.86
  -1   0 -13    3.51    1.19
  -1   0 -13    2.59    0.94
  -1   0 -13    2.77    0.84
  -1   0 -13    3.76    1.20
   1   0  13    3.11    1.06
   1   0  13    2.70    0.96
  -1   0 -13    2.76    1.02
  -1   0 -13    3.14    0.89
  -1   0 -14   50.95    4.05
  -1   0 -14   39.41    4.22
  -1   0 -14   54.77    4.26
  -1   0 -14   49.38    3.68
   1   0  14   50.58    4.33
   1   0  14   52.37    4.17
  -1   0 -14   54.49    4.15
  -1   0 -14   50.92    3.67
  -1   0 -15  522.54   25.65
  -1   0 -15  629.75   26.70
  -1   0 -15  600.14   26.45
  -1   0 -15  542.42   25.65
  -1   0 -15  614.02   26.44
  -1   0 -16   67.85    4.62
  -1   0 -16   82.45    5.44
  -1   0 -16   67.78    5.01
  -1   0 -16   66.55    4.53
  -1   0 -16   70.66    5.05
  -1   0 -17   72.88    4.70
  -1   0 -17   83.96    5.49
  -1   0 -17   72.85    5.10
  -1   0 -17   65.11    4.46
  -1   0 -17   70.70    4.96
  -1   0 -18    2.66    1.00
  -1   0 -18    2.37    1.00
  -1   0 -18    2.45    0.77
  -1   0 -18    2.25    0.94
  -1   0 -19   10.80    1.60
  -1   0 -19   12.85    1.80
  -1   0 -20    1.46    0.64
  -1   0 -20    1.23    0.68
  -1   0 -21   20.48    1.71
  -1   0 -21   17.82    1.68
   1   1 -22   18.79    1.79
   1   1 -22   21.29    1.94
   1   1 -22   22.43    1.67
   1   1 -21   85.50    5.41
   1   1 -21   95.22    5.45
   1   1 -21   98.89    5.08
   1   1 -21   84.20    5.17
   1   1 -20   13.73    2.03
   1   1 -20   16.06    2.00
   1   1 -20   17.29    2.11
   1   1 -20   18.69    1.84
   1   1 -20   16.19    1.91
   1   1 -19   17.05    2.26
   1   1 -19   16.98    2.32
   1   1 -19   16.45    2.26
   1   1 -19   16.22    1.87
   1   1 -19   16.03    2.04
   1   1 -18  108.58    6.55
   1   1 -18  104.79    6.94
   1   1 -18  104.98    6.83
   1   1 -18  101.37    6.75
   1   1 -18  111.18    6.30
   1   1 -18  110.83    6.67
   1   1 -17   15.51    2.35
   1   1 -17   16.66    2.12
   1   1 -17   15.87    2.32
   1   1 -17   15.35    2.12
   1   1 -17   15.95    2.30
   1   1 -17   16.94    2.00
   1   1 -16  392.08   18.18
   1   1 -16  401.57   18.54
   1   1 -16  393.32   18.40
   1   1 -16  349.75   18.63
   1   1 -16  374.42   18.85
  -1  -1  16  432.13   19.01
   1   1 -16  364.96   18.61
   1   1 -16  380.36   17.97
   1   1 -15    0.40    0.72
   1   1 -15    1.05    0.84
   1   1 -15    1.60    0.94
   1   1 -15    2.76    1.12
   1   1 -15    2.06    0.83
  -1  -1  15    1.43    0.75
  -1  -1  15    2.76    0.93
  -1  -1  15    2.48    0.91
   1   1 -15    0.85    0.89
   1   1 -15    1.46    0.73
   1   1 -15    1.47    0.79
   1   1 -14    2.56    0.92
  -1  -1  14    4.27    1.07
  -1  -1  14    2.68    0.95
   1   1 -14    1.95    0.88
   1   1 -14    0.83    0.81
   1   1 -14    1.94    0.87
   1   1 -14    2.26    1.05
   1   1 -14    2.06    0.97
   1   1 -14    2.86    1.06
   1   1 -14    2.99    0.95
   1   1 -14    3.30    0.86
   1   1 -13  222.90   11.20
   1   1 -13  234.64   11.16
   1   1 -13  230.08   11.31
  -1  -1  13  211.09   11.22
  -1  -1  13  234.13   11.45
   1   1 -13  215.94   11.53
   1   1 -13  243.86   11.99
   1   1 -13  233.16   11.86
   1   1 -13  229.96   11.32
   1   1 -13  219.76   11.49
   1   1 -13  214.53   10.80
   1   1 -13  225.77   10.97
   1   1 -13  217.92   10.99
   1   1 -12   67.34    4.27
  -1  -1  12   66.46    4.34
  -1  -1  12   70.99    4.42
  -1  -1  12   74.73    4.60
   1   1 -12   68.27    4.18
   1   1 -12   68.17    4.28
   1   1 -12   58.84    3.96
   1   1 -12   56.84    4.34
   1   1 -12   61.69    4.56
   1   1 -12   64.16    4.59
   1   1 -12   71.39    4.39
   1   1 -12   66.36    4.47
   1   1 -12   62.22    3.92
   1   1 -12   56.72    3.92
   1   1 -12   62.41    3.99
  -1  -1  11    0.31    0.47
   1   1 -11    0.44    0.46
   1   1 -11    0.09    0.40
   1   1 -11    0.98    0.54
   1   1 -11    1.22    0.59
  -1  -1  11    0.42    0.37
  -1  -1  11    1.76    0.66
  -1  -1  11    0.64    0.47
   1   1 -10  249.35   12.07
   1   1 -10  256.65   11.88
  -1  -1  10  256.67   11.96
   1   1 -10  242.28   11.67
   1   1 -10  242.99   11.66
   1   1 -10  233.75   11.97
  -1  -1  10  261.45   11.99
  -1  -1  10  277.85   12.08
  -1  -1  10  263.84   12.05
   1   1  -9  173.72    7.98
   1   1  -9  158.90    8.03
  -1  -1   9  171.59    8.07
   1   1  -9  158.30    7.75
   1   1  -9  164.60    8.14
  -1  -1   9  160.89    7.96
  -1  -1   9  156.54    7.92
  -1  -1   9  151.54    7.94
   1   1  -8 1782.84   68.87
   1   1  -8 1583.95   68.57
  -1  -1   8 1617.91   68.68
  -1  -1   8 1488.10   68.58
  -1  -1   8 1685.73   68.73
  -1  -1   8 1691.94   68.80
  -1  -1   8 1643.12   68.66
   1   1  -7   30.79    2.06
   1   1  -7   30.87    1.99
  -1  -1   7   25.77    1.93
  -1  -1   7   29.69    2.03
  -1  -1   7   32.35    2.05
  -1  -1   7   28.34    2.04
  -1  -1   7   27.37    1.96
  -1  -1   7   26.76    1.98
   1   1  -6    2.44    0.51
   1   1  -6    2.41    0.49
   1   1  -6    2.93    0.58
  -1  -1   6    1.82    0.46
  -1  -1   6    2.33    0.48
  -1  -1   6    2.98    0.52
  -1  -1   6    3.22    0.54
  -1  -1   6    1.89    0.50
   1   1  -5  529.53   22.20
   1   1  -5  536.07   22.22
   1   1  -5  497.15   22.21
   1   1  -5  487.65   22.07
  -1  -1   5  517.58   22.18
  -1  -1   5  547.36   22.26
  -1  -1   5  545.55   22.25
   1   1  -5  541.40   22.07
  -1  -1   5  502.68   22.30
  -1  -1   5  507.44   22.32
   1   1  -4  323.98   14.12
  -1  -1   4  314.53   14.04
   1   1  -4  343.77   14.15
  -1  -1   4  350.17   13.91
   1   1  -4  326.78   14.20
   1   1  -4  326.29   14.09
  -1  -1   4  319.35   14.26
  -1  -1   4  316.60   14.10
  -1  -1   4  317.52   14.24
   1   1  -4  332.60   13.99
   1   1  -3  624.61   23.21
  -1  -1   3  570.94   23.38
  -1  -1   3  561.02   23.18
   1   1  -3  530.20   22.84
  -1  -1   3  541.48   22.96
  -1  -1   3  497.96   23.06
  -1  -1   3  545.99   22.92
   1   1  -3  507.15   23.29
  -1  -1   3  533.02   23.23
   1   1  -3  594.74   23.16
   1   1  -3  562.54   23.20
   1   1  -3  564.76   23.02
  -1  -1   3  603.95   23.31
  -1  -1   3  528.11   23.28
  -1  -1   2    1.31    0.35
   1   1  -2    0.75    0.21
  -1  -1   2    0.60    0.24
  -1  -1   2    0.60    0.19
  -1  -1   2    0.68    0.24
  -1  -1   2    0.65    0.18
   1   1  -2   -0.04    0.27
  -1  -1   2    0.46    0.16
  -1  -1   2    0.50    0.19
   1   1  -2    1.48    0.28
   1   1  -2    0.63    0.18
  -1  -1   2    0.25    0.19
  -1  -1   2    0.90    0.29
   1   1  -2    0.25    0.17
   1   1  -1  980.22   39.07
  -1  -1   1  973.49   39.38
  -1  -1   1  921.19   39.24
  -1  -1   1  899.02   39.19
  -1  -1   1  916.76   39.10
   1   1  -1  888.69   39.04
   1   1  -1  899.90   39.05
  -1  -1   1  882.31   39.25
  -1  -1   1  887.01   39.03
  -1  -1   1  941.53   39.14
   1   1  -1  888.51   39.12
   1   1  -1 1034.64   39.17
  -1  -1   0  626.80   25.47
  -1  -1   0  647.04   25.69
  -1  -1   0  572.14   25.11
  -1  -1   0  628.89   25.52
  -1  -1   0  600.26   25.52
   1   1   0  612.85   25.60
  -1  -1   0  668.22   25.37
   1   1   0  593.05   25.51
  -1  -1   0  566.77   25.31
   1   1   0  652.55   25.30
   1   1   0  544.77   25.29
  -1  -1   0  577.08   25.24
  -1  -1   0  696.95   25.59
   1   1   0  581.43   25.36
  -1  -1   0  595.11   25.12
   1   1   0  649.53   25.43
  -1  -1  -1   14.20    1.11
  -1  -1  -1   13.21    1.02
  -1  -1  -1   12.16    1.01
  -1  -1  -1   14.84    0.76
  -1  -1  -1   12.10    0.86
   1   1   1   11.95    1.00
  -1  -1  -1   13.15    0.91
   1   1   1   14.46    0.94
  -1  -1  -1   12.49    1.07
   1   1   1   12.81    0.88
  -1  -1  -1   14.41    1.03
   1   1   1   14.11    0.93
   1   1   1   11.26    0.92
  -1  -1  -2    8.19    0.82
  -1  -1  -2    7.70    0.81
  -1  -1  -2    6.86    0.73
  -1  -1  -2   13.12    0.97
   1   1   2    3.26    0.63
   1   1   2    6.21    0.71
   1   1   2    8.66    0.73
   1   1   2    8.10    0.70
   1   1   2    8.13    0.79
  -1  -1  -2    8.42    0.94
  -1  -1  -2    6.65    0.70
   1   1   2    7.72    0.66
  -1  -1  -3  435.51   18.48
  -1  -1  -3  411.33   18.36
  -1  -1  -3  443.63   18.46
   1   1   3  445.61   18.19
   1   1   3  406.94   18.45
  -1  -1  -3  426.11   18.16
   1   1   3  421.29   18.10
   1   1   3  435.93   18.25
  -1  -1  -3  421.29   18.65
   1   1   3  407.52   18.27
  -1  -1  -4   21.57    1.62
  -1  -1  -4   21.22    1.74
   1   1   4   25.28    1.84
  -1  -1  -4   22.14    1.52
   1   1   4   27.53    1.68
  -1  -1  -4   22.88    1.90
   1   1   4   23.04    1.66
  -1  -1  -5  495.40   24.11
  -1  -1  -5  528.92   23.79
   1   1   5  612.53   24.22
   1   1   5  574.78   24.07
   1   1   5  563.16   23.90
  -1  -1  -5  581.48   24.49
  -1  -1  -6  171.96    8.83
   1   1   6  163.46    8.61
   1   1   6  192.39    8.75
   1   1   6  175.88    8.47
  -1  -1  -6  198.70    9.19
   1   1   6  188.63    8.70
  -1  -1  -7  115.71    6.33
  -1  -1  -7  127.53    6.57
   1   1   7  127.77    6.16
   1   1   7  118.80    5.89
  -1  -1  -8    9.81    1.31
  -1  -1  -8   11.80    1.66
   1   1   8   12.53    1.47
  -1  -1  -8   11.48    1.57
  -1  -1  -8   10.05    1.18
  -1  -1  -8   10.02    1.26
   1   1   8   10.68    1.41
  -1  -1  -9  624.38   26.90
   1   1   9  608.29   26.27
   1   1   9  605.35   26.39
   1   1   9  627.92   26.46
  -1  -1  -9  537.25   25.69
  -1  -1  -9  590.36   25.96
  -1  -1  -9  586.17   26.69
  -1  -1 -10   75.75    5.23
  -1  -1 -10   79.60    4.77
  -1  -1 -10   80.58    4.93
  -1  -1 -10   63.31    4.49
   1   1  10   77.93    4.99
   1   1  10   69.49    4.91
   1   1  10   83.62    5.00
  -1  -1 -10   83.76    4.93
  -1  -1 -10   80.49    5.10
  -1  -1 -10   83.89    4.68
  -1  -1 -11   86.44    6.52
  -1  -1 -11  114.98    6.32
  -1  -1 -11  117.83    6.57
  -1  -1 -11   93.11    6.10
   1   1  11  128.78    6.92
   1   1  11   99.43    6.42
   1   1  11  104.69    6.42
  -1  -1 -11  131.21    6.74
  -1  -1 -11  118.16    6.19
  -1  -1 -12  104.31    7.11
  -1  -1 -12  102.17    6.31
  -1  -1 -12  110.53    6.16
  -1  -1 -12  122.06    6.81
   1   1  12  104.80    6.68
   1   1  12  107.86    6.83
   1   1  12  110.74    6.67
  -1  -1 -12  119.76    6.73
  -1  -1 -12  107.89    6.19
  -1  -1 -13   51.77    3.97
  -1  -1 -13   51.95    4.60
  -1  -1 -13   54.77    4.20
  -1  -1 -13   50.64    3.69
   1   1  13   51.01    4.32
   1   1  13   53.99    4.19
  -1  -1 -13   55.48    4.14
  -1  -1 -13   51.35    3.71
  -1  -1 -14    3.34    1.18
  -1  -1 -14    2.50    1.11
  -1  -1 -14    2.47    0.87
  -1  -1 -14    3.59    1.28
   1   1  14    3.14    1.20
   1   1  14    4.96    1.24
  -1  -1 -14    2.64    1.15
  -1  -1 -14    3.65    0.97
  -1  -1 -15  256.82   13.23
  -1  -1 -15  257.70   12.55
  -1  -1 -15  252.64   13.01
  -1  -1 -15  245.27   12.49
  -1  -1 -15  268.13   13.01
  -1  -1 -16   28.37    2.54
  -1  -1 -16   27.67    2.94
  -1  -1 -16   24.90    2.74
  -1  -1 -16   24.26    2.40
  -1  -1 -16   24.81    2.68
  -1  -1 -17  144.35    8.10
  -1  -1 -17  144.13    7.46
  -1  -1 -17  134.85    7.79
  -1  -1 -17  126.24    7.26
  -1  -1 -17  136.75    7.77
  -1  -1 -18    0.26    0.66
  -1  -1 -18    0.55    0.74
  -1  -1 -18    0.20    0.46
  -1  -1 -19   70.18    4.45
  -1  -1 -19   69.55    4.55
  -1  -1 -20   14.63    1.55
  -1  -1 -20   14.39    1.61
   1   2 -22   22.72    2.11
   1   2 -22   24.75    1.87
   1   2 -21   19.47    2.24
   1   2 -21   22.25    2.20
   1   2 -21   25.24    2.06
   1   2 -21   21.78    2.16
   1   2 -20    3.15    1.11
   1   2 -20    3.23    1.03
   1   2 -20    3.96    1.13
   1   2 -20    4.24    0.97
   1   2 -20    3.40    1.03
   1   2 -19   19.94    2.24
   1   2 -19   19.75    2.51
   1   2 -19   21.05    2.60
   1   2 -19   19.02    2.41
   1   2 -19   21.53    2.16
   1   2 -19   18.02    2.24
   1   2 -18   15.98    2.38
   1   2 -18   20.02    2.53
   1   2 -18   15.48    2.06
   1   2 -18   18.60    2.49
   1   2 -18   17.86    2.27
   1   2 -18   13.55    2.15
   1   2 -18   17.98    2.06
   1   2 -17   16.91    2.10
   1   2 -17   15.32    2.42
   1   2 -17   18.11    2.48
   1   2 -17   16.21    2.13
   1   2 -17   14.62    2.29
   1   2 -17   17.11    2.13
   1   2 -17   15.59    2.19
  -1  -2  17   14.07    1.87
   1   2 -17   16.09    2.29
   1   2 -17   19.35    2.13
   1   2 -16  198.46   10.28
   1   2 -16  194.05   10.22
   1   2 -16  207.13   10.56
   1   2 -16  187.66   10.85
   1   2 -16  203.54   11.06
   1   2 -16  163.07   10.46
   1   2 -16  202.22   10.40
  -1  -2  16  201.45   10.61
   1   2 -16  183.30   10.49
   1   2 -16  195.22   10.00
   1   2 -15   97.62    6.06
  -1  -2  15  100.12    6.29
  -1  -2  15  101.00    6.31
   1   2 -15  101.98    6.21
   1   2 -15   92.55    5.92
   1   2 -15  102.49    6.72
   1   2 -15   96.79    6.09
   1   2 -15   94.84    6.60
   1   2 -15   85.06    6.22
   1   2 -15   85.58    6.08
   1   2 -15  102.84    5.90
   1   2 -14  528.02   23.65
   1   2 -14  562.08   23.84
   1   2 -14  534.43   23.58
   1   2 -14  519.84   23.41
  -1  -2  14  537.96   23.86
  -1  -2  14  516.84   23.77
   1   2 -14  515.75   23.67
   1   2 -14  553.79   24.48
   1   2 -14  556.89   24.53
   1   2 -14  449.49   23.70
   1   2 -14  503.22   23.81
   1   2 -14  485.35   23.06
   1   2 -14  509.74   23.25
   1   2 -13  116.21    6.66
  -1  -2  13  116.13    6.72
  -1  -2  13  135.23    6.96
   1   2 -13  123.92    6.67
   1   2 -13  136.78    6.91
   1   2 -13  121.10    6.53
   1   2 -13  124.57    7.34
   1   2 -13   92.77    6.57
   1   2 -13  124.32    6.80
   1   2 -13  118.68    7.23
   1   2 -13  106.59    6.70
   1   2 -13  109.39    6.33
   1   2 -13  103.32    6.18
   1   2 -12   12.14    1.63
  -1  -2  12   15.92    1.77
  -1  -2  12   15.39    1.76
   1   2 -12   14.40    1.73
   1   2 -12   13.08    1.61
   1   2 -12   11.28    1.71
   1   2 -12   12.08    1.51
   1   2 -12   13.00    1.59
   1   2 -12   13.98    1.95
   1   2 -12   15.00    2.00
   1   2 -12   13.12    1.65
   1   2 -12   11.16    1.70
  -1  -2  12   14.69    1.73
   1   2 -12   11.57    1.65
   1   2 -12   13.74    1.56
  -1  -2  11  136.98    7.55
   1   2 -11  153.07    7.63
   1   2 -11  145.92    7.83
  -1  -2  11  154.51    7.72
  -1  -2  11  141.32    7.59
   1   2 -11  147.26    7.41
   1   2 -11  142.85    7.40
   1   2 -10    1.51    0.56
   1   2 -10    2.88    0.71
   1   2 -10    1.75    0.65
   1   2 -10    1.79    0.64
  -1  -2  10    3.91    0.82
   1   2 -10    1.86    0.69
  -1  -2  10    3.71    0.78
  -1  -2  10    2.65    0.71
  -1  -2   9  105.30    5.34
  -1  -2   9  103.73    5.44
   1   2  -9   89.44    5.01
   1   2  -9  106.69    5.31
   1   2  -9  100.82    5.43
   1   2  -9   94.58    5.08
   1   2  -9   95.22    5.08
  -1  -2   9   90.00    5.22
  -1  -2   9  109.80    5.40
   1   2  -8  617.16   24.97
   1   2  -8  610.47   25.02
  -1  -2   8  624.00   24.98
  -1  -2   8  469.25   24.63
  -1  -2   8  552.36   24.84
  -1  -2   8  536.98   24.86
  -1  -2   8  660.05   25.14
   1   2  -7   14.46    1.35
   1   2  -7   16.34    1.40
  -1  -2   7   15.87    1.36
  -1  -2   7   16.23    1.38
  -1  -2   7   15.71    1.43
   1   2  -7   16.14    1.32
  -1  -2   7   16.02    1.44
  -1  -2   7   15.64    1.44
   1   2  -6  247.50   11.16
   1   2  -6  245.33   11.15
  -1  -2   6  263.53   11.15
  -1  -2   6  255.88   11.16
  -1  -2   6  245.72   11.29
  -1  -2   6  240.91   11.26
   1   2  -6  242.77   11.00
   1   2  -5   65.03    3.55
  -1  -2   5   72.62    3.58
   1   2  -5   65.61    3.70
  -1  -2   5   67.39    3.51
   1   2  -5   66.81    3.51
  -1  -2   5   77.30    3.75
  -1  -2   5   73.19    3.73
   1   2  -5   67.90    3.44
   1   2  -4 1175.03   47.00
  -1  -2   4 1153.47   46.94
  -1  -2   4 1336.41   46.89
  -1  -2   4 1049.53   46.89
  -1  -2   4 1027.29   46.91
  -1  -2   4 1052.20   46.77
   1   2  -4  965.26   47.16
   1   2  -4 1181.77   46.99
  -1  -2   4 1034.85   47.08
   1   2  -4 1108.33   47.00
  -1  -2   4 1271.65   47.19
   1   2  -4 1119.63   46.86
   1   2  -3 1777.73   74.02
   1   2  -3 1680.93   73.85
  -1  -2   3 1810.02   74.12
  -1  -2   3 1764.18   73.81
  -1  -2   3 1818.77   74.00
  -1  -2   3 1719.80   73.85
   1   2  -3 1618.59   74.36
  -1  -2   3 1976.76   74.08
  -1  -2   3 1851.34   74.22
   1   2  -3 1654.78   74.03
  -1  -2   3 1638.92   74.05
   1   2  -3 1713.78   73.96
   1   2  -2   11.60    0.83
  -1  -2   2   10.51    1.04
  -1  -2   2    9.35    0.92
  -1  -2   2   12.22    0.86
  -1  -2   2    9.83    0.67
   1   2  -2    9.15    0.84
   1   2  -2   10.56    1.12
  -1  -2   2   10.49    0.80
  -1  -2   2   11.22    0.92
   1   2  -2   10.39    0.88
   1   2  -2   11.79    0.90
   1   2  -2   12.54    0.89
  -1  -2   2   10.47    0.82
  -1  -2   2   11.16    0.78
   1   2  -1  143.97    6.01
  -1  -2   1  135.46    6.41
  -1  -2   1  139.95    6.34
  -1  -2   1  142.37    6.15
  -1  -2   1  134.88    6.07
  -1  -2   1  157.54    6.12
   1   2  -1  121.74    6.22
   1   2  -1  122.07    6.11
  -1  -2   1  137.98    6.16
   1   2  -1  132.79    6.13
  -1  -2   1  126.97    5.93
   1   2  -1  137.38    5.92
   1   2  -1  133.65    6.17
   1   2   0 2307.31   96.30
  -1  -2   0 2208.82   96.80
  -1  -2   0 2388.58   96.85
  -1  -2   0 2136.75   96.32
  -1  -2   0 2347.16   96.41
   1   2   0 2426.40   96.88
   1   2   0 2422.75   96.98
  -1  -2   0 2212.55   96.41
  -1  -2   0 2147.09   96.41
   1   2   0 3045.25   96.74
  -1  -2   0 2268.15   96.16
   1   2   0 2800.86   96.71
   1   2   0 2252.80   96.29
   1   2   0 2296.55   96.40
  -1  -2   0 2363.52   96.73
  -1  -2  -1   36.70    2.23
  -1  -2  -1   33.92    2.22
  -1  -2  -1   33.40    1.86
  -1  -2  -1   33.73    1.99
   1   2   1   32.10    2.24
   1   2   1   37.82    1.99
   1   2   1   44.18    2.01
  -1  -2  -1   36.94    2.33
   1   2   1   38.91    2.16
   1   2   1   37.49    2.14
  -1  -2  -2  802.29   33.03
  -1  -2  -2  784.48   33.07
  -1  -2  -2  775.05   32.86
   1   2   2  772.58   33.00
   1   2   2  732.82   32.65
   1   2   2  756.97   32.90
   1   2   2  788.68   32.68
  -1  -2  -2  849.90   33.35
   1   2   2  789.72   32.74
  -1  -2  -3   10.40    1.07
  -1  -2  -3   11.28    1.16
  -1  -2  -3   12.81    1.18
  -1  -2  -3   12.55    0.94
   1   2   3   10.31    1.03
   1   2   3   10.11    1.22
   1   2   3   11.32    1.08
  -1  -2  -3   10.39    1.26
   1   2   3   11.06    0.99
   1   2   3   11.30    0.95
  -1  -2  -4   26.21    2.03
  -1  -2  -4   30.37    2.10
   1   2   4   27.22    2.12
   1   2   4   25.00    1.81
   1   2   4   23.42    1.88
  -1  -2  -4   26.88    2.23
  -1  -2  -5  337.43   16.45
  -1  -2  -5  357.74   16.53
   1   2   5  373.63   16.26
  -1  -2  -5  382.80   16.88
   1   2   5  385.68   16.62
   1   2   6  167.80    8.09
  -1  -2  -6  159.55    8.56
   1   2   6  179.83    8.42
  -1  -2  -6  155.40    8.33
   1   2   7    2.97    0.76
  -1  -2  -7    3.94    1.04
  -1  -2  -7    2.31    0.70
  -1  -2  -7    1.98    0.75
  -1  -2  -7    2.51    0.63
   1   2   7    2.16    0.71
   1   2   7    2.65    0.82
  -1  -2  -8  103.22    5.86
  -1  -2  -8  104.94    6.45
   1   2   8  112.20    6.35
   1   2   8  129.29    6.32
  -1  -2  -8  117.44    6.80
   1   2   9  475.05   21.93
   1   2   9  512.36   21.75
  -1  -2  -9  484.25   22.42
  -1  -2  -9  466.06   22.18
  -1  -2  -9  454.46   21.29
  -1  -2  -9  489.34   21.35
  -1  -2 -10  105.45    6.09
  -1  -2 -10  105.50    6.81
  -1  -2 -10   97.20    6.07
  -1  -2 -10  116.28    6.44
   1   2  10  117.72    6.78
   1   2  10  111.22    6.67
   1   2  10  118.66    6.50
  -1  -2 -10  107.23    6.93
  -1  -2 -10  119.22    6.43
  -1  -2 -10  104.55    6.00
  -1  -2 -10  117.88    6.16
  -1  -2 -11  504.21   24.92
  -1  -2 -11  544.38   24.04
  -1  -2 -11  558.61   24.32
   1   2  11  490.67   24.51
   1   2  11  507.04   24.51
  -1  -2 -11  517.68   24.42
  -1  -2 -11  586.14   24.40
  -1  -2 -11  536.83   23.86
  -1  -2 -11  542.69   23.89
  -1  -2 -12  113.36    6.96
  -1  -2 -12  113.71    7.79
  -1  -2 -12  131.06    7.38
   1   2  12  135.67    7.85
   1   2  12  144.57    7.68
  -1  -2 -12  123.58    7.23
  -1  -2 -12  130.08    7.00
  -1  -2 -12  116.09    6.82
  -1  -2 -13    0.22    0.64
  -1  -2 -13    0.41    0.64
  -1  -2 -13    0.93    0.81
   1   2  13   -0.39    0.76
   1   2  13    0.17    0.71
  -1  -2 -13    0.30    0.78
  -1  -2 -13    1.13    0.69
  -1  -2 -14    4.04    1.23
  -1  -2 -14    3.22    1.08
  -1  -2 -14    5.68    1.25
  -1  -2 -14    4.11    1.19
  -1  -2 -15  254.08   13.37
  -1  -2 -15  273.97   13.32
  -1  -2 -15  252.11   12.74
  -1  -2 -15  266.86   13.08
  -1  -2 -16   16.22    2.26
  -1  -2 -16   16.73    2.16
  -1  -2 -16   19.52    2.10
  -1  -2 -16   18.62    2.19
  -1  -2 -17   11.58    1.72
  -1  -2 -17   10.07    1.69
  -1  -2 -17   12.57    1.59
  -1  -2 -18    4.17    1.02
  -1  -2 -18    2.83    1.05
  -1  -2 -18    3.97    0.88
  -1  -2 -19   49.93    3.24
  -1  -2 -19   42.99    3.18
  -1  -2 -19   41.35    2.82
  -1  -2 -20    7.54    1.00
  -1  -2 -20    7.73    1.07
   1   3 -22    0.56    0.41
   1   3 -22    1.23    0.69
   1   3 -21   20.18    2.09
   1   3 -21   20.15    1.89
   1   3 -21   18.71    2.17
   1   3 -21   20.33    2.23
   1   3 -20   14.86    1.91
   1   3 -20   16.80    1.82
   1   3 -20   13.54    1.97
   1   3 -20   15.65    2.12
   1   3 -19    7.72    1.55
   1   3 -19   11.02    1.63
   1   3 -19    8.85    1.44
   1   3 -19    8.22    1.69
   1   3 -19    9.71    1.81
   1   3 -19    8.45    1.74
   1   3 -19   11.18    1.64
   1   3 -18   32.04    3.46
   1   3 -18   30.06    3.28
   1   3 -18   34.23    3.54
   1   3 -18   35.42    3.17
   1   3 -18   36.05    3.32
   1   3 -18   34.36    3.14
  -1  -3  18   33.06    2.95
   1   3 -18   37.09    3.18
   1   3 -18   34.51    2.96
   1   3 -17   14.71    2.30
   1   3 -17   15.81    2.44
   1   3 -17   14.66    2.04
   1   3 -17   16.32    2.51
   1   3 -17   17.77    2.30
   1   3 -17   16.22    2.13
  -1  -3  17   17.87    2.11
   1   3 -17   17.64    2.18
   1   3 -17   16.74    2.03
  -1  -3  16  100.30    6.14
   1   3 -16   89.39    5.78
   1   3 -16   94.22    5.97
   1   3 -16   87.45    6.26
   1   3 -16   93.50    6.50
   1   3 -16   79.87    5.59
   1   3 -16   71.64    5.74
  -1  -3  16   96.43    6.00
  -1  -3  16   91.48    5.56
   1   3 -16   90.09    5.76
   1   3 -16   83.83    5.30
   1   3 -16   83.93    5.42
  -1  -3  15   74.54    5.29
  -1  -3  15   91.83    5.66
   1   3 -15   79.17    5.27
   1   3 -15   83.87    5.46
   1   3 -15   75.75    5.10
   1   3 -15   83.47    5.97
   1   3 -15   69.44    5.36
   1   3 -15   81.51    5.96
   1   3 -15   79.48    5.30
  -1  -3  15   92.92    5.61
   1   3 -15   75.30    5.23
   1   3 -15   79.94    5.05
   1   3 -15   76.64    4.93
  -1  -3  14   72.54    5.00
  -1  -3  14   68.61    4.97
   1   3 -14   89.33    5.33
   1   3 -14   78.75    5.09
   1   3 -14   75.30    4.86
   1   3 -14   89.55    5.30
   1   3 -14   74.65    5.57
   1   3 -14   63.93    5.00
   1   3 -14   78.05    5.66
  -1  -3  14  102.25    5.55
  -1  -3  14   75.48    5.03
   1   3 -14   69.78    4.93
   1   3 -14   69.81    4.70
   1   3 -14   70.25    4.62
  -1  -3  13    9.25    1.51
  -1  -3  13    9.94    1.50
   1   3 -13    9.70    1.50
   1   3 -13   10.41    1.52
   1   3 -13    7.01    1.41
   1   3 -13    8.49    1.32
   1   3 -13    5.61    1.17
   1   3 -13    7.37    1.46
   1   3 -13    8.95    1.43
   1   3 -13    8.35    1.66
   1   3 -13    9.25    1.71
  -1  -3  13    8.88    1.41
   1   3 -13    8.12    1.43
   1   3 -13    8.81    1.32
   1   3 -12    0.41    0.51
   1   3 -12    0.22    0.51
  -1  -3  12    0.30    0.48
   1   3 -12    0.40    0.58
   1   3 -12    1.30    0.61
   1   3 -12    0.15    0.69
   1   3 -12    0.50    0.71
   1   3 -12    0.64    0.70
  -1  -3  12    0.72    0.55
  -1  -3  12    0.12    0.39
   1   3 -12    0.37    0.58
  -1  -3  11   17.41    1.90
   1   3 -11   21.11    1.88
   1   3 -11   20.25    1.84
  -1  -3  11   20.90    1.94
   1   3 -11   19.91    1.92
   1   3 -11   19.20    2.05
  -1  -3  11   18.27    1.90
  -1  -3  11   20.52    1.96
  -1  -3  10    0.80    0.47
  -1  -3  10    1.23    0.61
   1   3 -10    1.32    0.49
   1   3 -10    0.84    0.47
   1   3 -10    0.95    0.54
   1   3 -10    0.86    0.50
  -1  -3  10    1.04    0.48
  -1  -3  10    1.28    0.50
   1   3  -9   27.89    2.22
   1   3  -9   32.17    2.51
  -1  -3   9   28.87    2.42
  -1  -3   9   33.00    2.50
   1   3  -9   31.51    2.24
   1   3  -9   36.16    2.35
  -1  -3   9   31.41    2.42
  -1  -3   9   39.49    2.58
  -1  -3   9   34.97    2.43
  -1  -3   8  369.64   15.92
  -1  -3   8  377.87   15.97
  -1  -3   8  351.02   15.99
   1   3  -8  331.92   15.91
   1   3  -8  338.56   15.95
  -1  -3   8  354.34   16.11
   1   3  -8  339.96   15.73
  -1  -3   8  391.03   16.16
  -1  -3   7   16.28    1.44
  -1  -3   7   21.20    1.60
  -1  -3   7   16.79    1.60
   1   3  -7   23.01    1.76
   1   3  -7   21.06    1.57
  -1  -3   7   18.84    1.69
  -1  -3   7   17.87    1.65
  -1  -3   6  281.35   12.24
  -1  -3   6  311.24   12.27
   1   3  -6  242.77   12.44
  -1  -3   6  259.22   12.35
   1   3  -6  261.44   12.27
   1   3  -6  268.86   12.25
   1   3  -6  289.24   12.21
  -1  -3   6  266.24   12.36
  -1  -3   5   90.72    3.99
   1   3  -5   69.54    4.46
  -1  -3   5   99.15    4.26
  -1  -3   5   91.63    4.23
  -1  -3   5   69.95    4.01
  -1  -3   5   79.39    4.32
   1   3  -5   88.35    4.29
  -1  -3   5   73.49    4.32
   1   3  -5   81.09    4.14
   1   3  -5   72.75    4.17
  -1  -3   5   93.05    4.42
  -1  -3   4  607.08   25.77
   1   3  -4  562.68   26.36
  -1  -3   4  724.43   25.95
  -1  -3   4  567.96   25.88
  -1  -3   4  605.15   26.07
   1   3  -4  779.66   25.89
  -1  -3   4  561.06   26.16
   1   3  -4  622.87   25.91
   1   3  -4  482.03   25.75
   1   3  -4  581.38   25.84
   1   3  -4  553.64   25.85
  -1  -3   4  673.55   26.04
   1   3  -3 3835.83  170.72
  -1  -3   3 4251.82  170.12
  -1  -3   3 3891.08  170.03
   1   3  -3 3730.03  170.07
   1   3  -3 3837.10  170.09
  -1  -3   3 4466.39  170.41
  -1  -3   3 3867.63  170.30
   1   3  -3 4162.64  170.15
   1   3  -3 4505.69  170.26
   1   3  -3 3833.49  170.18
   1   3  -3 4863.21  170.38
  -1  -3   3 4325.47  170.20
   1   3  -2  155.79    7.43
  -1  -3   2  168.11    7.40
  -1  -3   2  169.57    7.37
   1   3  -2  163.17    7.65
  -1  -3   2  174.36    7.61
   1   3  -2  180.02    7.43
  -1  -3   2  171.67    7.39
   1   3  -2  155.62    7.53
   1   3  -2  155.03    7.52
   1   3  -2  155.61    7.48
  -1  -3   1   10.77    0.86
  -1  -3   1   11.31    0.88
   1   3  -1    8.99    1.11
  -1  -3   1   11.34    0.96
   1   3  -1   11.03    0.82
  -1  -3   1   10.50    1.17
   1   3  -1    9.49    0.94
   1   3  -1    8.14    0.92
   1   3  -1   10.60    1.01
  -1  -3   1   11.03    0.99
  -1  -3   1   12.06    0.81
   1   3   0  276.12   12.42
   1   3   0  260.11   12.44
  -1  -3   0  263.29   11.85
  -1  -3   0  268.41   11.84
  -1  -3   0  274.89   11.91
  -1  -3   0  278.38   11.91
  -1  -3   0  292.43   12.42
  -1  -3   0  242.80   12.34
   1   3   0  268.71   12.08
   1   3   0  294.03   12.11
   1   3   0  264.67   12.09
  -1  -3   0  305.74   12.30
   1   3   1    1.95    0.61
  -1  -3  -1    1.66    0.41
  -1  -3  -1    1.84    0.57
  -1  -3  -1    1.35    0.53
   1   3   1    2.08    0.47
  -1  -3  -1    2.41    0.59
   1   3   2 1583.40   71.91
   1   3   2 1718.79   72.56
   1   3   2 1751.69   72.32
  -1  -3  -2 1855.23   72.13
  -1  -3  -2 1623.70   72.33
  -1  -3  -2 1574.29   72.23
  -1  -3  -2 1672.24   72.23
   1   3   2 1661.42   72.09
  -1  -3  -2 1890.45   72.61
   1   3   2 2005.78   72.25
   1   3   3   89.81    4.72
  -1  -3  -3   91.03    4.40
  -1  -3  -3   74.64    4.31
  -1  -3  -3   78.44    4.43
   1   3   3   77.34    4.21
   1   3   3   68.43    4.11
  -1  -3  -3   86.60    4.74
   1   3   4  607.47   24.92
  -1  -3  -4  544.57   24.65
  -1  -3  -4  617.64   25.09
   1   3   4  576.50   24.38
   1   3   5   30.92    2.57
  -1  -3  -5   30.21    2.44
  -1  -3  -5   32.22    2.57
   1   3   5   31.71    2.33
  -1  -3  -5   31.74    2.75
   1   3   6  195.94    9.45
  -1  -3  -6  170.34    9.20
   1   3   6  192.58    9.06
  -1  -3  -6  191.86    9.71
  -1  -3  -6  170.33    9.24
  -1  -3  -7  463.77   21.05
   1   3   7  452.84   20.24
   1   3   7  465.15   20.63
  -1  -3  -7  420.79   20.55
   1   3   8   35.12    2.77
  -1  -3  -8   34.69    3.24
  -1  -3  -8   32.42    2.47
  -1  -3  -8   33.50    3.04
   1   3   8   27.07    2.72
  -1  -3  -9    4.16    0.97
  -1  -3  -9    4.03    0.87
   1   3   9    2.21    0.84
   1   3   9    3.76    0.95
  -1  -3  -9    4.90    1.29
  -1  -3  -9    3.80    1.12
  -1  -3  -9    2.62    0.76
  -1  -3  -9    3.51    0.83
  -1  -3  -9    3.74    0.91
  -1  -3 -10  594.14   25.33
   1   3  10  538.45   25.67
   1   3  10  572.23   25.42
  -1  -3 -10  562.14   26.27
  -1  -3 -10  506.44   25.82
  -1  -3 -10  530.80   24.82
  -1  -3 -10  570.41   25.00
  -1  -3 -10  595.05   25.02
  -1  -3 -11  150.11    8.44
  -1  -3 -11  143.32    9.35
  -1  -3 -11  183.69    9.06
   1   3  11  178.24    9.60
   1   3  11  164.86    9.36
  -1  -3 -11  151.47    9.56
  -1  -3 -11  173.50    8.85
  -1  -3 -11  159.06    8.50
  -1  -3 -11  168.28    8.62
   1   3  12  249.49   12.55
  -1  -3 -12  230.76   11.55
  -1  -3 -12  230.13   11.65
  -1  -3 -12  227.58   11.29
  -1  -3 -12  230.44   11.30
  -1  -3 -13    5.21    1.39
  -1  -3 -13    5.41    1.33
  -1  -3 -13    4.64    1.13
  -1  -3 -13    5.26    1.22
  -1  -3 -13    4.37    1.49
  -1  -3 -14    5.65    1.34
  -1  -3 -14    6.10    1.46
  -1  -3 -14    6.48    1.29
  -1  -3 -14    6.43    1.27
  -1  -3 -15    0.29    0.70
  -1  -3 -15    1.22    0.86
  -1  -3 -15    1.01    0.71
  -1  -3 -16   46.70    3.61
  -1  -3 -16   44.81    3.65
  -1  -3 -16   41.20    3.26
  -1  -3 -17   14.76    1.84
  -1  -3 -17   16.01    2.00
  -1  -3 -17   17.18    1.83
  -1  -3 -18    2.46    0.78
  -1  -3 -18    1.66    0.79
  -1  -3 -18    2.05    0.65
  -1  -3 -19    4.52    0.82
  -1  -3 -19    4.92    0.90
  -1  -3 -19    5.67    0.82
   1   4 -22    9.84    1.15
   1   4 -21   55.84    4.11
   1   4 -21   60.84    3.71
   1   4 -21   53.39    3.72
   1   4 -21   57.54    3.94
   1   4 -20    3.05    1.17
   1   4 -20    4.50    1.26
   1   4 -20    3.14    1.07
   1   4 -20    2.50    0.88
   1   4 -20    3.50    1.02
   1   4 -20    3.56    0.91
   1   4 -19    0.29    0.73
   1   4 -19    0.30    0.77
  -1  -4  19    0.62    0.63
   1   4 -19    0.19    0.87
   1   4 -19    0.54    0.57
   1   4 -19    0.49    0.95
   1   4 -19    0.14    0.66
   1   4 -19   -0.12    0.67
   1   4 -18    9.87    1.69
   1   4 -18   10.64    1.76
  -1  -4  18    9.19    1.49
   1   4 -18    7.98    1.66
   1   4 -18    8.73    1.87
   1   4 -18    8.93    1.87
   1   4 -18   10.89    1.73
   1   4 -18    9.69    1.66
   1   4 -18    6.74    1.35
   1   4 -17    9.98    1.76
   1   4 -17    6.99    1.55
   1   4 -17    7.39    1.82
   1   4 -17   10.80    2.07
   1   4 -17    6.87    1.66
  -1  -4  17   10.06    1.55
   1   4 -17   10.78    1.75
   1   4 -17    9.24    1.49
   1   4 -17    8.36    1.49
   1   4 -16    1.57    0.87
   1   4 -16    1.13    0.94
   1   4 -16    1.15    0.74
   1   4 -16    0.21    1.03
   1   4 -16    1.02    1.04
   1   4 -16    1.73    1.01
  -1  -4  16    1.46    0.78
   1   4 -16    0.16    0.81
   1   4 -16    1.18    0.79
   1   4 -16    0.98    0.74
  -1  -4  15   47.23    3.93
  -1  -4  15   51.07    4.10
   1   4 -15   53.41    4.12
   1   4 -15   48.18    3.97
   1   4 -15   49.12    3.84
   1   4 -15   58.22    4.69
   1   4 -15   52.53    4.62
  -1  -4  15   55.90    4.19
  -1  -4  15   54.23    3.89
   1   4 -15   53.05    4.13
   1   4 -15   53.53    3.86
   1   4 -14  208.38   10.06
  -1  -4  14  198.42    9.65
   1   4 -14  197.78    9.95
   1   4 -14  173.16   10.15
   1   4 -14  170.33    9.46
   1   4 -14  187.22    9.66
   1   4 -14  194.85   10.66
   1   4 -14  182.81   10.40
  -1  -4  14  193.88    9.64
  -1  -4  14  164.35    9.66
  -1  -4  14  182.73    9.89
  -1  -4  14  187.99    9.90
   1   4 -14  181.68    9.93
  -1  -4  13  152.09    8.12
   1   4 -13  148.63    8.31
   1   4 -13  167.19    8.49
   1   4 -13  133.01    8.47
   1   4 -13  155.41    8.20
   1   4 -13  157.17    8.18
   1   4 -13  164.41    9.22
   1   4 -13  159.25    8.99
  -1  -4  13  160.68    8.57
  -1  -4  13  146.84    8.37
  -1  -4  13  186.05    8.69
   1   4 -13  146.47    8.44
  -1  -4  12  123.59    6.96
   1   4 -12  131.08    7.18
   1   4 -12  128.08    7.50
   1   4 -12  138.46    7.10
   1   4 -12  127.56    6.96
   1   4 -12  142.01    7.99
   1   4 -12  144.41    7.85
  -1  -4  12  142.11    7.45
  -1  -4  12  124.55    7.23
  -1  -4  12  120.59    7.08
   1   4 -12  146.19    7.62
  -1  -4  11   42.20    2.90
   1   4 -11   41.09    2.97
   1   4 -11   36.73    3.06
   1   4 -11   36.08    2.70
   1   4 -11   40.47    2.82
   1   4 -11   40.54    3.39
  -1  -4  11   40.01    3.06
  -1  -4  11   38.49    3.10
   1   4 -11   32.98    2.92
  -1  -4  11   35.86    2.82
  -1  -4  11   31.07    2.74
   1   4 -10   53.69    3.63
  -1  -4  10   53.02    3.37
   1   4 -10   59.05    3.49
  -1  -4  10   56.06    3.61
   1   4 -10   45.84    3.27
  -1  -4  10   55.04    3.69
   1   4 -10   50.13    3.22
   1   4 -10   44.05    3.09
  -1  -4  10   46.49    3.35
  -1  -4  10   52.30    3.43
  -1  -4  10   45.65    3.24
  -1  -4   9  274.63   12.42
   1   4  -9  266.49   12.61
  -1  -4   9  228.59   12.51
  -1  -4   9  277.04   12.67
   1   4  -9  283.10   12.45
   1   4  -9  277.05   12.25
   1   4  -9  285.04   12.24
  -1  -4   9  260.35   12.50
  -1  -4   9  241.47   12.22
  -1  -4   9  273.67   12.45
  -1  -4   8  567.99   24.55
   1   4  -8  539.85   24.42
  -1  -4   8  510.27   24.79
   1   4  -8  574.37   24.57
   1   4  -8  613.78   24.43
   1   4  -8  542.52   24.35
  -1  -4   8  559.59   24.76
  -1  -4   8  591.55   24.65
  -1  -4   8  491.69   24.33
  -1  -4   7   21.71    1.76
  -1  -4   7   23.81    1.74
  -1  -4   7   23.17    1.96
   1   4  -7   23.64    1.96
   1   4  -7   21.77    1.76
   1   4  -7   21.91    1.83
  -1  -4   7   18.72    1.85
  -1  -4   7   28.55    2.05
  -1  -4   6 1617.72   67.15
   1   4  -6 1504.79   67.90
  -1  -4   6 1615.58   67.24
  -1  -4   6 1604.37   67.53
   1   4  -6 1480.36   67.34
  -1  -4   6 1518.04   67.52
  -1  -4   6 1556.69   67.38
   1   4  -6 1629.87   67.28
   1   4  -5  266.27   12.58
  -1  -4   5  253.97   11.65
  -1  -4   5  261.25   11.76
  -1  -4   5  291.17   12.21
  -1  -4   5  241.98   12.12
   1   4  -5  284.42   12.00
   1   4  -5  242.72   11.78
  -1  -4   5  284.20   11.98
   1   4  -5  289.44   12.00
   1   4  -5  239.08   11.79
  -1  -4   4  159.54    7.54
   1   4  -4  145.06    8.23
  -1  -4   4  147.69    7.41
  -1  -4   4  193.53    8.01
   1   4  -4  170.03    7.67
   1   4  -4  180.17    7.75
  -1  -4   4  158.55    8.08
  -1  -4   4  161.16    7.66
   1   4  -4  147.85    7.68
   1   4  -4  179.26    7.76
   1   4  -4  175.06    7.81
  -1  -4   3  226.42   11.40
  -1  -4   3  249.96   11.52
   1   4  -3  253.04   12.45
  -1  -4   3  268.51   11.89
   1   4  -3  354.46   12.07
  -1  -4   3  246.28   12.15
   1   4  -3  286.43   11.70
  -1  -4   3  275.04   11.65
   1   4  -3  313.59   11.97
   1   4  -3  254.22   11.67
   1   4  -3  216.17   11.68
  -1  -4   2    0.66    0.26
   1   4  -2    1.37    0.65
  -1  -4   2    0.43    0.25
  -1  -4   2    0.66    0.39
  -1  -4   2    0.69    0.43
  -1  -4   2    0.95    0.31
   1   4  -2    0.77    0.42
   1   4  -2    1.40    0.49
   1   4  -2    0.74    0.35
  -1  -4   1  325.21   14.03
  -1  -4   1  328.19   13.98
   1   4  -1  330.65   15.00
  -1  -4   1  339.84   14.27
  -1  -4   1  314.64   14.78
   1   4  -1  353.41   14.40
   1   4  -1  322.00   14.41
   1   4  -1  284.16   14.11
  -1  -4   0  263.64   11.04
  -1  -4   0  242.40   10.97
   1   4   0  252.73   11.84
  -1  -4   0  248.97   11.14
  -1  -4   0  227.89   11.65
  -1  -4   0  279.55   11.53
   1   4   0  239.37   11.41
   1   4   0  237.21   11.27
   1   4   0  257.98   11.25
   1   4   1  511.59   20.83
   1   4   1  501.75   20.88
  -1  -4  -1  501.27   21.15
   1   4   1  422.51   20.83
  -1  -4  -1  448.95   21.19
   1   4   1  489.40   21.30
   1   4   2  760.57   28.45
   1   4   2  720.03   28.32
  -1  -4  -2  628.86   28.62
  -1  -4  -2  598.48   28.53
   1   4   2  607.90   28.16
   1   4   2  626.74   28.54
  -1  -4  -3  194.01    9.74
   1   4   3  190.47    9.21
   1   4   3  185.31    9.24
   1   4   4   36.42    2.57
  -1  -4  -4   36.50    2.98
   1   4   4   38.18    2.63
  -1  -4  -4   31.71    2.66
   1   4   4   36.76    2.97
   1   4   5  352.84   14.86
  -1  -4  -5  319.48   15.43
   1   4   5  337.66   14.83
  -1  -4  -5  301.58   15.04
  -1  -4  -5  287.04   14.59
   1   4   5  343.04   15.41
  -1  -4  -6   43.76    3.72
   1   4   6   46.68    3.24
   1   4   6   46.99    3.23
  -1  -4  -6   44.88    3.52
   1   4   6   48.61    3.68
  -1  -4  -7  349.86   17.14
   1   4   7  373.06   16.90
  -1  -4  -7  331.00   16.71
  -1  -4  -8    7.51    1.50
  -1  -4  -8    8.57    1.28
   1   4   8   10.64    1.75
  -1  -4  -8   10.19    1.82
  -1  -4  -8    9.77    1.34
  -1  -4  -8   10.80    1.32
  -1  -4  -8    9.39    1.26
  -1  -4  -8    9.21    1.33
  -1  -4  -9   68.21    5.38
  -1  -4  -9   74.88    4.79
  -1  -4  -9   78.25    5.80
   1   4   9   68.29    5.29
  -1  -4  -9   79.67    4.85
  -1  -4  -9   84.84    4.93
  -1  -4  -9   81.05    4.68
  -1  -4  -9   83.07    4.80
  -1  -4 -10  202.03   11.98
  -1  -4 -10  216.45   12.36
   1   4  10  202.13   11.83
  -1  -4 -10  225.09   11.18
  -1  -4 -10  234.35   11.14
  -1  -4 -10  241.92   11.08
  -1  -4 -10  233.02   11.25
  -1  -4 -11   86.16    6.74
   1   4  11  114.49    7.18
  -1  -4 -11  104.03    6.03
  -1  -4 -11  112.62    6.01
  -1  -4 -11  102.86    6.09
  -1  -4 -11   87.93    6.89
  -1  -4 -12  278.41   12.84
  -1  -4 -12  274.41   13.00
  -1  -4 -12  251.43   12.90
   1   4  12  305.33   14.59
  -1  -4 -13    1.47    0.79
  -1  -4 -13    1.95    0.85
  -1  -4 -14   -0.13    0.66
  -1  -4 -14   -0.26    0.67
  -1  -4 -15   70.02    4.63
  -1  -4 -15   74.80    4.71
  -1  -4 -16   17.27    1.84
  -1  -4 -16   16.13    1.83
  -1  -4 -17   29.22    2.36
  -1  -4 -18    1.10    0.46
   1   5 -22   32.00    2.29
  -1  -5  21  102.73    5.37
   1   5 -21   82.42    5.33
   1   5 -21   89.70    5.48
   1   5 -21   89.93    5.75
  -1  -5  21  107.22    5.40
   1   5 -21   98.57    5.34
   1   5 -20   31.28    2.82
   1   5 -20   34.68    2.94
  -1  -5  20   25.63    2.48
   1   5 -20   32.70    3.13
   1   5 -20   30.07    3.10
   1   5 -20   32.94    2.80
  -1  -5  20   32.10    2.61
   1   5 -20   31.72    2.63
   1   5 -19   50.74    3.90
   1   5 -19   46.83    3.82
  -1  -5  19   50.65    3.64
   1   5 -19   46.12    4.19
   1   5 -19   38.18    3.89
  -1  -5  19   48.00    3.52
   1   5 -19   50.86    3.83
   1   5 -19   44.51    3.46
   1   5 -18   65.25    4.72
   1   5 -18   60.94    4.63
   1   5 -18   58.63    5.06
   1   5 -18   59.81    4.98
  -1  -5  18   67.69    4.47
   1   5 -18   61.67    4.56
   1   5 -18   64.12    4.26
   1   5 -18   60.79    4.35
   1   5 -17   77.90    5.41
   1   5 -17   77.27    5.43
   1   5 -17   69.64    5.12
   1   5 -17   84.92    6.13
   1   5 -17   78.85    5.90
  -1  -5  17   81.75    5.18
   1   5 -17   87.26    5.63
   1   5 -17   74.71    4.97
   1   5 -17   80.84    5.20
   1   5 -16  476.57   21.31
   1   5 -16  464.36   21.30
   1   5 -16  404.39   20.80
   1   5 -16  428.03   21.71
   1   5 -16  432.83   21.94
  -1  -5  16  471.88   20.89
   1   5 -16  477.17   21.40
   1   5 -16  445.59   20.76
  -1  -5  15  301.24   14.62
   1   5 -15  314.64   15.09
   1   5 -15  290.11   15.49
   1   5 -15  338.39   15.21
   1   5 -15  292.41   14.73
   1   5 -15  325.99   15.99
   1   5 -15  327.06   15.77
  -1  -5  15  358.16   15.00
  -1  -5  15  234.56   14.56
  -1  -5  15  297.98   15.04
   1   5 -15  296.39   15.06
  -1  -5  14   -0.12    0.49
   1   5 -14    1.28    0.77
   1   5 -14    1.84    0.85
   1   5 -14    1.47    0.90
   1   5 -14    0.79    0.65
   1   5 -14    0.38    0.58
   1   5 -14    0.60    0.81
   1   5 -14    1.10    0.94
  -1  -5  14    0.47    0.55
  -1  -5  14    1.61    0.84
  -1  -5  14    0.15    0.43
   1   5 -14   -0.16    0.76
   1   5 -13  215.97   10.98
   1   5 -13  210.12   11.41
  -1  -5  13  221.02   10.85
   1   5 -13  217.24   10.80
   1   5 -13  242.94   11.06
   1   5 -13  211.05   11.69
   1   5 -13  207.33   11.46
  -1  -5  13  198.71   11.06
  -1  -5  13  225.02   10.86
  -1  -5  13  211.69   11.05
   1   5 -13  220.72   11.33
  -1  -5  12    7.81    1.21
   1   5 -12    3.96    1.07
   1   5 -12    3.14    0.92
   1   5 -12    2.81    0.78
   1   5 -12    2.28    0.80
   1   5 -12    3.03    1.09
   1   5 -12    2.18    0.97
  -1  -5  12    6.43    1.25
  -1  -5  12    3.22    0.92
  -1  -5  12    2.94    1.06
  -1  -5  12    2.39    0.78
   1   5 -12    4.32    1.27
   1   5 -12    5.64    1.28
  -1  -5  11   73.72    4.35
   1   5 -11   70.28    4.34
   1   5 -11   70.12    4.67
   1   5 -11   81.74    4.43
   1   5 -11   62.36    4.06
   1   5 -11   80.28    5.07
  -1  -5  11   66.18    4.60
   1   5 -11   60.02    4.24
  -1  -5  11   68.69    4.25
  -1  -5  11   56.47    4.29
   1   5 -11   65.52    4.72
   1   5 -11   77.46    4.82
  -1  -5  11   66.01    4.14
  -1  -5  11   65.46    4.34
   1   5 -10    7.37    1.24
  -1  -5  10    8.57    1.26
  -1  -5  10    9.38    1.39
  -1  -5  10    9.94    1.25
   1   5 -10    8.44    1.23
  -1  -5  10    8.04    1.36
   1   5 -10    7.27    1.07
   1   5 -10    9.89    1.23
  -1  -5  10    8.68    1.35
  -1  -5  10    4.96    1.04
  -1  -5   9   68.09    3.97
   1   5  -9   63.97    4.14
  -1  -5   9   70.07    4.23
  -1  -5   9   61.48    4.19
  -1  -5   9   61.45    3.79
   1   5  -9   65.72    4.02
   1   5  -9   72.44    3.85
   1   5  -9   57.34    3.63
   1   5  -9   58.12    3.71
  -1  -5   9   67.98    4.19
  -1  -5   9   59.52    3.84
  -1  -5   8 1654.46   69.88
   1   5  -8 1647.18   69.92
  -1  -5   8 1628.09   70.33
  -1  -5   8 1700.54   69.74
  -1  -5   8 1817.82   70.26
   1   5  -8 1594.60   69.57
   1   5  -8 1735.39   69.65
   1   5  -8 1616.97   69.66
  -1  -5   8 1661.16   70.20
  -1  -5   8 1573.00   69.77
  -1  -5   7  127.63    6.23
  -1  -5   7  119.02    6.31
   1   5  -7  138.58    6.49
  -1  -5   7  104.77    6.38
   1   5  -7  121.70    6.27
  -1  -5   7  113.69    5.98
   1   5  -7  118.33    5.95
   1   5  -7  152.18    6.28
   1   5  -7  112.48    5.93
  -1  -5   7  113.15    6.37
  -1  -5   7  118.56    6.10
  -1  -5   6  116.29    6.17
  -1  -5   6  116.44    6.05
   1   5  -6  120.41    6.70
   1   5  -6  114.56    5.89
  -1  -5   6  125.85    5.99
   1   5  -6  123.97    5.93
  -1  -5   6  110.93    6.07
  -1  -5   5  146.75    7.40
   1   5  -5  153.80    7.09
  -1  -5   5  148.32    7.19
   1   5  -5  129.05    7.64
  -1  -5   5  136.50    6.69
  -1  -5   5  149.24    6.96
   1   5  -5  137.50    6.94
   1   5  -5  142.39    6.88
   1   5  -5  125.00    6.87
  -1  -5   4    0.31    0.45
   1   5  -4    0.39    0.40
   1   5  -4    1.94    0.53
  -1  -5   4    0.46    0.40
   1   5  -4    0.26    0.62
   1   5  -4    0.85    0.47
   1   5  -4    1.00    0.42
  -1  -5   4    0.36    0.29
   1   5  -4    0.58    0.36
  -1  -5   3  103.47    5.74
   1   5  -3  100.26    5.28
  -1  -5   3  107.18    5.34
   1   5  -3  101.78    5.98
   1   5  -3  100.13    5.09
   1   5  -3  116.85    5.36
  -1  -5   2  159.44    8.08
  -1  -5   2  157.22    7.47
   1   5  -2  164.11    8.35
   1   5  -2  164.12    7.53
   1   5  -2  147.63    7.30
   1   5  -2  141.35    7.48
  -1  -5   1   98.89    5.86
  -1  -5   1   96.29    5.24
   1   5  -1  111.95    6.18
   1   5  -1  101.40    5.37
   1   5  -1  106.78    5.29
   1   5  -1  117.04    5.63
  -1  -5   0   11.88    1.56
   1   5   0   14.01    1.73
   1   5   0   15.18    1.35
   1   5   0   10.68    1.35
  -1  -5   0   10.94    1.28
   1   5   0   16.24    1.47
  -1  -5  -1 1445.16   61.38
   1   5   1 1607.80   61.63
  -1  -5  -1 1547.29   61.19
   1   5   1 1655.87   61.22
  -1  -5  -2   92.53    5.04
  -1  -5  -2   82.85    5.02
  -1  -5  -2   93.89    5.46
   1   5   2   93.16    5.49
   1   5   2  104.71    5.24
   1   5   2   95.62    5.33
  -1  -5  -2   95.64    5.45
   1   5   3   43.70    3.09
   1   5   3   52.80    3.46
  -1  -5  -3   47.47    3.51
   1   5   3   50.05    3.69
  -1  -5  -3   43.95    3.02
   1   5   4  377.82   17.40
  -1  -5  -4  379.81   18.05
   1   5   4  417.83   18.32
  -1  -5  -4  373.59   17.21
  -1  -5  -5   31.64    3.07
   1   5   5   37.09    3.24
  -1  -5  -6    6.23    1.04
   1   5   6    4.88    1.26
  -1  -5  -6    2.92    1.07
  -1  -5  -6    5.45    1.04
  -1  -5  -6    5.44    0.96
  -1  -5  -6    6.27    1.14
  -1  -5  -6    5.82    1.02
  -1  -5  -6    6.81    1.08
  -1  -5  -6    5.84    0.99
  -1  -5  -7   43.11    3.20
   1   5   7   49.86    4.03
  -1  -5  -7   44.95    4.04
  -1  -5  -7   50.07    3.39
  -1  -5  -7   46.71    3.40
  -1  -5  -7   43.78    3.10
  -1  -5  -7   44.26    3.28
  -1  -5  -7   51.23    3.31
  -1  -5  -7   45.45    3.11
  -1  -5  -7   42.90    3.21
  -1  -5  -8   64.40    4.19
   1   5   8   64.81    4.89
  -1  -5  -8   57.17    4.95
  -1  -5  -8   63.33    4.24
  -1  -5  -8   62.54    4.15
  -1  -5  -8   63.19    4.00
  -1  -5  -8   64.79    4.18
  -1  -5  -8   62.82    4.00
  -1  -5  -8   52.66    3.95
  -1  -5  -8   67.24    4.12
  -1  -5  -9   43.59    3.48
   1   5   9   43.24    4.10
  -1  -5  -9   48.40    4.45
  -1  -5  -9   46.39    3.56
  -1  -5  -9   45.00    3.48
  -1  -5  -9   49.41    3.44
  -1  -5  -9   52.10    3.52
  -1  -5 -10   63.62    4.51
  -1  -5 -10   63.91    5.50
   1   5  10   67.04    5.33
  -1  -5 -10   69.11    4.58
  -1  -5 -10   72.99    4.44
  -1  -5 -10   64.77    4.49
  -1  -5 -10   63.50    4.33
  -1  -5 -11  103.26    6.23
  -1  -5 -11  108.13    6.18
  -1  -5 -11  105.64    6.02
  -1  -5 -11  102.08    6.20
  -1  -5 -11   92.57    7.23
  -1  -5 -12  394.06   17.92
  -1  -5 -12  382.49   18.15
  -1  -5 -12  387.56   18.06
  -1  -5 -12  379.95   18.13
  -1  -5 -13   51.82    3.60
  -1  -5 -13   45.62    3.52
  -1  -5 -13   42.58    3.51
  -1  -5 -14   44.52    3.27
  -1  -5 -14   46.56    3.43
  -1  -5 -14   38.40    3.26
  -1  -5 -15   65.89    4.39
  -1  -5 -15   73.97    4.51
  -1  -5 -16    2.01    0.70
  -1  -5 -16    1.15    0.59
  -1  -5 -17  105.75    5.56
  -1  -5 -18   13.33    1.23
  -1  -6  22   12.39    1.28
   1   6 -22   14.45    1.38
   1   6 -21   72.33    4.79
  -1  -6  21   87.17    4.85
   1   6 -21   79.90    5.18
  -1  -6  21   88.25    4.78
   1   6 -21   85.97    4.77
   1   6 -20   51.91    3.96
   1   6 -20   56.69    4.03
  -1  -6  20   56.35    3.86
   1   6 -20   58.01    4.47
   1   6 -20   50.86    4.17
   1   6 -20   60.90    4.08
  -1  -6  20   61.50    3.86
   1   6 -20   61.71    3.91
   1   6 -19  106.03    6.69
   1   6 -19  109.97    6.80
  -1  -6  19  111.90    6.53
   1   6 -19  111.56    7.16
   1   6 -19  112.75    7.37
   1   6 -19  120.20    6.90
  -1  -6  19  127.70    6.67
   1   6 -19  122.24    6.64
   1   6 -18    0.77    0.92
   1   6 -18    0.63    0.79
   1   6 -18    0.82    0.93
   1   6 -18    1.14    0.92
  -1  -6  18    0.66    0.62
  -1  -6  18    1.27    0.70
   1   6 -18    0.16    0.73
   1   6 -18    0.36    0.65
   1   6 -18    0.92    0.74
   1   6 -17   62.12    4.71
   1   6 -17   64.81    4.82
   1   6 -17   60.00    4.58
   1   6 -17   64.54    5.32
   1   6 -17   58.41    4.96
  -1  -6  17   72.36    4.65
   1   6 -17   65.69    4.85
  -1  -6  17   65.46    4.45
   1   6 -17   68.72    4.61
   1   6 -17   61.29    4.36
   1   6 -16   30.37    3.12
  -1  -6  16   39.45    3.19
   1   6 -16   30.77    3.20
   1   6 -16   31.28    3.04
   1   6 -16   30.02    3.45
   1   6 -16   32.21    3.66
  -1  -6  16   37.39    3.15
  -1  -6  16   32.52    2.93
   1   6 -16   37.64    3.46
   1   6 -16   41.40    3.30
   1   6 -15    3.43    1.04
   1   6 -15    4.76    1.22
   1   6 -15    2.29    1.21
   1   6 -15    3.59    1.39
  -1  -6  15    3.24    1.05
  -1  -6  15    4.16    1.06
   1   6 -15    3.06    1.16
  -1  -6  15    2.43    0.89
   1   6 -15    3.06    1.14
   1   6 -15    5.98    1.46
  -1  -6  14    0.53    0.71
   1   6 -14   -0.58    0.64
   1   6 -14   -0.15    0.72
   1   6 -14    1.50    0.71
   1   6 -14    0.13    0.59
   1   6 -14    2.00    1.15
  -1  -6  14    0.13    0.56
  -1  -6  14    1.65    0.75
  -1  -6  14    0.88    0.63
   1   6 -14    0.50    0.81
   1   6 -14    1.20    0.81
   1   6 -13   71.04    4.62
   1   6 -13   65.11    4.46
   1   6 -13   71.45    5.32
  -1  -6  13   73.65    4.99
  -1  -6  13   66.30    4.96
  -1  -6  13   74.97    4.66
  -1  -6  13   65.59    4.54
   1   6 -13   67.73    5.08
  -1  -6  13   65.13    4.43
   1   6 -13   63.97    4.98
   1   6 -13   73.48    5.02
   1   6 -12    5.89    1.32
  -1  -6  12    4.21    1.04
   1   6 -12    5.08    1.03
   1   6 -12    5.07    1.09
   1   6 -12    4.07    1.23
  -1  -6  12    5.25    1.14
  -1  -6  12    4.49    1.21
  -1  -6  12    5.09    1.04
   1   6 -12    3.63    1.12
  -1  -6  12    4.80    0.96
   1   6 -12    5.18    1.40
  -1  -6  12    5.16    1.05
  -1  -6  11  198.75    9.26
   1   6 -11  154.05    9.31
   1   6 -11  176.91    8.85
   1   6 -11  186.13    9.05
   1   6 -11  165.48    8.78
  -1  -6  11  198.15    8.98
  -1  -6  11  166.33    9.48
  -1  -6  11  171.72    9.33
  -1  -6  11  175.77    8.94
   1   6 -11  175.77    9.24
  -1  -6  11  147.27    9.04
   1   6 -11  174.88    9.49
   1   6 -11  193.53    9.98
  -1  -6  11  203.39    9.18
  -1  -6  10    6.66    1.15
   1   6 -10    4.91    1.12
   1   6 -10    7.03    1.08
   1   6 -10    7.20    1.10
   1   6 -10    7.64    1.16
  -1  -6  10    7.85    1.13
  -1  -6  10    6.81    1.27
   1   6 -10    6.22    1.16
  -1  -6  10    6.24    1.28
  -1  -6  10    7.26    1.13
  -1  -6  10    5.72    1.18
  -1  -6  10    7.17    1.19
   1   6 -10    7.62    1.53
   1   6 -10    9.02    1.51
  -1  -6  10    6.23    1.05
   1   6  -9  442.45   19.12
   1   6  -9  435.76   18.97
   1   6  -9  399.85   18.91
  -1  -6   9  473.06   19.43
  -1  -6   9  470.19   19.20
  -1  -6   9  397.57   19.68
  -1  -6   9  400.78   19.40
   1   6  -9  384.21   19.23
  -1  -6   9  452.75   19.72
   1   6  -9  409.86   19.89
  -1  -6   8  829.69   35.96
   1   6  -8  755.45   35.74
  -1  -6   8  835.37   36.30
  -1  -6   8  839.82   35.54
   1   6  -8  855.99   35.54
   1   6  -8  810.03   35.52
  -1  -6   8  759.25   35.97
  -1  -6   8  938.28   35.90
  -1  -6   7  659.91   27.69
  -1  -6   7  548.28   26.90
  -1  -6   7  609.77   27.25
   1   6  -7  588.09   27.20
   1   6  -7  661.50   27.35
  -1  -6   7  621.10   27.61
   1   6  -7  631.71   26.95
   1   6  -7  660.94   26.97
  -1  -6   7  642.30   27.52
   1   6  -7  605.89   28.30
  -1  -6   6   63.68    3.95
  -1  -6   6   65.97    4.47
   1   6  -6   58.15    4.04
  -1  -6   6   71.18    4.18
  -1  -6   6   71.50    4.09
  -1  -6   6   71.33    4.49
   1   6  -6   69.36    3.96
   1   6  -6   70.76    3.99
  -1  -6   6   69.94    4.38
   1   6  -6   80.97    5.37
  -1  -6   5   23.68    1.91
  -1  -6   5   22.52    2.29
  -1  -6   5   23.51    2.10
   1   6  -5   27.14    2.15
  -1  -6   5   26.12    2.03
   1   6  -5   25.85    1.99
  -1  -6   5   26.28    2.27
   1   6  -5   28.69    2.23
  -1  -6   5   23.12    1.96
   1   6  -5   22.41    1.84
   1   6  -5   22.79    1.85
  -1  -6   5   24.67    2.16
   1   6  -5   24.52    2.74
  -1  -6   4   63.29    4.39
  -1  -6   4   62.06    3.86
  -1  -6   4   77.06    4.28
   1   6  -4   75.72    4.13
  -1  -6   4   61.66    4.10
   1   6  -4   70.55    4.14
  -1  -6   4   67.28    3.93
   1   6  -4   54.06    3.64
   1   6  -4   79.09    3.95
   1   6  -4   64.70    4.02
  -1  -6   4   73.39    4.22
   1   6  -4   73.27    5.04
  -1  -6   3  293.85   13.24
  -1  -6   3  284.45   13.69
  -1  -6   3  264.73   12.88
   1   6  -3  302.75   13.12
   1   6  -3  355.04   13.53
  -1  -6   3  289.13   12.96
   1   6  -3  218.84   12.54
  -1  -6   3  302.41   13.16
   1   6  -3  282.85   13.22
   1   6  -3  314.77   14.34
  -1  -6   2    1.81    0.71
  -1  -6   2    3.58    0.92
  -1  -6   2    1.75    0.64
   1   6  -2    0.95    0.65
  -1  -6   2    3.56    0.74
   1   6  -2    2.59    0.76
  -1  -6   2    6.26    0.96
   1   6  -2    3.48    0.75
   1   6  -2    4.70    0.95
   1   6  -2    3.89    1.14
  -1  -6   1   23.50    2.02
  -1  -6   1   19.82    1.90
  -1  -6   1   22.07    2.14
  -1  -6   1   24.52    2.44
   1   6  -1   25.51    2.67
   1   6  -1   27.95    2.17
   1   6  -1   30.29    2.37
  -1  -6   1   24.46    1.98
  -1  -6   0    3.09    0.80
  -1  -6   0    1.66    0.75
  -1  -6   0    4.43    1.09
   1   6   0    2.84    0.95
   1   6   0    1.59    0.63
   1   6   0    3.00    0.81
  -1  -6   0    1.98    0.61
  -1  -6  -1  158.66    7.72
  -1  -6  -1  143.15    7.89
  -1  -6  -1  153.45    8.24
   1   6   1  154.30    8.38
   1   6   1  153.48    7.71
   1   6   1  137.44    7.80
  -1  -6  -1  156.91    7.51
  -1  -6  -2    8.32    1.23
  -1  -6  -2    8.48    1.43
  -1  -6  -2   10.87    1.56
   1   6   2   10.60    1.74
   1   6   2   10.74    1.55
  -1  -6  -2    9.90    1.21
  -1  -6  -2    9.69    1.48
  -1  -6  -3  324.17   15.36
  -1  -6  -3  311.26   15.92
   1   6   3  391.53   16.18
  -1  -6  -3  304.90   15.65
   1   6   3  364.18   16.54
  -1  -6  -4   37.56    2.76
  -1  -6  -4   40.41    2.96
  -1  -6  -4   40.71    2.74
  -1  -6  -4   39.98    2.96
   1   6   4   35.56    3.22
  -1  -6  -4   40.09    3.50
   1   6   4   43.87    3.74
  -1  -6  -4   42.45    3.08
  -1  -6  -4   40.95    2.93
  -1  -6  -4   37.32    2.79
  -1  -6  -5  210.46   10.28
   1   6   5  224.65   11.54
  -1  -6  -5  199.15   11.23
   1   6   5  204.45   10.95
  -1  -6  -5  224.20   10.61
  -1  -6  -5  216.63   10.41
  -1  -6  -5  196.00   10.04
  -1  -6  -5  216.37   10.29
  -1  -6  -5  215.50   10.30
  -1  -6  -5  210.92   10.40
  -1  -6  -6   89.39    5.42
   1   6   6  114.06    6.78
  -1  -6  -6   87.67    6.32
   1   6   6   84.30    5.94
  -1  -6  -6  100.37    5.75
  -1  -6  -6  102.13    5.65
  -1  -6  -6   99.16    5.50
  -1  -6  -6   88.74    5.27
  -1  -6  -6   94.36    5.55
  -1  -6  -6   91.81    5.45
  -1  -6  -7  243.15   12.09
   1   6   7  265.25   13.42
   1   6   7  215.18   12.60
  -1  -6  -7  236.30   13.29
  -1  -6  -7  255.25   12.32
  -1  -6  -7  263.49   12.27
  -1  -6  -7  240.20   11.88
  -1  -6  -7  246.99   12.17
  -1  -6  -7  251.63   12.11
  -1  -6  -7  265.25   12.12
  -1  -6  -8   20.64    2.30
   1   6   8   27.11    3.17
  -1  -6  -8   25.63    2.48
  -1  -6  -8   24.98    2.52
  -1  -6  -8   25.64    2.46
  -1  -6  -8   26.49    2.32
  -1  -6  -8   26.46    2.39
  -1  -6  -8   26.53    2.33
  -1  -6  -8   22.00    2.33
   1   6   8   24.21    2.84
  -1  -6  -8   19.02    2.80
  -1  -6  -9    4.90    1.16
  -1  -6  -9    5.33    1.65
   1   6   9    4.08    1.19
  -1  -6  -9    6.84    1.35
  -1  -6  -9    6.50    1.18
  -1  -6  -9    6.72    1.35
  -1  -6  -9    8.22    1.36
  -1  -6  -9    7.58    1.39
  -1  -6 -10    6.52    1.31
  -1  -6 -10    3.01    1.32
  -1  -6 -10    3.86    1.11
  -1  -6 -10    2.58    1.00
  -1  -6 -10    3.69    0.99
  -1  -6 -10    4.20    1.10
   1   6  10    3.39    1.39
  -1  -6 -11    9.53    1.61
  -1  -6 -11    7.72    1.37
  -1  -6 -11    9.65    1.55
  -1  -6 -11   10.21    1.67
  -1  -6 -12   46.29    3.56
  -1  -6 -12   47.83    3.56
  -1  -6 -12   49.49    3.74
  -1  -6 -12   50.63    3.80
  -1  -6 -13    0.48    0.51
  -1  -6 -13    0.13    0.66
  -1  -6 -13    0.90    0.60
  -1  -6 -14   74.54    4.57
  -1  -6 -14   68.74    4.55
  -1  -6 -15    3.09    0.79
  -1  -6 -15    2.92    0.82
  -1  -6 -16   54.83    3.39
  -1  -6 -16   53.27    3.38
  -1  -6 -17  105.97    5.03
  -1  -6 -17   89.37    4.90
  -1  -7  22   18.23    1.51
   1   7 -22   16.59    1.49
  -1  -7  21   34.13    2.46
   1   7 -21   30.91    2.41
   1   7 -20  147.91    8.65
  -1  -7  20  173.95    8.64
   1   7 -20  146.68    8.84
   1   7 -20  185.77    8.96
  -1  -7  20  188.43    8.68
   1   7 -20  168.53    8.56
   1   7 -19   61.83    4.36
   1   7 -19   60.80    4.73
   1   7 -19   54.99    4.41
  -1  -7  19   69.10    4.25
   1   7 -19   59.04    4.30
  -1  -7  19   59.21    4.00
   1   7 -19   56.75    3.92
   1   7 -19   54.11    3.98
   1   7 -18  211.30   11.16
   1   7 -18  195.16   10.86
   1   7 -18  217.80   11.78
  -1  -7  18  223.89   10.85
   1   7 -18  206.33   11.11
  -1  -7  18  212.99   10.73
   1   7 -18  207.76   10.67
   1   7 -18  222.52   10.87
  -1  -7  17    0.27    0.65
   1   7 -17    0.98    0.79
   1   7 -17    1.80    0.93
   1   7 -17    0.41    0.97
  -1  -7  17   -0.14    0.62
  -1  -7  17    0.53    0.62
   1   7 -17    0.34    0.83
   1   7 -17    0.27    0.66
  -1  -7  16    8.64    1.50
   1   7 -16    6.83    1.48
   1   7 -16    5.29    1.29
   1   7 -16    7.38    1.76
  -1  -7  16    8.01    1.46
  -1  -7  16    8.12    1.49
  -1  -7  16    6.15    1.26
   1   7 -16    8.73    1.68
  -1  -7  15    7.62    1.38
   1   7 -15    7.40    1.53
   1   7 -15    7.69    1.41
   1   7 -15    7.09    1.44
   1   7 -15    7.25    1.71
  -1  -7  15    6.58    1.35
  -1  -7  15    6.25    1.30
  -1  -7  15    6.63    1.31
   1   7 -15    6.52    1.53
   1   7 -15    6.99    1.67
   1   7 -14   61.85    4.52
   1   7 -14   59.94    4.59
   1   7 -14   64.70    5.24
  -1  -7  14   75.52    4.61
  -1  -7  14   65.16    4.60
  -1  -7  14   78.37    5.47
  -1  -7  14   72.18    5.19
   1   7 -14   74.47    5.07
   1   7 -14   69.85    5.39
  -1  -7  14   70.22    4.85
   1   7 -14   60.15    5.05
  -1  -7  14   82.17    4.88
   1   7 -14   68.48    5.10
  -1  -7  14   76.62    4.83
   1   7 -13   19.51    2.13
  -1  -7  13   17.42    1.91
  -1  -7  13   13.09    1.97
  -1  -7  13   16.39    2.27
  -1  -7  13   20.04    2.13
  -1  -7  13   17.37    2.07
   1   7 -13   15.81    2.29
   1   7 -13   16.86    2.29
  -1  -7  13   18.32    2.05
   1   7 -13   15.63    2.44
  -1  -7  13   16.75    1.95
  -1  -7  12    0.91    0.63
   1   7 -12    0.89    0.73
   1   7 -12    2.21    0.77
   1   7 -12    1.73    0.74
  -1  -7  12    2.20    0.83
  -1  -7  12    1.67    0.73
  -1  -7  12    2.43    1.00
  -1  -7  12    0.77    0.58
   1   7 -12    2.22    1.06
   1   7 -12    0.32    0.71
  -1  -7  12    0.92    0.59
  -1  -7  12    1.34    0.70
  -1  -7  11  253.09   13.61
   1   7 -11  276.63   14.31
   1   7 -11  331.57   13.90
   1   7 -11  291.86   13.59
  -1  -7  11  287.74   13.52
  -1  -7  11  299.67   14.24
  -1  -7  11  278.64   14.32
  -1  -7  11  290.75   13.66
   1   7 -11  290.50   14.08
  -1  -7  11  274.67   14.05
  -1  -7  11  310.00   13.68
   1   7 -11  300.68   14.74
  -1  -7  11  249.73   13.47
  -1  -7  10   -0.32    0.82
  -1  -7  10    0.70    0.63
   1   7 -10    0.15    0.48
   1   7 -10    0.31    0.41
   1   7 -10    1.16    0.60
   1   7 -10    0.17    0.78
  -1  -7  10    0.10    0.42
  -1  -7  10    0.83    0.61
  -1  -7  10    1.25    0.69
   1   7 -10    1.61    0.69
  -1  -7  10   -0.14    0.47
   1   7 -10    0.68    0.95
  -1  -7  10    0.20    0.41
  -1  -7  10    0.30    0.42
  -1  -7   9   17.42    1.86
   1   7  -9   16.40    1.70
   1   7  -9   16.74    1.73
  -1  -7   9   19.46    1.79
   1   7  -9   15.64    2.25
  -1  -7   9   16.05    1.89
  -1  -7   9   16.53    2.08
   1   7  -9   16.78    1.96
  -1  -7   9   13.34    1.56
  -1  -7   9   17.87    2.06
  -1  -7   9   14.97    1.67
  -1  -7   9   16.07    1.76
   1   7  -9   17.54    2.28
  -1  -7   8  818.70   34.21
   1   7  -8  838.30   34.03
   1   7  -8  836.79   34.04
  -1  -7   8  795.15   33.90
   1   7  -8  752.90   35.13
  -1  -7   8  782.98   34.38
  -1  -7   8  748.06   34.68
   1   7  -8  761.92   34.37
  -1  -7   8  789.10   34.61
   1   7  -8  816.16   35.00
  -1  -7   8  673.04   33.81
  -1  -7   8  813.86   33.93
  -1  -7   7   26.61    2.58
  -1  -7   7   23.24    2.05
   1   7  -7   21.74    1.98
   1   7  -7   23.71    2.04
   1   7  -7   23.80    2.68
   1   7  -7   23.11    2.25
  -1  -7   7   25.21    2.23
  -1  -7   7   21.67    2.31
   1   7  -7   20.97    2.21
  -1  -7   7   21.30    2.24
   1   7  -7   23.29    2.93
  -1  -7   6  185.93    9.35
  -1  -7   6  190.89    8.59
   1   7  -6  183.49    8.84
  -1  -7   6  168.39    8.52
  -1  -7   6  174.39    8.98
   1   7  -6  166.56    8.72
  -1  -7   6  171.91    8.49
   1   7  -6  147.11    8.19
   1   7  -6  156.94    8.30
  -1  -7   6  167.30    8.85
   1   7  -6  184.71   10.16
  -1  -7   5   40.99    3.56
  -1  -7   5   53.39    3.22
   1   7  -5   50.71    3.39
   1   7  -5   46.74    3.36
  -1  -7   5   45.16    3.43
  -1  -7   5   45.30    3.17
   1   7  -5   44.91    3.08
   1   7  -5   48.02    3.07
  -1  -7   5   44.50    3.34
   1   7  -5   46.70    4.20
  -1  -7   4    6.02    1.19
  -1  -7   4    5.76    1.25
  -1  -7   4    7.33    1.14
   1   7  -4    6.30    1.10
   1   7  -4    6.37    1.17
   1   7  -4    6.38    1.02
   1   7  -4    6.43    1.07
   1   7  -4    6.24    1.20
  -1  -7   4    7.06    1.19
   1   7  -4    7.19    1.67
  -1  -7   3  187.63   10.31
  -1  -7   3  200.41    9.92
   1   7  -3  179.22    9.55
  -1  -7   3  192.91    9.55
   1   7  -3  229.87   10.14
   1   7  -3  193.70    9.37
  -1  -7   3  188.90    9.53
   1   7  -3  197.86    9.94
   1   7  -3  204.26   10.93
  -1  -7   2  155.90    8.18
  -1  -7   2  152.91    8.62
  -1  -7   2  157.26    7.83
   1   7  -2  159.06    7.97
   1   7  -2  133.15    7.97
   1   7  -2  167.45    7.78
  -1  -7   2  146.29    7.81
   1   7  -2  154.32    8.25
   1   7  -2  158.84    9.03
  -1  -7   1   33.88    2.82
  -1  -7   1   28.58    2.92
   1   7  -1   36.07    2.67
   1   7  -1   26.35    2.56
  -1  -7   1   27.98    2.35
  -1  -7   1   27.64    2.44
   1   7  -1   31.86    2.40
   1   7  -1   34.20    2.92
   1   7  -1   31.30    3.22
  -1  -7   0   69.24    4.43
  -1  -7   0   68.97    4.69
  -1  -7   0   73.27    5.04
   1   7   0   74.16    5.28
   1   7   0   66.75    5.04
  -1  -7   0   69.65    4.25
   1   7   0   79.42    4.85
  -1  -7  -1    0.64    0.64
   1   7   1    1.62    0.88
  -1  -7  -1    1.75    0.67
  -1  -7  -1    1.04    0.88
  -1  -7  -1    2.78    0.94
   1   7   1   -0.17    1.38
   1   7   1    1.52    0.99
  -1  -7  -2  129.61    7.19
   1   7   2  159.28    8.83
  -1  -7  -2  139.55    8.00
  -1  -7  -2  150.95    7.76
  -1  -7  -2  145.36    7.40
   1   7   2  148.78    8.16
  -1  -7  -2  152.20    7.51
  -1  -7  -2  145.64    7.66
  -1  -7  -2  148.27    7.26
  -1  -7  -2  159.74    7.59
  -1  -7  -2  139.43    7.52
  -1  -7  -2  134.93    7.27
  -1  -7  -3   80.52    4.93
   1   7   3  108.82    6.63
  -1  -7  -3   85.75    5.67
  -1  -7  -3   91.91    5.40
  -1  -7  -3   91.89    5.18
   1   7   3   86.66    5.79
  -1  -7  -3   77.86    5.71
  -1  -7  -3   96.49    5.48
  -1  -7  -3   94.24    5.28
  -1  -7  -3   91.35    5.11
  -1  -7  -3   91.70    5.33
  -1  -7  -4    5.07    0.99
  -1  -7  -4    4.30    1.05
  -1  -7  -4    6.87    1.37
  -1  -7  -4    7.02    1.17
   1   7   4    8.10    2.01
  -1  -7  -4    6.85    1.57
   1   7   4    4.93    1.30
  -1  -7  -4    5.14    1.07
  -1  -7  -4    4.92    0.98
  -1  -7  -5  282.71   13.95
   1   7   5  316.64   15.56
  -1  -7  -5  270.30   15.01
   1   7   5  305.20   15.03
  -1  -7  -5  298.48   14.30
  -1  -7  -5  309.93   14.17
  -1  -7  -5  292.45   14.14
  -1  -7  -6   77.13    4.89
   1   7   6   87.51    6.26
  -1  -7  -6   69.84    5.76
   1   7   6   76.66    5.59
  -1  -7  -6   79.67    4.99
  -1  -7  -6   83.13    5.22
  -1  -7  -6   79.95    5.02
  -1  -7  -6   71.63    4.76
  -1  -7  -7  151.97    8.06
   1   7   7  151.25    9.38
   1   7   7  129.25    8.60
  -1  -7  -7  119.08    8.83
  -1  -7  -7  163.13    8.27
  -1  -7  -7  163.05    8.40
  -1  -7  -7  148.23    7.98
  -1  -7  -7  147.15    8.08
  -1  -7  -8    2.01    0.79
   1   7   8    2.46    1.18
  -1  -7  -8    0.74    0.96
   1   7   8    2.05    1.02
  -1  -7  -8    0.55    0.76
  -1  -7  -8    2.08    0.91
  -1  -7  -8    1.71    0.90
  -1  -7  -8    1.79    0.83
  -1  -7  -9   44.24    3.58
  -1  -7  -9   45.89    3.67
  -1  -7  -9   40.89    3.49
  -1  -7  -9   41.59    3.24
  -1  -7  -9   43.23    3.48
  -1  -7 -10    3.50    1.13
  -1  -7 -10    3.04    0.90
  -1  -7 -10    2.19    0.95
  -1  -7 -10    4.14    1.16
  -1  -7 -11   65.10    4.24
  -1  -7 -11   59.40    4.28
  -1  -7 -11   58.20    4.31
  -1  -7 -12   55.50    3.94
  -1  -7 -12   57.77    3.87
  -1  -7 -12   49.00    3.84
  -1  -7 -13    7.44    1.29
  -1  -7 -13    8.15    1.27
  -1  -7 -13    6.04    1.22
  -1  -7 -14   68.52    4.39
  -1  -7 -14   80.29    4.46
  -1  -7 -14   67.28    4.38
  -1  -7 -15   10.48    1.24
  -1  -7 -15    9.21    1.21
  -1  -7 -16   73.91    3.81
  -1  -7 -16   64.45    3.77
  -1  -8  21    0.22    0.37
   1   8 -21   -0.08    0.42
   1   8 -20   85.79    5.54
  -1  -8  20   97.65    5.46
  -1  -8  20  112.33    5.60
   1   8 -20   90.76    5.58
   1   8 -20  101.73    5.53
   1   8 -19    1.99    0.84
   1   8 -19    0.97    0.85
  -1  -8  19    1.00    0.67
  -1  -8  19    0.32    0.55
   1   8 -19    1.98    0.88
   1   8 -19   -0.21    0.63
   1   8 -19    0.23    0.59
   1   8 -18  166.49    9.59
   1   8 -18  178.73    9.57
   1   8 -18  157.02    9.88
  -1  -8  18  183.51    9.46
  -1  -8  18  211.55    9.61
   1   8 -18  208.44   10.08
   1   8 -18  160.39    9.18
   1   8 -18  192.06    9.56
  -1  -8  17    8.14    1.43
   1   8 -17    7.64    1.55
  -1  -8  17    9.85    1.58
   1   8 -17    8.35    1.53
   1   8 -17    7.72    1.73
  -1  -8  17    8.20    1.43
  -1  -8  17   10.88    1.56
   1   8 -17   10.03    1.75
   1   8 -17    9.07    1.57
   1   8 -16    7.23    1.50
  -1  -8  16    9.84    1.47
  -1  -8  16    9.04    1.51
   1   8 -16   10.54    1.79
  -1  -8  16   10.44    1.64
  -1  -8  16   14.86    1.82
   1   8 -16    7.48    1.59
   1   8 -16    8.80    1.78
  -1  -8  16   11.02    1.64
   1   8 -15   30.24    2.98
  -1  -8  15   26.98    2.62
  -1  -8  15   30.52    2.88
   1   8 -15   34.53    3.30
  -1  -8  15   31.52    3.03
  -1  -8  15   42.80    3.22
   1   8 -15   30.87    3.23
  -1  -8  15   38.67    3.15
   1   8 -15   33.63    3.51
   1   8 -14   39.13    3.45
  -1  -8  14   42.55    3.31
  -1  -8  14   36.73    3.28
   1   8 -14   42.67    3.71
  -1  -8  14   45.84    3.68
   1   8 -14   35.92    3.84
  -1  -8  14   51.36    3.62
   1   8 -14   44.69    3.93
  -1  -8  14   47.16    3.59
   1   8 -13   50.36    3.87
   1   8 -13   63.36    4.27
  -1  -8  13   52.67    3.82
  -1  -8  13   47.88    4.19
  -1  -8  13   48.42    4.33
  -1  -8  13   55.20    3.97
  -1  -8  13   56.14    4.16
   1   8 -13   59.04    4.34
   1   8 -13   58.73    4.77
  -1  -8  13   55.37    4.00
  -1  -8  13   47.88    3.76
   1   8 -13   58.31    4.52
   1   8 -13   56.44    4.76
  -1  -8  12   21.11    2.30
   1   8 -12   19.11    2.51
   1   8 -12   22.21    2.28
   1   8 -12   16.90    2.01
  -1  -8  12   17.13    1.99
   1   8 -12   18.51    2.57
  -1  -8  12   16.37    2.02
  -1  -8  12   19.86    2.40
  -1  -8  12   20.31    2.55
   1   8 -12   17.38    2.26
  -1  -8  12   14.45    2.11
  -1  -8  12   19.64    2.19
   1   8 -12   18.23    2.56
  -1  -8  12   18.10    1.99
  -1  -8  11   84.13    5.31
   1   8 -11   92.72    6.03
   1   8 -11   85.97    5.17
   1   8 -11   78.32    5.06
  -1  -8  11   96.51    5.24
   1   8 -11   65.03    5.57
  -1  -8  11   89.20    5.65
  -1  -8  11   90.21    5.91
   1   8 -11   85.88    5.60
  -1  -8  11   85.17    5.10
  -1  -8  11   70.49    5.34
   1   8 -11   93.89    6.24
  -1  -8  11   83.28    5.03
  -1  -8  11   62.90    4.81
  -1  -8  10    3.69    0.94
  -1  -8  10    3.83    0.98
   1   8 -10    3.70    0.92
   1   8 -10    4.73    1.03
   1   8 -10    4.71    1.45
   1   8 -10    3.50    1.02
  -1  -8  10    2.99    0.98
  -1  -8  10    5.95    1.35
  -1  -8  10    3.38    0.86
  -1  -8  10    5.90    1.31
  -1  -8  10    3.98    0.92
  -1  -8  10    3.57    0.90
   1   8 -10    2.96    1.18
  -1  -8   9    8.19    1.41
   1   8  -9    7.07    1.21
   1   8  -9    9.14    1.32
   1   8  -9    7.59    1.76
  -1  -8   9    8.19    1.54
  -1  -8   9    9.60    1.52
   1   8  -9    7.56    1.40
  -1  -8   9    8.04    1.48
  -1  -8   9   10.04    1.42
  -1  -8   9    8.61    1.28
  -1  -8   9    8.07    1.22
   1   8  -9    8.40    1.73
  -1  -8   8  127.20    7.14
   1   8  -8  139.90    7.22
   1   8  -8  128.27    7.04
  -1  -8   8  129.32    6.96
   1   8  -8  128.75    8.24
  -1  -8   8  124.06    7.29
  -1  -8   8  132.91    7.75
   1   8  -8  136.39    7.59
  -1  -8   8  127.97    7.60
   1   8  -8  134.73    7.93
  -1  -8   8  145.75    7.26
  -1  -8   8  124.46    6.89
  -1  -8   8  152.23    7.16
   1   8  -7   45.36    4.60
   1   8  -7   54.54    4.12
  -1  -8   7   47.19    4.04
  -1  -8   7   53.39    3.62
   1   8  -7   51.62    3.53
   1   8  -7   48.45    3.48
  -1  -8   7   61.04    3.61
   1   8  -7   49.92    4.40
  -1  -8   7   53.98    4.04
   1   8  -7   62.73    4.12
  -1  -8   7   53.40    3.65
   1   8  -7   44.38    3.72
  -1  -8   7   48.72    3.86
  -1  -8   7   54.37    3.60
  -1  -8   7   55.28    3.47
   1   8  -7   55.59    4.24
  -1  -8   6  375.03   17.10
  -1  -8   6  378.75   18.17
   1   8  -6  384.48   17.10
   1   8  -6  370.30   17.13
   1   8  -6  380.60   18.42
  -1  -8   6  344.25   16.82
   1   8  -6  386.63   17.59
  -1  -8   6  362.41   17.70
  -1  -8   6  369.37   17.23
   1   8  -6  354.26   17.54
   1   8  -6  380.07   19.15
   1   8  -6  376.57   17.92
  -1  -8   6  427.46   17.35
  -1  -8   5  157.31    8.77
  -1  -8   5  157.08    7.71
   1   8  -5  122.16    7.43
   1   8  -5  143.99    7.73
  -1  -8   5  168.14    7.67
   1   8  -5  153.09    8.82
   1   8  -5  151.88    8.06
  -1  -8   5  144.55    7.81
   1   8  -5  150.41    8.20
  -1  -8   5  156.37    7.72
   1   8  -5  167.28    9.71
   1   8  -4  116.87    7.50
  -1  -8   4  120.43    5.80
  -1  -8   4   96.54    6.48
   1   8  -4   93.78    5.51
   1   8  -4   95.43    5.64
   1   8  -4   95.48    6.46
   1   8  -4  121.92    6.23
  -1  -8   4  101.22    5.80
   1   8  -4  125.02    6.48
   1   8  -4   91.57    5.97
  -1  -8   4  102.59    5.41
  -1  -8   4   83.91    5.38
   1   8  -3  133.95    7.77
  -1  -8   3   84.23    5.46
  -1  -8   3  115.17    6.36
  -1  -8   3   99.22    6.59
   1   8  -3  105.45    5.68
  -1  -8   3  106.42    5.90
  -1  -8   3  107.91    5.68
   1   8  -3   93.59    5.86
  -1  -8   3  108.52    5.89
   1   8  -3   83.96    5.89
   1   8  -3  114.30    6.46
  -1  -8   3  109.97    5.54
  -1  -8   3   97.04    5.52
  -1  -8   2   11.38    1.40
  -1  -8   2   10.32    1.38
   1   8  -2   14.53    2.37
  -1  -8   2   11.78    1.79
  -1  -8   2   12.70    2.01
  -1  -8   2   12.87    1.62
   1   8  -2   14.40    1.63
  -1  -8   2   13.16    1.49
  -1  -8   2   11.86    1.58
   1   8  -2   13.64    1.90
   1   8  -2   13.12    1.90
  -1  -8   2   13.53    1.43
  -1  -8   2   12.22    1.48
  -1  -8   1  157.64    7.83
  -1  -8   1  129.78    7.72
   1   8  -1  164.67    9.53
  -1  -8   1  154.12    8.55
  -1  -8   1  155.94    9.01
  -1  -8   1  154.53    8.19
   1   8  -1  135.05    7.77
  -1  -8   1  145.19    7.77
  -1  -8   1  159.89    8.10
   1   8  -1  199.40    9.09
  -1  -8   1  164.17    7.79
   1   8  -1  181.72    9.08
  -1  -8   1  154.41    7.98
  -1  -8   0    7.78    1.21
  -1  -8   0    6.83    1.07
   1   8   0    9.28    1.80
   1   8   0    7.58    1.78
  -1  -8   0    6.69    1.42
  -1  -8   0    8.14    1.65
   1   8   0    5.38    1.07
  -1  -8   0    6.74    1.23
  -1  -8   0    8.74    1.23
   1   8   0    8.97    1.57
  -1  -8   0    8.44    1.30
  -1  -8   0    7.65    1.14
   1   8   0    5.53    1.33
  -1  -8   0    9.13    1.30
   1   8   1    3.31    1.34
  -1  -8  -1    2.67    0.73
  -1  -8  -1    2.46    1.03
  -1  -8  -1    2.88    1.04
  -1  -8  -1    1.74    0.81
  -1  -8  -1    3.20    0.84
   1   8   1    1.79    0.89
  -1  -8  -1    5.54    1.07
   1   8   1    3.49    1.24
  -1  -8  -1    3.22    0.80
  -1  -8  -1    2.16    0.86
  -1  -8  -1    3.90    0.88
  -1  -8  -1    3.72    0.85
  -1  -8  -2   43.18    3.12
  -1  -8  -2   46.97    3.91
  -1  -8  -2   45.98    3.28
   1   8   2   44.79    4.26
   1   8   2   39.39    3.75
  -1  -8  -2   44.14    3.30
  -1  -8  -2   49.77    3.54
   1   8   2   44.79    4.15
  -1  -8  -2   49.46    3.21
  -1  -8  -2   41.53    3.33
  -1  -8  -2   44.93    3.22
  -1  -8  -3    0.21    0.40
  -1  -8  -3    0.12    0.50
  -1  -8  -3    0.13    0.85
  -1  -8  -3    1.77    0.75
   1   8   3    0.42    1.39
  -1  -8  -3    0.22    0.56
   1   8   3    0.18    0.77
  -1  -8  -3    1.30    0.64
   1   8   3    0.21    0.72
  -1  -8  -3    1.16    0.65
  -1  -8  -3   -0.40    0.64
  -1  -8  -4   16.20    1.86
   1   8   4   16.38    2.62
   1   8   4   14.21    2.19
  -1  -8  -4   11.07    2.03
  -1  -8  -4   17.29    1.97
  -1  -8  -4   13.02    1.83
  -1  -8  -4   11.00    1.54
  -1  -8  -4   14.85    1.93
  -1  -8  -5  235.59   12.13
   1   8   5  271.38   14.03
   1   8   5  249.25   13.27
  -1  -8  -5  213.63   13.08
  -1  -8  -5  252.94   12.51
  -1  -8  -5  261.28   12.39
  -1  -8  -5  253.41   12.38
  -1  -8  -6    2.74    0.95
   1   8   6   -0.71    1.89
  -1  -8  -6    0.94    1.03
   1   8   6    2.93    1.18
  -1  -8  -6    2.04    0.89
  -1  -8  -6    2.24    0.90
  -1  -8  -6    1.90    1.11
   1   8   7  259.90   13.40
  -1  -8  -7  240.06   12.17
  -1  -8  -7  277.33   12.61
  -1  -8  -7  230.52   12.03
  -1  -8  -7  241.35   12.16
  -1  -8  -7  240.21   11.95
  -1  -8  -8    0.14    0.69
  -1  -8  -8    0.14    0.61
  -1  -8  -8    0.60    0.82
  -1  -8  -8    0.29    0.70
  -1  -8  -8    0.66    0.64
  -1  -8  -9   89.08    5.69
  -1  -8  -9   92.60    5.74
  -1  -8  -9   88.71    5.70
  -1  -8  -9   82.51    5.49
  -1  -8  -9   86.59    5.48
  -1  -8 -10    6.83    1.33
  -1  -8 -10    5.91    1.32
  -1  -8 -10    8.04    1.48
  -1  -8 -11   43.63    3.34
  -1  -8 -11   42.18    3.14
  -1  -8 -11   40.53    3.34
  -1  -8 -11   40.46    3.29
  -1  -8 -12   80.20    5.00
  -1  -8 -12   85.64    4.91
  -1  -8 -12   80.05    5.04
  -1  -8 -13    5.92    1.01
  -1  -8 -13    5.61    1.05
  -1  -8 -13    3.55    0.90
  -1  -8 -14   18.70    1.73
  -1  -8 -14   18.51    1.64
  -1  -8 -14   17.46    1.71
  -1  -8 -15   11.57    1.13
  -1  -8 -15   13.15    1.25
  -1  -9  21    0.19    0.34
   1   9 -21    0.27    0.37
   1   9 -20   38.80    2.86
  -1  -9  20   42.80    2.74
   1   9 -20   31.65    2.50
   1   9 -20   35.11    2.64
   1   9 -19   -0.24    0.60
  -1  -9  19    0.61    0.51
  -1  -9  19    0.10    0.46
   1   9 -19    1.69    0.71
   1   9 -19    0.79    0.60
   1   9 -19    0.42    0.60
   1   9 -18  150.52    8.49
  -1  -9  18  163.36    8.31
   1   9 -18  149.44    8.40
  -1  -9  18  167.48    8.36
   1   9 -18  158.88    8.64
  -1  -9  18  177.19    8.39
  -1  -9  18  136.31    8.00
   1   9 -18  153.42    8.60
   1   9 -18  163.99    8.40
   1   9 -17    8.51    1.58
  -1  -9  17    8.51    1.45
   1   9 -17    9.92    1.56
  -1  -9  17    7.39    1.23
  -1  -9  17    7.28    1.32
  -1  -9  17    7.92    1.33
   1   9 -17    8.86    1.58
   1   9 -17    7.98    1.66
  -1  -9  17    5.92    1.21
   1   9 -16   17.23    2.13
  -1  -9  16   14.89    1.80
  -1  -9  16   14.58    1.88
   1   9 -16   15.94    2.18
  -1  -9  16   15.60    1.96
   1   9 -16   15.08    2.18
  -1  -9  16   13.17    1.76
   1   9 -16   16.18    2.37
  -1  -9  16   12.40    1.76
   1   9 -15   64.27    4.41
  -1  -9  15   52.94    3.83
  -1  -9  15   47.47    3.82
  -1  -9  15   53.34    4.11
   1   9 -15   51.39    4.36
  -1  -9  15   58.42    4.13
   1   9 -15   52.07    4.63
  -1  -9  15   58.37    4.09
   1   9 -14   11.66    1.74
   1   9 -14   10.92    1.79
  -1  -9  14   13.73    1.82
  -1  -9  14   12.94    1.77
  -1  -9  14   14.50    1.96
  -1  -9  14   16.75    1.95
  -1  -9  14   16.27    1.98
   1   9 -14   13.81    2.34
   1   9 -13  430.33   18.87
   1   9 -13  361.40   18.56
  -1  -9  13  398.28   18.52
   1   9 -13  364.05   19.44
  -1  -9  13  382.90   18.54
  -1  -9  13  418.85   18.98
  -1  -9  13  395.43   18.69
  -1  -9  13  416.04   18.61
   1   9 -13  422.81   20.04
   1   9 -12  178.79    9.88
   1   9 -12  188.56    9.95
  -1  -9  12  184.26    9.77
   1   9 -12  225.48   11.54
   1   9 -12  176.06   10.40
  -1  -9  12  169.26   10.30
  -1  -9  12  176.38   10.55
  -1  -9  12  181.03    9.77
   1   9 -12  163.68   10.56
  -1  -9  12  188.86   10.15
   1   9 -12  226.99   11.55
  -1  -9  12  233.83   10.22
  -1  -9  12  213.00   10.27
  -1  -9  11    0.43    0.63
   1   9 -11    1.00    0.84
   1   9 -11   -0.13    0.56
   1   9 -11    0.26    0.58
  -1  -9  11   -0.12    0.53
   1   9 -11    1.09    1.08
  -1  -9  11   -0.17    0.44
  -1  -9  11    0.38    0.67
   1   9 -11   -0.18    0.62
  -1  -9  11    0.13    0.57
  -1  -9  11    0.12    0.45
   1   9 -11    0.62    1.08
  -1  -9  10    4.55    1.13
   1   9 -10    3.36    0.98
   1   9 -10    4.29    1.05
  -1  -9  10    3.17    0.86
   1   9 -10    5.26    1.73
  -1  -9  10    4.32    1.17
  -1  -9  10    4.41    1.21
   1   9 -10    2.73    0.97
  -1  -9  10    2.46    0.83
   1   9 -10    2.97    1.34
  -1  -9  10    3.42    0.96
   1   9  -9   15.88    1.88
   1   9  -9   12.88    1.72
   1   9  -9   12.21    2.38
  -1  -9   9   14.93    1.72
   1   9  -9   16.73    2.20
  -1  -9   9   15.19    2.14
  -1  -9   9   15.78    1.92
  -1  -9   9   13.76    1.79
  -1  -9   9   17.07    1.84
   1   9  -9   15.37    2.31
  -1  -9   8   38.99    3.21
   1   9  -8   42.09    3.17
   1   9  -8   45.22    3.34
  -1  -9   8   35.84    2.91
   1   9  -8   37.41    3.99
  -1  -9   8   39.28    3.56
   1   9  -8   42.91    3.59
   1   9  -8   32.40    3.41
  -1  -9   8   37.98    2.92
   1   9  -8   38.45    3.69
  -1  -9   8   49.50    3.40
  -1  -9   7   23.93    2.95
  -1  -9   7   31.33    2.66
   1   9  -7   33.47    2.68
   1   9  -7   32.78    2.73
  -1  -9   7   29.12    2.46
   1   9  -7   32.59    3.58
  -1  -9   7   25.01    2.52
   1   9  -7   28.23    2.85
   1   9  -7   34.74    3.13
   1   9  -7   31.29    3.19
   1   9  -7   31.36    3.94
  -1  -9   7   29.19    2.58
  -1  -9   6   34.13    2.70
  -1  -9   6   31.01    3.29
   1   9  -6   29.87    2.68
   1   9  -6   39.24    2.87
   1   9  -6   23.59    3.21
  -1  -9   6   35.78    2.62
   1   9  -6   28.88    2.87
  -1  -9   6   25.97    2.58
   1   9  -6   33.27    3.11
   1   9  -6   30.35    3.16
   1   9  -6   29.37    3.90
  -1  -9   6   29.64    2.59
  -1  -9   5   93.77    6.42
   1   9  -5   80.47    5.22
   1   9  -5   92.18    5.52
   1   9  -5   84.70    6.36
   1   9  -5  101.66    6.13
   1   9  -5   97.63    5.89
  -1  -9   5   86.28    5.50
  -1  -9   5   83.53    5.25
   1   9  -5   95.32    7.27
  -1  -9   5  110.08    5.62
   1   9  -4   48.11    5.07
  -1  -9   4   59.61    3.86
  -1  -9   4   60.18    4.83
   1   9  -4   54.50    3.80
   1   9  -4   50.73    3.81
  -1  -9   4   54.39    3.73
   1   9  -4   49.33    4.53
   1   9  -4   63.38    4.51
  -1  -9   4   61.05    4.10
  -1  -9   4   53.83    3.55
   1   9  -4   55.01    4.36
  -1  -9   4   58.62    3.78
  -1  -9   3   -0.20    0.80
   1   9  -3    1.10    0.77
  -1  -9   3    0.50    0.67
  -1  -9   3    0.53    0.80
   1   9  -3    0.33    0.61
  -1  -9   3    0.38    0.67
  -1  -9   3    0.63    0.52
   1   9  -3    0.35    0.61
  -1  -9   3    0.43    0.62
   1   9  -3    1.53    1.24
  -1  -9   3    1.23    0.65
  -1  -9   2  584.58   26.82
   1   9  -2  628.62   29.29
  -1  -9   2  633.86   27.07
  -1  -9   2  583.68   28.35
  -1  -9   2  590.68   27.27
  -1  -9   2  532.04   26.75
  -1  -9   2  663.82   27.44
   1   9  -2  582.64   27.82
  -1  -9   2  631.95   26.80
   1   9  -2  725.31   28.63
  -1  -9   2  620.46   27.14
  -1  -9   1    6.31    1.08
  -1  -9   1    3.45    0.89
   1   9  -1    4.62    1.65
  -1  -9   1    2.88    1.09
  -1  -9   1    5.36    1.21
  -1  -9   1    2.92    0.82
  -1  -9   1    2.50    0.89
   1   9  -1    2.62    1.11
  -1  -9   1    3.98    0.94
   1   9  -1    3.08    1.14
  -1  -9   1    6.20    1.18
  -1  -9   0    1.64    1.02
  -1  -9   0    0.78    0.52
  -1  -9   0    1.55    0.69
  -1  -9   0    1.98    0.80
   1   9   0    0.91    0.74
  -1  -9   0    1.87    0.78
  -1  -9   0    0.87    0.58
   1   9   0    1.42    0.86
  -1  -9   0    0.57    0.54
   1   9   0    0.24    1.00
  -1  -9   0    1.54    0.64
   1   9   1   19.38    2.83
  -1  -9  -1   17.20    1.88
  -1  -9  -1   15.98    1.83
  -1  -9  -1   15.70    1.96
   1   9   1   13.70    2.14
  -1  -9  -1   16.34    1.92
   1   9   1   12.84    2.26
  -1  -9  -1   16.22    1.79
  -1  -9  -1   15.63    1.75
   1   9   2   12.71    2.36
  -1  -9  -2   10.37    1.52
  -1  -9  -2    9.08    1.65
  -1  -9  -2   11.00    1.51
   1   9   2   15.54    2.33
  -1  -9  -2   13.06    1.73
   1   9   2    9.42    2.11
  -1  -9  -2   13.44    1.61
  -1  -9  -2   13.01    1.81
  -1  -9  -2   11.50    1.49
   1   9   3    0.24    1.25
  -1  -9  -3    1.12    0.67
  -1  -9  -3    0.47    0.58
  -1  -9  -3    0.57    0.71
  -1  -9  -3    0.56    0.75
   1   9   3    0.21    0.77
  -1  -9  -3    0.52    0.62
   1   9   3    0.47    0.83
  -1  -9  -3    0.13    0.54
  -1  -9  -3    1.33    0.64
  -1  -9  -4   37.63    3.17
  -1  -9  -4   40.45    3.37
  -1  -9  -4   37.93    3.03
   1   9   4   30.53    3.56
  -1  -9  -4   39.53    3.41
   1   9   4   29.86    3.71
  -1  -9  -4   42.93    3.37
   1   9   4   42.77    4.37
   1   9   5   24.77    3.08
  -1  -9  -5   22.12    2.45
   1   9   5   18.79    2.95
  -1  -9  -5   25.73    2.73
  -1  -9  -5   26.52    2.67
  -1  -9  -5   24.53    2.46
  -1  -9  -6   40.30    3.45
  -1  -9  -6   33.05    3.08
  -1  -9  -6   33.19    3.10
  -1  -9  -6   32.36    3.01
  -1  -9  -7  170.16    9.28
  -1  -9  -7  167.16    9.09
  -1  -9  -7  163.63    9.08
  -1  -9  -7  168.03    9.04
  -1  -9  -8    1.13    0.91
  -1  -9  -8    0.43    0.69
  -1  -9  -8   -0.88    0.86
  -1  -9  -8    0.28    0.73
  -1  -9  -9   79.45    5.15
  -1  -9  -9   92.10    5.44
  -1  -9  -9   76.33    4.93
  -1  -9  -9   69.58    4.90
  -1  -9  -9   77.11    5.09
  -1  -9 -10    5.82    1.15
  -1  -9 -10    4.78    1.13
  -1  -9 -10    6.09    1.28
  -1  -9 -11   -0.11    0.54
  -1  -9 -11    0.77    0.64
  -1  -9 -11   -0.11    0.61
  -1  -9 -12  151.57    7.65
  -1  -9 -12  148.27    7.72
  -1  -9 -13    1.06    0.49
  -1  -9 -13    1.04    0.51
   1  10 -20   22.90    1.92
   1  10 -20   21.89    1.82
   1  10 -20   24.83    2.04
  -1 -10  20   27.51    1.96
  -1 -10  19    0.89    0.50
   1  10 -19    1.44    0.64
  -1 -10  19    1.75    0.62
   1  10 -19    0.35    0.53
   1  10 -19    0.09    0.51
  -1 -10  18  143.00    7.26
   1  10 -18  117.95    7.14
  -1 -10  18  146.48    7.03
  -1 -10  18  124.46    7.03
   1  10 -18  122.58    7.41
  -1 -10  18  148.08    7.20
  -1 -10  18  142.39    7.17
   1  10 -18  135.67    7.42
   1  10 -18  128.69    7.16
  -1 -10  17    0.24    0.49
   1  10 -17    0.77    0.67
  -1 -10  17    1.13    0.59
  -1 -10  17    0.57    0.52
  -1 -10  17    0.68    0.58
   1  10 -17    0.84    0.75
   1  10 -17    0.79    0.83
  -1 -10  17    0.44    0.53
   1  10 -16  116.16    7.23
  -1 -10  16  122.22    6.95
  -1 -10  16  126.57    7.13
  -1 -10  16  135.02    7.34
  -1 -10  16  150.24    7.34
  -1 -10  16  122.73    7.13
   1  10 -16  129.70    7.92
   1  10 -15   28.81    2.84
  -1 -10  15   32.70    2.75
  -1 -10  15   28.50    2.64
  -1 -10  15   27.33    2.75
   1  10 -15   27.92    3.25
  -1 -10  15   29.23    2.72
  -1 -10  15   25.95    2.54
  -1 -10  14    1.63    0.89
   1  10 -14    0.14    0.56
   1  10 -14   -0.15    0.59
  -1 -10  14    1.52    0.80
  -1 -10  14    1.05    0.69
  -1 -10  14    0.42    0.59
  -1 -10  14    0.89    0.70
   1  10 -14    0.83    1.01
   1  10 -13  104.40    6.01
   1  10 -13   85.72    5.67
  -1 -10  13   86.03    5.76
  -1 -10  13   85.60    5.68
   1  10 -13   89.00    6.55
  -1 -10  13   91.86    5.57
   1  10 -13   78.13    6.33
  -1 -10  13  102.20    5.76
   1  10 -12  258.73   12.31
   1  10 -12  254.66   12.27
  -1 -10  12  227.19   12.17
  -1 -10  12  240.70   11.90
   1  10 -12  245.24   13.25
  -1 -10  12  233.03   12.06
  -1 -10  12  240.74   11.97
   1  10 -12  214.80   13.02
   1  10 -11   21.78    2.39
   1  10 -11   19.67    2.32
   1  10 -11   16.82    2.79
  -1 -10  11   23.12    2.33
  -1 -10  11   22.88    2.52
   1  10 -11   20.95    2.87
  -1 -10  11   18.45    2.22
  -1 -10  11   22.93    2.25
   1  10 -10   17.11    2.12
   1  10 -10   21.52    2.28
   1  10 -10   20.35    2.97
  -1 -10  10   11.77    1.72
  -1 -10  10   17.95    2.43
   1  10 -10   15.59    2.30
  -1 -10  10   22.38    2.36
  -1 -10  10   16.77    1.94
   1  10 -10   19.02    2.75
  -1 -10  10   19.97    2.20
   1  10  -9   22.43    2.28
   1  10  -9   19.46    2.20
   1  10  -9   16.05    2.76
  -1 -10   9   17.48    2.05
   1  10  -9   16.44    2.34
  -1 -10   9   18.48    2.16
  -1 -10   9   17.41    2.07
   1  10  -9   19.08    2.61
   1  10  -8    7.54    1.43
   1  10  -8    8.74    1.45
   1  10  -8    9.80    2.15
  -1 -10   8    6.32    1.24
   1  10  -8    9.28    1.70
   1  10  -8    9.27    1.84
  -1 -10   8    8.89    1.42
  -1 -10   8    7.26    1.40
  -1 -10   8    7.63    1.35
  -1 -10   7   32.41    3.02
  -1 -10   7   30.30    2.70
  -1 -10   7   30.42    3.37
   1  10  -7   21.99    2.44
   1  10  -7   27.05    2.74
  -1 -10   7   25.51    2.42
   1  10  -7   33.86    3.73
  -1 -10   7   30.42    2.80
   1  10  -7   31.09    3.16
   1  10  -7   33.66    4.26
   1  10  -7   27.63    3.20
  -1 -10   7   36.99    2.89
  -1 -10   6   40.56    3.94
  -1 -10   6   39.65    3.47
   1  10  -6   45.60    3.44
  -1 -10   6   35.92    3.03
   1  10  -6   32.01    3.74
  -1 -10   6   36.58    3.20
   1  10  -6   39.26    3.61
   1  10  -6   36.81    3.72
   1  10  -6   33.32    4.37
  -1 -10   6   34.42    2.95
  -1 -10   6   38.82    3.08
  -1 -10   5  102.23    7.16
  -1 -10   5  110.60    6.68
   1  10  -5  112.56    6.40
   1  10  -5  108.22    7.34
  -1 -10   5   94.46    5.96
  -1 -10   5  100.67    6.26
   1  10  -5  103.10    6.75
  -1 -10   5   96.94    5.96
   1  10  -5  111.53    8.34
  -1 -10   5  104.08    6.01
  -1 -10   4   76.27    5.19
  -1 -10   4   53.69    5.09
   1  10  -4   73.13    4.81
  -1 -10   4   69.37    4.52
  -1 -10   4   76.03    4.89
   1  10  -4   54.84    4.82
  -1 -10   4   66.22    4.40
  -1 -10   4   72.96    4.65
   1  10  -4   69.84    6.42
  -1 -10   3  619.38   27.80
   1  10  -3  675.08   30.86
  -1 -10   3  636.11   27.96
  -1 -10   3  628.07   28.63
  -1 -10   3  581.11   29.32
   1  10  -3  594.55   28.09
  -1 -10   3  604.60   27.81
   1  10  -3  593.28   28.76
  -1 -10   3  637.26   28.25
  -1 -10   3  642.49   27.63
   1  10  -3  662.83   29.27
  -1 -10   3  663.22   28.15
  -1 -10   2   29.98    2.58
   1  10  -2   25.84    3.74
  -1 -10   2   29.31    2.69
  -1 -10   2   32.40    3.15
  -1 -10   2   29.47    3.45
   1  10  -2   29.22    2.88
  -1 -10   2   23.96    2.44
   1  10  -2   32.28    3.30
  -1 -10   2   26.65    2.70
  -1 -10   2   32.29    2.59
   1  10  -2   28.20    3.28
  -1 -10   2   29.48    2.75
  -1 -10   1    8.85    1.33
  -1 -10   1    7.06    1.49
  -1 -10   1    5.73    1.58
  -1 -10   1    7.54    1.30
  -1 -10   1    6.19    1.28
   1  10  -1    6.82    2.05
   1  10  -1   10.36    1.88
  -1 -10   1    8.14    1.50
   1  10  -1    5.73    1.54
  -1 -10   1    7.96    1.30
  -1 -10   1    8.38    1.35
  -1 -10   1    8.01    1.44
  -1 -10   0   53.80    3.93
  -1 -10   0   62.26    4.22
  -1 -10   0   61.35    5.16
  -1 -10   0   63.96    4.69
   1  10   0   53.57    4.77
  -1 -10   0   56.71    4.26
  -1 -10   0   62.68    4.06
   1  10   0   68.14    5.41
  -1 -10   0   65.07    4.46
  -1 -10   0   61.52    4.19
  -1 -10  -1   54.24    3.91
  -1 -10  -1   55.40    3.91
  -1 -10  -1   58.78    4.20
   1  10   1   46.20    4.51
  -1 -10  -1   54.83    4.06
  -1 -10  -1   65.49    3.99
   1  10   1   45.73    4.71
  -1 -10  -1   50.34    3.69
   1  10   2    4.50    1.69
  -1 -10  -2    4.75    1.11
  -1 -10  -2    4.05    1.18
  -1 -10  -2    3.24    1.11
   1  10   2    3.53    1.23
  -1 -10  -2    5.99    1.23
   1  10   2    3.24    1.32
  -1 -10  -2    4.53    1.04
  -1 -10  -2    5.08    1.15
  -1 -10  -3    7.53    1.49
  -1 -10  -3    6.85    1.32
  -1 -10  -3    9.71    1.71
  -1 -10  -3    9.57    1.67
  -1 -10  -3    8.27    1.46
  -1 -10  -4    2.48    0.92
  -1 -10  -4    1.52    0.98
  -1 -10  -4    2.42    0.96
  -1 -10  -4    3.26    1.01
  -1 -10  -5    0.84    0.77
  -1 -10  -5    0.60    0.75
  -1 -10  -5    0.61    0.93
  -1 -10  -5    0.41    0.72
  -1 -10  -6   31.24    2.93
  -1 -10  -6   31.86    3.10
  -1 -10  -6   31.51    3.01
  -1 -10  -6   29.77    2.87
  -1 -10  -7  113.97    6.51
  -1 -10  -7   94.26    6.09
  -1 -10  -7  106.66    6.31
  -1 -10  -7   97.60    6.12
  -1 -10  -8   17.15    2.14
  -1 -10  -8   17.20    2.04
  -1 -10  -8   16.84    2.02
  -1 -10  -8   17.57    2.09
  -1 -10  -9  135.66    7.76
  -1 -10  -9  151.29    7.99
  -1 -10  -9  159.06    8.09
  -1 -10 -10   26.83    2.35
  -1 -10 -10   22.49    2.21
  -1 -10 -11   16.46    1.59
  -1 -10 -11   17.34    1.71
  -1 -10 -11   16.49    1.70
  -1 -10 -12   56.18    3.28
  -1 -10 -12   55.86    3.39
   1  11 -19    4.87    0.88
   1  11 -19    6.31    0.96
  -1 -11  19    8.62    1.04
  -1 -11  19    7.27    0.96
  -1 -11  18   26.70    2.05
   1  11 -18   26.36    2.49
  -1 -11  18   21.37    1.96
  -1 -11  18   28.23    2.17
   1  11 -18   23.95    2.15
   1  11 -17   14.51    1.79
  -1 -11  17   15.68    1.67
  -1 -11  17   14.94    1.69
  -1 -11  17   17.67    1.88
  -1 -11  17   19.24    1.82
  -1 -11  17   19.69    1.90
   1  11 -17   15.76    2.09
  -1 -11  16   88.21    4.97
   1  11 -16   70.37    4.93
  -1 -11  16   82.00    5.07
  -1 -11  16   93.46    5.15
  -1 -11  16   75.50    4.75
   1  11 -16   78.68    5.57
  -1 -11  15    0.13    0.54
  -1 -11  15    0.11    0.55
   1  11 -15    0.13    0.66
   1  11 -15    0.67    0.64
  -1 -11  15   -0.37    0.65
   1  11 -15   -0.18    0.96
  -1 -11  15    0.11    0.50
  -1 -11  14    3.38    1.00
   1  11 -14    2.71    1.21
  -1 -11  14    4.21    1.03
   1  11 -14    3.50    1.04
   1  11 -14    3.57    1.03
  -1 -11  14    4.99    1.13
   1  11 -14    1.17    1.11
  -1 -11  14    4.53    1.03
   1  11 -13   86.04    6.86
  -1 -11  13  114.40    6.30
   1  11 -13   91.46    6.18
   1  11 -13  121.10    6.60
  -1 -11  13   99.76    6.36
   1  11 -13  107.60    7.22
  -1 -11  13  107.82    6.14
  -1 -11  13  112.09    6.40
  -1 -11  12    0.89    0.82
   1  11 -12    1.14    1.10
  -1 -11  12    1.90    0.83
   1  11 -12    3.10    1.01
  -1 -11  12    2.09    0.85
   1  11 -12   -0.21    1.27
   1  11 -11   50.65    5.09
  -1 -11  11   62.29    4.24
   1  11 -11   61.38    4.46
  -1 -11  11   55.48    4.30
  -1 -11  11   63.66    4.40
   1  11 -11   67.94    5.26
  -1 -11  10   32.43    2.79
   1  11 -10   29.77    3.70
   1  11 -10   28.52    2.89
  -1 -11  10   28.22    2.83
   1  11 -10   30.68    3.39
  -1 -11  10   30.45    2.82
  -1 -11   9   15.04    1.95
   1  11  -9   15.94    2.72
  -1 -11   9   14.06    1.76
   1  11  -9   11.63    1.82
   1  11  -9    9.21    1.94
  -1 -11   9   14.55    1.88
   1  11  -8    2.53    0.99
  -1 -11   8    1.78    0.78
  -1 -11   8    3.16    1.01
   1  11  -8    1.70    1.28
  -1 -11   8    2.29    0.84
   1  11  -8    0.98    1.03
  -1 -11   8    1.66    0.83
  -1 -11   8    1.79    0.83
  -1 -11   7   33.81    3.20
  -1 -11   7   32.07    2.88
   1  11  -7   27.39    2.90
   1  11  -7   26.10    3.55
  -1 -11   7   27.13    2.70
  -1 -11   7   29.73    2.89
   1  11  -7   27.77    3.46
  -1 -11   7   40.33    3.12
  -1 -11   6   21.64    2.57
  -1 -11   6   19.75    2.84
   1  11  -6   17.50    2.24
  -1 -11   6   18.79    2.17
   1  11  -6   17.94    2.85
   1  11  -6   15.97    2.42
  -1 -11   6   19.30    2.31
   1  11  -6   15.60    2.55
  -1 -11   6   21.25    2.23
  -1 -11   6   24.42    2.36
  -1 -11   5  380.47   18.92
  -1 -11   5  378.57   19.76
   1  11  -5  422.89   18.77
   1  11  -5  406.46   19.78
  -1 -11   5  380.18   18.23
  -1 -11   5  406.43   18.70
   1  11  -5  375.26   19.21
  -1 -11   5  411.83   18.40
   1  11  -5  357.30   19.29
  -1 -11   5  385.97   18.20
  -1 -11   4  307.41   16.26
  -1 -11   4  330.48   17.25
   1  11  -4  374.01   16.32
  -1 -11   4  354.94   15.77
   1  11  -4  289.41   16.44
  -1 -11   4  345.77   16.11
  -1 -11   4  323.11   15.54
   1  11  -4  292.70   16.55
  -1 -11   4  325.17   15.66
  -1 -11   3    1.34    0.96
  -1 -11   3    2.58    0.99
  -1 -11   3    4.52    1.29
  -1 -11   3    4.91    1.50
   1  11  -3    2.02    1.16
  -1 -11   3    3.09    1.03
  -1 -11   3    3.51    1.18
   1  11  -3    0.83    1.10
   1  11  -3    4.66    1.43
  -1 -11   3    5.33    1.32
  -1 -11   2   23.82    2.42
  -1 -11   2   27.06    2.64
  -1 -11   2   28.60    3.05
   1  11  -2   27.80    2.88
  -1 -11   2   26.70    2.60
  -1 -11   2   28.24    2.85
  -1 -11   2   31.57    2.64
  -1 -11   2   26.99    2.63
  -1 -11   2   26.35    2.72
  -1 -11   1   16.16    1.93
  -1 -11   1   19.29    2.44
   1  11  -1   20.43    2.44
  -1 -11   1   16.21    2.00
  -1 -11   1   19.66    2.30
  -1 -11   1   18.53    2.05
  -1 -11   1   21.63    2.27
  -1 -11   1   16.90    2.18
  -1 -11   0  165.39    8.84
   1  11   0  185.23    9.71
  -1 -11   0  164.59    8.99
  -1 -11   0  160.14    9.45
  -1 -11   0  185.21    8.97
  -1 -11   0  165.42    9.02
  -1 -11   0  168.41    9.28
  -1 -11  -1   60.16    4.32
  -1 -11  -1   61.70    4.57
  -1 -11  -1   62.75    4.33
  -1 -11  -1   67.18    4.29
  -1 -11  -1   59.68    4.14
  -1 -11  -2   69.07    4.80
  -1 -11  -2   73.50    4.53
  -1 -11  -2   63.28    4.53
  -1 -11  -2   65.42    4.78
  -1 -11  -2   66.25    4.51
  -1 -11  -3    4.97    1.14
  -1 -11  -3    3.09    1.02
  -1 -11  -3    3.24    1.03
  -1 -11  -3    5.31    1.24
  -1 -11  -3    4.84    1.24
  -1 -11  -4   -0.27    0.64
  -1 -11  -4    0.15    0.63
  -1 -11  -5   36.99    3.22
  -1 -11  -5   35.09    3.01
  -1 -11  -5   31.95    3.05
  -1 -11  -6    3.34    1.01
  -1 -11  -6    2.38    0.89
  -1 -11  -6    1.77    0.86
  -1 -11  -6    3.11    0.98
  -1 -11  -7    9.36    1.43
  -1 -11  -7    8.82    1.41
  -1 -11  -7    9.18    1.52
  -1 -11  -7    7.53    1.34
  -1 -11  -8   36.16    2.85
  -1 -11  -8   28.91    2.61
  -1 -11  -8   31.18    2.64
  -1 -11  -9   83.22    4.76
  -1 -11  -9   75.52    4.61
  -1 -11 -10   31.23    2.27
  -1 -11 -10   24.82    2.09
  -1 -11 -11   17.76    1.52
  -1 -12  18  130.24    5.97
   1  12 -18  115.10    6.38
  -1 -12  18  157.27    6.28
   1  12 -18  114.61    6.05
  -1 -12  18  143.68    6.11
  -1 -12  17   24.47    1.93
  -1 -12  17   22.53    1.97
   1  12 -17   21.38    2.27
   1  12 -17   24.26    2.11
  -1 -12  17   26.05    2.01
  -1 -12  16   14.60    1.55
  -1 -12  16   13.89    1.49
   1  12 -16   12.25    1.88
  -1 -12  16   15.51    1.66
  -1 -12  16   14.52    1.67
   1  12 -15    9.66    1.76
  -1 -12  15    8.84    1.28
   1  12 -15    9.24    1.44
  -1 -12  15    9.77    1.38
   1  12 -15    9.51    1.78
  -1 -12  15    9.27    1.40
  -1 -12  14   55.18    3.66
   1  12 -14   47.07    4.23
   1  12 -14   50.12    3.78
  -1 -12  14   49.48    3.63
   1  12 -14   53.40    4.36
  -1 -12  14   54.98    3.86
  -1 -12  13    0.13    0.52
  -1 -12  13   -0.11    0.55
   1  12 -13   -0.20    0.96
   1  12 -13    0.41    0.62
   1  12 -13    0.36    0.93
  -1 -12  13    0.50    0.60
  -1 -12  12    1.38    0.74
  -1 -12  12    0.35    0.62
   1  12 -12    0.43    0.98
   1  12 -12    1.86    0.87
   1  12 -12    1.31    0.98
  -1 -12  12   -0.52    0.66
  -1 -12  11    6.45    1.30
   1  12 -11    6.39    1.77
  -1 -12  11    7.03    1.27
   1  12 -11    5.73    1.29
   1  12 -11    4.49    1.36
  -1 -12  11    7.29    1.32
  -1 -12  10   20.70    2.12
   1  12 -10   23.08    3.24
   1  12 -10   19.91    2.36
  -1 -12  10   16.34    2.07
  -1 -12  10   19.07    2.19
  -1 -12   9   24.78    2.66
  -1 -12   9   22.80    2.44
   1  12  -9   27.28    3.49
  -1 -12   9   28.83    2.52
   1  12  -9   21.09    2.52
  -1 -12   9   30.88    2.73
   1  12  -9   22.16    2.86
   1  12  -8    0.31    0.65
   1  12  -8    0.24    1.12
  -1 -12   8    0.66    0.58
   1  12  -8   -0.40    1.04
  -1 -12   8    0.40    0.56
  -1 -12   7   12.15    1.94
   1  12  -7   11.13    1.80
   1  12  -7    8.87    2.07
  -1 -12   7    9.81    1.55
  -1 -12   7    9.01    1.65
  -1 -12   7   11.20    1.62
  -1 -12   7   10.79    1.60
   1  12  -7    8.71    2.16
  -1 -12   6   27.72    2.98
   1  12  -6   24.81    2.74
  -1 -12   6   30.13    2.69
   1  12  -6   30.42    3.57
  -1 -12   6   26.11    2.75
  -1 -12   6   25.76    2.54
  -1 -12   6   25.58    2.57
   1  12  -6   20.05    2.92
   1  12  -5    2.37    0.99
  -1 -12   5    4.46    1.08
  -1 -12   5    3.09    1.03
  -1 -12   5    2.58    0.94
  -1 -12   5    2.56    0.86
   1  12  -5    2.82    1.45
  -1 -12   5    3.43    1.20
  -1 -12   4    0.18    0.68
   1  12  -4    0.16    0.88
  -1 -12   4    0.53    0.79
  -1 -12   4    1.09    0.84
  -1 -12   4    0.96    0.80
  -1 -12   4    0.13    0.61
  -1 -12   4    1.51    0.83
   1  12  -4    1.31    1.21
   1  12  -3   18.38    2.85
  -1 -12   3   25.27    2.88
   1  12  -3   24.86    2.71
  -1 -12   3   23.66    2.46
  -1 -12   3   22.61    2.58
  -1 -12   3   23.79    2.36
  -1 -12   3   24.67    2.54
  -1 -12   3   23.40    2.52
  -1 -12   2   15.03    2.18
   1  12  -2   15.51    2.13
   1  12  -2   11.90    2.34
  -1 -12   2   14.86    1.92
  -1 -12   2   14.38    1.78
  -1 -12   2   12.17    1.78
  -1 -12   2   14.98    2.01
   1  12  -1  101.02    6.24
  -1 -12   1   87.32    6.04
  -1 -12   1   94.24    5.70
  -1 -12   1   94.01    5.73
  -1 -12   1   89.40    5.81
  -1 -12   1   85.76    5.41
  -1 -12   0  104.45    6.29
   1  12   0  108.39    6.78
  -1 -12   0  122.06    6.83
  -1 -12   0  105.07    6.31
  -1 -12   0  100.72    6.07
   1  12   1    0.82    0.90
  -1 -12  -1    0.44    0.71
  -1 -12  -1    0.63    0.67
  -1 -12  -1    1.48    0.83
  -1 -12  -1    0.13    0.59
   1  12   2  263.48   12.79
  -1 -12  -2  263.45   11.96
  -1 -12  -2  218.96   11.87
  -1 -12  -2  246.17   12.43
  -1 -12  -2  241.56   12.13
   1  12   3  101.16    6.43
  -1 -12  -3  109.95    6.30
  -1 -12  -3  104.76    6.32
  -1 -12  -3   97.97    5.88
  -1 -12  -3  102.86    6.09
   1  12   4   15.97    2.14
  -1 -12  -4   23.89    2.39
  -1 -12  -4   20.83    2.27
  -1 -12  -4   19.18    2.08
   1  12   5    2.74    0.99
  -1 -12  -5    1.56    0.83
  -1 -12  -5    2.11    0.84
  -1 -12  -5    2.60    0.80
   1  12   6   -0.37    0.60
  -1 -12  -6   -0.45    0.59
  -1 -12  -6    0.55    0.58
  -1 -12  -6   -0.10    0.53
  -1 -12  -7    3.93    0.91
  -1 -12  -7    2.53    0.77
  -1 -12  -8    0.23    0.41
  -1 -12  -8    0.34    0.47
  -1 -12  -9   13.53    1.35
  -1 -13  17   -0.18    0.39
  -1 -13  17    0.06    0.35
   1  13 -17    0.09    0.49
  -1 -13  16   -0.07    0.37
  -1 -13  16   -0.15    0.41
   1  13 -16    0.11    0.55
  -1 -13  15   20.49    1.90
   1  13 -15   21.38    2.32
   1  13 -15   25.26    2.47
  -1 -13  15   21.41    1.88
  -1 -13  14    2.51    0.80
  -1 -13  14    3.91    0.82
   1  13 -14    1.66    1.01
   1  13 -14    4.93    1.05
   1  13 -14    1.94    1.00
  -1 -13  14    3.01    0.78
  -1 -13  13    1.13    0.61
   1  13 -13   -0.34    0.86
  -1 -13  13    0.96    0.54
   1  13 -13    1.95    0.76
   1  13 -13    1.04    0.89
  -1 -13  13    0.84    0.54
   1  13 -12    7.93    1.76
  -1 -13  12   10.33    1.38
   1  13 -12    9.05    1.47
  -1 -13  12    9.87    1.43
  -1 -13  12    9.25    1.42
  -1 -13  11   20.51    2.03
   1  13 -11   20.03    2.80
   1  13 -11   24.11    2.41
  -1 -13  11   25.16    2.34
  -1 -13  11   19.56    2.15
  -1 -13  10   24.21    2.26
   1  13 -10   23.59    3.19
   1  13 -10   26.51    2.66
  -1 -13  10   28.26    2.53
  -1 -13  10   24.86    2.43
   1  13  -9    7.29    1.89
   1  13  -9    6.77    1.36
  -1 -13   9    9.56    1.54
   1  13  -9    3.53    1.32
  -1 -13   9    6.71    1.25
  -1 -13   8   23.56    2.61
   1  13  -8   24.57    2.65
   1  13  -8   24.84    3.22
  -1 -13   8   30.45    2.61
   1  13  -8   23.39    2.99
  -1 -13   7   64.02    4.21
   1  13  -7   49.66    4.59
  -1 -13   7   60.47    4.53
   1  13  -7   52.85    4.26
   1  13  -7   55.81    5.01
  -1 -13   7   64.63    4.40
  -1 -13   7   61.22    4.16
  -1 -13   7   65.31    4.29
  -1 -13   6   49.89    3.81
  -1 -13   6   56.67    4.36
   1  13  -6   55.35    4.15
  -1 -13   6   55.71    4.07
  -1 -13   6   55.36    3.82
  -1 -13   6   57.45    3.98
  -1 -13   5   69.92    4.95
   1  13  -5   65.50    4.70
   1  13  -5   52.12    4.91
  -1 -13   5   63.11    4.31
  -1 -13   5   61.53    4.21
  -1 -13   5   65.38    4.42
   1  13  -4   11.68    1.85
   1  13  -4    7.20    1.85
  -1 -13   4    9.99    1.52
  -1 -13   4   12.10    1.68
  -1 -13   4   13.62    2.05
  -1 -13   4   13.23    1.78
  -1 -13   3   56.71    4.38
   1  13  -3   44.88    3.95
   1  13  -3   38.53    4.18
  -1 -13   3   56.43    3.87
  -1 -13   3   48.75    3.59
  -1 -13   3   56.48    3.98
  -1 -13   3   62.01    4.14
  -1 -13   2    0.97    0.79
   1  13  -2    1.23    0.85
   1  13  -2    0.60    0.99
  -1 -13   2    0.49    0.66
  -1 -13   2    0.34    0.54
  -1 -13   2    0.88    0.81
  -1 -13   2    0.82    0.85
  -1 -13   1   37.75    3.27
   1  13  -1   35.49    3.17
   1  13  -1   26.93    3.28
  -1 -13   1   34.42    2.86
  -1 -13   1   31.20    2.92
  -1 -13   1   34.35    2.87
  -1 -13   1   28.24    2.56
  -1 -13   0   10.06    1.50
   1  13   0    6.85    1.74
   1  13   0   11.50    1.78
  -1 -13   0   10.58    1.53
  -1 -13   0   12.03    1.69
  -1 -13  -1    0.34    0.59
   1  13   1    0.33    0.92
   1  13   1    1.16    0.85
  -1 -13  -1    0.26    0.58
  -1 -13  -1    1.22    0.69
  -1 -13  -2   43.87    3.27
   1  13   2   43.59    3.54
  -1 -13  -2   45.80    3.46
  -1 -13  -2   41.28    3.10
  -1 -13  -3    3.96    0.94
   1  13   3    4.87    1.14
  -1 -13  -3    4.11    1.02
  -1 -13  -4   17.58    1.80
   1  13   4   16.18    1.94
  -1 -13  -4   20.56    1.95
  -1 -13  -4   19.24    1.99
  -1 -13  -5    0.57    0.56
  -1 -13  -5    0.71    0.52
  -1 -13  -5    0.44    0.47
  -1 -13  -6    1.80    0.61
  -1 -13  -6    1.54    0.57
  -1 -13  -7   15.62    1.44
  -1 -14  15    7.16    0.89
  -1 -14  15    6.50    0.89
  -1 -14  14    5.86    0.86
   1  14 -14    6.96    1.31
  -1 -14  14    6.01    0.92
   1  14 -13   -0.40    0.72
  -1 -14  13    1.08    0.47
  -1 -14  13    0.08    0.42
   1  14 -12    0.60    0.79
  -1 -14  12   -0.08    0.45
  -1 -14  12    0.18    0.44
   1  14 -12    0.54    0.52
   1  14 -11   -0.16    0.74
  -1 -14  11    1.80    0.66
   1  14 -11    1.15    0.65
   1  14 -10   41.86    3.82
  -1 -14  10   43.89    3.11
   1  14 -10   42.43    3.31
   1  14  -9   -0.13    0.53
   1  14  -9   -0.74    0.87
  -1 -14   9    0.51    0.51
   1  14  -9    0.17    0.84
  -1 -14   9    0.98    0.68
  -1 -14   9    0.30    0.46
  -1 -14   8   72.75    4.56
   1  14  -8   56.64    4.22
   1  14  -8   48.02    4.37
   1  14  -8   63.87    4.92
  -1 -14   8   63.98    4.06
  -1 -14   8   71.72    4.23
  -1 -14   7   53.12    3.93
   1  14  -7   56.23    3.95
  -1 -14   7   53.13    3.54
  -1 -14   7   52.03    3.58
   1  14  -6    0.17    0.93
  -1 -14   6    1.75    0.71
   1  14  -6    1.74    0.90
  -1 -14   6    2.71    0.95
  -1 -14   6    1.45    0.69
  -1 -14   5   32.36    2.95
   1  14  -5   24.13    2.95
   1  14  -5   31.93    2.87
  -1 -14   5   27.29    2.42
  -1 -14   5   32.88    2.68
  -1 -14   4    4.88    1.16
   1  14  -4    4.57    1.14
   1  14  -4    3.49    1.29
  -1 -14   4    4.75    0.99
  -1 -14   4    4.91    1.07
  -1 -14   3   18.53    2.12
   1  14  -3   16.12    1.98
   1  14  -3   10.06    1.91
  -1 -14   3   15.96    1.75
  -1 -14   3   11.80    1.52
  -1 -14   3   16.00    1.85
  -1 -14   3   16.33    1.82
  -1 -14   2    5.15    1.12
   1  14  -2    3.00    0.94
   1  14  -2    3.27    1.16
  -1 -14   2    3.26    0.86
  -1 -14   2    3.60    0.93
  -1 -14   2    2.64    0.88
  -1 -14   2    3.12    0.81
  -1 -14   1   26.04    2.28
  -1 -14   1   28.02    2.36
  -1 -14   1   31.45    2.62
   1  14  -1   26.30    2.54
  -1 -14   0    0.76    0.57
   1  14   0    0.14    0.84
   1  14   0   -0.24    0.57
  -1 -14   0    0.47    0.52
  -1 -14   0    0.65    0.61
  -1 -14  -1   -0.09    0.41
   1  14   1   -0.23    0.48
  -1 -14  -1   -0.31    0.57
  -1 -14  -2   17.91    1.79
  -1 -14  -2   14.78    1.56
  -1 -14  -3   12.27    1.43
  -1 -14  -3   11.22    1.28
  -1 -14  -4   20.02    1.76
   1  15 -12    0.73    0.66
  -1 -15  12   -0.19    0.36
   1  15 -11    2.74    0.93
  -1 -15  11    2.92    0.68
   1  15 -10    1.81    0.83
  -1 -15  10    2.82    0.68
   1  15  -9    1.36    0.76
   1  15  -9    2.59    0.96
  -1 -15   9    2.26    0.63
  -1 -15   8   66.97    3.69
  -1 -15   8   63.81    3.67
   1  15  -7   -0.13    0.83
  -1 -15   7   -0.08    0.40
  -1 -15   7    0.08    0.47
   1  15  -6    0.13    0.72
  -1 -15   6    0.39    0.43
  -1 -15   6   -0.17    0.43
  -1 -15   5  177.79    7.97
  -1 -15   5  177.75    8.13
  -1 -15   4    4.42    0.91
   1  15  -4    2.99    1.09
   1  15  -3   33.95    3.33
   1  15  -3   45.44    3.44
  -1 -15   2   29.10    2.22
  -1 -15   2   32.96    2.26
   1  15  -2   19.14    2.28
   1  15  -2   24.38    2.30
  -1 -15   1   10.14    1.24
   1  15  -1    5.61    1.20
  -1 -15   0    3.08    0.71
   2 -16   2    1.54    0.56
   2 -16   3    1.82    0.62
   2 -16   4   10.42    1.23
   2 -16   5    0.07    0.39
   2 -16   5   -0.23    0.49
   2 -16   6   64.86    3.62
   2 -16   6   69.03    3.58
   2 -16   7   21.15    1.64
  -2  16  -7   13.16    1.66
   2 -15  -3   23.44    1.77
   2 -15  -2   36.84    2.33
   2 -15  -2   28.09    2.27
   2 -15  -1   10.76    1.21
   2 -15  -1   10.12    1.31
  -2  15   0    1.87    0.78
   2 -15   0    2.76    0.83
  -2  15  -1    1.81    0.83
   2 -15   1    2.02    0.78
  -2  15  -2    0.12    0.50
   2 -15   2    1.16    0.64
   2 -15   3    9.17    1.39
  -2  15  -3    9.37    1.46
  -2  15  -4   11.81    1.90
   2 -15   4   16.32    1.74
  -2  15  -4   14.50    1.83
  -2  15  -5    0.89    0.92
   2 -15   5    0.32    0.62
   2 -15   5    0.78    0.61
  -2  15  -5    0.12    0.59
   2 -15   6   31.73    2.54
   2 -15   6   36.76    2.76
  -2  15  -7    0.45    0.84
   2 -15   7    0.96    0.56
   2 -15   7    0.39    0.48
   2 -15   7    0.20    0.53
  -2  15  -8   19.61    2.42
   2 -15   8   22.33    2.12
   2 -15   8   24.75    2.16
   2 -15   8   27.07    2.22
   2 -15   9   33.09    2.55
  -2  15  -9   32.14    3.02
   2 -15  10    1.84    0.68
  -2  15 -10    1.76    0.86
   2 -15  11   26.85    2.03
  -2  15 -11   18.10    2.05
   2 -15  12    0.87    0.47
   2 -14  -6   10.77    1.31
   2 -14  -6   10.90    1.20
   2 -14  -5    2.02    0.71
   2 -14  -5    2.68    0.77
   2 -14  -4    7.33    1.12
  -2  14   4    8.18    1.35
   2 -14  -4    8.04    1.29
   2 -14  -3   41.02    3.16
   2 -14  -3   44.55    2.98
  -2  14   3   38.33    3.28
   2 -14  -3   41.19    3.02
   2 -14  -2    0.98    0.69
  -2  14   2    1.24    0.80
   2 -14  -2    0.65    0.71
   2 -14  -1    1.73    0.73
  -2  14   1    0.58    0.80
   2 -14  -1    0.12    0.68
   2 -14   0   18.06    1.83
   2 -14   0   18.37    2.06
  -2  14   0   15.43    2.10
   2 -14   1   94.47    5.62
  -2  14  -1   85.84    5.79
   2 -14   2   21.75    2.34
   2 -14   2   20.09    2.11
  -2  14  -2   23.45    2.54
  -2  14  -3    2.95    1.06
   2 -14   3    3.72    1.10
  -2  14  -3    1.76    1.13
   2 -14   3    1.66    1.08
   2 -14   3    2.79    0.88
   2 -14   4   46.02    3.40
  -2  14  -4   40.89    3.54
   2 -14   4   44.39    3.44
   2 -14   4   42.75    3.53
   2 -14   4   52.79    3.76
   2 -14   5    0.60    0.66
  -2  14  -5    0.28    0.57
   2 -14   5    0.13    0.50
  -2  14  -5    0.56    1.01
   2 -14   5   -0.14    1.09
   2 -14   5   -0.13    0.68
   2 -14   6    4.21    1.04
  -2  14  -6    3.04    1.30
  -2  14  -6    2.30    0.92
   2 -14   6    1.82    0.98
   2 -14   6    2.67    0.90
  -2  14  -7    1.69    1.30
   2 -14   7    0.14    0.71
   2 -14   7    1.49    0.71
   2 -14   7    0.60    0.68
  -2  14  -8   43.86    4.08
   2 -14   8   40.02    3.47
   2 -14   8   50.53    3.69
   2 -14   8   51.25    3.58
  -2  14  -9    0.17    0.84
   2 -14   9    0.92    0.63
   2 -14   9   -0.26    0.74
   2 -14   9   -0.26    0.60
   2 -14  10    2.28    0.78
  -2  14 -10    2.75    1.14
   2 -14  10    5.25    1.05
   2 -14  10    2.08    0.71
   2 -14  10    2.65    1.03
  -2  14 -10    3.38    1.14
  -2  14 -11  109.18    7.05
   2 -14  11  122.02    6.55
   2 -14  11  118.77    6.50
   2 -14  11  129.79    6.75
  -2  14 -11  126.36    7.10
   2 -14  12   37.13    2.70
  -2  14 -12   39.59    3.14
   2 -14  12   36.28    2.69
  -2  14 -13   48.37    3.63
   2 -14  13   55.91    3.39
  -2  14 -14    0.91    0.56
  -2  14 -14    1.96    0.77
   2 -14  14    2.41    0.62
   2 -13  -9   28.57    2.15
   2 -13  -8    1.47    0.67
   2 -13  -8    2.91    0.77
   2 -13  -7   59.06    3.80
   2 -13  -7   61.38    3.52
   2 -13  -6   13.28    1.76
   2 -13  -6   10.18    1.38
   2 -13  -6   11.08    1.57
   2 -13  -5    2.78    1.06
   2 -13  -5    2.25    0.86
   2 -13  -5    3.44    1.09
  -2  13   5    3.69    1.05
   2 -13  -4    3.95    1.02
   2 -13  -4    5.45    1.36
   2 -13  -4    3.93    1.12
   2 -13  -4    5.32    1.10
   2 -13  -3    4.95    1.13
   2 -13  -3    5.66    1.35
   2 -13  -3    4.34    1.11
   2 -13  -3    5.07    1.36
   2 -13  -3    3.90    1.04
   2 -13  -2    7.00    1.28
   2 -13  -2    6.40    1.44
   2 -13  -2    7.32    1.51
   2 -13  -2    5.19    1.24
   2 -13  -2    6.23    1.27
  -2  13   2    5.74    1.37
   2 -13  -1  134.04    7.96
   2 -13  -1  146.85    7.51
   2 -13  -1  153.26    7.70
   2 -13  -1  143.05    7.81
   2 -13   0   40.04    3.59
   2 -13   0   43.66    3.21
   2 -13   0   49.84    3.70
  -2  13   0   36.22    3.57
   2 -13   1   25.02    2.63
   2 -13   1   21.86    2.60
   2 -13   1   23.29    2.37
  -2  13  -1   25.17    2.78
   2 -13   2   46.60    3.55
  -2  13  -2   43.38    3.83
   2 -13   2   47.27    3.69
   2 -13   2   39.15    3.72
   2 -13   2   55.62    4.00
   2 -13   3   27.10    2.73
  -2  13  -3   22.37    3.07
  -2  13  -3   29.96    2.96
   2 -13   3   29.72    3.02
   2 -13   3   26.29    2.59
   2 -13   4    3.47    1.05
  -2  13  -4    2.49    1.40
  -2  13  -4    2.36    1.07
   2 -13   4    0.16    1.29
   2 -13   4    2.79    0.92
   2 -13   5   18.02    2.22
  -2  13  -5   16.30    2.67
  -2  13  -5   17.18    2.20
   2 -13   5   12.25    2.14
   2 -13   5   17.74    2.11
   2 -13   6   20.59    2.39
  -2  13  -6   19.93    2.37
   2 -13   6   18.35    2.18
   2 -13   6   19.17    2.45
  -2  13  -6   16.40    2.66
   2 -13   7    4.12    1.11
  -2  13  -7    5.28    1.66
   2 -13   7    6.56    1.39
   2 -13   7    3.88    1.05
   2 -13   7    4.73    1.34
   2 -13   7    6.45    1.24
   2 -13   8    8.79    1.60
   2 -13   8    9.86    1.56
  -2  13  -8    7.44    1.85
   2 -13   8   11.75    1.71
   2 -13   8   12.77    1.71
  -2  13  -8   11.32    1.98
   2 -13   9    2.70    0.95
   2 -13   9    2.24    0.78
  -2  13  -9    2.58    1.30
   2 -13   9    2.42    0.91
   2 -13   9    2.44    0.89
  -2  13  -9    1.92    1.16
   2 -13  10   18.33    2.15
  -2  13 -10   13.09    2.24
   2 -13  10   14.86    1.89
   2 -13  10   18.32    2.08
  -2  13 -10   16.87    2.38
   2 -13  10   18.09    1.99
  -2  13 -10   15.61    2.15
   2 -13  11   40.24    3.23
  -2  13 -11   32.05    2.96
  -2  13 -11   32.04    3.39
   2 -13  11   43.11    3.21
   2 -13  11   36.70    3.04
   2 -13  11   37.37    2.94
  -2  13 -11   36.49    3.25
  -2  13 -11   32.17    3.33
   2 -13  12   47.55    3.42
  -2  13 -12   33.86    3.07
  -2  13 -12   38.49    3.36
   2 -13  12   45.48    3.19
  -2  13 -12   44.69    3.75
   2 -13  12   46.01    3.32
   2 -13  12   41.21    3.24
  -2  13 -13   75.05    4.91
   2 -13  13   84.99    4.95
  -2  13 -13   76.68    5.23
  -2  13 -13   80.67    5.14
   2 -13  13   82.51    4.86
  -2  13 -14    8.24    1.32
   2 -13  14   12.01    1.47
   2 -13  14   12.65    1.36
   2 -13  14   11.72    1.42
  -2  13 -14   11.76    1.58
  -2  13 -14   10.04    1.62
  -2  13 -15    0.76    0.66
  -2  13 -15    0.20    0.56
   2 -13  15   -0.21    0.40
  -2  13 -16   15.42    1.57
  -2  13 -16   13.70    1.55
   2 -13  16   16.16    1.39
   2 -12 -10   13.38    1.62
   2 -12 -10   13.23    1.49
   2 -12  -9   30.88    2.35
   2 -12  -9   27.26    2.63
   2 -12  -9   35.09    2.73
   2 -12  -8   37.11    3.30
   2 -12  -8   47.35    3.44
   2 -12  -8   42.71    3.03
   2 -12  -7   97.04    5.91
   2 -12  -7   83.94    5.78
   2 -12  -7   98.60    5.54
   2 -12  -7   98.87    5.52
   2 -12  -6    3.24    0.99
   2 -12  -6    2.58    1.06
   2 -12  -6    2.91    1.07
   2 -12  -6    3.52    0.97
   2 -12  -5    4.01    1.09
   2 -12  -5    2.67    1.16
   2 -12  -5    4.92    1.35
   2 -12  -5    1.82    0.89
   2 -12  -4   15.68    2.24
   2 -12  -4   17.79    2.09
   2 -12  -4   20.31    2.54
   2 -12  -4   23.33    2.34
   2 -12  -3   20.91    2.68
   2 -12  -3   22.75    2.67
   2 -12  -3   23.18    2.38
   2 -12  -3   25.11    2.50
   2 -12  -3   22.23    2.43
   2 -12  -2   26.77    2.56
   2 -12  -2   29.13    3.00
   2 -12  -2   29.03    3.01
   2 -12  -2   28.98    2.73
   2 -12  -2   26.82    2.69
   2 -12  -1    2.60    0.99
   2 -12  -1    1.13    0.97
   2 -12  -1   -0.13    0.80
   2 -12  -1    0.72    0.75
   2 -12   0   74.65    5.33
   2 -12   0   75.07    4.79
   2 -12   0   80.18    5.22
   2 -12   0   76.82    4.95
  -2  12  -1  159.17    8.38
   2 -12   1  130.81    7.63
   2 -12   1  114.85    7.23
   2 -12   1  124.22    7.82
   2 -12   1  152.39    7.60
  -2  12  -2   18.00    2.30
   2 -12   2   19.27    2.27
   2 -12   2   15.03    1.96
   2 -12   2   11.77    2.27
   2 -12   2   21.34    2.16
   2 -12   2   17.74    2.17
  -2  12  -3   22.28    2.60
   2 -12   3   19.11    2.38
   2 -12   3   21.84    2.42
   2 -12   3   23.95    2.88
   2 -12   3   27.35    2.64
   2 -12   4   64.10    4.44
   2 -12   4   74.42    5.04
  -2  12  -4   72.42    5.02
   2 -12   4   68.08    4.67
   2 -12   4   57.97    4.88
   2 -12   4   74.82    4.85
   2 -12   5    7.30    1.38
  -2  12  -5    6.34    1.40
   2 -12   5    5.83    1.38
   2 -12   5    7.15    1.31
   2 -12   5    5.54    1.22
   2 -12   6   38.72    3.41
   2 -12   6   35.70    3.09
  -2  12  -6   28.42    2.97
   2 -12   6   41.18    3.35
   2 -12   6   33.95    2.98
   2 -12   7    0.50    0.80
  -2  12  -7   -0.15    0.63
   2 -12   7    0.86    0.67
   2 -12   7    0.58    0.70
  -2  12  -7   -0.19    0.92
   2 -12   7    1.19    0.77
   2 -12   8  101.60    6.32
  -2  12  -8   88.43    6.75
   2 -12   8   87.41    5.85
   2 -12   8  107.99    6.20
   2 -12   8   92.29    5.77
  -2  12  -8   91.75    6.48
  -2  12  -8   93.76    6.15
   2 -12   9    1.31    0.79
  -2  12  -9    2.44    0.94
  -2  12  -9    0.83    0.98
   2 -12   9    1.94    0.84
   2 -12   9    1.46    0.84
   2 -12   9    2.12    0.91
  -2  12  -9    1.97    0.97
  -2  12  -9    1.34    1.10
   2 -12  10   13.57    1.93
  -2  12 -10    9.92    1.67
  -2  12 -10    9.15    2.03
   2 -12  10   11.92    1.79
   2 -12  10   12.48    1.80
  -2  12 -10   13.61    2.01
  -2  12 -10   12.76    2.16
   2 -12  10   13.40    1.79
   2 -12  11    1.05    0.72
  -2  12 -11    0.43    0.58
  -2  12 -11    0.93    0.95
   2 -12  11    1.61    0.79
   2 -12  11    0.38    0.59
  -2  12 -11    1.78    0.93
  -2  12 -11   -0.19    0.93
   2 -12  11    0.42    0.67
  -2  12 -12   31.13    2.96
   2 -12  12   34.19    2.81
   2 -12  12   40.38    3.26
   2 -12  12   34.95    2.90
  -2  12 -12   32.48    3.18
  -2  12 -12   27.84    3.19
   2 -12  12   38.52    3.10
  -2  12 -13   31.57    2.92
   2 -12  13   42.14    2.96
   2 -12  13   34.50    2.99
  -2  12 -13   28.09    3.16
  -2  12 -13   29.08    2.97
   2 -12  13   33.17    2.76
   2 -12  13   36.42    2.97
  -2  12 -14    6.04    1.26
   2 -12  14    8.19    1.23
   2 -12  14    5.94    1.09
  -2  12 -14    6.12    1.35
  -2  12 -14    4.93    1.35
   2 -12  14    8.34    1.33
   2 -12  14    6.55    1.24
  -2  12 -15    0.46    0.59
   2 -12  15    0.22    0.47
  -2  12 -15   -0.24    0.59
  -2  12 -15    1.04    0.84
   2 -12  15    0.36    0.45
   2 -12  15    0.97    0.59
   2 -12  15    0.66    0.55
  -2  12 -16   11.41    1.51
   2 -12  16   11.32    1.35
  -2  12 -16   13.17    1.65
   2 -12  16   11.15    1.30
  -2  12 -17   15.91    1.64
   2 -12  17   19.95    1.62
   2 -12  17   15.83    1.49
   2 -11 -12    7.65    1.22
   2 -11 -11   22.28    2.20
   2 -11 -11   26.12    2.51
   2 -11 -10   17.16    2.13
   2 -11 -10   18.63    2.03
   2 -11 -10   16.92    1.76
   2 -11  -9    9.02    1.35
   2 -11  -9   10.95    1.82
   2 -11  -9    8.51    1.53
   2 -11  -8   42.81    3.93
   2 -11  -8   51.40    4.00
   2 -11  -8   56.51    3.80
   2 -11  -8   55.56    3.73
   2 -11  -7   70.41    5.10
   2 -11  -7   62.90    5.03
   2 -11  -7   78.42    4.87
   2 -11  -7   81.43    4.90
   2 -11  -6   80.08    5.50
   2 -11  -6   65.62    5.23
   2 -11  -6   81.80    5.07
   2 -11  -6   80.06    5.08
   2 -11  -5    8.58    1.74
   2 -11  -5    8.34    1.48
   2 -11  -5    8.37    1.51
   2 -11  -5    6.49    1.56
   2 -11  -4    9.17    1.82
   2 -11  -4   10.50    1.65
   2 -11  -4    8.37    1.52
   2 -11  -4   10.70    1.92
   2 -11  -3  144.63    8.78
   2 -11  -3  153.30    8.99
   2 -11  -3  161.84    8.49
   2 -11  -3  165.55    8.67
   2 -11  -3  159.45    8.56
   2 -11  -2    3.31    1.05
   2 -11  -2    4.21    1.26
   2 -11  -2    4.73    1.16
   2 -11  -2    5.02    1.22
   2 -11  -2    3.89    1.32
   2 -11  -2    5.25    1.23
   2 -11  -1   66.75    4.37
   2 -11  -1   70.63    4.92
   2 -11  -1   62.60    4.70
  -2  11   1   54.06    5.21
   2 -11  -1   66.70    4.51
   2 -11  -1   64.60    4.50
   2 -11   0   58.10    4.13
   2 -11   0   48.80    4.58
   2 -11   0   52.31    4.20
  -2  11   0   41.95    4.34
  -2  11   0   48.71    4.71
   2 -11   0   58.07    3.85
   2 -11   0   52.24    3.98
   2 -11   0   61.20    4.02
  -2  11   0   50.77    5.18
   2 -11   1  212.31   12.14
   2 -11   1  271.59   12.36
  -2  11  -1  217.01   13.52
   2 -11   1  242.31   11.82
   2 -11   1  242.81   13.12
  -2  11  -1  248.47   13.11
   2 -11   1  253.02   12.43
   2 -11   1  253.68   12.16
   2 -11   1  267.02   11.95
   2 -11   2   10.58    1.72
   2 -11   2    9.28    1.68
  -2  11  -2    8.67    1.64
   2 -11   2    8.44    1.43
  -2  11  -2    9.25    2.26
   2 -11   2    3.94    1.68
  -2  11  -2    8.97    1.83
   2 -11   2    5.42    1.65
   2 -11   2    9.12    1.53
   2 -11   2    7.91    1.33
   2 -11   3   89.49    5.66
   2 -11   3   86.71    5.58
   2 -11   3   75.44    5.70
  -2  11  -3   86.64    5.62
   2 -11   3   88.26    5.39
  -2  11  -3   73.62    6.70
   2 -11   3   76.27    5.08
   2 -11   3   89.25    5.82
  -2  11  -3   77.11    6.01
   2 -11   3   97.91    5.65
   2 -11   4    1.32    0.70
   2 -11   4    1.15    0.91
   2 -11   4    1.15    0.84
   2 -11   4    1.24    0.89
  -2  11  -4    1.93    0.92
  -2  11  -4    1.08    1.31
   2 -11   4    2.92    0.92
   2 -11   4    0.64    0.74
  -2  11  -4    2.03    1.04
   2 -11   4    3.89    1.09
   2 -11   5   32.67    2.97
   2 -11   5   28.39    2.62
   2 -11   5   24.49    3.06
   2 -11   5   29.65    2.96
  -2  11  -5   35.94    3.10
  -2  11  -5   20.58    3.38
   2 -11   5   27.59    2.73
   2 -11   5   28.50    2.69
  -2  11  -5   31.52    3.39
   2 -11   5   27.74    2.68
  -2  11  -6  112.01    8.17
   2 -11   6  104.22    6.31
  -2  11  -6  105.96    6.42
   2 -11   6  103.26    6.56
   2 -11   6   97.15    6.88
   2 -11   6  119.96    6.53
  -2  11  -6   86.02    6.63
  -2  11  -6   93.06    6.30
   2 -11   6   99.09    6.29
   2 -11   6  114.68    6.32
  -2  11  -6  108.93    6.91
   2 -11   7   15.25    2.20
   2 -11   7   19.55    2.27
  -2  11  -7   21.65    2.39
   2 -11   7   18.13    2.18
   2 -11   7   19.72    2.27
   2 -11   7   19.68    2.20
  -2  11  -7   16.94    2.48
  -2  11  -7   17.24    2.27
   2 -11   8  209.26   10.68
  -2  11  -8  177.42    9.98
   2 -11   8  184.74   10.24
   2 -11   8  210.02   10.41
  -2  11  -8  181.10   10.73
   2 -11   8  190.83   10.08
  -2  11  -8  209.17   10.66
   2 -11   9    1.00    0.81
  -2  11  -9    1.58    0.83
  -2  11  -9    4.50    1.54
   2 -11   9    2.51    0.92
   2 -11   9    1.34    0.84
  -2  11  -9    2.65    1.13
  -2  11  -9    2.53    1.31
   2 -11   9    2.03    0.94
   2 -11  10    2.12    0.98
  -2  11 -10    3.36    1.04
  -2  11 -10    2.97    1.34
   2 -11  10    3.97    1.11
   2 -11  10    2.54    0.98
   2 -11  10    3.10    1.01
  -2  11 -10    3.72    1.46
  -2  11 -10    3.36    1.24
   2 -11  11    7.51    1.47
  -2  11 -11    6.06    1.35
   2 -11  11    7.13    1.44
  -2  11 -11    6.00    1.59
  -2  11 -11    6.91    1.59
   2 -11  11    5.15    1.19
   2 -11  11    5.70    1.17
   2 -11  11    7.23    1.42
  -2  11 -12   19.85    2.33
   2 -11  12   21.14    2.19
  -2  11 -12   18.81    2.43
   2 -11  12   20.06    2.19
  -2  11 -12   16.32    2.49
   2 -11  12   19.65    2.27
   2 -11  12   22.16    2.45
  -2  11 -13    3.92    1.22
   2 -11  13    5.48    1.26
   2 -11  13    4.71    1.10
   2 -11  13    3.70    1.00
  -2  11 -13    3.54    1.21
  -2  11 -13    4.44    1.50
   2 -11  13    5.40    1.20
   2 -11  13    6.14    1.27
  -2  11 -14   78.71    5.24
   2 -11  14   80.22    4.97
   2 -11  14   82.34    5.28
  -2  11 -14   85.13    5.52
   2 -11  14   92.79    5.28
  -2  11 -14   77.23    5.52
   2 -11  14   71.41    4.96
  -2  11 -15   18.92    2.18
   2 -11  15   22.50    2.12
   2 -11  15   19.33    2.13
   2 -11  15   23.52    2.22
  -2  11 -15   20.36    2.32
  -2  11 -15   20.69    2.41
   2 -11  15   22.22    2.18
   2 -11  16   65.87    4.47
   2 -11  16   80.41    4.55
   2 -11  16   80.17    4.63
  -2  11 -16   80.21    4.89
  -2  11 -16   75.01    4.85
  -2  11 -16   67.12    4.63
   2 -11  17   83.38    4.55
  -2  11 -17   67.83    4.58
  -2  11 -17   78.67    4.76
   2 -11  17   84.90    4.62
   2 -11  18    1.73    0.56
   2 -11  18    2.44    0.60
  -2  11 -18    2.67    0.74
   2 -10 -14   44.79    3.10
   2 -10 -13    0.22    0.62
   2 -10 -13    0.09    0.46
   2 -10 -12    3.86    1.10
   2 -10 -12    3.07    0.89
   2 -10 -11   43.31    3.43
   2 -10 -11   50.80    3.99
   2 -10 -11   42.75    3.53
   2 -10 -11   55.24    3.70
   2 -10 -10    5.95    1.29
   2 -10 -10    6.78    1.38
   2 -10 -10    2.61    0.94
   2 -10 -10    3.93    1.34
   2 -10 -10    4.86    1.21
   2 -10 -10    3.81    1.01
   2 -10  -9   30.17    2.91
   2 -10  -9   34.81    3.03
   2 -10  -9   34.66    3.21
   2 -10  -9   43.56    3.76
   2 -10  -9   33.44    3.19
   2 -10  -9   35.67    2.98
   2 -10  -8  110.82    6.26
   2 -10  -8  102.54    6.08
   2 -10  -8   85.47    5.94
   2 -10  -8  112.48    6.67
   2 -10  -8  101.04    6.64
   2 -10  -8  106.18    6.15
   2 -10  -7  156.09    8.44
   2 -10  -7  150.29    8.32
   2 -10  -7  160.52    8.45
   2 -10  -7  152.80    8.96
   2 -10  -7  153.78    8.86
   2 -10  -6  213.08   11.32
   2 -10  -6  201.01   10.40
   2 -10  -6  202.32   10.94
   2 -10  -6  190.24   10.73
   2 -10  -6  200.91   10.37
   2 -10  -5  525.03   24.82
   2 -10  -5  539.50   24.07
   2 -10  -5  515.26   24.54
   2 -10  -5  519.94   24.57
   2 -10  -5  543.69   24.15
  -2  10   4    4.76    1.64
   2 -10  -4    2.07    1.36
   2 -10  -4    4.41    1.53
   2 -10  -4    2.15    0.94
  -2  10   4    0.74    0.82
   2 -10  -4   -0.16    1.06
   2 -10  -4    2.25    1.00
   2 -10  -4    1.78    1.04
   2 -10  -3   37.78    3.94
   2 -10  -3   44.14    3.74
  -2  10   3   51.62    4.67
   2 -10  -3   44.42    3.43
   2 -10  -3   42.05    3.71
  -2  10   3   44.96    4.09
   2 -10  -3   41.68    3.37
   2 -10  -3   38.55    3.26
   2 -10  -3   50.20    3.66
   2 -10  -2    0.61    0.69
  -2  10   2    1.15    0.97
   2 -10  -2    1.25    0.85
   2 -10  -2    1.40    0.78
  -2  10   2    1.82    1.15
   2 -10  -2    4.56    1.22
   2 -10  -2    1.53    0.81
   2 -10  -2    1.25    0.78
  -2  10   1   -0.18    1.15
  -2  10   1   -0.23    1.06
   2 -10  -1    0.15    0.70
   2 -10  -1   -0.20    0.63
   2 -10  -1    0.33    0.55
  -2  10   1   -0.22    0.73
  -2  10   1   -0.58    0.72
   2 -10  -1   -0.12    0.62
   2 -10  -1   -0.73    0.80
   2 -10  -1   -0.26    0.64
   2 -10  -1    0.26    0.57
  -2  10   0    2.22    1.35
  -2  10   0    3.22    1.44
   2 -10   0    4.00    1.08
   2 -10   0    3.14    0.98
   2 -10   0    1.41    0.98
  -2  10   0    4.80    1.54
   2 -10   0    2.94    1.19
  -2  10   0    6.11    1.56
   2 -10   0    4.99    1.08
   2 -10   0    4.11    1.05
   2 -10   0    4.51    1.06
   2 -10   1   31.59    2.87
   2 -10   1   34.95    2.76
   2 -10   1   25.98    2.84
   2 -10   1   29.01    2.78
   2 -10   1   29.08    2.53
   2 -10   1   30.96    3.04
  -2  10  -1   33.04    3.40
   2 -10   1   25.54    3.12
  -2  10  -1   30.06    3.22
   2 -10   1   32.17    2.83
   2 -10   1   34.64    2.74
   2 -10   2   33.12    2.98
   2 -10   2   29.75    3.08
   2 -10   2   30.67    2.89
   2 -10   2   31.66    2.73
   2 -10   2   28.78    2.59
   2 -10   2   34.15    3.17
  -2  10  -2   32.23    3.29
  -2  10  -2   29.40    3.20
   2 -10   2   34.51    2.91
   2 -10   3   32.72    2.93
   2 -10   3   35.37    3.36
   2 -10   3   37.72    3.15
  -2  10  -3   33.80    3.00
   2 -10   3   31.51    2.77
   2 -10   3   33.41    2.80
  -2  10  -3   34.70    3.45
   2 -10   3   33.94    2.95
   2 -10   4   59.93    3.84
  -2  10  -4   52.42    3.89
   2 -10   4   50.06    3.89
   2 -10   4   45.22    4.13
   2 -10   4   54.37    4.04
  -2  10  -4   58.45    4.06
   2 -10   4   50.53    3.74
   2 -10   4   48.60    3.69
  -2  10  -4   60.29    4.57
   2 -10   4   49.33    3.73
  -2  10  -5  104.67    6.39
   2 -10   5  119.92    6.36
  -2  10  -5  114.71    6.94
   2 -10   5  118.35    6.58
   2 -10   5   91.74    6.72
   2 -10   5  105.99    6.56
  -2  10  -5  117.51    6.52
  -2  10  -5  118.60    7.15
   2 -10   5  107.33    6.31
  -2  10  -5  118.84    8.06
   2 -10   5  103.65    6.27
  -2  10  -5  100.91    6.82
   2 -10   5   94.49    6.07
  -2  10  -6   73.16    5.63
  -2  10  -6   90.54    6.74
   2 -10   6   78.89    5.09
  -2  10  -6   82.96    5.18
   2 -10   6   74.27    5.68
   2 -10   6   78.06    5.32
   2 -10   6   81.45    5.24
  -2  10  -6   66.80    5.36
   2 -10   6   89.56    5.17
  -2  10  -6   89.15    5.43
   2 -10   6   72.23    5.01
  -2  10  -6   78.00    5.55
  -2  10  -7   47.97    4.22
   2 -10   7   44.91    3.51
  -2  10  -7   45.61    3.51
   2 -10   7   25.90    3.38
   2 -10   7   43.39    3.66
   2 -10   7   39.40    3.41
  -2  10  -7   49.76    4.08
   2 -10   7   42.50    3.35
  -2  10  -7   42.42    3.91
  -2  10  -7   58.92    4.04
   2 -10   7   43.54    3.47
  -2  10  -8  283.31   14.92
   2 -10   8  304.80   14.14
  -2  10  -8  275.75   13.80
  -2  10  -8  314.36   14.03
   2 -10   8  260.89   14.08
   2 -10   8  286.12   14.90
   2 -10   8  292.59   14.15
  -2  10  -8  230.22   14.11
   2 -10   8  291.17   13.87
  -2  10  -8  331.27   14.50
  -2  10  -8  263.66   14.47
   2 -10   9    0.58    0.76
  -2  10  -9   -0.43    1.01
  -2  10  -9   -0.55    0.82
   2 -10   9   -0.16    0.78
   2 -10   9    0.41    0.73
   2 -10   9    0.20    0.67
   2 -10   9    0.31    0.61
  -2  10  -9    0.19    0.58
   2 -10   9    0.24    0.58
   2 -10   9    0.13    0.67
  -2  10  -9    0.75    1.08
   2 -10  10    1.43    0.86
  -2  10 -10    3.14    1.03
   2 -10  10    1.92    0.98
  -2  10 -10    1.96    1.06
   2 -10  10    3.59    1.01
  -2  10 -10    4.18    1.45
   2 -10  10    3.63    0.97
   2 -10  10    3.86    1.12
  -2  10 -11   48.64    3.86
   2 -10  11   52.25    3.75
  -2  10 -11   38.12    4.02
  -2  10 -11   50.76    4.15
   2 -10  11   52.26    3.86
   2 -10  11   47.04    3.69
   2 -10  11   50.22    3.91
   2 -10  11   53.18    4.13
  -2  10 -12    0.15    0.61
   2 -10  12   -0.16    0.63
  -2  10 -12   -0.17    0.76
   2 -10  12    0.39    0.61
   2 -10  12    0.13    0.61
  -2  10 -12   -0.38    0.88
   2 -10  12   -0.14    0.67
   2 -10  12    0.30    0.63
  -2  10 -13   60.11    4.49
   2 -10  13   62.36    4.35
   2 -10  13   63.93    4.60
  -2  10 -13   60.62    4.66
   2 -10  13   72.25    4.58
   2 -10  13   60.16    4.19
  -2  10 -13   53.59    4.70
   2 -10  13   60.24    4.41
  -2  10 -14   69.13    4.69
   2 -10  14   71.54    4.49
   2 -10  14   76.07    4.68
  -2  10 -14   53.74    4.64
  -2  10 -14   56.86    4.57
   2 -10  14   53.99    4.25
   2 -10  14   67.52    4.64
  -2  10 -15    7.57    1.45
   2 -10  15    7.46    1.28
  -2  10 -15    7.14    1.44
  -2  10 -15    3.80    1.23
   2 -10  15    4.28    1.06
   2 -10  15    5.86    1.20
   2 -10  15    7.91    1.41
  -2  10 -16    1.19    0.76
   2 -10  16    2.55    0.85
  -2  10 -16    2.28    0.91
   2 -10  16    1.19    0.71
   2 -10  16    1.99    0.82
   2 -10  17   21.03    2.07
   2 -10  17   23.08    2.07
  -2  10 -17   24.21    2.32
   2 -10  17   24.48    2.19
  -2  10 -17   20.57    2.18
   2 -10  18   -0.09    0.46
  -2  10 -18    0.10    0.53
   2 -10  18    0.24    0.38
   2 -10  19    3.03    0.70
   2 -10  19    4.09    0.71
  -2  10 -19    4.51    0.81
   2  -9 -15   12.06    1.56
   2  -9 -14   83.69    5.23
   2  -9 -14   81.27    4.94
   2  -9 -13   18.87    2.10
   2  -9 -13   25.28    2.24
   2  -9 -13   19.89    2.37
   2  -9 -13   17.31    2.08
   2  -9 -12   34.91    2.80
   2  -9 -12   31.37    3.01
   2  -9 -12   40.55    3.13
   2  -9 -12   33.59    3.14
   2  -9 -12   38.62    3.50
   2  -9 -11   20.18    2.27
   2  -9 -11   24.68    2.47
   2  -9 -11   20.16    2.35
   2  -9 -11   19.43    2.60
   2  -9 -11   17.79    2.34
   2  -9 -10    3.74    1.04
   2  -9 -10    1.90    0.86
   2  -9 -10    2.57    1.09
   2  -9 -10    2.22    1.00
   2  -9 -10    1.34    0.88
   2  -9 -10    1.26    1.12
   2  -9 -10    3.91    1.09
   2  -9 -10    3.58    1.21
   2  -9  -9   27.62    2.54
   2  -9  -9   31.69    2.87
   2  -9  -9   23.50    2.62
   2  -9  -9   23.38    2.52
   2  -9  -9   23.54    2.75
   2  -9  -9   26.28    2.83
   2  -9  -9   24.62    2.95
   2  -9  -9   24.58    2.53
   2  -9  -8   11.46    1.80
   2  -9  -8   10.05    1.70
   2  -9  -8    9.95    1.54
[truncated: 1,013,695 more chars]
