# Supplementary material for: In-situ photomechanical bending in a photosalient Zn-based coordination polymer probed by photocrystallography
Source: Commun Chem. 2025 Nov 28;8:383. doi: 10.1038/s42004-025-01769-8 (PMC12663308; doi:10.1038/s42004-025-01769-8)
Supplement: Supplementary file 13 — Dataset [file 42004_2025_1769_MOESM13_ESM.zip]

Archive with 617 entries (477 files):
- NMR/
- NMR/bent/
- NMR/bent/RM_Zn6SK50_Bent_1h/
- NMR/bent/RM_Zn6SK50_Bent_1h/1/
- NMR/bent/RM_Zn6SK50_Bent_1h/1/acqu
- NMR/bent/RM_Zn6SK50_Bent_1h/1/acqus
- NMR/bent/RM_Zn6SK50_Bent_1h/1/adcInfo_TRX1.xml
- NMR/bent/RM_Zn6SK50_Bent_1h/1/au/
- NMR/bent/RM_Zn6SK50_Bent_1h/1/au/src/
- NMR/bent/RM_Zn6SK50_Bent_1h/1/au/src/au_zg
- NMR/bent/RM_Zn6SK50_Bent_1h/1/au/src/proc_1d
- NMR/bent/RM_Zn6SK50_Bent_1h/1/audita.txt
- NMR/bent/RM_Zn6SK50_Bent_1h/1/fid
- NMR/bent/RM_Zn6SK50_Bent_1h/1/format.temp
- NMR/bent/RM_Zn6SK50_Bent_1h/1/lists/
- NMR/bent/RM_Zn6SK50_Bent_1h/1/lists/form/
- NMR/bent/RM_Zn6SK50_Bent_1h/1/lists/form/plot_acqu.form
- NMR/bent/RM_Zn6SK50_Bent_1h/1/lists/pp/
- NMR/bent/RM_Zn6SK50_Bent_1h/1/lists/pp/Avance.incl
- NMR/bent/RM_Zn6SK50_Bent_1h/1/lists/pp/zg30
- NMR/bent/RM_Zn6SK50_Bent_1h/1/pdata/
- NMR/bent/RM_Zn6SK50_Bent_1h/1/pdata/1/
- NMR/bent/RM_Zn6SK50_Bent_1h/1/pdata/1/1i
- NMR/bent/RM_Zn6SK50_Bent_1h/1/pdata/1/1r
- NMR/bent/RM_Zn6SK50_Bent_1h/1/pdata/1/auditp.txt
- NMR/bent/RM_Zn6SK50_Bent_1h/1/pdata/1/intrng
- NMR/bent/RM_Zn6SK50_Bent_1h/1/pdata/1/outd
- NMR/bent/RM_Zn6SK50_Bent_1h/1/pdata/1/peaklist.xml
- NMR/bent/RM_Zn6SK50_Bent_1h/1/pdata/1/peakrng
- NMR/bent/RM_Zn6SK50_Bent_1h/1/pdata/1/peaks
- NMR/bent/RM_Zn6SK50_Bent_1h/1/pdata/1/proc
- NMR/bent/RM_Zn6SK50_Bent_1h/1/pdata/1/procs
- NMR/bent/RM_Zn6SK50_Bent_1h/1/pdata/1/title
- NMR/bent/RM_Zn6SK50_Bent_1h/1/prosol_History
- NMR/bent/RM_Zn6SK50_Bent_1h/1/pulseprogram.precomp
- NMR/bent/RM_Zn6SK50_Bent_1h/1/scon2
- NMR/bent/RM_Zn6SK50_Bent_1h/1/shimvalues
- NMR/bent/RM_Zn6SK50_Bent_1h/1/specpar
- NMR/bent/RM_Zn6SK50_Bent_1h/1/topshimreport
- NMR/bent/RM_Zn6SK50_Bent_1h/1/uxnmr.info
- NMR/bent/RM_Zn6SK50_Bent_1h/1/uxnmr.par
- NMR/bent/RM_Zn6SK50_Bent_1h/1/vtc_pid_settings
- NMR/bent/RM_Zn6SK50_Bent_2h/
- NMR/bent/RM_Zn6SK50_Bent_2h/1/
- NMR/bent/RM_Zn6SK50_Bent_2h/1/acqu
- NMR/bent/RM_Zn6SK50_Bent_2h/1/acqus
- NMR/bent/RM_Zn6SK50_Bent_2h/1/adcInfo_TRX1.xml
- NMR/bent/RM_Zn6SK50_Bent_2h/1/au/
- NMR/bent/RM_Zn6SK50_Bent_2h/1/au/src/
- NMR/bent/RM_Zn6SK50_Bent_2h/1/au/src/au_zg
- NMR/bent/RM_Zn6SK50_Bent_2h/1/au/src/proc_1d
- NMR/bent/RM_Zn6SK50_Bent_2h/1/audita.txt
- NMR/bent/RM_Zn6SK50_Bent_2h/1/fid
- NMR/bent/RM_Zn6SK50_Bent_2h/1/format.temp
- NMR/bent/RM_Zn6SK50_Bent_2h/1/lists/
- NMR/bent/RM_Zn6SK50_Bent_2h/1/lists/form/
- NMR/bent/RM_Zn6SK50_Bent_2h/1/lists/form/plot_acqu.form
- NMR/bent/RM_Zn6SK50_Bent_2h/1/lists/pp/
- NMR/bent/RM_Zn6SK50_Bent_2h/1/lists/pp/Avance.incl
- NMR/bent/RM_Zn6SK50_Bent_2h/1/lists/pp/zg30
- NMR/bent/RM_Zn6SK50_Bent_2h/1/pdata/
- NMR/bent/RM_Zn6SK50_Bent_2h/1/pdata/1/
- NMR/bent/RM_Zn6SK50_Bent_2h/1/pdata/1/1i
- NMR/bent/RM_Zn6SK50_Bent_2h/1/pdata/1/1r
- NMR/bent/RM_Zn6SK50_Bent_2h/1/pdata/1/auditp.txt
- NMR/bent/RM_Zn6SK50_Bent_2h/1/pdata/1/intrng
- NMR/bent/RM_Zn6SK50_Bent_2h/1/pdata/1/outd
- NMR/bent/RM_Zn6SK50_Bent_2h/1/pdata/1/peaklist.xml
- NMR/bent/RM_Zn6SK50_Bent_2h/1/pdata/1/peakrng
- NMR/bent/RM_Zn6SK50_Bent_2h/1/pdata/1/peaks
- NMR/bent/RM_Zn6SK50_Bent_2h/1/pdata/1/proc
- NMR/bent/RM_Zn6SK50_Bent_2h/1/pdata/1/procs
- NMR/bent/RM_Zn6SK50_Bent_2h/1/pdata/1/title
- NMR/bent/RM_Zn6SK50_Bent_2h/1/prosol_History
- NMR/bent/RM_Zn6SK50_Bent_2h/1/pulseprogram.precomp
- NMR/bent/RM_Zn6SK50_Bent_2h/1/scon2
- NMR/bent/RM_Zn6SK50_Bent_2h/1/shimvalues
- NMR/bent/RM_Zn6SK50_Bent_2h/1/specpar
- NMR/bent/RM_Zn6SK50_Bent_2h/1/topshimreport
- NMR/bent/RM_Zn6SK50_Bent_2h/1/uxnmr.info
- NMR/bent/RM_Zn6SK50_Bent_2h/1/uxnmr.par
- NMR/bent/RM_Zn6SK50_Bent_2h/1/vtc_pid_settings
- NMR/bent/RM_Zn6SK50_Bent_3h/
- NMR/bent/RM_Zn6SK50_Bent_3h/1/
- NMR/bent/RM_Zn6SK50_Bent_3h/1/acqu
- NMR/bent/RM_Zn6SK50_Bent_3h/1/acqus
- NMR/bent/RM_Zn6SK50_Bent_3h/1/adcInfo_TRX1.xml
- NMR/bent/RM_Zn6SK50_Bent_3h/1/au/
- NMR/bent/RM_Zn6SK50_Bent_3h/1/au/src/
- NMR/bent/RM_Zn6SK50_Bent_3h/1/au/src/au_zg
- NMR/bent/RM_Zn6SK50_Bent_3h/1/au/src/proc_1d
- NMR/bent/RM_Zn6SK50_Bent_3h/1/audita.txt
- NMR/bent/RM_Zn6SK50_Bent_3h/1/fid
- NMR/bent/RM_Zn6SK50_Bent_3h/1/format.temp
- NMR/bent/RM_Zn6SK50_Bent_3h/1/lists/
- NMR/bent/RM_Zn6SK50_Bent_3h/1/lists/form/
- NMR/bent/RM_Zn6SK50_Bent_3h/1/lists/form/plot_acqu.form
- NMR/bent/RM_Zn6SK50_Bent_3h/1/lists/pp/
- NMR/bent/RM_Zn6SK50_Bent_3h/1/lists/pp/Avance.incl
- NMR/bent/RM_Zn6SK50_Bent_3h/1/lists/pp/zg30
- NMR/bent/RM_Zn6SK50_Bent_3h/1/pdata/
- NMR/bent/RM_Zn6SK50_Bent_3h/1/pdata/1/
- NMR/bent/RM_Zn6SK50_Bent_3h/1/pdata/1/1i
- NMR/bent/RM_Zn6SK50_Bent_3h/1/pdata/1/1r
- NMR/bent/RM_Zn6SK50_Bent_3h/1/pdata/1/auditp.txt
- NMR/bent/RM_Zn6SK50_Bent_3h/1/pdata/1/intrng
- NMR/bent/RM_Zn6SK50_Bent_3h/1/pdata/1/outd
- NMR/bent/RM_Zn6SK50_Bent_3h/1/pdata/1/peaklist.xml
- NMR/bent/RM_Zn6SK50_Bent_3h/1/pdata/1/peakrng
- NMR/bent/RM_Zn6SK50_Bent_3h/1/pdata/1/peaks
- NMR/bent/RM_Zn6SK50_Bent_3h/1/pdata/1/proc
- NMR/bent/RM_Zn6SK50_Bent_3h/1/pdata/1/procs
- NMR/bent/RM_Zn6SK50_Bent_3h/1/pdata/1/title
- NMR/bent/RM_Zn6SK50_Bent_3h/1/prosol_History
- NMR/bent/RM_Zn6SK50_Bent_3h/1/pulseprogram.precomp
- NMR/bent/RM_Zn6SK50_Bent_3h/1/scon2
- NMR/bent/RM_Zn6SK50_Bent_3h/1/shimvalues
- NMR/bent/RM_Zn6SK50_Bent_3h/1/specpar
- NMR/bent/RM_Zn6SK50_Bent_3h/1/topshimreport
- NMR/bent/RM_Zn6SK50_Bent_3h/1/uxnmr.info
- NMR/bent/RM_Zn6SK50_Bent_3h/1/uxnmr.par
- NMR/bent/RM_Zn6SK50_Bent_3h/1/vtc_pid_settings
- NMR/bent/RM_Zn6SK50_Bent_4h/
- NMR/bent/RM_Zn6SK50_Bent_4h/1/
- NMR/bent/RM_Zn6SK50_Bent_4h/1/acqu
- NMR/bent/RM_Zn6SK50_Bent_4h/1/acqus
- NMR/bent/RM_Zn6SK50_Bent_4h/1/adcInfo_TRX1.xml
- NMR/bent/RM_Zn6SK50_Bent_4h/1/au/
- NMR/bent/RM_Zn6SK50_Bent_4h/1/au/src/
- NMR/bent/RM_Zn6SK50_Bent_4h/1/au/src/au_zg
- NMR/bent/RM_Zn6SK50_Bent_4h/1/au/src/proc_1d
- NMR/bent/RM_Zn6SK50_Bent_4h/1/audita.txt
- NMR/bent/RM_Zn6SK50_Bent_4h/1/fid
- NMR/bent/RM_Zn6SK50_Bent_4h/1/format.temp
- NMR/bent/RM_Zn6SK50_Bent_4h/1/lists/
- NMR/bent/RM_Zn6SK50_Bent_4h/1/lists/form/
- NMR/bent/RM_Zn6SK50_Bent_4h/1/lists/form/plot_acqu.form
- NMR/bent/RM_Zn6SK50_Bent_4h/1/lists/pp/
- NMR/bent/RM_Zn6SK50_Bent_4h/1/lists/pp/Avance.incl
- NMR/bent/RM_Zn6SK50_Bent_4h/1/lists/pp/zg30
- NMR/bent/RM_Zn6SK50_Bent_4h/1/pdata/
- NMR/bent/RM_Zn6SK50_Bent_4h/1/pdata/1/
- NMR/bent/RM_Zn6SK50_Bent_4h/1/pdata/1/1i
- NMR/bent/RM_Zn6SK50_Bent_4h/1/pdata/1/1r
- NMR/bent/RM_Zn6SK50_Bent_4h/1/pdata/1/auditp.txt
- NMR/bent/RM_Zn6SK50_Bent_4h/1/pdata/1/intrng
- NMR/bent/RM_Zn6SK50_Bent_4h/1/pdata/1/outd
- NMR/bent/RM_Zn6SK50_Bent_4h/1/pdata/1/peaklist.xml
- NMR/bent/RM_Zn6SK50_Bent_4h/1/pdata/1/peakrng
- NMR/bent/RM_Zn6SK50_Bent_4h/1/pdata/1/peaks
- NMR/bent/RM_Zn6SK50_Bent_4h/1/pdata/1/proc
- NMR/bent/RM_Zn6SK50_Bent_4h/1/pdata/1/procs
- NMR/bent/RM_Zn6SK50_Bent_4h/1/pdata/1/title
- NMR/bent/RM_Zn6SK50_Bent_4h/1/prosol_History
- NMR/bent/RM_Zn6SK50_Bent_4h/1/pulseprogram.precomp
- NMR/bent/RM_Zn6SK50_Bent_4h/1/scon2
- NMR/bent/RM_Zn6SK50_Bent_4h/1/shimvalues
- NMR/bent/RM_Zn6SK50_Bent_4h/1/specpar
- NMR/bent/RM_Zn6SK50_Bent_4h/1/topshimreport
- NMR/bent/RM_Zn6SK50_Bent_4h/1/uxnmr.info
- NMR/bent/RM_Zn6SK50_Bent_4h/1/uxnmr.par
- NMR/bent/RM_Zn6SK50_Bent_4h/1/vtc_pid_settings
- NMR/needle/
- NMR/needle/RM-Zn6SK50_Needle_1hour/
- NMR/needle/RM-Zn6SK50_Needle_1hour/1/
- NMR/needle/RM-Zn6SK50_Needle_1hour/1/acqu
- NMR/needle/RM-Zn6SK50_Needle_1hour/1/acqus
- NMR/needle/RM-Zn6SK50_Needle_1hour/1/adcInfo_TRX1.xml
- NMR/needle/RM-Zn6SK50_Needle_1hour/1/au/
- NMR/needle/RM-Zn6SK50_Needle_1hour/1/au/src/
- NMR/needle/RM-Zn6SK50_Needle_1hour/1/au/src/au_zg
- NMR/needle/RM-Zn6SK50_Needle_1hour/1/au/src/proc_1d
- NMR/needle/RM-Zn6SK50_Needle_1hour/1/audita.txt
- NMR/needle/RM-Zn6SK50_Needle_1hour/1/fid
- NMR/needle/RM-Zn6SK50_Needle_1hour/1/format.temp
- NMR/needle/RM-Zn6SK50_Needle_1hour/1/lists/
- NMR/needle/RM-Zn6SK50_Needle_1hour/1/lists/form/
- NMR/needle/RM-Zn6SK50_Needle_1hour/1/lists/form/plot_acqu.form
- NMR/needle/RM-Zn6SK50_Needle_1hour/1/lists/pp/
- NMR/needle/RM-Zn6SK50_Needle_1hour/1/lists/pp/Avance.incl
- NMR/needle/RM-Zn6SK50_Needle_1hour/1/lists/pp/zg30
- NMR/needle/RM-Zn6SK50_Needle_1hour/1/pdata/
- NMR/needle/RM-Zn6SK50_Needle_1hour/1/pdata/1/
- NMR/needle/RM-Zn6SK50_Needle_1hour/1/pdata/1/1i
- NMR/needle/RM-Zn6SK50_Needle_1hour/1/pdata/1/1r
- NMR/needle/RM-Zn6SK50_Needle_1hour/1/pdata/1/auditp.txt
- NMR/needle/RM-Zn6SK50_Needle_1hour/1/pdata/1/intrng
- NMR/needle/RM-Zn6SK50_Needle_1hour/1/pdata/1/outd
- NMR/needle/RM-Zn6SK50_Needle_1hour/1/pdata/1/peaklist.xml
- NMR/needle/RM-Zn6SK50_Needle_1hour/1/pdata/1/peakrng
- NMR/needle/RM-Zn6SK50_Needle_1hour/1/pdata/1/peaks
- NMR/needle/RM-Zn6SK50_Needle_1hour/1/pdata/1/proc
- NMR/needle/RM-Zn6SK50_Needle_1hour/1/pdata/1/procs
- NMR/needle/RM-Zn6SK50_Needle_1hour/1/pdata/1/title
- NMR/needle/RM-Zn6SK50_Needle_1hour/1/prosol_History
- NMR/needle/RM-Zn6SK50_Needle_1hour/1/pulseprogram.precomp
- NMR/needle/RM-Zn6SK50_Needle_1hour/1/scon2
- NMR/needle/RM-Zn6SK50_Needle_1hour/1/shimvalues
- NMR/needle/RM-Zn6SK50_Needle_1hour/1/specpar
- NMR/needle/RM-Zn6SK50_Needle_1hour/1/topshimreport
- NMR/needle/RM-Zn6SK50_Needle_1hour/1/uxnmr.info
- NMR/needle/RM-Zn6SK50_Needle_1hour/1/uxnmr.par
- NMR/needle/RM-Zn6SK50_Needle_1hour/1/vtc_pid_settings
- NMR/needle/RM-Zn6SK50_Needle_2hour/
- NMR/needle/RM-Zn6SK50_Needle_2hour/1/
- NMR/needle/RM-Zn6SK50_Needle_2hour/1/acqu
- NMR/needle/RM-Zn6SK50_Needle_2hour/1/acqus
- NMR/needle/RM-Zn6SK50_Needle_2hour/1/adcInfo_TRX1.xml
- NMR/needle/RM-Zn6SK50_Needle_2hour/1/au/
- NMR/needle/RM-Zn6SK50_Needle_2hour/1/au/src/
- NMR/needle/RM-Zn6SK50_Needle_2hour/1/au/src/au_zg
- NMR/needle/RM-Zn6SK50_Needle_2hour/1/au/src/proc_1d
- NMR/needle/RM-Zn6SK50_Needle_2hour/1/audita.txt
- NMR/needle/RM-Zn6SK50_Needle_2hour/1/fid
- NMR/needle/RM-Zn6SK50_Needle_2hour/1/format.temp
- NMR/needle/RM-Zn6SK50_Needle_2hour/1/lists/
- NMR/needle/RM-Zn6SK50_Needle_2hour/1/lists/form/
- NMR/needle/RM-Zn6SK50_Needle_2hour/1/lists/form/plot_acqu.form
- NMR/needle/RM-Zn6SK50_Needle_2hour/1/lists/pp/
- NMR/needle/RM-Zn6SK50_Needle_2hour/1/lists/pp/Avance.incl
- NMR/needle/RM-Zn6SK50_Needle_2hour/1/lists/pp/zg30
- NMR/needle/RM-Zn6SK50_Needle_2hour/1/pdata/
- NMR/needle/RM-Zn6SK50_Needle_2hour/1/pdata/1/
- NMR/needle/RM-Zn6SK50_Needle_2hour/1/pdata/1/1i
- NMR/needle/RM-Zn6SK50_Needle_2hour/1/pdata/1/1r
- NMR/needle/RM-Zn6SK50_Needle_2hour/1/pdata/1/auditp.txt
- NMR/needle/RM-Zn6SK50_Needle_2hour/1/pdata/1/intrng
- NMR/needle/RM-Zn6SK50_Needle_2hour/1/pdata/1/outd
- NMR/needle/RM-Zn6SK50_Needle_2hour/1/pdata/1/peaklist.xml
- NMR/needle/RM-Zn6SK50_Needle_2hour/1/pdata/1/peakrng
- NMR/needle/RM-Zn6SK50_Needle_2hour/1/pdata/1/peaks
- NMR/needle/RM-Zn6SK50_Needle_2hour/1/pdata/1/proc
- NMR/needle/RM-Zn6SK50_Needle_2hour/1/pdata/1/procs
- NMR/needle/RM-Zn6SK50_Needle_2hour/1/pdata/1/title
- NMR/needle/RM-Zn6SK50_Needle_2hour/1/prosol_History
- NMR/needle/RM-Zn6SK50_Needle_2hour/1/pulseprogram.precomp
- NMR/needle/RM-Zn6SK50_Needle_2hour/1/scon2
- NMR/needle/RM-Zn6SK50_Needle_2hour/1/shimvalues
- NMR/needle/RM-Zn6SK50_Needle_2hour/1/specpar
- NMR/needle/RM-Zn6SK50_Needle_2hour/1/topshimreport
- NMR/needle/RM-Zn6SK50_Needle_2hour/1/uxnmr.info
- NMR/needle/RM-Zn6SK50_Needle_2hour/1/uxnmr.par
- NMR/needle/RM-Zn6SK50_Needle_2hour/1/vtc_pid_settings
- NMR/needle/RM-Zn6SK50_Needle_30 min/
- NMR/needle/RM-Zn6SK50_Needle_30 min/1/
- NMR/needle/RM-Zn6SK50_Needle_30 min/1/acqu
- NMR/needle/RM-Zn6SK50_Needle_30 min/1/acqus
- NMR/needle/RM-Zn6SK50_Needle_30 min/1/adcInfo_TRX1.xml
- NMR/needle/RM-Zn6SK50_Needle_30 min/1/au/
- NMR/needle/RM-Zn6SK50_Needle_30 min/1/au/src/
- NMR/needle/RM-Zn6SK50_Needle_30 min/1/au/src/au_zg
- NMR/needle/RM-Zn6SK50_Needle_30 min/1/au/src/proc_1d
- NMR/needle/RM-Zn6SK50_Needle_30 min/1/audita.txt
- NMR/needle/RM-Zn6SK50_Needle_30 min/1/fid
- NMR/needle/RM-Zn6SK50_Needle_30 min/1/format.temp
- NMR/needle/RM-Zn6SK50_Needle_30 min/1/lists/
- NMR/needle/RM-Zn6SK50_Needle_30 min/1/lists/form/
- NMR/needle/RM-Zn6SK50_Needle_30 min/1/lists/form/plot_acqu.form
- NMR/needle/RM-Zn6SK50_Needle_30 min/1/lists/pp/
- NMR/needle/RM-Zn6SK50_Needle_30 min/1/lists/pp/Avance.incl
- NMR/needle/RM-Zn6SK50_Needle_30 min/1/lists/pp/zg30
- NMR/needle/RM-Zn6SK50_Needle_30 min/1/pdata/
- NMR/needle/RM-Zn6SK50_Needle_30 min/1/pdata/1/
- NMR/needle/RM-Zn6SK50_Needle_30 min/1/pdata/1/1i
- NMR/needle/RM-Zn6SK50_Needle_30 min/1/pdata/1/1r
- NMR/needle/RM-Zn6SK50_Needle_30 min/1/pdata/1/auditp.txt
- NMR/needle/RM-Zn6SK50_Needle_30 min/1/pdata/1/intrng
- NMR/needle/RM-Zn6SK50_Needle_30 min/1/pdata/1/outd
- NMR/needle/RM-Zn6SK50_Needle_30 min/1/pdata/1/peaklist.xml
- NMR/needle/RM-Zn6SK50_Needle_30 min/1/pdata/1/peakrng
- NMR/needle/RM-Zn6SK50_Needle_30 min/1/pdata/1/peaks
- NMR/needle/RM-Zn6SK50_Needle_30 min/1/pdata/1/proc
- NMR/needle/RM-Zn6SK50_Needle_30 min/1/pdata/1/procs
- NMR/needle/RM-Zn6SK50_Needle_30 min/1/pdata/1/title
- NMR/needle/RM-Zn6SK50_Needle_30 min/1/prosol_History
- NMR/needle/RM-Zn6SK50_Needle_30 min/1/pulseprogram.precomp
- NMR/needle/RM-Zn6SK50_Needle_30 min/1/scon2
- NMR/needle/RM-Zn6SK50_Needle_30 min/1/shimvalues
- NMR/needle/RM-Zn6SK50_Needle_30 min/1/specpar
- NMR/needle/RM-Zn6SK50_Needle_30 min/1/topshimreport
- NMR/needle/RM-Zn6SK50_Needle_30 min/1/uxnmr.info
- NMR/needle/RM-Zn6SK50_Needle_30 min/1/uxnmr.par
- NMR/needle/RM-Zn6SK50_Needle_30 min/1/vtc_pid_settings
- NMR/needle/RM-Zn6SK50_Needle_3hour/
- NMR/needle/RM-Zn6SK50_Needle_3hour/1/
- NMR/needle/RM-Zn6SK50_Needle_3hour/1/acqu
- NMR/needle/RM-Zn6SK50_Needle_3hour/1/acqus
- NMR/needle/RM-Zn6SK50_Needle_3hour/1/adcInfo_TRX1.xml
- NMR/needle/RM-Zn6SK50_Needle_3hour/1/au/
- NMR/needle/RM-Zn6SK50_Needle_3hour/1/au/src/
- NMR/needle/RM-Zn6SK50_Needle_3hour/1/au/src/au_zg
- NMR/needle/RM-Zn6SK50_Needle_3hour/1/au/src/proc_1d
- NMR/needle/RM-Zn6SK50_Needle_3hour/1/audita.txt
- NMR/needle/RM-Zn6SK50_Needle_3hour/1/fid
- NMR/needle/RM-Zn6SK50_Needle_3hour/1/format.temp
- NMR/needle/RM-Zn6SK50_Needle_3hour/1/lists/
- NMR/needle/RM-Zn6SK50_Needle_3hour/1/lists/form/
- NMR/needle/RM-Zn6SK50_Needle_3hour/1/lists/form/plot_acqu.form
- NMR/needle/RM-Zn6SK50_Needle_3hour/1/lists/pp/
- NMR/needle/RM-Zn6SK50_Needle_3hour/1/lists/pp/Avance.incl
[truncated: 317 more entries]
