# Supplementary material for: In-situ photomechanical bending in a photosalient Zn-based coordination polymer probed by photocrystallography
Source: Commun Chem. 2025 Nov 28;8:383. doi: 10.1038/s42004-025-01769-8 (PMC12663308; doi:10.1038/s42004-025-01769-8)
Supplement: Supplementary file 13 — Dataset [file 42004_2025_1769_MOESM13_ESM.zip › NMR/bent/RM_Zn6SK50_Bent_1h/1/pdata/1/auditp.txt]

##TITLE= Audit trail, TopSpin 4.4.1
##JCAMPDX= 5.01
##ORIGIN= Bruker BioSpin GmbH & Co. KG
##OWNER= nmr
$$ D:/NMR-DATA/IIT Bhilai/Year-2025/May/Dr. Raghav/nmr/RM_Zn6SK50_Bent_1h/1/pdata/1/auditp.txt
##AUDIT TRAIL=  $$ (NUMBER, WHEN, WHO, WHERE, PROCESS, VERSION, WHAT)
(   1,<2025-05-29T20:25:03.724+0000>,<CZC2157P8X\nmr>,<CZC2157P8X>,<go4>,<TopSpin 4.4.1>,
      <acquisition in progress>)
$$ D:/NMR-DATA/IIT Bhilai/Year-2025/May/Dr. Raghav/nmr/RM_Zn6SK50_Bent_1h/1/audita.txt
(   2,<2025-05-29T20:29:17.041+0000>,<CZC2157P8X\nmr>,<CZC2157P8X>,<go4>,<TopSpin 4.4.1>,
      <created by zg on 'Avance Neo' (CZC2157P8X) by user 'CZC2157P8X\nmr'
       on data set with UUID '00a673c8-3ccb-11f0-8207-0030d62dd999'
       started at 2025-05-29 20:25:03.724 +0000, POWCHK enabled, PULCHK disabled,
       completed at 2025-05-29 20:29:17.040 +0000
       configuration hash MD5:
       93 7F 49 C7 EA 45 54 7C E0 07 20 38 C7 FE A4 91
       double data hash MD5: 64K
       1E AF 1B E4 AA 9C 5E 16 C0 C0 A8 FE CD F9 2B 89>)
(   3,<2025-05-30T01:56:03.061+0530>,<nmr>,<CZC2157P8X>,<xwish3>,<TopSpin 4.4.1>,
      <ICON-NMR User ID: nmr
       double data hash MD5: 64K
       1E AF 1B E4 AA 9C 5E 16 C0 C0 A8 FE CD F9 2B 89>)
(   4,<2025-05-30T01:56:03.904+0530>,<nmr>,<CZC2157P8X>,<proc1d>,<TopSpin 4.4.1>,
      <Start of raw data processing
       ef LB = 0.3 FT_mod = 6 PKNL = 1 SI = 64K
       fid double data hash MD5: 64K
       1E AF 1B E4 AA 9C 5E 16 C0 C0 A8 FE CD F9 2B 89
       data hash MD5: 64K
       DF 82 8D 57 0A 29 CB 3F D5 90 86 79 1E 4D C4 D8>)
$$ D:/NMR-DATA/IIT Bhilai/Year-2025/May/Dr. Raghav/nmr/RM_Zn6SK50_Bent_1h/1/pdata/1/auditp.txt
(   5,<2025-05-30T01:56:05.044+0530>,<nmr>,<CZC2157P8X>,<proc1d>,<TopSpin 4.4.1>,
      <apk0
       data hash MD5: 64K
       F3 59 E1 2A C1 AD E7 0A 9F C5 B2 9A 40 27 71 2D>)
(   6,<2025-05-30T01:56:05.201+0530>,<nmr>,<CZC2157P8X>,<sref>,<TopSpin 4.4.1>,
      <sref
       data hash MD5: 64K
       F3 59 E1 2A C1 AD E7 0A 9F C5 B2 9A 40 27 71 2D>)
(   7,<2025-05-30T01:56:05.248+0530>,<nmr>,<CZC2157P8X>,<proc1d>,<TopSpin 4.4.1>,
      <abs ABSG = 5
       data hash MD5: 64K
       D4 31 F6 7C 71 56 71 06 A4 0C 83 F1 60 AF 1B 63>)
(   8,<2025-05-30T01:56:05.404+0530>,<nmr>,<CZC2157P8X>,<peak>,<TopSpin 4.4.1>,
      <1D Peak picking
       data hash MD5: 64K
       D4 31 F6 7C 71 56 71 06 A4 0C 83 F1 60 AF 1B 63>)
(   9,<2025-05-30T01:56:05.513+0530>,<nmr>,<CZC2157P8X>,<xwish3>,<TopSpin 4.4.1>,
      <ICON-NMR User ID: nmr
       data hash MD5: 64K
       D4 31 F6 7C 71 56 71 06 A4 0C 83 F1 60 AF 1B 63>)
##END=

$$ hash MD5
$$ DF B2 2C E8 93 81 7D E2 D9 CE 28 C8 50 D0 79 19
