# Supplementary material for: In-situ photomechanical bending in a photosalient Zn-based coordination polymer probed by photocrystallography
Source: Commun Chem. 2025 Nov 28;8:383. doi: 10.1038/s42004-025-01769-8 (PMC12663308; doi:10.1038/s42004-025-01769-8)
Supplement: Supplementary file 13 — Dataset [file 42004_2025_1769_MOESM13_ESM.zip › NMR/bent/RM_Zn6SK50_Bent_1h/1/pulseprogram.precomp]

# 1 "/root/.topspin-BladeEpu/local_acqu/RM_Zn6SK50_Bent_1h/1/lists/pp/zg30"
# 1 "<built-in>"
# 1 "<command-line>"
# 1 "/root/.topspin-BladeEpu/local_acqu/RM_Zn6SK50_Bent_1h/1/lists/pp/zg30"
;zg30
;avance-version (18/04/13)
;1D sequence
;using 30 degree flip angle
;
;$CLASS=HighRes
;$DIM=1D
;$TYPE=
;$SUBTYPE=
;$COMMENT=
;$RECOMMEND=y


# 1 "/root/.topspin-BladeEpu/local_acqu/RM_Zn6SK50_Bent_1h/1/lists/pp/Avance.incl" 1
;Avance4.incl
;   for AV 4
;
;avance-version (16/08/18)
;
;$CLASS=Common Incl
;$COMMENT=


# 19 "/root/.topspin-BladeEpu/local_acqu/RM_Zn6SK50_Bent_1h/1/lists/pp/Avance.incl"
;setrtp0 denotes TimingController


# 50 "/root/.topspin-BladeEpu/local_acqu/RM_Zn6SK50_Bent_1h/1/lists/pp/Avance.incl"
# 51 "/root/.topspin-BladeEpu/local_acqu/RM_Zn6SK50_Bent_1h/1/lists/pp/Avance.incl"


# 63 "/root/.topspin-BladeEpu/local_acqu/RM_Zn6SK50_Bent_1h/1/lists/pp/Avance.incl"
# 89 "/root/.topspin-BladeEpu/local_acqu/RM_Zn6SK50_Bent_1h/1/lists/pp/Avance.incl"
# 90 "/root/.topspin-BladeEpu/local_acqu/RM_Zn6SK50_Bent_1h/1/lists/pp/Avance.incl"


# 123 "/root/.topspin-BladeEpu/local_acqu/RM_Zn6SK50_Bent_1h/1/lists/pp/Avance.incl"
;#define LOWQ
;#define HIGHQ


;#define MIX_UP
;#define MIX_DOWN
# 136 "/root/.topspin-BladeEpu/local_acqu/RM_Zn6SK50_Bent_1h/1/lists/pp/Avance.incl"
;$Id:$
# 15 "/root/.topspin-BladeEpu/local_acqu/RM_Zn6SK50_Bent_1h/1/lists/pp/zg30" 2


"p0=p1/3"
# 20 "/root/.topspin-BladeEpu/local_acqu/RM_Zn6SK50_Bent_1h/1/lists/pp/zg30"
"acqt0=-tan((p0/p1)*(PI/4))*p1*2/PI"


# 1 "mc_line 23 file /root/.topspin-BladeEpu/local_acqu/RM_Zn6SK50_Bent_1h/1/lists/pp/zg30 exp. def. part of mc cmd. before ze"
; dimension 1D; AQ_mode 
define delay MCWRK
define delay MCREST
"MCREST = 30m - 30m"
"MCWRK = 0.333333*30m"
# 23 "/root/.topspin-BladeEpu/local_acqu/RM_Zn6SK50_Bent_1h/1/lists/pp/zg30"
1 ze
# 1 "mc_line 23 file /root/.topspin-BladeEpu/local_acqu/RM_Zn6SK50_Bent_1h/1/lists/pp/zg30 exp. def. of mc cmd. after ze"
# 24 "/root/.topspin-BladeEpu/local_acqu/RM_Zn6SK50_Bent_1h/1/lists/pp/zg30"
# 1 "mc_line 24 file /root/.topspin-BladeEpu/local_acqu/RM_Zn6SK50_Bent_1h/1/lists/pp/zg30 exp. start label for mc cmd."
2 MCWRK  * 2
LBLF0, MCWRK
  MCREST
# 25 "/root/.topspin-BladeEpu/local_acqu/RM_Zn6SK50_Bent_1h/1/lists/pp/zg30"
  d1
  p0 ph1
  go=2 ph31
# 1 "mc_line 28 file /root/.topspin-BladeEpu/local_acqu/RM_Zn6SK50_Bent_1h/1/lists/pp/zg30 exp. mc cmd. in line"
  MCWRK wr #0
  MCWRK zd
  lo to LBLF0 times td0

# 29 "/root/.topspin-BladeEpu/local_acqu/RM_Zn6SK50_Bent_1h/1/lists/pp/zg30"
exit
# 32 "/root/.topspin-BladeEpu/local_acqu/RM_Zn6SK50_Bent_1h/1/lists/pp/zg30"
ph1=0 2 2 0 1 3 3 1
ph31=0 2 2 0 1 3 3 1


;pl1 : f1 channel - power level for pulse (default)
;p1 : f1 channel -  90 degree high power pulse
;d1 : relaxation delay; 1-5 * T1
;ns: 1 * n, total number of scans: NS * TD0
# 43 "/root/.topspin-BladeEpu/local_acqu/RM_Zn6SK50_Bent_1h/1/lists/pp/zg30"
;$Id:$
