# Supplementary material for: In-situ photomechanical bending in a photosalient Zn-based coordination polymer probed by photocrystallography
Source: Commun Chem. 2025 Nov 28;8:383. doi: 10.1038/s42004-025-01769-8 (PMC12663308; doi:10.1038/s42004-025-01769-8)
Supplement: Supplementary file 13 — Dataset [file 42004_2025_1769_MOESM13_ESM.zip › NMR/bent/RM_Zn6SK50_Bent_1h/1/uxnmr.info]

CONFIGURATION INFORMATION
=========================

Path         : /opt/topspin/conf/instr/spect/uxnmr.info
Date         : Thu Feb  6 11:04:32 2025
Release      : TopSpin 4.4.1
Installed in : /opt/topspin
Host         : BladeEpu
OS           : CentOS Linux release 7.2.1511 (Core) 
SPECTR-OS    : Version 4.4.190.20240815
CPU          : Intel(R) Core(TM) i5-8400H CPU @ 2.50GHz (8 cores at 3815 MHz with Hyperthreading)
User         : root (root)
System       : Avance Neo 600 NMR spectrometer
1H-frequency : 600.40 MHz
Description  : Avance Neo
Bruker Order : 5045989
Configured in: BladeEpu:/opt/topspin/conf/instr/spect

AQ-Rack:
- SCU: AV4I SCU SYSTEM CONTROL UNIT Z162978/01406 ECL 02.01
- {EPU}: AV4I SCU SYSTEM CONTROL UNIT Z162978/01406 ECL 02.01
- {GTU}: AV4I SCU SYSTEM CONTROL UNIT Z162978/01406 ECL 02.01
  Location: slot 7 in rack 1
  Connection: at IP 192.168.180.18 via PCIe #4
  Firmware Version: 20210312125813
  - Gradient resolution: 1.0 us
  Devices: MTD at /dev/mtd2, RTD at /dev/bbu/rtd4.4, GPROC at /dev/bbu/gproc4.7
  Sequencer: GCube, TCube
  - GCube1
  - TCube1
- TRX 1200: AV4 TRANSCEIVER 1200 Z148391/08709 ECL 03.00
  Location: slot 3 in rack 1
  Connection: at IP 192.168.180.38 via PCIe #9
  Firmware Version: 20210312121750
  Devices: MTD at /dev/mtd11, DRX at /dev/bbu/drx9.5, RTD at /dev/bbu/rtd9.4
  Sequencer: FCube
  - FCube1
- TRX 1200: AV4 TRANSCEIVER 1200 Z148391/08708 ECL 03.00
  Location: slot 4 in rack 1
  Connection: at IP 192.168.180.46 via PCIe #11
  Firmware Version: 20210312121750
  Devices: MTD at /dev/mtd20, DRX at /dev/bbu/drx11.5, RTD at /dev/bbu/rtd11.4
  Sequencer: FCube
  - FCube2
- TRX 1200: AV4 TRANSCEIVER 1200 Z148391/08707 ECL 03.00
  Location: slot 5 in rack 1
  Connection: at IP 192.168.180.54 via PCIe #13
  Firmware Version: 20210312121750
  Devices: MTD at /dev/mtd29, DRX at /dev/bbu/drx13.5, RTD at /dev/bbu/rtd13.4
  Sequencer: FCube
  - FCube3
- PSM-A: AV4 PSM-A Z149510/03485 ECL 03.02
- HPPR/2 COVER2: HPPR/2 Cover2N Z178831/00582 ECL 00.00
  HPPR2: - HPPR/2 preamplifier connected via AqRack
      Type      : HPPR/2
      Controller: Cover/2
                  no LED display for tuning and matching
      Module  1 : HPLNA 1H19F (reflection meter with CRP-Bias capability)
                  PN=Z103205, SN=01598 from 20220816
      Module  2 : 2H
                  PN=Z003473, SN=02206 from 20220729
      Module  3 : XBB19F 2HP
                  PN=Z105186, SN=00727 from 20220704
      Module  4 : 13C/79Br
                  PN=Z003524, SN=01475 from 20221003
  
- HPLNA 1H19F: HPLNA 1H MODULE 600 Z103205/01598 ECL 06.06
- 2H: HPPR/2 2H MODULE 600 Z003473/02206 ECL 07.00
- XBB19F 2HP: HPPR/2 XBB19F 2HP MODULE 600 Z105186/00727 ECL 07.02
- 13C/79Br: HPPR/2 13C MODULE 600 Z003524/01475 ECL 08.00
- RACK: AV4I AQS CHASSIS Z175600/00920 ECL 03.00
- FANTRAY: AV4I AQS FAN TRAY Z175900/00930 ECL 00.00
- PSM-48V: AV4 PSM-48V Z149850/05834 ECL 02.00
- PSM-D: AV4 PSM-D Z149520/03214 ECL 01.02
- REF 1200: AV4 REFERENCE 1200 Z148270/03067 ECL 02.05


Transmitters at the spectrometer subnet:
----------------------------------------
BLA-W144059-000869 W144059/000869 ECL 12:
- TCP/IP address = 192.168.99.13
- Firmware VS    = 20220719
- Amplifier      = AV4 BLABB500 15-600: W144059/000869 ECL 12
- Controller     = BLA CONTROL BOARD 7: W133936/028459 ECL 40
BLA-W144061-001333 W144061/001333 ECL 30:
- TCP/IP address = 192.168.99.11
- Firmware VS    = 20220719
- Amplifier      = AV4 BLABBH500/100 200-600: W144061/001333 ECL 30
- Controller     = BLA CONTROL BOARD 7: W133936/026893 ECL 40
LTRX Z109890/01662 ECL 03.02:
- TCP/IP address = 192.168.99.10
- Amplifier      = BSMS/2 LOCK TRANSCEIVER 600: Z109890/01662 ECL 03.02

BSMS: BSMS/2 functionality available
- TCP/IP address = 192.168.99.10
- ELCB firmware version = 20240808
- ELCB = BSMS/2 ELCB: Z100818/09803 ECL 07.03
- Backplane = AV4 BSMS CHASSIS: Z152144/02174 ECL 03.01
- Fan tray = AV4 BSMS FAN TRAY: Z152145/02289 ECL 00.02
- Power Supply = AV4 BSMS PSM-B POWER SUPPLY: Z150090/02225 ECL 01.01
- Power Supply 48V 1 = AV4 PSM-48V: Z149850/05833 ECL 02.00
- Variable Power Supply 1 = AV4 VARIABLE POWER SUPPLY BD DC: Z139305/02833 ECL 01.02
- Power Control = AV4 BSMS POWER CONTROL BOARD: Z150089/02346 ECL 01.00
- SLCB functionality: Available
- GAB Z-Gradient = AV4 GAB/2 GRADIENT AMPL BD: Z155150/02740 ECL 00.01
- GAB current limits = 0.0/X, 0.0/Y, 10.0/Z (in A)
- Shim System = BOSS3-SB
- SCB channels = 40
- SCB1 = BSMS/2 SCB20: Z102930/15591 ECL 05.00
- SCB2 = BSMS/2 SCB20: Z102930/15581 ECL 05.00
- Shim matrix file: 292722ca.dat
- Active shims: Z Z2 Z3 Z4 Z5 X XZ XZ2 (X2-Y2) XY Y YZ YZ2 (X2-Y2)Z2 XZ4 XZ3 Z6 (X2-Y2)Z YZ4 YZ3 XYZ2 XYZ X3Z X3 Y3Z Y3 Z7 Z8 XZ5 YZ5 (X2-Y2)Z3 (X2-Y2)Z4 (X2-Y2)Z5 XYZ3 XYZ4 XYZ5
- Magnet polarity: SN (Bruker), uses standard H0 polarity
- L-TRX = BSMS/2 LOCK TRANSCEIVER 600: Z109890/01662 ECL 03.02
- Lock: On L-TRX board, supports 2H
- VTU_SPB = BSMS/2 SPB SENSOR & PNEUMATIC BD: Z115191/07050 ECL 05.05
- VTU_VPSB1 = AV4 VARIABLE POWER SUPPLY BD DC: Z139305/02833 ECL 01.02
- SampleMail = SM SAMPLEMAIL/2 1030 KPL.: Z168787/174 ECL 0.00

SampleCase: in BSMS/2 connected to ethernet
- TCP/IP address = 192.168.99.10
-  = SM SAMPLEMAIL/2 1030 KPL.: Z168787/174 ECL 0.00
- VTC active channel 2 = PIM PROBE MAIN CONTROL UNIT: Z144035/01887 ECL 01.06
- VTC accessory channel 2 = N2-LEVELSONDE 7/1431/1160 D365: Z122406/00000 ECL 00.00

VTU: in BSMS/2 connected to ethernet
- TCP/IP address = 192.168.99.10

Line Distribution Units at the spectrometer subnet:
-------------------------------------------------
Line Distribution Unit 1: PDU1
- TCP/IP address   = 192.168.99.99

Magnet System:
- Magnet  : BZH77160070H
- Cryostat: D365-54-11695
- Polarity: SN (Bruker)


RF cable connections (detected)
--------------------------------------------------------------------
TRX1 NORM output -> input 2 of transmitter 2 (AV4 BLABBH500/100 200-600 W144061/001333 at TCP/IP 192.168.99.11)
TRX1 AUX  output -> input 1 of transmitter 3 (BSMS/2 LOCK TRANSCEIVER 600 Z109890/01662 at TCP/IP 192.168.99.10)
TRX2 NORM output -> input 1 of transmitter 2 (AV4 BLABBH500/100 200-600 W144061/001333 at TCP/IP 192.168.99.11)
TRX2 AUX  output -> open
TRX3 NORM output -> input 1 of transmitter 1 (AV4 BLABB500 15-600 W144059/000869 at TCP/IP 192.168.99.13)
TRX3 AUX  output -> open

Blanking cable connections (detected)
--------------------------------------------------------------------
transmitter 1 = AV4 BLABB500 15-600 W144059/000869 at TCP/IP 192.168.99.13:
- amplifier B-500W uses blanking 3

transmitter 2 = AV4 BLABBH500/100 200-600 W144061/001333 at TCP/IP 192.168.99.11:
- amplifier B-500W uses blanking 2
- amplifier 1H-100W uses blanking 1

transmitter 3 = BSMS/2 LOCK TRANSCEIVER 600 Z109890/01662 at TCP/IP 192.168.99.10:
- amplifier 2H-5W uses blanking 9


Preamplifier connections (detected)
--------------------------------------------------------------------
Tune-TRX1 -> HPLNA 1H19F -> REC1
Tune-TRX1 -> 2H          -> REC1
Tune-TRX2 -> XBB19F 2HP  -> REC2
Tune-TRX3 -> 13C/79Br    -> REC3
