# Supplementary material for: In-situ photomechanical bending in a photosalient Zn-based coordination polymer probed by photocrystallography
Source: Commun Chem. 2025 Nov 28;8:383. doi: 10.1038/s42004-025-01769-8 (PMC12663308; doi:10.1038/s42004-025-01769-8)
Supplement: Supplementary file 13 — Dataset [file 42004_2025_1769_MOESM13_ESM.zip › NMR/bent/RM_Zn6SK50_Bent_2h/1/acqus]

##TITLE= Parameter file, TopSpin 4.4.1
##JCAMPDX= 5.0
##DATATYPE= Parameter Values
##NPOINTS= 10	$$ modification sequence number
##ORIGIN= Bruker BioSpin GmbH & Co. KG
##OWNER= nmr
$$ 2025-05-30 02:01:06.180 +0530  nmr@CZC2157P8X
$$ D:/NMR-DATA/IIT Bhilai/Year-2025/May/Dr. Raghav/nmr/RM_Zn6SK50_Bent_2h/1/acqus
$$ process C:\Bruker\TopSpin4.4.1\prog\mod\xwish3.exe
##$ACQT0= -1.70581753891579
##$AMP= (0..31)
100 100 100 100 100 100 100 100 100 100 100 100 100 100 100 100 100 100
100 100 100 100 100 100 100 100 100 100 100 100 100 100
##$AMPCOIL= (0..32)
-1 0 0 0 0 0 0 0 0 0 0 0 0 0 0 0 0 0 0 0 0 0 0 0 0 0 0 0 0 0 0 0 0
##$AQSEQ= 0
##$AQ_mod= 3
##$AUNM= <au_zg>
##$AUTOPOS= <20 >
##$BF1= 600.4
##$BF2= 600.4
##$BF3= 600.4
##$BF4= 600.4
##$BF5= 600.4
##$BF6= 600.4
##$BF7= 600.4
##$BF8= 600.4
##$BWFAC= (0..63)
0 0 0 0 0 0 0 0 0 0 0 0 0 0 0 0 0 0 0 0 0 0 0 0 0 0 0 0 0 0 0 0 0 0 0 0
0 0 0 0 0 0 0 0 0 0 0 0 0 0 0 0 0 0 0 0 0 0 0 0 0 0 0 0
##$BYTORDA= 0
##$CHANFCU= (0..24)
0 1 0 0 0 0 0 0 0 0 0 0 0 0 0 0 0 0 0 0 0 0 0 0 0
##$CHANREC= (0..24)
0 1 0 0 0 0 0 0 0 0 0 0 0 0 0 0 0 0 0 0 0 0 0 0 0
##$CHEMSTR= <none>
##$CNST= (0..63)
1 1 1 1 1 1 1 1 1 1 1 1 1 1 1 1 1 1 1 1 1 1 1 1 1 1 1 1 1 1 1 1 1 1 1 1
1 1 1 1 1 1 1 1 1 1 1 1 1 1 1 1 1 1 1 1 1 1 1 1 1 1 1 1
##$CPDPRG= (0..8)
<> <> <> <> <> <> <> <> <>
##$D= (0..63)
0 1 0 0 0 0 0 0 0 0 0 0 0 0 0 0 0.0002 0 0 0 0 0 0 0 0 0 0 0 0 0 0 0 0
0 0 0 0 0 0 0 0 0 0 0 0 0 0 0 0 0 0 0 0 0 0 0 0 0 0 0 0 0 0 0
##$DATE= 1748550859
##$DATE_START= 1748550788
##$DE= 8.79418246108421
##$DE1= 4.5
##$DE2= 2
##$DEADC= 0.5
##$DECBNUC= <off>
##$DECIM= 1680
##$DECNUC= <off>
##$DECSTAT= 4
##$DEPA= 4.5
##$DERX= 1.5
##$DIGMOD= 3
##$DIGTYP= 17
##$DR= 32
##$DS= 2
##$DSPFIRM= 4
##$DSPFVS= 21
##$DTYPA= 2
##$EXP= <PROTONRO>
##$ExpStatus= 4
##$FCUCHAN= (0..9)
0 1 0 0 0 0 0 0 0 0
##$FILCOR= 0
##$FL1= 0
##$FL2= 0
##$FL3= 0
##$FL4= 0
##$FN_INDIRECT= (0..7)
0 0 0 0 0 0 0 0
##$FOV= 0
##$FQ1LIST= <>
##$FQ2LIST= <>
##$FQ3LIST= <>
##$FQ4LIST= <>
##$FQ5LIST= <>
##$FQ6LIST= <>
##$FQ7LIST= <>
##$FQ8LIST= <>
##$FS= (0..7)
83 83 83 83 83 83 83 83
##$FTLPGN= 0
##$FW= 2.4e+08
##$FnILOOP= 0
##$FnMODE= 0
##$FnTYPE= 0
##$GPNAM= (0..31)
<> <> <> <> <> <> <> <> <> <> <> <> <> <> <> <> <> <> <> <> <> <> <> <>
<> <> <> <> <> <> <> <>
##$GPX= (0..31)
0 0 0 0 0 0 0 0 0 0 0 0 0 0 0 0 0 0 0 0 0 0 0 0 0 0 0 0 0 0 0 0
##$GPY= (0..31)
0 0 0 0 0 0 0 0 0 0 0 0 0 0 0 0 0 0 0 0 0 0 0 0 0 0 0 0 0 0 0 0
##$GPZ= (0..31)
0 0 0 0 0 0 0 0 0 0 0 0 0 0 0 0 0 0 0 0 0 0 0 0 0 0 0 0 0 0 0 0
##$GRPDLY= 76
##$GrpdlyHandling= 0
##$HDDUTY= 20
##$HDRATE= 1
##$HGAIN= (0..3)
0 0 0 0
##$HOLDER= 20
##$HPMOD= (0..32)
0 0 0 0 0 0 0 0 0 0 0 0 0 0 0 0 0 0 0 0 0 0 0 0 0 0 0 0 0 0 0 0 0
##$IN= (0..63)
0 0 0 0 0 0 0 0 0 0 0 0 0 0 0 0 0 0 0 0 0 0 0 0 0 0 0 0 0 0 0 0 0 0 0 0
0 0 0 0 0 0 0 0 0 0 0 0 0 0 0 0 0 0 0 0 0 0 0 0 0 0 0 0
##$INF= (0..7)
0 0 0 0 0 0 0 0
##$INP= (0..63)
0 0 0 0 0 0 0 0 0 0 0 0 0 0 0 0 0 0 0 0 0 0 0 0 0 0 0 0 0 0 0 0 0 0 0 0
0 0 0 0 0 0 0 0 0 0 0 0 0 0 0 0 0 0 0 0 0 0 0 0 0 0 0 0
##$INSTRUM= <Avance Neo>
##$INTEGFAC= (0..63)
0 0 0 0 0 0 0 0 0 0 0 0 0 0 0 0 0 0 0 0 0 0 0 0 0 0 0 0 0 0 0 0 0 0 0 0
0 0 0 0 0 0 0 0 0 0 0 0 0 0 0 0 0 0 0 0 0 0 0 0 0 0 0 0
##$L= (0..31)
1 1 1 1 1 1 1 1 1 1 1 1 1 1 1 1 1 1 1 1 1 1 1 1 1 1 1 1 1 1 1 1
##$LFILTER= 500
##$LGAIN= 5
##$LINPSTP= 0
##$LOCKED= yes
##$LOCKFLD= -5557
##$LOCKGN= 111.203262329102
##$LOCKPOW= -19
##$LOCKPPM= 2.49000000953674
##$LOCNUC= <2H>
##$LOCPHAS= 83.39275
##$LOCSHFT= yes
##$LOCSW= 0
##$LTIME= 0.25
##$MASR= 5000
##$MULEXPNO= (0..15)
0 0 0 0 0 0 0 0 0 0 0 0 0 0 0 0
##$NBL= 1
##$NC= 0
##$NLOGCH= 1
##$NOVFLW= 0
##$NS= 16
##$NUC1= <1H>
##$NUC2= <off>
##$NUC3= <off>
##$NUC4= <off>
##$NUC5= <off>
##$NUC6= <off>
##$NUC7= <off>
##$NUC8= <off>
##$NUCLEUS= <off>
##$NUSLIST= <automatic>
##$NusAMOUNT= 100
##$NusFPNZ= no
##$NusJSP= 0
##$NusSEED= 54321
##$NusSPTYPE= 0
##$NusT2= 1
##$NusTD= 0
##$O1= 3707.47
##$O2= 3707.47
##$O3= 3707.47
##$O4= 3707.47
##$O5= 3707.47
##$O6= 3707.47
##$O7= 3707.47
##$O8= 3707.47
##$OVERFLW= 0
##$P= (0..63)
3.33333333333333 10 20 0 0 16.5 25 50 20000 0 0 80000 80000 1000 0 0 1000
2500 100000 600 0 0 0 0 0 180 100000 10 1000 1000 0 0 20000 0 0 0 0 0 0
0 2000 0 0 0 200 0 80000 46600 10000 30000 66000 0 3300 0 4000 0 0 0 0
0 0 0 0 0
##$PACOIL= (0..32)
1 3 4 2 0 0 0 0 0 0 0 0 0 0 0 0 0 0 0 0 0 0 0 0 0 0 0 0 0 0 0 0 0
##$PAPS= 0
##$PARMODE= 0
##$PCPD= (0..9)
0 70 0 0 0 0 0 0 0 0
##$PEXSEL= (0..9)
1 1 1 1 1 1 1 1 1 1
##$PHCOR= (0..31)
0 0 0 0 0 0 0 0 0 0 0 0 0 0 0 0 0 0 0 0 0 0 0 0 0 0 0 0 0 0 0 0
##$PHLIST= <>
##$PH_ref= 0
##$PL= (0..63)
120 120 120 120 120 120 120 120 120 120 120 120 120 120 120 120 120 120
120 120 120 120 120 120 120 120 120 120 120 120 120 120 120 120 120 120
120 120 120 120 120 120 120 120 120 120 120 120 120 120 120 120 120 120
120 120 120 120 120 120 120 120 120 120
##$PLSTEP= 0.1
##$PLSTRT= -6
##$PLW= (0..63)
0 9.013 0 0 0 0 0 0 0 3.6052e-05 1.4421 0.11127 0 0 0 0 0 0 9.013 0.18394
0 0 0 0 0 0 0 0.11127 0 1.4421 0 0 1.4421e-06 0 0 0 0 0 0 0 0 0 0 0 0 0
0 0 0 0 0 0 0 0 0 0 0 0 0 0 0 0 0 0
##$PLWMAX= (0..7)
85.347107 0 0 0 0 0 0 0
##$PQPHASE= 0
##$PQSCALE= 1
##$PR= 1
##$PRECHAN= (0..32)
-1 2 -1 0 3 -1 1 -1 -1 -1 -1 -1 -1 -1 -1 -1 -1 -1 -1 -1 -1 -1 -1 -1 -1
-1 -1 -1 -1 -1 -1 -1 -1
##$PROBHD= <Z144570_0008 (PA TBI 600S3 H/C-BB-D-05 Z)>
##$PROBINPUTS= (0..15)
<1H> <13C> <2H> <31P-15N> <> <> <> <> <> <> <> <> <> <> <> <>
##$PULPROG= <zg30>
##$PW= 0
##$PYNM= <>
##$ProjAngle= 0
##$QNP= 0
##$RECCHAN= (0..9)
0 1 0 0 0 0 0 0 0 0
##$RECPH= 0
##$RECPRE= (0..24)
-1 0 -1 -1 -1 -1 -1 -1 -1 -1 -1 -1 -1 -1 -1 -1 -1 -1 -1 -1 -1 -1 -1 -1
-1
##$RECPRFX= (0..32)
1 0 1 1 0 0 0 0 0 0 0 0 0 0 0 0 0 0 0 0 0 0 0 0 0 0 0 0 0 0 0 0 0
##$RG= 45.2000007629395
##$RO= 20
##$RSEL= (0..24)
0 1 0 0 0 0 0 0 0 0 0 0 0 0 0 0 0 0 0 0 0 0 0 0 0
##$SAMPLEID= <>
##$SFO1= 600.40370747
##$SFO2= 600.40370747
##$SFO3= 600.40370747
##$SFO4= 600.40370747
##$SFO5= 600.40370747
##$SFO6= 600.40370747
##$SFO7= 600.40370747
##$SFO8= 600.40370747
##$SHAPPR= (0..15)
1 1 1 1 1 1 1 1 1 1 1 1 1 1 1 1
##$SOLVENT= <DMSO>
##$SOLVOLD= <off>
##$SP= (0..63)
120 120 120 120 120 120 120 120 120 120 120 120 120 120 120 120 120 120
120 120 120 120 120 120 120 120 120 120 120 120 120 120 120 120 120 120
120 120 120 120 120 120 120 120 120 120 120 120 120 120 120 120 120 120
120 120 120 120 120 120 120 120 120 120
##$SPECTR= 0
##$SPINCNT= 0
##$SPNAM= (0..63)
<> <Gaus1_270.1000> <Gaus1_180r.1000> <> <> <Sinc1.1000> <Squa100.1000>
<> <Squa100.1000> <> <Sinc1.1000> <Sinc1.1000> <> <> <> <> <> <> <> <Sinc1.1000>
<Sinc1.1000> <Sinc1.1000> <Sinc1.1000> <> <> <> <> <> <> <Crp60,20,20.10>
<Bip720,50,20.1> <> <> <Sinc1.1000> <Rsnob.1000> <Gaus1_180r.1000> <Gaus1_180r.1000>
<Crp_psyche.20> <> <> <Gaus1_180i.1000> <Squa100.1000> <> <> <> <> <Reburp.1000>
<> <> <> <> <> <> <> <> <> <> <> <> <> <> <> <> <>
##$SPOAL= (0..63)
0.5 1 0.5 0.5 0.5 0.5 0.5 0.5 0.5 0.5 0.5 0.5 0.5 0.5 0.5 0.5 0.5 0.5 0.5
1 1 1 1 0.5 0.5 0.5 0.5 0.5 0.5 0.5 0.5 0.5 0.5 0.5 0.5 0.5 0.5 0.5 0.5
0.5 0.5 0.5 0.5 0.5 0.5 0.5 0.5 0.5 0.5 0.5 0.5 0.5 0.5 0.5 0.5 0.5 0.5
0.5 0.5 0.5 0.5 0.5 0.5 0.5
##$SPOFFS= (0..63)
0 0 0 0 0 0 0 0 0 0 0 0 0 0 0 0 0 0 0 0 0 0 0 0 0 0 0 0 0 0 0 0 0 0 0 0
0 0 0 0 0 0 0 0 0 0 0 0 0 0 0 0 0 0 0 0 0 0 0 0 0 0 0 0
##$SPPEX= (0..63)
0 0 0 0 0 0 0 0 0 0 0 0 0 0 0 0 0 0 0 0 0 0 0 0 0 0 0 0 0 0 0 0 0 0 0 0
0 0 0 0 0 0 0 0 0 0 0 0 0 0 0 0 0 0 0 0 0 0 0 0 0 0 0 0
##$SPW= (0..63)
0 7.4822e-06 3.3254e-06 0 0 0.0025989 3.6052e-05 0 9.013e-08 0 0.0025989
0.0025989 0 0 0 0 0 0 0 5.308212e-06 8.251444e-06 3.85284e-06 2.077805e-05
0 0 0 0 0 0 0.034427 1.4421 0 0 0.00016243 3.6355e-05 3.3254e-06 0.00021283
0.00011889 0 0 4.8858e-06 9.013e-08 0 0 0 0 0.049916 0 0 0 0 0 0 0 0 0
0 0 0 0 0 0 0 0
##$SUBNAM= (0..9)
<> <> <> <> <> <> <> <> <> <>
##$SW= 19.8279287030498
##$SWIBOX= (0..32)
0 3 0 0 0 0 0 0 0 0 0 0 0 0 0 0 0 0 0 0 0 0 0 0 0 0 0 0 0 0 0 0 0
##$SW_h= 11904.7619047619
##$SWfinal= 0
##$SigLockShift= 0
##$TD= 65536
##$TD0= 1
##$TD_INDIRECT= (0..7)
0 0 0 0 0 0 0 0
##$TDav= 1
##$TE= 301.935061512522
##$TE1= 0
##$TE2= 302.072418212891
##$TE3= 0
##$TE4= 0
##$TEG= 300
##$TE_MAGNET= 0
##$TE_PIDX= 2
##$TE_RAW= 302.072418212891
##$TE_STAB= (0..9)
1 0 1 0 0 0 0 0 0 0
##$TOTROT= (0..63)
0 0 0 0 0 0 0 0 0 0 0 0 0 0 0 0 0 0 0 0 0 0 0 0 0 0 0 0 0 0 0 0 0 0 0 0
0 0 0 0 0 0 0 0 0 0 0 0 0 0 0 0 0 0 0 0 0 0 0 0 0 0 0 0
##$TUBE_TYPE= <>
##$USERA1= <>
##$USERA10= <>
##$USERA2= <>
##$USERA3= <>
##$USERA4= <>
##$USERA5= <>
##$USERA6= <>
##$USERA7= <>
##$USERA8= <>
##$USERA9= <>
##$UUID= <abe48697-aa60-45a4-b899-5783f6519d9f>
##$VALIDCODE= -1
##$VALIST= <>
##$VCLIST= <>
##$VDLIST= <>
##$VPLIST= <>
##$VTLIST= <>
##$WAVEMAKER= (0..7)
<> <> <> <> <> <> <> <>
##$WBST= 1024
##$WBSW= (0..7)
4 10 10 10 10 10 10 10
##$XL= 0
##$YL= 0
##$YMAX_a= -2147483648
##$YMIN_a= -2147483648
##$ZGOPTNS= <>
##$scaledByNS= no
##$scaledByRG= no
##$shimCoilTempK= 309.15
##END=
