# Supplementary material for: In-situ photomechanical bending in a photosalient Zn-based coordination polymer probed by photocrystallography
Source: Commun Chem. 2025 Nov 28;8:383. doi: 10.1038/s42004-025-01769-8 (PMC12663308; doi:10.1038/s42004-025-01769-8)
Supplement: Supplementary file 13 — Dataset [file 42004_2025_1769_MOESM13_ESM.zip › NMR/bent/RM_Zn6SK50_Bent_2h/1/pdata/1/auditp.txt]

##TITLE= Audit trail, TopSpin 4.4.1
##JCAMPDX= 5.01
##ORIGIN= Bruker BioSpin GmbH & Co. KG
##OWNER= nmr
$$ D:/NMR-DATA/IIT Bhilai/Year-2025/May/Dr. Raghav/nmr/RM_Zn6SK50_Bent_2h/1/pdata/1/auditp.txt
##AUDIT TRAIL=  $$ (NUMBER, WHEN, WHO, WHERE, PROCESS, VERSION, WHAT)
(   1,<2025-05-29T20:33:08.185+0000>,<CZC2157P8X\nmr>,<CZC2157P8X>,<go4>,<TopSpin 4.4.1>,
      <acquisition in progress>)
$$ D:/NMR-DATA/IIT Bhilai/Year-2025/May/Dr. Raghav/nmr/RM_Zn6SK50_Bent_2h/1/audita.txt
(   2,<2025-05-29T20:34:19.989+0000>,<CZC2157P8X\nmr>,<CZC2157P8X>,<go4>,<TopSpin 4.4.1>,
      <created by zg on 'Avance Neo' (CZC2157P8X) by user 'CZC2157P8X\nmr'
       on data set with UUID '2168f9a4-3ccc-11f0-8fd2-0030d62dd999'
       started at 2025-05-29 20:33:08.185 +0000, POWCHK enabled, PULCHK disabled,
       completed at 2025-05-29 20:34:19.988 +0000
       configuration hash MD5:
       93 7F 49 C7 EA 45 54 7C E0 07 20 38 C7 FE A4 91
       double data hash MD5: 64K
       B7 F7 87 0A 62 0D 12 18 F9 6D 2A 2D A2 06 85 32>)
(   3,<2025-05-30T02:01:06.008+0530>,<nmr>,<CZC2157P8X>,<xwish3>,<TopSpin 4.4.1>,
      <ICON-NMR User ID: nmr
       double data hash MD5: 64K
       B7 F7 87 0A 62 0D 12 18 F9 6D 2A 2D A2 06 85 32>)
(   4,<2025-05-30T02:01:06.868+0530>,<nmr>,<CZC2157P8X>,<proc1d>,<TopSpin 4.4.1>,
      <Start of raw data processing
       ef LB = 0.3 FT_mod = 6 PKNL = 1 SI = 64K
       fid double data hash MD5: 64K
       B7 F7 87 0A 62 0D 12 18 F9 6D 2A 2D A2 06 85 32
       data hash MD5: 64K
       CB 0C 53 F3 E8 B1 3D D6 CE 59 19 93 27 29 30 07>)
$$ D:/NMR-DATA/IIT Bhilai/Year-2025/May/Dr. Raghav/nmr/RM_Zn6SK50_Bent_2h/1/pdata/1/auditp.txt
(   5,<2025-05-30T02:01:07.742+0530>,<nmr>,<CZC2157P8X>,<proc1d>,<TopSpin 4.4.1>,
      <apk0
       data hash MD5: 64K
       2C FB 77 9B 3B D2 D2 8E DD 99 57 7C 37 6B 71 77>)
(   6,<2025-05-30T02:01:07.805+0530>,<nmr>,<CZC2157P8X>,<sref>,<TopSpin 4.4.1>,
      <sref
       data hash MD5: 64K
       2C FB 77 9B 3B D2 D2 8E DD 99 57 7C 37 6B 71 77>)
(   7,<2025-05-30T02:01:07.836+0530>,<nmr>,<CZC2157P8X>,<proc1d>,<TopSpin 4.4.1>,
      <abs ABSG = 5
       data hash MD5: 64K
       85 87 3A E0 14 BA 4A 0C 8D 8F 73 48 31 39 C3 28>)
(   8,<2025-05-30T02:01:07.899+0530>,<nmr>,<CZC2157P8X>,<peak>,<TopSpin 4.4.1>,
      <1D Peak picking
       data hash MD5: 64K
       85 87 3A E0 14 BA 4A 0C 8D 8F 73 48 31 39 C3 28>)
(   9,<2025-05-30T02:01:08.008+0530>,<nmr>,<CZC2157P8X>,<xwish3>,<TopSpin 4.4.1>,
      <ICON-NMR User ID: nmr
       data hash MD5: 64K
       85 87 3A E0 14 BA 4A 0C 8D 8F 73 48 31 39 C3 28>)
##END=

$$ hash MD5
$$ 4E C5 6A 3A C9 CC 34 6E D7 5C A9 A4 40 48 BC F7
