# Supplementary material for: In-situ photomechanical bending in a photosalient Zn-based coordination polymer probed by photocrystallography
Source: Commun Chem. 2025 Nov 28;8:383. doi: 10.1038/s42004-025-01769-8 (PMC12663308; doi:10.1038/s42004-025-01769-8)
Supplement: Supplementary file 13 — Dataset [file 42004_2025_1769_MOESM13_ESM.zip › NMR/bent/RM_Zn6SK50_Bent_3h/1/audita.txt]

##TITLE= Audit trail, TopSpin 4.4.1
##JCAMPDX= 5.01
##ORIGIN= Bruker BioSpin GmbH & Co. KG
##OWNER= root
$$ /root/.topspin-BladeEpu/local_acqu/RM_Zn6SK50_Bent_3h/1/audita.txt
##AUDIT TRAIL=  $$ (NUMBER, WHEN, WHO, WHERE, PROCESS, VERSION, WHAT)
(   1,<2025-05-29T20:38:54.589+0000>,<CZC2157P8X\nmr>,<CZC2157P8X>,<go4>,<TopSpin 4.4.1>,
      <acquisition in progress>)
$$ D:/NMR-DATA/IIT Bhilai/Year-2025/May/Dr. Raghav/nmr/RM_Zn6SK50_Bent_3h/1/audita.txt
(   2,<2025-05-29T20:40:06.164+0000>,<CZC2157P8X\nmr>,<CZC2157P8X>,<go4>,<TopSpin 4.4.1>,
      <created by zg on 'Avance Neo' (CZC2157P8X) by user 'CZC2157P8X\nmr'
       on data set with UUID 'efe16b72-3ccc-11f0-8331-0030d62dd999'
       started at 2025-05-29 20:38:54.589 +0000, POWCHK enabled, PULCHK disabled,
       completed at 2025-05-29 20:40:06.164 +0000
       configuration hash MD5:
       93 7F 49 C7 EA 45 54 7C E0 07 20 38 C7 FE A4 91
       double data hash MD5: 64K
       15 16 8B BD EF 82 29 15 86 25 7E 42 33 D7 64 23>)
(   3,<2025-05-30T02:06:52.190+0530>,<nmr>,<CZC2157P8X>,<xwish3>,<TopSpin 4.4.1>,
      <ICON-NMR User ID: nmr
       double data hash MD5: 64K
       15 16 8B BD EF 82 29 15 86 25 7E 42 33 D7 64 23>)
##END=

$$ hash MD5
$$ 1D C5 0F F3 2A 78 80 67 17 A7 26 BA B8 D3 91 A0
