# Supplementary material for: In-situ photomechanical bending in a photosalient Zn-based coordination polymer probed by photocrystallography
Source: Commun Chem. 2025 Nov 28;8:383. doi: 10.1038/s42004-025-01769-8 (PMC12663308; doi:10.1038/s42004-025-01769-8)
Supplement: Supplementary file 13 — Dataset [file 42004_2025_1769_MOESM13_ESM.zip › NMR/bent/RM_Zn6SK50_Bent_3h/1/pdata/1/auditp.txt]

##TITLE= Audit trail, TopSpin 4.4.1
##JCAMPDX= 5.01
##ORIGIN= Bruker BioSpin GmbH & Co. KG
##OWNER= nmr
$$ D:/NMR-DATA/IIT Bhilai/Year-2025/May/Dr. Raghav/nmr/RM_Zn6SK50_Bent_3h/1/pdata/1/auditp.txt
##AUDIT TRAIL=  $$ (NUMBER, WHEN, WHO, WHERE, PROCESS, VERSION, WHAT)
(   1,<2025-05-29T20:38:54.589+0000>,<CZC2157P8X\nmr>,<CZC2157P8X>,<go4>,<TopSpin 4.4.1>,
      <acquisition in progress>)
$$ D:/NMR-DATA/IIT Bhilai/Year-2025/May/Dr. Raghav/nmr/RM_Zn6SK50_Bent_3h/1/audita.txt
(   2,<2025-05-29T20:40:06.164+0000>,<CZC2157P8X\nmr>,<CZC2157P8X>,<go4>,<TopSpin 4.4.1>,
      <created by zg on 'Avance Neo' (CZC2157P8X) by user 'CZC2157P8X\nmr'
       on data set with UUID 'efe16b72-3ccc-11f0-8331-0030d62dd999'
       started at 2025-05-29 20:38:54.589 +0000, POWCHK enabled, PULCHK disabled,
       completed at 2025-05-29 20:40:06.164 +0000
       configuration hash MD5:
       93 7F 49 C7 EA 45 54 7C E0 07 20 38 C7 FE A4 91
       double data hash MD5: 64K
       15 16 8B BD EF 82 29 15 86 25 7E 42 33 D7 64 23>)
(   3,<2025-05-30T02:06:52.190+0530>,<nmr>,<CZC2157P8X>,<xwish3>,<TopSpin 4.4.1>,
      <ICON-NMR User ID: nmr
       double data hash MD5: 64K
       15 16 8B BD EF 82 29 15 86 25 7E 42 33 D7 64 23>)
(   4,<2025-05-30T02:06:53.237+0530>,<nmr>,<CZC2157P8X>,<proc1d>,<TopSpin 4.4.1>,
      <Start of raw data processing
       ef LB = 0.3 FT_mod = 6 PKNL = 1 SI = 64K
       fid double data hash MD5: 64K
       15 16 8B BD EF 82 29 15 86 25 7E 42 33 D7 64 23
       data hash MD5: 64K
       85 31 03 0F 8D 5D CF 37 27 0C 60 F2 4E 67 6C 74>)
$$ D:/NMR-DATA/IIT Bhilai/Year-2025/May/Dr. Raghav/nmr/RM_Zn6SK50_Bent_3h/1/pdata/1/auditp.txt
(   5,<2025-05-30T02:06:54.237+0530>,<nmr>,<CZC2157P8X>,<proc1d>,<TopSpin 4.4.1>,
      <apk0
       data hash MD5: 64K
       2D E5 FD 68 66 3D 21 A8 9A 61 21 E9 07 7C 00 B4>)
(   6,<2025-05-30T02:06:54.299+0530>,<nmr>,<CZC2157P8X>,<sref>,<TopSpin 4.4.1>,
      <sref
       data hash MD5: 64K
       2D E5 FD 68 66 3D 21 A8 9A 61 21 E9 07 7C 00 B4>)
(   7,<2025-05-30T02:06:54.440+0530>,<nmr>,<CZC2157P8X>,<proc1d>,<TopSpin 4.4.1>,
      <abs ABSG = 5
       data hash MD5: 64K
       CA 19 FA 29 0A 8F E2 BA B3 10 28 BA 39 F6 E9 37>)
(   8,<2025-05-30T02:06:54.502+0530>,<nmr>,<CZC2157P8X>,<peak>,<TopSpin 4.4.1>,
      <1D Peak picking
       data hash MD5: 64K
       CA 19 FA 29 0A 8F E2 BA B3 10 28 BA 39 F6 E9 37>)
(   9,<2025-05-30T02:06:54.596+0530>,<nmr>,<CZC2157P8X>,<xwish3>,<TopSpin 4.4.1>,
      <ICON-NMR User ID: nmr
       data hash MD5: 64K
       CA 19 FA 29 0A 8F E2 BA B3 10 28 BA 39 F6 E9 37>)
##END=

$$ hash MD5
$$ 76 3A F3 62 FA 01 89 F1 0D 35 9F E0 DB AB D0 7C
