# Supplementary material for: In-situ photomechanical bending in a photosalient Zn-based coordination polymer probed by photocrystallography
Source: Commun Chem. 2025 Nov 28;8:383. doi: 10.1038/s42004-025-01769-8 (PMC12663308; doi:10.1038/s42004-025-01769-8)
Supplement: Supplementary file 13 — Dataset [file 42004_2025_1769_MOESM13_ESM.zip › NMR/bent/RM_Zn6SK50_Bent_3h/1/pdata/1/outd]

##TITLE= Parameter file, TopSpin 4.4.1
##JCAMPDX= 5.0
##DATATYPE= Parameter Values
##NPOINTS= 1	$$ modification sequence number
##ORIGIN= Bruker BioSpin GmbH & Co. KG
##OWNER= nmr
$$ 2025-05-30 02:01:06.243 +0530  nmr@CZC2157P8X
$$ D:/NMR-DATA/IIT Bhilai/Year-2025/May/Dr. Raghav/nmr/RM_Zn6SK50_Bent_3h/1/pdata/1/outd
$$ process C:\Bruker\TopSpin4.4.1\prog\mod\xwish3.exe
##$CURPLOT= <>
##$CURPRIN= <$>
##$DFORMAT= <normdp>
##$LAYOUT= <+/1D_H.xwp>
##$LFORMAT= <normlp>
##$PFORMAT= <normpl>
##END=
