# Supplementary material for: In-situ photomechanical bending in a photosalient Zn-based coordination polymer probed by photocrystallography
Source: Commun Chem. 2025 Nov 28;8:383. doi: 10.1038/s42004-025-01769-8 (PMC12663308; doi:10.1038/s42004-025-01769-8)
Supplement: Supplementary file 13 — Dataset [file 42004_2025_1769_MOESM13_ESM.zip › NMR/bent/RM_Zn6SK50_Bent_3h/1/pdata/1/peaklist.xml]

<?xml version="1.0" encoding="UTF-8"?>
<PeakList>
  <PeakList1D>
    <PeakList1DHeader creator="nmr" date="2025-05-30T02:06:54.534+05:30" expNo="1" name="RM_Zn6SK50_Bent_3h" owner="" procNo="1" source="D:/NMR-DATA/IIT Bhilai/Year-2025/May/Dr. Raghav/nmr">
      <PeakPickDetails>F1=16.144070ppm, F2=-3.683983ppm, MI=0.10cm, MAXI=10000.00cm, PC=1.000
      </PeakPickDetails>
    </PeakList1DHeader>
    <Peak1D F1="3.467386" intensity="1.500000e+01" type="0"/>
    <Peak1D F1="2.565540" intensity="4.116999e-01" type="0"/>
    <Peak1D F1="2.562605" intensity="5.243426e-01" type="0"/>
    <Peak1D F1="2.559681" intensity="3.976558e-01" type="0"/>
  </PeakList1D>
</PeakList>
