# Supplementary material for: In-situ photomechanical bending in a photosalient Zn-based coordination polymer probed by photocrystallography
Source: Commun Chem. 2025 Nov 28;8:383. doi: 10.1038/s42004-025-01769-8 (PMC12663308; doi:10.1038/s42004-025-01769-8)
Supplement: Supplementary file 13 — Dataset [file 42004_2025_1769_MOESM13_ESM.zip › NMR/bent/RM_Zn6SK50_Bent_3h/1/shimvalues]

# Thu May 29 20:40:05 2025
#$$PROBEIDENTIFIER=Z144570_0008
#$$PROBENAME=PA TBI 600S3 H/C-BB-D-05 Z
#$$MAGNETID=BZH77160070H
#$$CRYOSTATID=D365-54-11695
#$$SHIMID=292722
#
# Active Shim Gradients
#
Z           		3488            
Z2          		1838            
Z3          		-1728           
Z4          		-8259           
Z5          		-2223           
Z6          		-3471           
Z7          		6872            
Z8          		22456           
X           		1565            
XZ          		3079            
XZ2         		-774            
XZ3         		-369            
XZ4         		-1876           
XZ5         		394             
Y           		9498            
YZ          		80              
YZ2         		8780            
YZ3         		4266            
YZ4         		3237            
YZ5         		3525            
XY          		8935            
XYZ         		-17089          
XYZ2        		-1718           
XYZ3        		2579            
XYZ4        		1853            
XYZ5        		63              
(X2-Y2)     		-7508           
(X2-Y2)Z    		-6867           
(X2-Y2)Z2   		1807            
(X2-Y2)Z3   		-963            
(X2-Y2)Z4   		-1923           
(X2-Y2)Z5   		110             
X3          		-8511           
X3Z         		-3120           
Y3          		-4870           
Y3Z         		-6392           
#
# Lock Parameter
#
FIELD		-5556.719
LOCKPHASE		  93.257
LOCKPOWER		 -19.000
LOCKGAIN		 112.384
LOCKDC		 -75.000
LOCKSHIFT		   2.490
LOOPGAIN		   5.000
LOOPTIME		   0.250
LOOPFILTER		 500.000
#
IEEE64_VERSION_CODE 1
#
# Shim currents 
#
SHIM_SETTING [ 1]     2387.94014977
SHIM_SETTING [ 2]    -9353.31446980
SHIM_SETTING [ 3]    -7444.84212787
SHIM_SETTING [ 4]    31777.73432971
SHIM_SETTING [ 5]   -16717.41551609
SHIM_SETTING [ 6]   -10383.67665096
SHIM_SETTING [ 7]    14400.71036536
SHIM_SETTING [ 8]     5660.59827447
SHIM_SETTING [ 9]    -1997.32520169
SHIM_SETTING [10]    -2563.28978955
SHIM_SETTING [11]        0.00000000
SHIM_SETTING [12]     1521.98306983
SHIM_SETTING [13]   -11261.22811577
SHIM_SETTING [14]    -2614.63295850
SHIM_SETTING [15]     2380.55898174
SHIM_SETTING [16]    -3384.69396656
SHIM_SETTING [17]     5872.16886645
SHIM_SETTING [18]     2008.54701905
SHIM_SETTING [19]      210.56088327
SHIM_SETTING [20]    -1147.05075376
SHIM_SETTING [21]   -11487.78787971
SHIM_SETTING [22]     3602.78271465
SHIM_SETTING [23]   -11103.65297235
SHIM_SETTING [24]    -2713.84489209
SHIM_SETTING [25]    -7179.06865554
SHIM_SETTING [26]    -2404.66008350
SHIM_SETTING [27]    -5640.60405492
SHIM_SETTING [28]    24485.77970097
SHIM_SETTING [29]     4099.33678816
SHIM_SETTING [30]     6453.58001499
SHIM_SETTING [31]    -2848.18304754
SHIM_SETTING [32]    14164.95687731
SHIM_SETTING [33]   -10243.01140860
SHIM_SETTING [34]    20087.38373709
SHIM_SETTING [35]    -5315.66595832
SHIM_SETTING [36]    21995.50357837
SHIM_SETTING [37]    -2235.10412564
SHIM_SETTING [38]    10871.97362009
SHIM_SETTING [39]     4032.00092501
SHIM_SETTING [40]     2600.00000000
