# Supplementary material for: In-situ photomechanical bending in a photosalient Zn-based coordination polymer probed by photocrystallography
Source: Commun Chem. 2025 Nov 28;8:383. doi: 10.1038/s42004-025-01769-8 (PMC12663308; doi:10.1038/s42004-025-01769-8)
Supplement: Supplementary file 13 — Dataset [file 42004_2025_1769_MOESM13_ESM.zip › NMR/bent/RM_Zn6SK50_Bent_4h/1/pdata/1/auditp.txt]

##TITLE= Audit trail, TopSpin 4.4.1
##JCAMPDX= 5.01
##ORIGIN= Bruker BioSpin GmbH & Co. KG
##OWNER= nmr
$$ D:/NMR-DATA/IIT Bhilai/Year-2025/May/Dr. Raghav/nmr/RM_Zn6SK50_Bent_4h/1/pdata/1/auditp.txt
##AUDIT TRAIL=  $$ (NUMBER, WHEN, WHO, WHERE, PROCESS, VERSION, WHAT)
(   1,<2025-05-29T20:16:34.767+0000>,<CZC2157P8X\nmr>,<CZC2157P8X>,<go4>,<TopSpin 4.4.1>,
      <acquisition in progress>)
$$ D:/NMR-DATA/IIT Bhilai/Year-2025/May/Dr. Raghav/nmr/RM_Zn6SK50_Bent_4h/1/audita.txt
(   2,<2025-05-29T20:20:47.995+0000>,<CZC2157P8X\nmr>,<CZC2157P8X>,<go4>,<TopSpin 4.4.1>,
      <created by zg on 'Avance Neo' (CZC2157P8X) by user 'CZC2157P8X\nmr'
       on data set with UUID 'd14a565e-3cc9-11f0-a71e-0030d62dd999'
       started at 2025-05-29 20:16:34.766 +0000, POWCHK enabled, PULCHK disabled,
       completed at 2025-05-29 20:20:47.994 +0000
       configuration hash MD5:
       93 7F 49 C7 EA 45 54 7C E0 07 20 38 C7 FE A4 91
       double data hash MD5: 64K
       4E 4C E6 FB 47 F3 C7 96 A6 68 5B 39 68 64 EF 1C>)
(   3,<2025-05-30T01:47:34.013+0530>,<nmr>,<CZC2157P8X>,<xwish3>,<TopSpin 4.4.1>,
      <ICON-NMR User ID: nmr
       double data hash MD5: 64K
       4E 4C E6 FB 47 F3 C7 96 A6 68 5B 39 68 64 EF 1C>)
(   4,<2025-05-30T01:47:34.865+0530>,<nmr>,<CZC2157P8X>,<proc1d>,<TopSpin 4.4.1>,
      <Start of raw data processing
       ef LB = 0.3 FT_mod = 6 PKNL = 1 SI = 64K
       fid double data hash MD5: 64K
       4E 4C E6 FB 47 F3 C7 96 A6 68 5B 39 68 64 EF 1C
       data hash MD5: 64K
       D9 19 4F 11 CB 03 1A 72 7E 44 A6 C5 06 BE 1F 5A>)
$$ D:/NMR-DATA/IIT Bhilai/Year-2025/May/Dr. Raghav/nmr/RM_Zn6SK50_Bent_4h/1/pdata/1/auditp.txt
(   5,<2025-05-30T01:47:35.787+0530>,<nmr>,<CZC2157P8X>,<proc1d>,<TopSpin 4.4.1>,
      <apk0
       data hash MD5: 64K
       AF 9F 8E 54 0B 4C B9 85 BC 3A 64 EA 65 7A F9 51>)
(   6,<2025-05-30T01:47:35.849+0530>,<nmr>,<CZC2157P8X>,<sref>,<TopSpin 4.4.1>,
      <sref
       data hash MD5: 64K
       AF 9F 8E 54 0B 4C B9 85 BC 3A 64 EA 65 7A F9 51>)
(   7,<2025-05-30T01:47:35.896+0530>,<nmr>,<CZC2157P8X>,<proc1d>,<TopSpin 4.4.1>,
      <abs ABSG = 5
       data hash MD5: 64K
       98 3B 92 E3 6C D0 4B D0 73 DB CC 96 D2 0B CA E9>)
(   8,<2025-05-30T01:47:35.943+0530>,<nmr>,<CZC2157P8X>,<peak>,<TopSpin 4.4.1>,
      <1D Peak picking
       data hash MD5: 64K
       98 3B 92 E3 6C D0 4B D0 73 DB CC 96 D2 0B CA E9>)
(   9,<2025-05-30T01:47:36.052+0530>,<nmr>,<CZC2157P8X>,<xwish3>,<TopSpin 4.4.1>,
      <ICON-NMR User ID: nmr
       data hash MD5: 64K
       98 3B 92 E3 6C D0 4B D0 73 DB CC 96 D2 0B CA E9>)
##END=

$$ hash MD5
$$ BE FE B0 F1 40 1D 5D 0F BF 41 A1 41 F0 B1 32 CE
