# Supplementary material for: In-situ photomechanical bending in a photosalient Zn-based coordination polymer probed by photocrystallography
Source: Commun Chem. 2025 Nov 28;8:383. doi: 10.1038/s42004-025-01769-8 (PMC12663308; doi:10.1038/s42004-025-01769-8)
Supplement: Supplementary file 13 — Dataset [file 42004_2025_1769_MOESM13_ESM.zip › NMR/bent/RM_Zn6SK50_Bent_4h/1/pdata/1/peaklist.xml]

<?xml version="1.0" encoding="UTF-8"?>
<PeakList>
  <PeakList1D>
    <PeakList1DHeader creator="nmr" date="2025-05-30T01:47:35.974+05:30" expNo="1" name="RM_Zn6SK50_Bent_4h" owner="" procNo="1" source="D:/NMR-DATA/IIT Bhilai/Year-2025/May/Dr. Raghav/nmr">
      <PeakPickDetails>F1=16.143478ppm, F2=-3.684574ppm, MI=0.10cm, MAXI=10000.00cm, PC=1.000
      </PeakPickDetails>
    </PeakList1DHeader>
    <Peak1D F1="8.156663" intensity="1.249849e-01" type="0"/>
    <Peak1D F1="8.146917" intensity="1.287104e-01" type="0"/>
    <Peak1D F1="7.849082" intensity="1.340341e-01" type="0"/>
    <Peak1D F1="7.704040" intensity="1.923547e-01" type="0"/>
    <Peak1D F1="7.357547" intensity="1.477663e-01" type="0"/>
    <Peak1D F1="7.355025" intensity="1.215456e-01" type="0"/>
    <Peak1D F1="7.349710" intensity="1.205907e-01" type="0"/>
    <Peak1D F1="7.347506" intensity="1.404560e-01" type="0"/>
    <Peak1D F1="5.260708" intensity="1.556316e-01" type="0"/>
    <Peak1D F1="3.473024" intensity="1.500000e+01" type="0"/>
    <Peak1D F1="2.564834" intensity="6.121633e-01" type="0"/>
    <Peak1D F1="2.561913" intensity="7.910664e-01" type="0"/>
    <Peak1D F1="2.558989" intensity="5.835268e-01" type="0"/>
  </PeakList1D>
</PeakList>
