# Supplementary material for: In-situ photomechanical bending in a photosalient Zn-based coordination polymer probed by photocrystallography
Source: Commun Chem. 2025 Nov 28;8:383. doi: 10.1038/s42004-025-01769-8 (PMC12663308; doi:10.1038/s42004-025-01769-8)
Supplement: Supplementary file 13 — Dataset [file 42004_2025_1769_MOESM13_ESM.zip › NMR/bent/RM_Zn6SK50_Bent_4h/1/topshimreport]

New TopShim run:

version = topshim 4.4.1
date = 2025-05-30
time = 01:41:33.147
command = topshim 

FINE SHIMMING

Parameters:

probe = Z144570_0008
solvent = DMSO
shim nucleus = 2H
nucleus optimised for = 1H
o1p (from lock) = 2.49 ppm

Results:


1D Shimming:
Iteration 1: FWHM Before= 0.2 Hz, Target= 1.8 Hz, After= 1.3 Hz
Iteration 2: FWHM Before= 1.3 Hz, Target= 0.4 Hz, After= 1.8 Hz
Iteration 3: FWHM Before= 1.8 Hz, Target= 0.4 Hz, After= 0.4 Hz
Iteration 4: FWHM Before= 0.4 Hz, Target= 0.5 Hz, After= 0.4 Hz
Iteration 5: FWHM Before= 0.4 Hz, Target= 0.3 Hz, After= 0.3 Hz
Shim succeeded

Lineshape quality factor (1D spectrum, spinning) = 0.63

shim changes: 
Z	+507
Z2	+120
Z3	-523
Z4	-7536
Z5	-3951
Z6	+16733
Z7	+45803
Z8	+6611

duration = 1 min 39 sec
completed successfully
finished Fri May 30 01:43:11 2025


========================================================================
