# Supplementary material for: In-situ photomechanical bending in a photosalient Zn-based coordination polymer probed by photocrystallography
Source: Commun Chem. 2025 Nov 28;8:383. doi: 10.1038/s42004-025-01769-8 (PMC12663308; doi:10.1038/s42004-025-01769-8)
Supplement: Supplementary file 13 — Dataset [file 42004_2025_1769_MOESM13_ESM.zip › NMR/needle/RM-Zn6SK50_Needle_1hour/1/pdata/1/auditp.txt]

##TITLE= Audit trail, TopSpin 4.4.1
##JCAMPDX= 5.01
##ORIGIN= Bruker BioSpin GmbH & Co. KG
##OWNER= nmr
$$ D:/NMR-DATA/IIT Bhilai/Year-2025/June/Dr. Raghav/nmr/RM-Zn6SK50_Needle_1hour/1/pdata/1/auditp.txt
##AUDIT TRAIL=  $$ (NUMBER, WHEN, WHO, WHERE, PROCESS, VERSION, WHAT)
(   1,<2025-06-02T05:31:29.031+0000>,<CZC2157P8X\nmr>,<CZC2157P8X>,<go4>,<TopSpin 4.4.1>,
      <acquisition in progress>)
$$ D:/NMR-DATA/IIT Bhilai/Year-2025/June/Dr. Raghav/nmr/RM-Zn6SK50_Needle_1hour/1/audita.txt
(   2,<2025-06-02T05:35:42.973+0000>,<CZC2157P8X\nmr>,<CZC2157P8X>,<go4>,<TopSpin 4.4.1>,
      <created by zg on 'Avance Neo' (CZC2157P8X) by user 'CZC2157P8X\nmr'
       on data set with UUID 'd5764b88-3f72-11f0-9855-0030d62dd999'
       started at 2025-06-02 05:31:29.031 +0000, POWCHK enabled, PULCHK disabled,
       completed at 2025-06-02 05:35:42.972 +0000
       configuration hash MD5:
       93 7F 49 C7 EA 45 54 7C E0 07 20 38 C7 FE A4 91
       double data hash MD5: 64K
       3B 11 15 5F E9 A2 E4 5D BE 5C B9 B6 64 57 A5 A8>)
(   3,<2025-06-02T11:01:28.176+0530>,<nmr>,<CZC2157P8X>,<xwish3>,<TopSpin 4.4.1>,
      <ICON-NMR User ID: nmr
       double data hash MD5: 64K
       3B 11 15 5F E9 A2 E4 5D BE 5C B9 B6 64 57 A5 A8>)
(   4,<2025-06-02T11:01:28.973+0530>,<nmr>,<CZC2157P8X>,<proc1d>,<TopSpin 4.4.1>,
      <Start of raw data processing
       ef LB = 0.3 FT_mod = 6 PKNL = 1 SI = 64K
       fid double data hash MD5: 64K
       3B 11 15 5F E9 A2 E4 5D BE 5C B9 B6 64 57 A5 A8
       data hash MD5: 64K
       DA 5C 09 92 FE 7E CB 65 71 74 35 3A F6 4D 61 9C>)
$$ D:/NMR-DATA/IIT Bhilai/Year-2025/June/Dr. Raghav/nmr/RM-Zn6SK50_Needle_1hour/1/pdata/1/auditp.txt
(   5,<2025-06-02T11:01:29.801+0530>,<nmr>,<CZC2157P8X>,<proc1d>,<TopSpin 4.4.1>,
      <apk0
       data hash MD5: 64K
       77 F8 08 35 E4 AF 38 89 3D 68 F8 9C A2 E7 AA FC>)
(   6,<2025-06-02T11:01:29.863+0530>,<nmr>,<CZC2157P8X>,<sref>,<TopSpin 4.4.1>,
      <sref
       data hash MD5: 64K
       77 F8 08 35 E4 AF 38 89 3D 68 F8 9C A2 E7 AA FC>)
(   7,<2025-06-02T11:01:29.894+0530>,<nmr>,<CZC2157P8X>,<proc1d>,<TopSpin 4.4.1>,
      <abs ABSG = 5
       data hash MD5: 64K
       95 5E 0B 45 5B 69 56 82 2E F1 91 D7 0D F4 F8 B2>)
(   8,<2025-06-02T11:01:29.957+0530>,<nmr>,<CZC2157P8X>,<peak>,<TopSpin 4.4.1>,
      <1D Peak picking
       data hash MD5: 64K
       95 5E 0B 45 5B 69 56 82 2E F1 91 D7 0D F4 F8 B2>)
(   9,<2025-06-02T11:01:30.051+0530>,<nmr>,<CZC2157P8X>,<xwish3>,<TopSpin 4.4.1>,
      <ICON-NMR User ID: nmr
       data hash MD5: 64K
       95 5E 0B 45 5B 69 56 82 2E F1 91 D7 0D F4 F8 B2>)
##END=

$$ hash MD5
$$ 18 FA 3E 3E 0B 24 33 96 3B AD E3 99 6B 51 CA C1
