# Supplementary material for: In-situ photomechanical bending in a photosalient Zn-based coordination polymer probed by photocrystallography
Source: Commun Chem. 2025 Nov 28;8:383. doi: 10.1038/s42004-025-01769-8 (PMC12663308; doi:10.1038/s42004-025-01769-8)
Supplement: Supplementary file 13 — Dataset [file 42004_2025_1769_MOESM13_ESM.zip › NMR/needle/RM-Zn6SK50_Needle_1hour/1/pdata/1/peakrng]

P    #regions in PPM
# 2025-06-02 11:01:29 +0530  nmr@CZC2157P8X
# low field   high field   mi   maxi
  16.1454315185547  -3.68262074034747  0.100  10000.000  # for region 1
