# Supplementary material for: In-situ photomechanical bending in a photosalient Zn-based coordination polymer probed by photocrystallography
Source: Commun Chem. 2025 Nov 28;8:383. doi: 10.1038/s42004-025-01769-8 (PMC12663308; doi:10.1038/s42004-025-01769-8)
Supplement: Supplementary file 13 — Dataset [file 42004_2025_1769_MOESM13_ESM.zip › NMR/needle/RM-Zn6SK50_Needle_1hour/1/shimvalues]

# Mon Jun  2 05:35:42 2025
#$$PROBEIDENTIFIER=Z144570_0008
#$$PROBENAME=PA TBI 600S3 H/C-BB-D-05 Z
#$$MAGNETID=BZH77160070H
#$$CRYOSTATID=D365-54-11695
#$$SHIMID=292722
#
# Active Shim Gradients
#
Z           		3035            
Z2          		1759            
Z3          		-1691           
Z4          		-8145           
Z5          		-2394           
Z6          		-5556           
Z7          		-4715           
Z8          		14738           
X           		1565            
XZ          		3079            
XZ2         		-774            
XZ3         		-369            
XZ4         		-1876           
XZ5         		394             
Y           		9498            
YZ          		80              
YZ2         		8780            
YZ3         		4266            
YZ4         		3237            
YZ5         		3525            
XY          		8935            
XYZ         		-17089          
XYZ2        		-1718           
XYZ3        		2579            
XYZ4        		1853            
XYZ5        		63              
(X2-Y2)     		-7508           
(X2-Y2)Z    		-6867           
(X2-Y2)Z2   		1807            
(X2-Y2)Z3   		-963            
(X2-Y2)Z4   		-1923           
(X2-Y2)Z5   		110             
X3          		-8511           
X3Z         		-3120           
Y3          		-4870           
Y3Z         		-6392           
#
# Lock Parameter
#
FIELD		-5563.026
LOCKPHASE		  86.798
LOCKPOWER		 -19.000
LOCKGAIN		 106.791
LOCKDC		 -75.000
LOCKSHIFT		   2.490
LOOPGAIN		   5.000
LOOPTIME		   0.250
LOOPFILTER		 500.000
#
IEEE64_VERSION_CODE 1
#
# Shim currents 
#
SHIM_SETTING [ 1]      166.51809031
SHIM_SETTING [ 2]    -5352.06001217
SHIM_SETTING [ 3]     -849.13563512
SHIM_SETTING [ 4]    26012.86173010
SHIM_SETTING [ 5]   -12083.39127304
SHIM_SETTING [ 6]    -8697.61938507
SHIM_SETTING [ 7]    -6494.26640390
SHIM_SETTING [ 8]     8131.33131344
SHIM_SETTING [ 9]    -5878.75320520
SHIM_SETTING [10]     -993.57746623
SHIM_SETTING [11]        0.00000000
SHIM_SETTING [12]     1521.98306983
SHIM_SETTING [13]   -11261.22811577
SHIM_SETTING [14]    -2614.63298209
SHIM_SETTING [15]     2380.55894097
SHIM_SETTING [16]    -3384.69403070
SHIM_SETTING [17]     5872.16887551
SHIM_SETTING [18]     2008.54698372
SHIM_SETTING [19]      210.56085129
SHIM_SETTING [20]    -1147.05065350
SHIM_SETTING [21]   -11487.78812134
SHIM_SETTING [22]     3602.78250913
SHIM_SETTING [23]   -11103.65282099
SHIM_SETTING [24]    -2713.84502703
SHIM_SETTING [25]    -7179.06867889
SHIM_SETTING [26]    -2404.66031622
SHIM_SETTING [27]    -5640.60410582
SHIM_SETTING [28]    24485.78024734
SHIM_SETTING [29]     4099.33717339
SHIM_SETTING [30]     6453.57995722
SHIM_SETTING [31]    -2848.18281937
SHIM_SETTING [32]    14164.95667966
SHIM_SETTING [33]   -10243.01107684
SHIM_SETTING [34]    20087.38394079
SHIM_SETTING [35]    -5315.66562837
SHIM_SETTING [36]    21995.50321761
SHIM_SETTING [37]    -2235.10427422
SHIM_SETTING [38]    10871.97366956
SHIM_SETTING [39]     4032.00138387
SHIM_SETTING [40]     2600.00000000
