# Supplementary material for: In-situ photomechanical bending in a photosalient Zn-based coordination polymer probed by photocrystallography
Source: Commun Chem. 2025 Nov 28;8:383. doi: 10.1038/s42004-025-01769-8 (PMC12663308; doi:10.1038/s42004-025-01769-8)
Supplement: Supplementary file 13 — Dataset [file 42004_2025_1769_MOESM13_ESM.zip › NMR/needle/RM-Zn6SK50_Needle_2hour/1/pdata/1/auditp.txt]

##TITLE= Audit trail, TopSpin 4.4.1
##JCAMPDX= 5.01
##ORIGIN= Bruker BioSpin GmbH & Co. KG
##OWNER= nmr
$$ D:/NMR-DATA/IIT Bhilai/Year-2025/June/Dr. Raghav/nmr/RM-Zn6SK50_Needle_2hour/1/pdata/1/auditp.txt
##AUDIT TRAIL=  $$ (NUMBER, WHEN, WHO, WHERE, PROCESS, VERSION, WHAT)
(   1,<2025-06-02T05:47:33.991+0000>,<CZC2157P8X\nmr>,<CZC2157P8X>,<go4>,<TopSpin 4.4.1>,
      <acquisition in progress>)
$$ D:/NMR-DATA/IIT Bhilai/Year-2025/June/Dr. Raghav/nmr/RM-Zn6SK50_Needle_2hour/1/audita.txt
(   2,<2025-06-02T05:51:47.283+0000>,<CZC2157P8X\nmr>,<CZC2157P8X>,<go4>,<TopSpin 4.4.1>,
      <created by zg on 'Avance Neo' (CZC2157P8X) by user 'CZC2157P8X\nmr'
       on data set with UUID '149cfdbe-3f75-11f0-a7d9-0030d62dd999'
       started at 2025-06-02 05:47:33.991 +0000, POWCHK enabled, PULCHK disabled,
       completed at 2025-06-02 05:51:47.282 +0000
       configuration hash MD5:
       93 7F 49 C7 EA 45 54 7C E0 07 20 38 C7 FE A4 91
       double data hash MD5: 64K
       F8 D7 32 2C 67 72 DE 0F 11 06 30 DF 4F 53 E2 76>)
(   3,<2025-06-02T11:17:32.470+0530>,<nmr>,<CZC2157P8X>,<xwish3>,<TopSpin 4.4.1>,
      <ICON-NMR User ID: nmr
       double data hash MD5: 64K
       F8 D7 32 2C 67 72 DE 0F 11 06 30 DF 4F 53 E2 76>)
(   4,<2025-06-02T11:17:33.313+0530>,<nmr>,<CZC2157P8X>,<proc1d>,<TopSpin 4.4.1>,
      <Start of raw data processing
       ef LB = 0.3 FT_mod = 6 PKNL = 1 SI = 64K
       fid double data hash MD5: 64K
       F8 D7 32 2C 67 72 DE 0F 11 06 30 DF 4F 53 E2 76
       data hash MD5: 64K
       51 46 97 60 1F 6F 6B 95 36 E8 61 87 82 62 E1 DC>)
$$ D:/NMR-DATA/IIT Bhilai/Year-2025/June/Dr. Raghav/nmr/RM-Zn6SK50_Needle_2hour/1/pdata/1/auditp.txt
(   5,<2025-06-02T11:17:34.204+0530>,<nmr>,<CZC2157P8X>,<proc1d>,<TopSpin 4.4.1>,
      <apk0
       data hash MD5: 64K
       ED 92 C0 65 FD 59 E0 D6 D2 28 D0 17 D1 E6 84 F2>)
(   6,<2025-06-02T11:17:34.360+0530>,<nmr>,<CZC2157P8X>,<sref>,<TopSpin 4.4.1>,
      <sref
       data hash MD5: 64K
       ED 92 C0 65 FD 59 E0 D6 D2 28 D0 17 D1 E6 84 F2>)
(   7,<2025-06-02T11:17:34.407+0530>,<nmr>,<CZC2157P8X>,<proc1d>,<TopSpin 4.4.1>,
      <abs ABSG = 5
       data hash MD5: 64K
       52 A8 44 B9 2F D0 01 D9 1B EC 95 EC FA B7 2E A6>)
(   8,<2025-06-02T11:17:34.454+0530>,<nmr>,<CZC2157P8X>,<peak>,<TopSpin 4.4.1>,
      <1D Peak picking
       data hash MD5: 64K
       52 A8 44 B9 2F D0 01 D9 1B EC 95 EC FA B7 2E A6>)
(   9,<2025-06-02T11:17:34.563+0530>,<nmr>,<CZC2157P8X>,<xwish3>,<TopSpin 4.4.1>,
      <ICON-NMR User ID: nmr
       data hash MD5: 64K
       52 A8 44 B9 2F D0 01 D9 1B EC 95 EC FA B7 2E A6>)
##END=

$$ hash MD5
$$ 8A 5A 07 81 5C 57 9A 34 29 ED D5 91 78 AF D4 A2
