# Supplementary material for: In-situ photomechanical bending in a photosalient Zn-based coordination polymer probed by photocrystallography
Source: Commun Chem. 2025 Nov 28;8:383. doi: 10.1038/s42004-025-01769-8 (PMC12663308; doi:10.1038/s42004-025-01769-8)
Supplement: Supplementary file 13 — Dataset [file 42004_2025_1769_MOESM13_ESM.zip › NMR/needle/RM-Zn6SK50_Needle_2hour/1/topshimreport]

New TopShim run:

version = topshim 4.4.1
date = 2025-06-02
time = 11:11:34.869
command = topshim 

FINE SHIMMING

Parameters:

probe = Z144570_0008
solvent = DMSO
shim nucleus = 2H
nucleus optimised for = 1H
o1p (from lock) = 2.49 ppm

Results:


1D Shimming:
Iteration 1: FWHM Before= 0.2 Hz, Target= 2.0 Hz, After= 3.2 Hz
Iteration 2: FWHM Before= 3.2 Hz, Target= 0.3 Hz, After= 0.3 Hz
Iteration 3: FWHM Before= 0.3 Hz, Target= 0.4 Hz, After= 0.4 Hz
Iteration 4: FWHM Before= 0.4 Hz, Target= 0.3 Hz, After= 0.4 Hz
Iteration 5: FWHM Before= 0.4 Hz, Target= 0.3 Hz, After= 0.4 Hz
Shim succeeded

Lineshape quality factor (1D spectrum, spinning) = 0.611

shim changes: 
Z	-816
Z2	-422
Z3	-1473
Z4	-5761
Z5	-2231
Z6	+1029
Z7	-1848
Z8	+343

duration = 1 min 36 sec
completed successfully
finished Mon Jun  2 11:13:09 2025


========================================================================
