# Supplementary material for: In-situ photomechanical bending in a photosalient Zn-based coordination polymer probed by photocrystallography
Source: Commun Chem. 2025 Nov 28;8:383. doi: 10.1038/s42004-025-01769-8 (PMC12663308; doi:10.1038/s42004-025-01769-8)
Supplement: Supplementary file 13 — Dataset [file 42004_2025_1769_MOESM13_ESM.zip › NMR/needle/RM-Zn6SK50_Needle_30 min/1/pdata/1/auditp.txt]

##TITLE= Audit trail, TopSpin 4.4.1
##JCAMPDX= 5.01
##ORIGIN= Bruker BioSpin GmbH & Co. KG
##OWNER= nmr
$$ D:/NMR-DATA/IIT Bhilai/Year-2025/June/Dr. Raghav/nmr/RM-Zn6SK50_Needle_30 min/1/pdata/1/auditp.txt
##AUDIT TRAIL=  $$ (NUMBER, WHEN, WHO, WHERE, PROCESS, VERSION, WHAT)
(   1,<2025-06-02T05:39:27.783+0000>,<CZC2157P8X\nmr>,<CZC2157P8X>,<go4>,<TopSpin 4.4.1>,
      <acquisition in progress>)
$$ D:/NMR-DATA/IIT Bhilai/Year-2025/June/Dr. Raghav/nmr/RM-Zn6SK50_Needle_30 min/1/audita.txt
(   2,<2025-06-02T05:43:40.514+0000>,<CZC2157P8X\nmr>,<CZC2157P8X>,<go4>,<TopSpin 4.4.1>,
      <created by zg on 'Avance Neo' (CZC2157P8X) by user 'CZC2157P8X\nmr'
       on data set with UUID 'f2d1a0aa-3f73-11f0-9411-0030d62dd999'
       started at 2025-06-02 05:39:27.783 +0000, POWCHK enabled, PULCHK disabled,
       completed at 2025-06-02 05:43:40.513 +0000
       configuration hash MD5:
       93 7F 49 C7 EA 45 54 7C E0 07 20 38 C7 FE A4 91
       double data hash MD5: 64K
       87 40 F2 46 7E 40 C5 99 9A CA C6 3D 5A 01 50 62>)
(   3,<2025-06-02T11:09:25.707+0530>,<nmr>,<CZC2157P8X>,<xwish3>,<TopSpin 4.4.1>,
      <ICON-NMR User ID: nmr
       double data hash MD5: 64K
       87 40 F2 46 7E 40 C5 99 9A CA C6 3D 5A 01 50 62>)
(   4,<2025-06-02T11:09:26.550+0530>,<nmr>,<CZC2157P8X>,<proc1d>,<TopSpin 4.4.1>,
      <Start of raw data processing
       ef LB = 0.3 FT_mod = 6 PKNL = 1 SI = 64K
       fid double data hash MD5: 64K
       87 40 F2 46 7E 40 C5 99 9A CA C6 3D 5A 01 50 62
       data hash MD5: 64K
       5B 65 FE 47 95 C3 49 5A 65 68 D3 8D 3F 22 E4 F9>)
$$ D:/NMR-DATA/IIT Bhilai/Year-2025/June/Dr. Raghav/nmr/RM-Zn6SK50_Needle_30 min/1/pdata/1/auditp.txt
(   5,<2025-06-02T11:09:27.394+0530>,<nmr>,<CZC2157P8X>,<proc1d>,<TopSpin 4.4.1>,
      <apk0
       data hash MD5: 64K
       EF 2E 8E 41 3A 4B DE AE 22 44 FC 99 2D 06 60 B2>)
(   6,<2025-06-02T11:09:27.566+0530>,<nmr>,<CZC2157P8X>,<sref>,<TopSpin 4.4.1>,
      <sref
       data hash MD5: 64K
       EF 2E 8E 41 3A 4B DE AE 22 44 FC 99 2D 06 60 B2>)
(   7,<2025-06-02T11:09:27.597+0530>,<nmr>,<CZC2157P8X>,<proc1d>,<TopSpin 4.4.1>,
      <abs ABSG = 5
       data hash MD5: 64K
       F7 BB FC 45 E1 B3 71 CD 40 C2 C9 97 A4 D8 9E A3>)
(   8,<2025-06-02T11:09:27.659+0530>,<nmr>,<CZC2157P8X>,<peak>,<TopSpin 4.4.1>,
      <1D Peak picking
       data hash MD5: 64K
       F7 BB FC 45 E1 B3 71 CD 40 C2 C9 97 A4 D8 9E A3>)
(   9,<2025-06-02T11:09:27.753+0530>,<nmr>,<CZC2157P8X>,<xwish3>,<TopSpin 4.4.1>,
      <ICON-NMR User ID: nmr
       data hash MD5: 64K
       F7 BB FC 45 E1 B3 71 CD 40 C2 C9 97 A4 D8 9E A3>)
##END=

$$ hash MD5
$$ 32 24 F2 A3 B4 EB D2 9B FD 5B D4 2D AB 8E A6 46
