# Supplementary material for: In-situ photomechanical bending in a photosalient Zn-based coordination polymer probed by photocrystallography
Source: Commun Chem. 2025 Nov 28;8:383. doi: 10.1038/s42004-025-01769-8 (PMC12663308; doi:10.1038/s42004-025-01769-8)
Supplement: Supplementary file 13 — Dataset [file 42004_2025_1769_MOESM13_ESM.zip › NMR/needle/RM-Zn6SK50_Needle_30 min/1/pdata/1/peaklist.xml]

<?xml version="1.0" encoding="UTF-8"?>
<PeakList>
  <PeakList1D>
    <PeakList1DHeader creator="nmr" date="2025-06-02T11:09:27.691+05:30" expNo="1" name="RM-Zn6SK50_Needle_30 min" owner="" procNo="1" source="D:/NMR-DATA/IIT Bhilai/Year-2025/June/Dr. Raghav/nmr">
      <PeakPickDetails>F1=16.147842ppm, F2=-3.680210ppm, MI=0.10cm, MAXI=10000.00cm, PC=1.000
      </PeakPickDetails>
    </PeakList1DHeader>
    <Peak1D F1="3.496196" intensity="1.500000e+01" type="0"/>
    <Peak1D F1="2.567626" intensity="3.070916e-01" type="0"/>
    <Peak1D F1="2.564682" intensity="3.981317e-01" type="0"/>
    <Peak1D F1="2.561723" intensity="2.942389e-01" type="0"/>
  </PeakList1D>
</PeakList>
